# Supplementary material for: De Novo Assembly of the Japanese Flounder (Paralichthys olivaceus) Spleen Transcriptome to Identify Putative Genes Involved in Immunity
Source: PLoS One. 2015 Feb 27;10(2):e0117642. doi: 10.1371/journal.pone.0117642 (PMC4344349; doi:10.1371/journal.pone.0117642)
Supplement: S1 Table — (XLS) [file pone.0117642.s005.xls]

## Sheet: Annotation
Unigene ID	Length
		GO	KO	KOG	Locus	Nr Description(Blast2GO)	Nr Description(TopHit)
Locus_12250_Transcript_1/2_Confidence_0.935_Length_597	597	GO:0009055,GO:0015986,GO:0033178,GO:0005524,GO:0020037,GO:0016021,GO:0046933,GO:0046034,GO:0045261,GO:0046961,GO:0015992,GO:0005507,GO:0015991,GO:0006754,GO:0022904,GO:0000166,GO:0022900,GO:0016469,GO:0016820,GO:0004129,GO:0006811,GO:0006810	-	-	AAG12204	atp synthase subunit alpha	gi|10039641|gb|AAG12204.1|AF287482_5Orf122 [Chlorobaculum tepidum]
Locus_70360_Transcript_1/1_Confidence_1.000_Length_247	247	GO:0016301,GO:0005524,GO:0004672,GO:0016310,GO:0006468,GO:0016772	K04515	veNOG10748	AAG12470	calcium calmodulin-dependent protein kinase type ii subunit alpha	gi|10086317|gb|AAG12470.1|Ca2+/calmodulin-dependent protein kinase II [Ovis aries]
Locus_1_Transcript_113546/226691_Confidence_1.000_Length_206	206	GO:0015840,GO:0015696,GO:0016021,GO:0016020	K06580	veNOG06646	ABF69688	rhesus-associated glycoprotein	gi|100913593|gb|ABF69688.1|Rhesus-associated glycoprotein [Gasterosteus aculeatus]
Locus_1_Transcript_130359/226691_Confidence_1.000_Length_252	252	-	K01915	veNOG05259	AAG13320	af266200_1glutamine synthetase	gi|10121681|gb|AAG13320.1|AF266200_1glutamine synthetase [Gillichthys mirabilis]
Locus_6793_Transcript_1/1_Confidence_1.000_Length_376	376	GO:0004970,GO:0005216,GO:0005215,GO:0016021,GO:0016020,GO:0045202,GO:0006811,GO:0030054,GO:0006810,GO:0005234,GO:0030288,GO:0004872,GO:0005886,GO:0045211	K05208	veNOG14158	ABC71922	novel protein vertebrate ionotropic n-methyl d-aspartate glutamate receptor 1 ( nmdar1)	gi|102221214|gb|ABC71922.1|NMDA receptor subunit NR1a [Oreochromis mossambicus]
Locus_1_Transcript_99548/226691_Confidence_1.000_Length_1749	1749	-	K07375	veNOG02925	AAG15317	af255555_1beta tubulin	gi|10242164|gb|AAG15317.1|AF255555_1beta tubulin [Notothenia coriiceps]
Locus_1_Transcript_174834/226691_Confidence_1.000_Length_237	237	GO:0003723,GO:0004540,GO:0016787,GO:0006396	K08300	proNOG03424	YP_618208	ribonuclease e	gi|103488647|ref|YP_618208.1|ribonuclease [Sphingopyxis alaskensis RB2256] >gi|98978724|gb|ABF54875.1| RNAse E [Sphingopyxis alaskensis RB2256]
Locus_18129_Transcript_1/2_Confidence_0.875_Length_1438	1438	GO:0008168,GO:0060027,GO:0016740,GO:0043985,GO:0016273,GO:0032259,GO:0008757	K11434	veNOG11788	ABF74522	protein arginine methyltransferase 1	gi|104716404|gb|ABF74522.1|protein arginine methyltransferase 1 [Paralichthys olivaceus]
Locus_41910_Transcript_1/1_Confidence_1.000_Length_210	210	GO:0044281,GO:0031965,GO:0019372,GO:0005635,GO:0016165,GO:0019370,GO:0019233,GO:0045907,GO:0042383,GO:0016363,GO:0006692,GO:0006691,GO:0004051,GO:0005506,GO:0005641,GO:0002540,GO:0007584,GO:0019369,GO:0002526,GO:0030425,GO:0005625,GO:0005829,GO:0005515,GO:0055093	-	veNOG22197	B34087	arachidonate 5-lipoxygenase variant	gi|106322|pir||B34087hypothetical protein (L1H 3' region) - human
Locus_1_Transcript_210046/226691_Confidence_1.000_Length_1361	1361	-	K16314	veNOG00593	ABF82390	serine threonine-protein kinase mst4-like	gi|106708908|gb|ABF82390.1|MASK [Siniperca chuatsi]
Locus_17647_Transcript_1/1_Confidence_1.000_Length_454	454	GO:0005882,GO:0005198,GO:0042074	K07604	-	BAB16373	type i enveloping layer	gi|10716084|dbj|BAB16373.1|keratin [Paralichthys olivaceus]
Locus_17362_Transcript_2/2_Confidence_0.667_Length_2123	2123	GO:0004386,GO:0003676,GO:0005524,GO:0016787,GO:0000166,GO:0008026	K13178	veNOG05883	AAI17661	probable atp-dependent rna helicase ddx17-like	gi|108742054|gb|AAI17661.1|LOC556764 protein [Danio rerio]
Locus_1_Transcript_197289/226691_Confidence_1.000_Length_2006	2006	-	-	veNOG00037	XP_575925	protein themis2	gi|109475622|ref|XP_575925.2|PREDICTED: basement membrane-induced protein [Rattus norvegicus]
Locus_1013_Transcript_1/1_Confidence_1.000_Length_586	586	-	K09876	veNOG03664	ABG36519	aquaporin 3	gi|109639282|gb|ABG36519.1|aquaporin 3 [Dicentrarchus labrax]
Locus_40840_Transcript_1/1_Confidence_1.000_Length_251	251	GO:0008331,GO:0005262,GO:0048741,GO:0001501,GO:0007519,GO:0005216,GO:0005245,GO:0005244,GO:0016021,GO:0006941,GO:0005891,GO:0034765,GO:0007528,GO:0005737,GO:0007520,GO:0007029,GO:0006816,GO:0002074,GO:0031674,GO:0070588,GO:0006811,GO:0043501,GO:0006810,GO:0030315,GO:0016529,GO:0006936,GO:0005886,GO:0051925,GO:0055001	K04857	veNOG08430	ABG43109	cacna1s protein	gi|109723931|gb|ABG43109.1|CNCNA1S [Sus scrofa]
Locus_1_Transcript_111516/226691_Confidence_1.000_Length_290	290	-	-	veNOG03423;veNOG22051	ABG56390	inducible heat shock protein 70	gi|110226516|gb|ABG56390.1|inducible heat shock protein 70 [Paralichthys olivaceus]
Locus_926_Transcript_1/1_Confidence_1.000_Length_1034	1034	-	K03283	veNOG01873	ABG56391	heat shock cognate 71	gi|110226518|gb|ABG56391.1|heat shock cognate 71 [Paralichthys olivaceus]
Locus_13681_Transcript_2/2_Confidence_0.955_Length_999	999	GO:0051082,GO:0005524,GO:0006950,GO:0006457,GO:0005515	K04079	veNOG07635	ABG56393	a chain orally active 2-amino thienopyrimidine inhibitors of the hsp90 chaperone	gi|110226522|gb|ABG56393.1|heat shock protein 90 alpha [Paralichthys olivaceus]
Locus_1_Transcript_179433/226691_Confidence_1.000_Length_207	207	-	K09487	veNOG00571	ABG56395	glucose-regulated protein 94	gi|110226526|gb|ABG56395.1|glucose-regulated protein 94 [Paralichthys olivaceus]
Locus_68160_Transcript_1/1_Confidence_1.000_Length_247	247	-	-	veNOG06555	ABG56396	chaperonin containing tcp1 subunit 6a	gi|110226528|gb|ABG56396.1|chaperonin containing TCP1 subunit 6A [Paralichthys olivaceus]
Locus_66820_Transcript_1/1_Confidence_1.000_Length_241	241	-	-	-	AAG27485	orf2-like protein	gi|11037117|gb|AAG27485.1|AF194537_1NAG13 [Homo sapiens]
Locus_1_Transcript_128000/226691_Confidence_1.000_Length_1221	1221	GO:0016791,GO:0016311,GO:0016787,GO:0006470,GO:0035335,GO:0006468,GO:0004725,GO:0004721	K01104	veNOG00462	ABG76787	protein tyrosine phosphatase a	gi|110564264|gb|ABG76787.1|protein tyrosine phosphatase alpha [Paralichthys olivaceus]
Locus_4078_Transcript_4/9_Confidence_0.559_Length_2327	2327	-	K04400	veNOG01864	BAE98149	caspase 10	gi|110567447|dbj|BAE98149.1|caspase 10 [Paralichthys olivaceus] >gi|110567449|dbj|BAE98150.1| caspase 10 [Paralichthys olivaceus]
Locus_40728_Transcript_1/1_Confidence_1.000_Length_224	224	GO:0005524,GO:0016874,GO:0006221,GO:0006541,GO:0000166,GO:0003883,GO:0044210	K01937	COG0504	YP_679132	ctp synthase	gi|110638923|ref|YP_679132.1|CTP synthetase [Cytophaga hutchinsonii ATCC 33406] >gi|119391095|sp|Q11S24.1|PYRG_CYTH3 RecName: Full=CTP synthase; AltName: Full=CTP synthetase; AltName: Full=UTP--ammonia ligase >gi|110281604|gb|ABG59790.1| CTP synthase (CTP synthetase) [Cytophaga hutchinsonii ATCC 33406]
Locus_17413_Transcript_1/1_Confidence_1.000_Length_388	388	GO:0005179,GO:0007218,GO:0005576	K05228	veNOG14698	AAG28378	af191593_1pomc-ii precursor protein	gi|11065889|gb|AAG28378.1|AF191593_1POMC-II precursor protein [Paralichthys olivaceus]
Locus_1_Transcript_145692/226691_Confidence_1.000_Length_857	857	-	-	veNOG11858	ABG88081	na k-atpase alpha 1 subunit	gi|110725212|gb|ABG88081.1|Na/K-ATPase alpha 1 subunit [Pseudopleuronectes americanus]
Locus_1_Transcript_62183/226691_Confidence_1.000_Length_580	580	-	-	-	ABG89395	protein tyrosine phosphatases epsilon variant 1	gi|110747152|gb|ABG89395.1|protein tyrosine phosphatases epsilon variant 1 [Paralichthys olivaceus]
Locus_32591_Transcript_1/1_Confidence_1.000_Length_409	409	GO:0005524	-	veNOG07524	XP_001121258	indirect flight muscle-like	gi|110757102|ref|XP_001121258.1|PREDICTED: actin, indirect flight muscle-like [Apis mellifera]
Locus_59834_Transcript_1/1_Confidence_1.000_Length_232	232	-	K12046	veNOG03040	ABG91151	fast white muscle troponin t embryonic isoform	gi|110808625|gb|ABG91151.1|skeletal muscle fast troponin T isoform 2 [Hippoglossus hippoglossus]
Locus_14245_Transcript_1/2_Confidence_0.667_Length_419	419	GO:0020037,GO:0005506,GO:0016705,GO:0016020,GO:0009055,GO:0055114,GO:0070330,GO:0005792,GO:0016491,GO:0005789,GO:0046872,GO:0005783,GO:0004497,GO:0016712	-	veNOG06712;veNOG20906	ABH05130	cytochrome p450 3a	gi|111115688|gb|ABH05130.1|cytochrome P450 3A69 [Micropterus salmoides]
Locus_1_Transcript_205615/226691_Confidence_1.000_Length_377	377	GO:0006355,GO:0043565,GO:0046983,GO:0005634,GO:0003700,GO:0003677	K04379	veNOG03408	ABH06553	proto-oncogene protein c-fos	gi|111143374|gb|ABH06553.1|proto-oncogene protein c-Fos [Dicentrarchus labrax]
Locus_1_Transcript_104731/226691_Confidence_1.000_Length_243	243	-	K15040	veNOG04432	ABH07379	voltage-dependent anion channel	gi|111146880|gb|ABH07379.1|voltage-dependent anion channel [Paralichthys olivaceus]
Locus_7973_Transcript_1/1_Confidence_1.000_Length_275	275	-	K10570	veNOG10874	AAI21558	excision repair cross-complementing rodent repair complementation group 8	gi|111305761|gb|AAI21558.1|excision repair cross-complementing rodent repair deficiency, complementation group 8 [Xenopus (Silurana) tropicalis]
Locus_67356_Transcript_1/1_Confidence_1.000_Length_287	287	-	-	veNOG04107	ABH09445	mhc class ii antigen-associated invariant chain	gi|111379933|gb|ABH09445.1|MHC class II antigen-associated invariant chain [Dicentrarchus labrax]
Locus_36835_Transcript_1/1_Confidence_1.000_Length_271	271	-	-	-	AAI18597	flj44955 protein	gi|111599385|gb|AAI18597.1|FLJ44955 protein [Homo sapiens] >gi|115333981|gb|AAI22561.1| FLJ44955 protein [Homo sapiens]
Locus_43273_Transcript_1/1_Confidence_1.000_Length_251	251	GO:0045121,GO:0005524,GO:0030165,GO:0000166,GO:0016021,GO:0016787,GO:0016020	K05850	veNOG10759	AAI18977	atp2b3 protein	gi|111600317|gb|AAI18977.1|Atp2b3 protein [Mus musculus]
Locus_1_Transcript_78810/226691_Confidence_1.000_Length_288	288	-	K09033	veNOG15824	AAC59776	atf_like protein	gi|1117952|gb|AAC59776.1|atf_like protein [Takifugu rubripes]
Locus_15798_Transcript_1/1_Confidence_1.000_Length_669	669	-	-	NOG131367;opiNOG21312;opiNOG41776	AAA83744	rna-directed dna polymerase from mobile element jockey-like	gi|1127551|gb|AAA83744.1|orf2 [Batrachocottus baicalensis]
Locus_68181_Transcript_1/1_Confidence_1.000_Length_226	226	GO:0005669,GO:0001939,GO:0003677,GO:0005634,GO:0006355,GO:0006383,GO:0000120,GO:0006351,GO:0003700,GO:0005672,GO:0045120,GO:0006367,GO:0006366,GO:0044212,GO:0001940,GO:0005737,GO:0070491,GO:0045893,GO:0001103,GO:0008134,GO:0005515,GO:0005719	K03120	-	ABI29192	tata box binding protein	gi|112980821|gb|ABI29192.1|TATA box binding protein [Sus scrofa]
Locus_1_Transcript_170448/226691_Confidence_1.000_Length_680	680	GO:0005634	K13092	veNOG10642	NP_001037804	zinc finger ccch domain-containing protein 18	gi|113195614|ref|NP_001037804.1|zinc finger CCCH domain-containing protein 18 [Danio rerio] >gi|123888332|sp|Q1LUE5.1|ZCH18_DANRE RecName: Full=Zinc finger CCCH domain-containing protein 18 >gi|94732674|emb|CAK04265.1| novel protein [Danio rerio] >gi|94733488|emb|CAK04529.1| novel protein [Danio rerio]
Locus_25679_Transcript_1/1_Confidence_1.000_Length_579	579	GO:0005667,GO:0007623,GO:0009266,GO:0003700,GO:0005634,GO:0003677,GO:0045893,GO:0005737,GO:0009416,GO:0007165,GO:0006355,GO:0046982,GO:0005515,GO:0009648,GO:0004871,GO:0006351,GO:0032922	K02223	-	ABI34136	clock 1a	gi|113204806|gb|ABI34136.1|CLOCK1a [Oncorhynchus tshawytscha]
Locus_32461_Transcript_1/1_Confidence_1.000_Length_330	330	GO:0006355,GO:0046872,GO:0003676,GO:0008270,GO:0005634,GO:0003677,GO:0005622	K11432	veNOG06915	ABI34499	pr domain containing 2	gi|113206699|gb|ABI34499.1|PR domain containing 2 [Danio rerio]
Locus_40425_Transcript_1/1_Confidence_1.000_Length_229	229	GO:0030672,GO:0016079,GO:0016021,GO:0016020,GO:0045202,GO:0030054,GO:0031410,GO:0005789,GO:0016323,GO:0005783,GO:0005886,GO:0005509	-	veNOG04828	NP_001025283	novel protein vertebrate otoferlin	gi|113462015|ref|NP_001025283.1|otoferlin [Danio rerio] >gi|82232863|sp|Q5SPC5.1|OTOF_DANRE RecName: Full=Otoferlin; AltName: Full=Fer-1-like protein 2 >gi|55962900|emb|CAI11718.1| novel protein similar to vertebrate otoferlin (OTOF) [Danio rerio] >gi|56207706|emb|CAI20764.1| novel protein similar to vertebrate otoferlin (OTOF) [Danio rerio]
Locus_1_Transcript_140108/226691_Confidence_1.000_Length_243	243	GO:0046872,GO:0008270,GO:0005622	-	opiNOG17326;veNOG08978	NP_001038768	uncharacterized protein LOC723998 [Danio rerio]	gi|113671293|ref|NP_001038768.1|uncharacterized protein LOC723998 [Danio rerio] >gi|108742111|gb|AAI17662.1| Zgc:136894 [Danio rerio]
Locus_2581_Transcript_2/2_Confidence_0.600_Length_325	325	GO:0005216,GO:0005244,GO:0016021,GO:0005272,GO:0006814,GO:0016020,GO:0006811,GO:0006810,GO:0034765,GO:0001518,GO:0055085,GO:0005248	-	veNOG21625	NP_001038530	sodium channel protein type 4 subunit alpha b	gi|113676053|ref|NP_001038530.1|sodium channel protein type 4 subunit alpha B [Danio rerio] >gi|123891533|sp|Q20JQ7.1|SC4AB_DANRE RecName: Full=Sodium channel protein type 4 subunit alpha B; AltName: Full=Voltage-gated sodium channel subunit alpha Nav1.4b >gi|76786317|gb|ABA54920.1| voltage-gated sodium channel type IV alpha subunit Nav1.4b [Danio rerio]
Locus_1_Transcript_156072/226691_Confidence_1.000_Length_739	739	GO:0038032,GO:0005737,GO:0005089	-	-	NP_001038313	rho guanine nucleotide exchange factor 1	gi|113676379|ref|NP_001038313.1|uncharacterized protein LOC557983 [Danio rerio] >gi|108742147|gb|AAI17616.1| Zgc:136551 [Danio rerio]
Locus_51897_Transcript_1/1_Confidence_1.000_Length_215	215	GO:0005739,GO:0016021,GO:0016020,GO:0055085,GO:0005743,GO:0006810	K15085	veNOG00103	NP_001038918	mitochondrial coenzyme a transporter slc25a42	gi|113676566|ref|NP_001038918.1|mitochondrial coenzyme A transporter SLC25A42 [Danio rerio] >gi|123914438|sp|Q0P483.1|S2542_DANRE RecName: Full=Mitochondrial coenzyme A transporter SLC25A42; AltName: Full=Solute carrier family 25 member 42 >gi|112419150|gb|AAI22226.1| Zgc:153304 [Danio rerio]
Locus_24511_Transcript_1/1_Confidence_1.000_Length_287	287	GO:0046872,GO:0008270	-	veNOG13568	NP_001038652	probable palmitoyltransferase zdhhc14	gi|113676763|ref|NP_001038652.1|probable palmitoyltransferase ZDHHC14 [Danio rerio] >gi|55962699|emb|CAI11726.1| novel protein similar to vertebrate zinc finger, DHHC domain containing 14 (ZDHHC14) [Danio rerio]
Locus_1_Transcript_127900/226691_Confidence_1.000_Length_1990	1990	-	-	veNOG10228	NP_001038609	conserved oligomeric golgi complex subunit 5	gi|113676895|ref|NP_001038609.1|conserved oligomeric Golgi complex subunit 5 [Danio rerio] >gi|56207833|emb|CAI20919.1| novel protein similar to human and mouse component of oligomeric golgi complex 5 (COG5) [Danio rerio]
Locus_1_Transcript_175050/226691_Confidence_1.000_Length_309	309	GO:0004386,GO:0003677,GO:0005634,GO:0003676,GO:0008270,GO:0005524,GO:0008026,GO:0006355,GO:0046872,GO:0016818	K11643	veNOG04732	NP_001038323	chromodomain helicase dna binding protein 4	gi|113678140|ref|NP_001038323.1|chromodomain helicase DNA binding protein 4 [Danio rerio] >gi|94732824|emb|CAK04973.1| novel protein similar to vertebrate chromodomain helicase DNA binding protein 4 (CHD4) [Danio rerio]
Locus_39558_Transcript_1/1_Confidence_1.000_Length_251	251	GO:0004075,GO:0046872,GO:0005524,GO:0016874,GO:0008152,GO:0003824,GO:0005575	K01968	veNOG04756	NP_001038380	methylcrotonoyl- carboxylase subunit mitochondrial	gi|113678532|ref|NP_001038380.1|methylcrotonoyl-CoA carboxylase subunit alpha, mitochondrial [Danio rerio] >gi|94732265|emb|CAK11001.1| novel protein similar to vertebrate methylcrotonoyl-Coenzyme A carboxylase 1 (alpha) (MCCC1) [Danio rerio]
Locus_12286_Transcript_1/1_Confidence_1.000_Length_2486	2486	GO:0003674,GO:0008150,GO:0005575	-	veNOG11471	NP_001038866	heme-binding protein 1-like	gi|113679088|ref|NP_001038866.1|uncharacterized protein LOC751688 [Danio rerio] >gi|112418952|gb|AAI22278.1| Zgc:153411 [Danio rerio]
Locus_47649_Transcript_1/1_Confidence_1.000_Length_250	250	GO:0043065,GO:0043280	-	veNOG23748	NP_001038937	bcl2 binding component 3	gi|113679636|ref|NP_001038937.1|BCL2 binding component 3 [Danio rerio] >gi|112418384|gb|ABI18122.1| Puma [Danio rerio] >gi|141796204|gb|AAI39509.1| Bbc3 protein [Danio rerio]
Locus_1_Transcript_135194/226691_Confidence_1.000_Length_236	236	GO:0015293,GO:0006865,GO:0016021,GO:0016020,GO:0006814,GO:0006811,GO:0005886,GO:0006810	K14207	veNOG12217	NP_001038569	sodium-coupled neutral amino acid transporter 2-like	gi|113681364|ref|NP_001038569.1|sodium-coupled neutral amino acid transporter 2 [Danio rerio] >gi|82232860|sp|Q5SPB1.1|S38A2_DANRE RecName: Full=Sodium-coupled neutral amino acid transporter 2; AltName: Full=Amino acid transporter A2; AltName: Full=Solute carrier family 38 member 2; AltName: Full=System A amino acid transporter 2; AltName: Full=System A transporter 1; AltName: Full=System N amino…
Locus_11962_Transcript_1/1_Confidence_1.000_Length_570	570	GO:0007165	-	opiNOG07601;veNOG21038	NP_001038618	tumor protein p53 binding 2	gi|113681546|ref|NP_001038618.1|tumor protein p53 binding protein, 2 [Danio rerio] >gi|94733020|emb|CAK11376.1| novel protein similar to vertebrate tumor protein p53 binding protein, 2 (TP53BP2) [Danio rerio]
Locus_22111_Transcript_1/1_Confidence_1.000_Length_554	554	-	-	veNOG15112	NP_001038573	novel protein	gi|113681812|ref|NP_001038573.1|uncharacterized protein LOC566573 [Danio rerio] >gi|94732401|emb|CAK11065.1| novel protein [Danio rerio] >gi|126632720|emb|CAM56718.1| novel protein [Danio rerio]
Locus_5600_Transcript_1/1_Confidence_1.000_Length_1251	1251	-	-	veNOG14669	NP_001038453	novel protein	gi|113681883|ref|NP_001038453.1|uncharacterized protein LOC562545 [Danio rerio] >gi|94734509|emb|CAK11159.1| novel protein [Danio rerio]
Locus_40165_Transcript_1/1_Confidence_1.000_Length_308	308	-	K00412	veNOG10634	ABI36597	cytochrome b	gi|113707402|gb|ABI36597.1|cytochrome b [Paralichthys lethostigma]
Locus_1_Transcript_204128/226691_Confidence_1.000_Length_765	765	GO:0043565,GO:0005634,GO:0003700	K09428	veNOG05809	AAI22710	elf2 protein	gi|113911945|gb|AAI22710.1|ELF2 protein [Bos taurus]
Locus_24964_Transcript_1/1_Confidence_1.000_Length_485	485	GO:0005524,GO:0003777,GO:0007018,GO:0005874	K10396	veNOG11007	AAI22795	kif5c protein	gi|113911953|gb|AAI22795.1|Kinesin family member 5C [Bos taurus]
Locus_4574_Transcript_2/9_Confidence_0.049_Length_414	414	GO:0016787	-	veNOG21425	NP_001039191	novel protein containing an inosine-uridine preferring nucleoside hydrolase domain	gi|113931480|ref|NP_001039191.1|novel protein containing an Inosine-uridine preferring nucleoside hydrolase domain [Xenopus (Silurana) tropicalis] >gi|89273873|emb|CAJ82014.1| novel protein containing an Inosine-uridine preferring nucleoside hydrolase domain [Xenopus (Silurana) tropicalis]
Locus_33130_Transcript_1/1_Confidence_1.000_Length_344	344	GO:0016740,GO:0016021,GO:0030166,GO:0016020,GO:0016310,GO:0000139,GO:0000166,GO:0005794,GO:0005524,GO:0016301,GO:0048701	-	veNOG11833	NP_001041506	tpa_inf: fam20b	gi|114158652|ref|NP_001041506.1|uncharacterized protein LOC677724 [Takifugu rubripes] >gi|58396935|tpg|DAA01889.1| TPA_inf: FAM20B [Takifugu rubripes]
Locus_1_Transcript_216397/226691_Confidence_1.000_Length_250	250	-	-	veNOG10033	NP_997768	acidic (leucine-rich) nuclear phosphoprotein 32 member b	gi|114158708|ref|NP_997768.2|acidic (leucine-rich) nuclear phosphoprotein 32 family, member B [Danio rerio]
Locus_955_Transcript_3/5_Confidence_0.750_Length_7389	7389	GO:0005200,GO:0001533,GO:0005916,GO:0016337,GO:0034332,GO:0006915,GO:0030216,GO:0005198,GO:0043588,GO:0008544,GO:0030057,GO:0005739,GO:0030674,GO:0018149,GO:0006921,GO:0005624,GO:0005515,GO:0005886,GO:0016323,GO:0042060	K10381	veNOG10016	XP_001165361	desmoplakin isoform 1	gi|114605381|ref|XP_001165361.1|PREDICTED: desmoplakin isoform 1 [Pan troglodytes]
Locus_5379_Transcript_1/1_Confidence_1.000_Length_501	501	GO:0055113,GO:0060027,GO:0003779,GO:0030041,GO:0016043,GO:0042074,GO:0017048,GO:0030036	K05741	veNOG04259	ABI79462	diaphanous 2	gi|114797050|gb|ABI79462.1|diaphanous 2 [Danio rerio]
Locus_1_Transcript_106700/226691_Confidence_1.000_Length_329	329	-	-	veNOG04912	ABI85389	osteonectin [Hippoglossus hippoglossus]	gi|115279792|gb|ABI85389.1|osteonectin [Hippoglossus hippoglossus]
Locus_106_Transcript_1/2_Confidence_0.800_Length_1919	1919	-	K01379	veNOG02125	ABI85390	cathepsin d	gi|115279794|gb|ABI85390.1|cathepsin D [Hippoglossus hippoglossus]
Locus_24995_Transcript_1/1_Confidence_1.000_Length_750	750	GO:0055114,GO:0016491,GO:0004800,GO:0042446	K07754	veNOG16927;veNOG24483	ABI93489	iodothyronine deiodinase type iii	gi|115293041|gb|ABI93489.1|iodothyronine deiodinase type III [Hippoglossus hippoglossus]
Locus_1_Transcript_202142/226691_Confidence_1.000_Length_1188	1188	GO:0030155,GO:0016192,GO:0032012,GO:0005543,GO:0005802,GO:0005086,GO:0005886,GO:0005622	-	veNOG08659	AAI24140	cytohesin 1	gi|115313031|gb|AAI24140.1|Cytohesin 1 [Danio rerio] >gi|182888990|gb|AAI64494.1| Cyth1 protein [Danio rerio]
Locus_1_Transcript_204386/226691_Confidence_1.000_Length_786	786	-	-	veNOG21179	AAI24137	novel protein (wu:fb14b05)	gi|115313323|gb|AAI24137.1|Si:ch211-114c12.2 [Danio rerio]
Locus_28055_Transcript_1/1_Confidence_1.000_Length_273	273	GO:0003674,GO:0008150,GO:0005575	-	-	AAI24248	echinoderm microtubule associated protein like 1	gi|115313535|gb|AAI24248.1|Echinoderm microtubule associated protein like 1 [Danio rerio] >gi|182889094|gb|AAI64638.1| Eml1 protein [Danio rerio]
Locus_1_Transcript_75222/226691_Confidence_1.000_Length_234	234	GO:0004459,GO:0044262,GO:0000166,GO:0005737,GO:0055114,GO:0005975,GO:0006096,GO:0016616,GO:0016491,GO:0003824	K00016	veNOG07674	ABI94572	lactate dehydrogenase isoform a	gi|115343222|gb|ABI94572.1|lactate dehydrogenase isoform A [Misgurnus fossilis]
Locus_1_Transcript_168079/226691_Confidence_1.000_Length_550	550	-	-	veNOG22455	BAF33340	novel immune-type receptor	gi|115354159|dbj|BAF33340.1|novel immune-type receptor [Paralichthys olivaceus] >gi|115354161|dbj|BAF33341.1| novel immune-type receptor [Paralichthys olivaceus]
Locus_3568_Transcript_1/1_Confidence_1.000_Length_2308	2308	GO:0006355,GO:0005667,GO:0006351,GO:0005634,GO:0003677,GO:0003700	K04683	veNOG05196	ABI96690	transcription factor dp-1	gi|115382568|gb|ABI96690.1|transcription factor Dp-1 [Larimichthys crocea]
Locus_1_Transcript_200739/226691_Confidence_1.000_Length_404	404	-	-	-	XP_001212743	predicted protein [Aspergillus terreus NIH2624]	gi|115390476|ref|XP_001212743.1|predicted protein [Aspergillus terreus NIH2624] >gi|114195139|gb|EAU36839.1| predicted protein [Aspergillus terreus NIH2624]
Locus_25386_Transcript_1/1_Confidence_1.000_Length_1403	1403	GO:0008152,GO:0016746	K13506	veNOG14870	NP_001035339	glycerol-3-phosphate acyltransferase 4-like	gi|115432027|ref|NP_001035339.2|glycerol-3-phosphate acyltransferase 4 [Danio rerio] >gi|115313135|gb|AAI24076.1| Zgc:136875 [Danio rerio] >gi|182890162|gb|AAI64676.1| Zgc:136875 protein [Danio rerio]
Locus_20238_Transcript_1/1_Confidence_1.000_Length_275	275	GO:0003676,GO:0005524,GO:0004672,GO:0000166,GO:0006468,GO:0016772	K08877	veNOG09476	NP_001070127	serine threonine-protein kinase kist	gi|115495227|ref|NP_001070127.1|serine/threonine-protein kinase Kist [Danio rerio] >gi|115313546|gb|AAI24287.1| Zgc:153241 [Danio rerio] >gi|182890586|gb|AAI64787.1| Zgc:153241 protein [Danio rerio]
Locus_12012_Transcript_1/1_Confidence_1.000_Length_953	953	GO:0005524,GO:0004835,GO:0005575,GO:0006464	K06047	veNOG02297	NP_001070093	novel protein (zgc:153332)	gi|115495501|ref|NP_001070093.1|tubulin--tyrosine ligase [Danio rerio] >gi|115313554|gb|AAI24320.1| Zgc:153332 [Danio rerio] >gi|182888690|gb|AAI64082.1| Zgc:153332 protein [Danio rerio] >gi|220678851|emb|CAX12971.1| novel protein (zgc:153332) [Danio rerio]
Locus_27699_Transcript_1/1_Confidence_1.000_Length_841	841	GO:0005525,GO:0007264,GO:0000166,GO:0005622	K07963	veNOG11040	NP_001070112	e3 ubiquitin-protein ligase trim23-like	gi|115497286|ref|NP_001070112.1|GTP-binding protein ARD-1 [Danio rerio] >gi|115313206|gb|AAI24362.1| Zgc:153463 [Danio rerio] >gi|182889164|gb|AAI64727.1| Zgc:153463 protein [Danio rerio]
Locus_29055_Transcript_1/1_Confidence_1.000_Length_424	424	GO:0005739,GO:0020027,GO:0016021,GO:0016020,GO:0030218,GO:0055085,GO:0005743,GO:0006810	K15118	veNOG03919	NP_001070070	solute carrier family 25 member 38-a	gi|115497342|ref|NP_001070070.1|solute carrier family 25 member 38-A [Danio rerio] >gi|123911189|sp|Q08CI8.1|S238A_DANRE RecName: Full=Solute carrier family 25 member 38-A >gi|115313798|gb|AAI24223.1| Zgc:153036 [Danio rerio]
Locus_792_Transcript_6/12_Confidence_0.412_Length_1773	1773	GO:0016787,GO:0016021,GO:0016020,GO:0047372	K13704	veNOG11205	NP_001070065	monoacylglycerol lipase abhd12	gi|115497554|ref|NP_001070065.1|monoacylglycerol lipase ABHD12 [Danio rerio] >gi|123905321|sp|Q08C93.1|ABD12_DANRE RecName: Full=Monoacylglycerol lipase ABHD12; AltName: Full=Abhydrolase domain-containing protein 12 >gi|115313341|gb|AAI24331.1| Abhydrolase domain containing 12 [Danio rerio]
Locus_30269_Transcript_1/1_Confidence_1.000_Length_346	346	GO:0016021	-	veNOG13626	NP_001068676	transmembrane channel-like protein 6	gi|115498002|ref|NP_001068676.1|transmembrane channel-like protein 6 [Bos taurus] >gi|111305391|gb|AAI19988.1| Transmembrane channel-like 6 [Bos taurus] >gi|296476080|gb|DAA18195.1| transmembrane channel-like 6 [Bos taurus]
Locus_11601_Transcript_1/1_Confidence_1.000_Length_378	378	GO:0042127,GO:0008286,GO:0032873,GO:0019901,GO:0005667,GO:0003677,GO:0005634,GO:0006916,GO:0006355,GO:0006974,GO:0003705,GO:0006351,GO:0007389,GO:0009790,GO:0051090,GO:0009888,GO:0003700,GO:0045944,GO:0043565,GO:0005829,GO:0008134,GO:0048513,GO:0001568,GO:0003690,GO:0008301	K07201	veNOG08497	AAI24670	forkhead box	gi|115528593|gb|AAI24670.1|Forkhead box O1 a [Danio rerio]
Locus_1_Transcript_164835/226691_Confidence_1.000_Length_246	246	GO:0016740,GO:0005975,GO:0004461,GO:0016757	K07966	veNOG06023	AAI24814	beta- -galactosyltransferase 1	gi|115528640|gb|AAI24814.1|Zgc:154116 [Danio rerio]
Locus_1_Transcript_157538/226691_Confidence_1.000_Length_225	225	-	K07210	veNOG05000	ABJ15834	nf-kb essential modulating protein	gi|115605705|gb|ABJ15834.1|NF-KB essential modulating protein [Gasterosteus aculeatus]
Locus_2013_Transcript_6/11_Confidence_0.243_Length_1085	1085	-	-	-	XP_001204149	PREDICTED: hypothetical protein, partial [Strongylocentrotus purpuratus]	gi|115625027|ref|XP_001204149.1|PREDICTED: hypothetical protein, partial [Strongylocentrotus purpuratus] >gi|115634354|ref|XP_001186471.1| PREDICTED: hypothetical protein, partial [Strongylocentrotus purpuratus]
Locus_4113_Transcript_1/6_Confidence_0.514_Length_477	477	-	-	veNOG21657	XP_001198671	elicitin protein ram6	gi|115894426|ref|XP_001198671.1|PREDICTED: similar to putative elicitin protein RAM6 [Strongylocentrotus purpuratus] >gi|115945993|ref|XP_001190501.1| PREDICTED: similar to putative elicitin protein RAM6 [Strongylocentrotus purpuratus]
Locus_2690_Transcript_1/1_Confidence_1.000_Length_1379	1379	GO:0006355,GO:0016032,GO:0005634,GO:0003700	-	veNOG16174	XP_001179617	l _3	gi|115910625|ref|XP_001179617.1|PREDICTED: similar to LReO_3 [Strongylocentrotus purpuratus] >gi|115950722|ref|XP_001181096.1| PREDICTED: similar to LReO_3 [Strongylocentrotus purpuratus]
Locus_1_Transcript_181083/226691_Confidence_1.000_Length_260	260	-	-	-	XP_001176768	PREDICTED: hypothetical protein [Strongylocentrotus purpuratus]	gi|115936334|ref|XP_001176768.1|PREDICTED: hypothetical protein [Strongylocentrotus purpuratus]
Locus_34749_Transcript_1/1_Confidence_1.000_Length_212	212	GO:0008083,GO:0005576,GO:0040007	K16621	veNOG11068	NP_001070614	bone morphogenetic protein 7	gi|116004511|ref|NP_001070614.1|bone morphogenetic protein 7 [Danio rerio] >gi|115313796|gb|AAI24216.1| Bone morphogenetic protein 7b [Danio rerio]
Locus_22604_Transcript_1/1_Confidence_1.000_Length_426	426	GO:0003676,GO:0008270	-	veNOG05130	NP_001070621	zinc finger protein c3h type-like 1	gi|116004517|ref|NP_001070621.1|zinc finger protein 36, C3H type-like 1a [Danio rerio] >gi|115313405|gb|AAI24506.1| Zinc finger protein 36, C3H type-like 2 [Danio rerio] >gi|182890842|gb|AAI65552.1| Zfp36l2 protein [Danio rerio]
Locus_9208_Transcript_2/2_Confidence_0.900_Length_855	855	GO:0005739,GO:0022904,GO:0015002,GO:0019646,GO:0004129,GO:0016021,GO:0016020	K02262	veNOG15529	YP_788136	cytochrome c oxidase subunit iii	gi|116014317|ref|YP_788136.1|cytochrome c oxidase subunit III [Verasper moseri] >gi|115498276|gb|ABI98719.1| cytochrome c oxidase subunit III [Verasper moseri]
Locus_47880_Transcript_1/1_Confidence_1.000_Length_214	214	-	-	-	AAH32807	orf2-like protein	gi|116283716|gb|AAH32807.1|Unknown (protein for IMAGE:4480714) [Homo sapiens]
Locus_1_Transcript_203880/226691_Confidence_1.000_Length_418	418	GO:0015986,GO:0045261,GO:0016469,GO:0006811,GO:0006810,GO:0000166,GO:0046933,GO:0046034,GO:0046961,GO:0005524,GO:0006754,GO:0015992,GO:0015991,GO:0016820,GO:0033178	K02132	veNOG12440	NP_001070823	atp synthase subunit mitochondrial	gi|116325975|ref|NP_001070823.1|ATP synthase subunit alpha, mitochondrial [Danio rerio] >gi|115528192|gb|AAI24812.1| ATP synthase, H+ transporting, mitochondrial F1 complex, alpha subunit 1, cardiac muscle [Danio rerio]
Locus_47490_Transcript_1/1_Confidence_1.000_Length_251	251	GO:0046872,GO:0005524,GO:0008152,GO:0003824	-	firmNOG01887	YP_795627	atp-grasp protein	gi|116334100|ref|YP_795627.1|ATP-grasp protein [Lactobacillus brevis ATCC 367] >gi|116099447|gb|ABJ64596.1| Predicted ATP-grasp enzyme [Lactobacillus brevis ATCC 367]
Locus_4843_Transcript_1/1_Confidence_1.000_Length_774	774	GO:0006281	K10890	veNOG03936	AAI25958	fanconi complementation group c	gi|116487972|gb|AAI25958.1|Fancc protein [Danio rerio]
Locus_1_Transcript_140403/226691_Confidence_1.000_Length_318	318	-	-	veNOG21674	ABJ98621	interferon-inducible protein gig1	gi|116488078|gb|ABJ98621.1|interferon-inducible protein Gig1 [Scophthalmus maximus]
Locus_66271_Transcript_1/1_Confidence_1.000_Length_280	280	-	K00940	veNOG03131	ABJ98636	nucleoside diphosphate kinase	gi|116488108|gb|ABJ98636.1|nucleoside diphosphate kinase [Scophthalmus maximus]
Locus_1_Transcript_124550/226691_Confidence_1.000_Length_225	225	GO:0016301,GO:0030955,GO:0004743,GO:0016310,GO:0016740,GO:0000287,GO:0003824,GO:0006096	K00873	veNOG07873	ABJ98638	pyruvate kinase	gi|116488112|gb|ABJ98638.1|pyruvate kinase [Scophthalmus maximus]
Locus_1_Transcript_150208/226691_Confidence_1.000_Length_225	225	GO:0004386,GO:0005634,GO:0016787,GO:0003676,GO:0000166,GO:0005524,GO:0003723,GO:0008026,GO:0016818	K14808	veNOG00305	ABJ98642	atp-dependent rna helicase	gi|116488120|gb|ABJ98642.1|ATP-dependent RNA helicase [Scophthalmus maximus]
Locus_41232_Transcript_1/1_Confidence_1.000_Length_258	258	-	K00759	veNOG10501	ABJ98644	adenine phosphoribosyltransferase-like	gi|116488124|gb|ABJ98644.1|adenine phosphoribosyl transferase [Scophthalmus maximus]
Locus_28187_Transcript_1/1_Confidence_1.000_Length_604	604	GO:0046872,GO:0055114,GO:0006879,GO:0004322,GO:0016491,GO:0046914,GO:0008199,GO:0006826	K00522	veNOG11533	ABJ98672	heavy subunit	gi|116488180|gb|ABJ98672.1|ferritin heavy chain [Scophthalmus maximus]
Locus_3747_Transcript_1/1_Confidence_1.000_Length_721	721	GO:0032797	K13135	veNOG16300	ABJ98683	gem-associated protein 7	gi|116488202|gb|ABJ98683.1|gemin 7 [Scophthalmus maximus]
Locus_1_Transcript_128902/226691_Confidence_1.000_Length_402	402	GO:0005737	-	veNOG05160	ABJ98686	osteoclast-stimulating factor	gi|116488208|gb|ABJ98686.1|osteoclast-stimulating factor [Scophthalmus maximus]
Locus_59991_Transcript_1/1_Confidence_1.000_Length_218	218	-	K01800	veNOG09374	ABJ98700	glutathione transferase zeta 1	gi|116488236|gb|ABJ98700.1|glutathione transferase zeta 1 [Scophthalmus maximus]
Locus_16607_Transcript_1/1_Confidence_1.000_Length_1063	1063	GO:0005737,GO:0016740,GO:0004364	-	veNOG19146	CAA64493	glutathione s-transferase	gi|1165136|emb|CAA64493.1|glutathione S-transferase [Pleuronectes platessa]
Locus_65066_Transcript_1/1_Confidence_1.000_Length_222	222	GO:0030286,GO:0016887,GO:0005524,GO:0003777,GO:0007018	K10408	opiNOG01844;veNOG10521	AAC52362	dynein heavy chain axonemal-like	gi|1165198|gb|AAC52362.1|axonemal dynein heavy chain, partial [Rattus norvegicus]
Locus_29907_Transcript_1/1_Confidence_1.000_Length_526	526	GO:0035050,GO:2000223,GO:0003146,GO:0048368,GO:0035469,GO:0060971,GO:0001947,GO:0008083,GO:0003140,GO:0005576,GO:0035462,GO:0040007,GO:0007368	-	veNOG10746	BAF35855	nodal homolog	gi|116744382|dbj|BAF35855.1|southpaw [Paralichthys olivaceus]
Locus_1_Transcript_101862/226691_Confidence_1.000_Length_322	322	GO:0006355,GO:0005524,GO:0005634,GO:0003700,GO:0003677	K08367	veNOG04829	BAF36003	frrunx1 p29	gi|116812236|dbj|BAF36003.1|frRunx1/p29 [Takifugu rubripes]
Locus_35225_Transcript_1/1_Confidence_1.000_Length_251	251	-	-	-	ABK29517	protein	gi|116833209|gb|ABK29517.1|cytochrome P450-like TBP [Helicoverpa armigera]
Locus_8516_Transcript_3/4_Confidence_0.455_Length_1843	1843	GO:0016787,GO:0005615,GO:0004104,GO:0047372,GO:0005829,GO:0004091	K12298	veNOG08470	AAI24754	carboxyl ester like precursor	gi|117167887|gb|AAI24754.1|Cel.2 protein [Danio rerio]
Locus_31286_Transcript_1/1_Confidence_1.000_Length_373	373	-	K10785	veNOG10004	CAK02790	t-cell receptor type 2	gi|117306926|emb|CAK02790.1|T-cell receptor beta chain precursor [Sparus aurata]
Locus_1_Transcript_134727/226691_Confidence_1.000_Length_2051	2051	-	-	veNOG01000	XP_416566	PREDICTED: uncharacterized protein LOC418344 [Gallus gallus]	gi|118083500|ref|XP_416566.2|PREDICTED: uncharacterized protein LOC418344 [Gallus gallus]
Locus_58971_Transcript_1/1_Confidence_1.000_Length_258	258	-	K11421	veNOG01628	XP_417061	histone-lysine n-methyltransferase setdb2-like	gi|118084867|ref|XP_417061.2|PREDICTED: histone-lysine N-methyltransferase SETDB2 [Gallus gallus]
Locus_45482_Transcript_1/1_Confidence_1.000_Length_216	216	-	-	veNOG01402	XP_420674	sorbin and sh3 domain-containing protein 2	gi|118090429|ref|XP_420674.2|PREDICTED: sorbin and SH3 domain-containing protein 2 [Gallus gallus]
Locus_47329_Transcript_1/1_Confidence_1.000_Length_243	243	-	K12168	veNOG05362	XP_421906	e3 ubiquitin-protein ligase hecw2	gi|118093388|ref|XP_421906.2|PREDICTED: E3 ubiquitin-protein ligase HECW2 [Gallus gallus]
Locus_12766_Transcript_1/1_Confidence_1.000_Length_1348	1348	GO:0003676,GO:0000166	K13157	veNOG11058	XP_422302	rna-binding protein 40	gi|118094273|ref|XP_422302.2|PREDICTED: RNA-binding protein 40 [Gallus gallus]
Locus_20674_Transcript_1/1_Confidence_1.000_Length_232	232	GO:0003674,GO:0008150,GO:0005575	-	veNOG08775	XP_415148	b-cell cll lymphoma 7a	gi|118098497|ref|XP_415148.2|PREDICTED: B-cell CLL/lymphoma 7 protein family member A [Gallus gallus]
Locus_1_Transcript_151470/226691_Confidence_1.000_Length_2054	2054	GO:0070679,GO:0050917,GO:0050916,GO:0005792,GO:0050913,GO:0005789,GO:0005654,GO:0051592,GO:0005730,GO:0060402,GO:0035091,GO:0005887,GO:0005218,GO:0005220	K04960	veNOG08984	XP_418035	inositol -trisphosphate receptor type 3	gi|118102546|ref|XP_418035.2|PREDICTED: inositol 1,4,5-trisphosphate receptor type 3 [Gallus gallus]
Locus_1_Transcript_113500/226691_Confidence_1.000_Length_385	385	-	-	veNOG07061;veNOG08745	ABK62876	tumor necrosis factor alpha	gi|118136512|gb|ABK62876.1|tumor necrosis factor alpha [Larimichthys crocea] >gi|121044681|gb|ABM46910.1| tumor necrosis factor alpha [Larimichthys crocea]
Locus_1_Transcript_199568/226691_Confidence_1.000_Length_2596	2596	-	K10153	veNOG07289	ABK63484	interferon regulatory factor 2	gi|118140106|gb|ABK63484.1|interferon regulatory factor 2 [Channa argus] >gi|125487129|gb|ABN42505.1| interferon regulatory factor 2a [Channa argus]
Locus_1_Transcript_136159/226691_Confidence_1.000_Length_3492	3492	GO:0005694,GO:0000781,GO:0003677,GO:0005634	-	veNOG12156	NP_001071213	cst complex subunit ctc1	gi|118150468|ref|NP_001071213.1|CST complex subunit CTC1 [Danio rerio] >gi|147640187|sp|A0JMF1.1|CTC1_DANRE RecName: Full=CST complex subunit CTC1; AltName: Full=Conserved telomere maintenance component 1 >gi|116487572|gb|AAI25855.1| Zgc:153125 [Danio rerio]
Locus_17774_Transcript_1/1_Confidence_1.000_Length_755	755	GO:0003674,GO:0008150,GO:0005575	K15361	veNOG00391	NP_001071263	wd repeat-containing protein 48	gi|118150606|ref|NP_001071263.1|uncharacterized protein LOC777754 [Danio rerio] >gi|117167881|gb|AAI24684.1| Zgc:153492 [Danio rerio]
Locus_35674_Transcript_1/1_Confidence_1.000_Length_235	235	-	-	veNOG20200	ABK76300	peroxisome proliferator-activated receptor alpha	gi|118175891|gb|ABK76300.1|peroxisome proliferator-activated receptor alpha [Rachycentron canadum] >gi|157418571|gb|ABV55019.1| peroxisome proliferator-activated receptor alpha [Rachycentron canadum]
Locus_17481_Transcript_1/1_Confidence_1.000_Length_334	334	GO:0004872,GO:0016021	-	veNOG00897	BAF37034	membrane progestin receptor beta	gi|118197117|dbj|BAF37034.1|membrane progestin receptor beta [Carassius auratus]
Locus_286_Transcript_1/8_Confidence_0.565_Length_3020	3020	GO:0009103	K00983	veNOG01190	NP_001072061	cytidine monophospho-n-acetylneuraminic acid synthetase	gi|118344580|ref|NP_001072061.1|cytidine monophospho-N-acetylneuraminic acid synthetase [Takifugu rubripes] >gi|62990039|emb|CAG28328.1| putative cytidine monophospho-N-acetylneuraminic acid synthetase [Takifugu rubripes]
Locus_1_Transcript_143613/226691_Confidence_1.000_Length_804	804	GO:0016787,GO:0008152	-	veNOG10869	NP_001072058	cat eye syndrome candidate region 5 protein	gi|118344582|ref|NP_001072058.1|cat eye syndrome candidate region 5 protein [Takifugu rubripes] >gi|59857478|dbj|BAD89744.1| cat eye syndrome candidate region 5 protein [Takifugu rubripes]
Locus_2295_Transcript_1/1_Confidence_1.000_Length_411	411	GO:0046872,GO:0008270	-	veNOG08492	NP_001072064	membrane-associated dhhc8 zinc finger protein	gi|118344586|ref|NP_001072064.1|membrane-associated DHHC8 zinc finger protein [Takifugu rubripes] >gi|62131250|gb|AAX68546.1| membrane-associated DHHC8 zinc finger protein [Takifugu rubripes]
Locus_13072_Transcript_1/1_Confidence_1.000_Length_767	767	GO:0016021	-	veNOG01975	NP_001072063	transmembrane protein 57	gi|118344592|ref|NP_001072063.1|macoilin-2 [Takifugu rubripes] >gi|59897119|gb|AAX11926.1| macoilin-2 [Takifugu rubripes]
Locus_1_Transcript_119613/226691_Confidence_1.000_Length_356	356	GO:0007049,GO:0005737,GO:0005856,GO:0005819,GO:0030054,GO:0051301,GO:0005921	-	veNOG12164	NP_001072071	cytospin a	gi|118344604|ref|NP_001072071.1|cytospin-A [Takifugu rubripes] >gi|91208267|sp|Q2KN94.1|CYTSA_TAKRU RecName: Full=Cytospin-A; AltName: Full=SPECC1-like protein; AltName: Full=Sperm antigen with calponin homology and coiled-coil domains 1-like >gi|62484096|gb|AAX84192.1| cytospin A [Takifugu rubripes]
Locus_1_Transcript_131176/226691_Confidence_1.000_Length_1065	1065	GO:0016021,GO:0016020,GO:0004930,GO:0070098,GO:0007165,GO:0004950,GO:0004872,GO:0004871,GO:0007186	-	veNOG09639	NP_001072090	interleukin 8 receptor ii	gi|118344614|ref|NP_001072090.1|interleukin 8 receptor II [Takifugu rubripes] >gi|65306819|gb|AAY41947.1| interleukin 8 receptor II [Takifugu rubripes]
Locus_1_Transcript_83953/226691_Confidence_1.000_Length_304	304	-	-	veNOG14233	NP_001072102	dazap2-like protein	gi|118344634|ref|NP_001072102.1|DAZAP2-like protein [Takifugu rubripes] >gi|40748056|gb|AAR89536.1| DAZAP2-like protein [Takifugu rubripes]
Locus_62800_Transcript_1/1_Confidence_1.000_Length_253	253	-	-	-	XP_001028186	hypothetical protein TTHERM_02641280 [Tetrahymena thermophila]	gi|118390412|ref|XP_001028186.1|hypothetical protein TTHERM_02641280 [Tetrahymena thermophila] >gi|89280993|gb|EAR80523.1| hypothetical protein TTHERM_02641280 [Tetrahymena thermophila SB210]
Locus_67586_Transcript_1/1_Confidence_1.000_Length_249	249	GO:0003674,GO:0032526,GO:0042221,GO:0022625,GO:0005575	K02929	-	NP_001072976	ribosomal protein l36a-like	gi|118405216|ref|NP_001072976.1|ribosomal protein L36a-like [Bos taurus] >gi|73587247|gb|AAI02169.1| Ribosomal protein L36a-like [Bos taurus]
Locus_1618_Transcript_1/1_Confidence_1.000_Length_2887	2887	GO:0016301,GO:0048565,GO:0005524,GO:0016310,GO:0016740,GO:0000166,GO:0016773,GO:0016772	K07203	veNOG00189	NP_001070679	target of rapamycin	gi|118601079|ref|NP_001070679.2|serine/threonine-protein kinase mTOR [Danio rerio] >gi|118574785|gb|ABG56082.2| target of rapamycin [Danio rerio]
Locus_810_Transcript_4/5_Confidence_0.533_Length_834	834	-	K04539	veNOG06684	NP_001073035	guanine nucleotide binding protein (g protein) beta 5	gi|118601168|ref|NP_001073035.1|guanine nucleotide-binding protein subunit beta-5 [Xenopus (Silurana) tropicalis] >gi|116063298|gb|AAI22909.1| guanine nucleotide binding protein (G protein), beta 5 [Xenopus (Silurana) tropicalis]
Locus_1376_Transcript_2/3_Confidence_0.667_Length_1118	1118	-	K06451	veNOG10629	BAB19274	cd3 epsilon	gi|11862923|dbj|BAB19274.1|CD3 epsilon [Paralichthys olivaceus]
Locus_64105_Transcript_1/1_Confidence_1.000_Length_388	388	GO:0003918,GO:0006265,GO:0003916,GO:0005694,GO:0006261,GO:0003677,GO:0000166,GO:0005737,GO:0005524,GO:0016853	K02470	COG0187	YP_908868	dna gyrase subunit b	gi|119025023|ref|YP_908868.1|DNA gyrase subunit B [Bifidobacterium adolescentis ATCC 15703] >gi|154486351|ref|ZP_02027758.1| hypothetical protein BIFADO_00160 [Bifidobacterium adolescentis L2-32] >gi|118764607|dbj|BAF38786.1| DNA gyrase (topoisomerase II) B subunit [Bifidobacterium adolescentis ATCC 15703] >gi|154084214|gb|EDN83259.1| DNA gyrase, B subunit [Bifidobacterium adolescentis L2-32]
Locus_27579_Transcript_1/1_Confidence_1.000_Length_356	356	GO:0009273,GO:0008658	K05364	COG0768	YP_908903	penicillin-binding protein a	gi|119025058|ref|YP_908903.1|penicillin binding protein transpeptidase [Bifidobacterium adolescentis ATCC 15703] >gi|118764642|dbj|BAF38821.1| probable penicillin binding protein transpeptidase [Bifidobacterium adolescentis ATCC 15703]
Locus_30220_Transcript_1/1_Confidence_1.000_Length_207	207	-	K01421	COG1511	YP_908968	phage infection protein	gi|119025123|ref|YP_908968.1|putative phage infection protein [Bifidobacterium adolescentis ATCC 15703] >gi|118764707|dbj|BAF38886.1| hypothetical membrane protein with similarity to phage infection protein [Bifidobacterium adolescentis ATCC 15703]
Locus_1_Transcript_128386/226691_Confidence_1.000_Length_291	291	GO:0006508,GO:0016805	K08659	COG4690	YP_908971	dipeptidase [Bifidobacterium adolescentis ATCC 15703]	gi|119025126|ref|YP_908971.1|dipeptidase [Bifidobacterium adolescentis ATCC 15703] >gi|118764710|dbj|BAF38889.1| dipeptidase [Bifidobacterium adolescentis ATCC 15703]
Locus_13597_Transcript_1/1_Confidence_1.000_Length_444	444	GO:0007205,GO:0004143	K07029	COG1597	YP_908998	diacylglycerol kinase	gi|119025153|ref|YP_908998.1|hypothetical protein BAD_0135 [Bifidobacterium adolescentis ATCC 15703] >gi|118764737|dbj|BAF38916.1| hypothetical protein BAD_0135 [Bifidobacterium adolescentis ATCC 15703]
Locus_14444_Transcript_4/4_Confidence_0.500_Length_305	305	GO:0006508,GO:0016805	K08659	COG4690;firmNOG03556	YP_909031	dipeptidase	gi|119025186|ref|YP_909031.1|dipeptidase [Bifidobacterium adolescentis ATCC 15703] >gi|118764770|dbj|BAF38949.1| dipeptidase [Bifidobacterium adolescentis ATCC 15703]
Locus_15767_Transcript_1/1_Confidence_1.000_Length_259	259	GO:0016779,GO:0008299,GO:0016740,GO:0003824,GO:0050518	K00991	COG1211	YP_909132	2-c-methyl-d-erythritol 4-phosphate cytidylyltransferase	gi|119025287|ref|YP_909132.1|2-C-methyl-D-erythritol 4-phosphate cytidylyltransferase [Bifidobacterium adolescentis ATCC 15703] >gi|118764871|dbj|BAF39050.1| 2-C-methyl-D-erythritol 4-phosphate cytidylyltransferase [Bifidobacterium adolescentis ATCC 15703]
Locus_29585_Transcript_1/1_Confidence_1.000_Length_311	311	GO:0003735,GO:0006412,GO:0030529,GO:0042254,GO:0005840,GO:0005622	K02864	COG0244	YP_909147	ribosomal protein l10	gi|119025302|ref|YP_909147.1|50S ribosomal protein L10 [Bifidobacterium adolescentis ATCC 15703] >gi|154486703|ref|ZP_02028110.1| hypothetical protein BIFADO_00524 [Bifidobacterium adolescentis L2-32] >gi|166229708|sp|A1A032.1|RL10_BIFAA RecName: Full=50S ribosomal protein L10 >gi|118764886|dbj|BAF39065.1| 50S ribosomal protein L10 [Bifidobacterium adolescentis ATCC 15703] >gi|154084566|gb|EDN836…
Locus_24572_Transcript_1/1_Confidence_1.000_Length_368	368	GO:0016887,GO:0005524,GO:0000166,GO:0017111,GO:0006200	-	COG1136;proNOG04092	YP_909349	abc transporter	gi|119025504|ref|YP_909349.1|ABC transporter [Bifidobacterium adolescentis ATCC 15703] >gi|118765088|dbj|BAF39267.1| ABC transporter [Bifidobacterium adolescentis ATCC 15703]
Locus_27668_Transcript_1/1_Confidence_1.000_Length_276	276	GO:0005524,GO:0000166,GO:0017111	K07478	COG2256	YP_909448	recombination factor protein	gi|119025603|ref|YP_909448.1|recombination factor protein RarA [Bifidobacterium adolescentis ATCC 15703] >gi|154487065|ref|ZP_02028472.1| hypothetical protein BIFADO_00903 [Bifidobacterium adolescentis L2-32] >gi|118765187|dbj|BAF39366.1| hypothetical protein BAD_0585 [Bifidobacterium adolescentis ATCC 15703] >gi|154084928|gb|EDN83973.1| ATPase, AAA family [Bifidobacterium adolescentis L2-32]
Locus_19269_Transcript_1/1_Confidence_1.000_Length_271	271	GO:0035556,GO:0043565,GO:0003700,GO:0003677,GO:0000160,GO:0006355,GO:0016987,GO:0005622,GO:0000156,GO:0006352,GO:0006351	-	COG2197	YP_909901	response regulator of two-component system	gi|119026056|ref|YP_909901.1|response regulator of two-component system [Bifidobacterium adolescentis ATCC 15703] >gi|118765640|dbj|BAF39819.1| response regulator of two-component system [Bifidobacterium adolescentis ATCC 15703]
Locus_49502_Transcript_1/1_Confidence_1.000_Length_202	202	-	K09157	COG2848	YP_910186	y1323_bifaa ame: full=upf0210 protein bad_1323	gi|119026341|ref|YP_910186.1|hypothetical protein BAD_1323 [Bifidobacterium adolescentis ATCC 15703] >gi|166977905|sp|A1A321.1|Y1323_BIFAA RecName: Full=UPF0210 protein BAD_1323 >gi|118765925|dbj|BAF40104.1| hypothetical protein BAD_1323 [Bifidobacterium adolescentis ATCC 15703]
Locus_22636_Transcript_1/1_Confidence_1.000_Length_343	343	GO:0006207,GO:0016020,GO:0055114,GO:0016491,GO:0003824,GO:0006222,GO:0004158,GO:0006221,GO:0004152	K00226	COG0167	YP_910197	dihydroorotate dehydrogenase 2	gi|119026352|ref|YP_910197.1|dihydroorotate dehydrogenase 2 [Bifidobacterium adolescentis ATCC 15703] >gi|118765936|dbj|BAF40115.1| dihydroorotate dehydrogenase-like protein [Bifidobacterium adolescentis ATCC 15703]
Locus_41994_Transcript_1/1_Confidence_1.000_Length_217	217	GO:0009274,GO:0009273,GO:0008658,GO:0008360,GO:0007047,GO:0003824,GO:0009252	-	COG0744	YP_910199	penicillin-binding protein	gi|119026354|ref|YP_910199.1|penicillin-binding protein [Bifidobacterium adolescentis ATCC 15703] >gi|118765938|dbj|BAF40117.1| possible penicillin-binding protein [Bifidobacterium adolescentis ATCC 15703]
Locus_57305_Transcript_1/1_Confidence_1.000_Length_223	223	GO:0015171,GO:0006865,GO:0016021,GO:0016020,GO:0055085,GO:0003333,GO:0006810	K03293	COG0833	YP_910282	amino acid permease	gi|119026437|ref|YP_910282.1|amino acid permease [Bifidobacterium adolescentis ATCC 15703] >gi|118766021|dbj|BAF40200.1| amino acid permease [Bifidobacterium adolescentis ATCC 15703]
Locus_1_Transcript_192986/226691_Confidence_1.000_Length_403	403	GO:0006355,GO:0006351,GO:0043565,GO:0007275,GO:0005634,GO:0003700,GO:0003677	K09303	veNOG00980	Q1KL12	hxa3a_fugru ame: full=homeobox protein hox-a3a	gi|119370772|sp|Q1KL12.1|HXA3A_FUGRURecName: Full=Homeobox protein Hox-A3a >gi|94482762|gb|ABF22382.1| homeobox protein HoxA3a [Takifugu rubripes]
Locus_4441_Transcript_1/1_Confidence_1.000_Length_1441	1441	GO:0006355,GO:0006351,GO:0043565,GO:0007275,GO:0005634,GO:0003700,GO:0003677	K09306	-	Q1KKY0	hxb6a_fugru ame: full=homeobox protein hox-b6a	gi|119370787|sp|Q1KKY0.1|HXB6A_FUGRURecName: Full=Homeobox protein Hox-B6a >gi|94482796|gb|ABF22414.1| homeobox protein HoxB6a [Takifugu rubripes]
Locus_10701_Transcript_1/1_Confidence_1.000_Length_945	945	GO:0046872,GO:0055114,GO:0016491,GO:0005783,GO:0004392,GO:0006788,GO:0005792	-	veNOG01524	ABL74501	heme oxygenase 1	gi|119394687|gb|ABL74501.1|heme oxygenase 1 [Dicentrarchus labrax]
Locus_1_Transcript_213312/226691_Confidence_1.000_Length_2904	2904	-	K16493	veNOG06273	ABL75840	protocadherin 1a3	gi|119514176|gb|ABL75840.1|protocadherin 1A3 [Takifugu rubripes]
Locus_21228_Transcript_1/1_Confidence_1.000_Length_403	403	-	-	-	ABL75843	protocadherin alpha-c2-like	gi|119514180|gb|ABL75843.1|protocadherin 2A3 [Takifugu rubripes]
Locus_18978_Transcript_1/1_Confidence_1.000_Length_612	612	GO:0005509,GO:0004872,GO:0007156,GO:0016021,GO:0007155,GO:0016020,GO:0005886	K16493	NOG12793	ABL75868	cadherin-related neuronal receptor variable 6	gi|119514205|gb|ABL75868.1|protocadherin 2A28 [Takifugu rubripes]
Locus_67595_Transcript_1/1_Confidence_1.000_Length_211	211	-	-	-	ABL75870	protocadherin 2a30	gi|119514207|gb|ABL75870.1|protocadherin 2A30 [Takifugu rubripes]
Locus_7995_Transcript_2/2_Confidence_0.857_Length_2016	2016	-	K16493	veNOG06273	ABL75872	protocadherin 2a34	gi|119514209|gb|ABL75872.1|protocadherin 2A34 [Takifugu rubripes]
Locus_1688_Transcript_5/7_Confidence_0.719_Length_3382	3382	-	K16495	veNOG04279	ABL75905	protocadherin 2g30	gi|119514242|gb|ABL75905.1|protocadherin 2G30 [Takifugu rubripes]
Locus_1688_Transcript_7/7_Confidence_0.719_Length_4354	4354	-	K16497	KOG3594;veNOG09991	ABL75912	protocadherin 2g37	gi|119514249|gb|ABL75912.1|protocadherin 2G37 [Takifugu rubripes]
Locus_46885_Transcript_1/1_Confidence_1.000_Length_208	208	-	-	opiNOG35824;veNOG23182	EAW48781	zinc finger protein 714-like	gi|119569166|gb|EAW48781.1|hCG2031198 [Homo sapiens]
Locus_66241_Transcript_1/1_Confidence_1.000_Length_206	206	-	-	opiNOG30057;opiNOG35824	EAW49691	autogenous vein graft remodeling associated protein 8	gi|119570076|gb|EAW49691.1|hCG2024395 [Homo sapiens]
Locus_66768_Transcript_1/1_Confidence_1.000_Length_235	235	-	-	veNOG23473	EAW53271	hCG2041009 [Homo sapiens]	gi|119573656|gb|EAW53271.1|hCG2041009 [Homo sapiens]
Locus_63442_Transcript_1/1_Confidence_1.000_Length_246	246	GO:0005509	-	KOG1226	EAW53308	s100 calcium binding protein isoform cra_b	gi|119573693|gb|EAW53308.1|S100 calcium binding protein A3, isoform CRA_b [Homo sapiens]
Locus_49452_Transcript_1/1_Confidence_1.000_Length_220	220	-	-	-	EAW54751	isoform cra_b	gi|119575138|gb|EAW54751.1|hCG1786665, isoform CRA_b [Homo sapiens]
Locus_36207_Transcript_1/1_Confidence_1.000_Length_233	233	-	-	KOG1721	EAW55077	isoform cra_a	gi|119575481|gb|EAW55077.1|hCG1978892, isoform CRA_a [Homo sapiens]
Locus_35028_Transcript_1/1_Confidence_1.000_Length_230	230	-	-	veNOG22378	EAW55734	isoform cra_b	gi|119576138|gb|EAW55734.1|hCG2038067 [Homo sapiens]
Locus_39612_Transcript_1/1_Confidence_1.000_Length_249	249	-	-	veNOG08679	EAW56011	hypothetical protein FLJ40243, isoform CRA_c [Homo sapiens]	gi|119576415|gb|EAW56011.1|hypothetical protein FLJ40243, isoform CRA_c [Homo sapiens]
Locus_49919_Transcript_1/1_Confidence_1.000_Length_255	255	GO:0004984,GO:0016021,GO:0004930,GO:0005886	-	veNOG13589	EAW59691	isoform cra_a	gi|119580095|gb|EAW59691.1|hCG1777113, isoform CRA_a [Homo sapiens]
Locus_17189_Transcript_1/1_Confidence_1.000_Length_617	617	GO:0004871,GO:0035412,GO:0005886,GO:0003924,GO:0060158,GO:0007202,GO:0005624,GO:0006184,GO:0006471,GO:0001664,GO:0001508,GO:0005525,GO:0001501,GO:0007610,GO:0042733,GO:0009791,GO:0006469,GO:0030168,GO:0050821,GO:0005096,GO:0007189,GO:0007186,GO:0005515,GO:0005834,GO:0046872,GO:0016322,GO:0048066,GO:0043547,GO:0005737,GO:0007507,GO:0045634,GO:0031683,GO:0007215,GO:0021884,GO:0007596,GO:0031234	K04635	veNOG07736	EAW62605	guanine nucleotide-binding protein g subunit alpha	gi|119583009|gb|EAW62605.1|guanine nucleotide binding protein (G protein), q polypeptide, isoform CRA_a [Homo sapiens] >gi|119583012|gb|EAW62608.1| guanine nucleotide binding protein (G protein), q polypeptide, isoform CRA_a [Homo sapiens]
Locus_57583_Transcript_1/1_Confidence_1.000_Length_248	248	GO:0003723,GO:0006278,GO:0003964	-	meNOG16649;veNOG16489	EAW66125	hCG2038557 [Homo sapiens]	gi|119586529|gb|EAW66125.1|hCG2038557 [Homo sapiens]
Locus_48219_Transcript_1/1_Confidence_1.000_Length_247	247	-	-	KOG0884	EAW68938	isoform cra_d	gi|119589344|gb|EAW68938.1|hCG2003941, isoform CRA_d [Homo sapiens]
Locus_36466_Transcript_1/1_Confidence_1.000_Length_210	210	GO:0016071,GO:0016070,GO:0008284,GO:0044267,GO:0030529,GO:0000184,GO:0003735,GO:0015935,GO:0006417,GO:0006415,GO:0006414,GO:0022627,GO:0006413,GO:0006412,GO:0045182,GO:0006614,GO:0019058,GO:0016032,GO:0005737,GO:0005840,GO:0019083,GO:0005730,GO:0005829,GO:0019843,GO:0010467,GO:0005515	K02997	veNOG08385	EAW72210	ribosomal protein isoform cra_b	gi|119592616|gb|EAW72210.1|ribosomal protein S9, isoform CRA_b [Homo sapiens]
Locus_42806_Transcript_1/1_Confidence_1.000_Length_264	264	GO:0019904,GO:0004497	-	-	EAW72462	tyrosine 3 tryptophan 5 -monooxygenase activation eta polypeptide	gi|119592868|gb|EAW72462.1|hCG2042299 [Homo sapiens]
Locus_61339_Transcript_1/1_Confidence_1.000_Length_210	210	-	K02930	KOG1226	EAW72482	hCG2042580 [Homo sapiens]	gi|119592888|gb|EAW72482.1|hCG2042580 [Homo sapiens]
Locus_56797_Transcript_1/1_Confidence_1.000_Length_264	264	GO:0005730,GO:0005634	-	-	EAW73104	btb domain containing isoform cra_c	gi|119593510|gb|EAW73104.1|BTB (POZ) domain containing 8, isoform CRA_c [Homo sapiens]
Locus_49672_Transcript_1/1_Confidence_1.000_Length_237	237	GO:0016020,GO:0006915,GO:0006909,GO:0060326,GO:0030971,GO:0005515,GO:0005543,GO:0005829,GO:0010333,GO:0017124,GO:0005856	-	veNOG15066	EAW75742	isoform cra_d	gi|119596148|gb|EAW75742.1|hCG1811050, isoform CRA_d [Homo sapiens]
Locus_62469_Transcript_1/1_Confidence_1.000_Length_228	228	-	-	-	EAW75999	hCG2018847 [Homo sapiens]	gi|119596405|gb|EAW75999.1|hCG2018847 [Homo sapiens]
Locus_40418_Transcript_1/1_Confidence_1.000_Length_252	252	GO:0005739,GO:0016023	-	-	EAW76211	chromosome 20 open reading frame isoform cra_b	gi|119596617|gb|EAW76211.1|chromosome 20 open reading frame 44, isoform CRA_b [Homo sapiens]
Locus_15333_Transcript_1/1_Confidence_1.000_Length_416	416	GO:0005667,GO:0005634,GO:0007093,GO:0030914,GO:0000125,GO:0006355,GO:0006351,GO:0016578,GO:0003713,GO:0016573,GO:0035267,GO:0003712,GO:0005730,GO:0033276,GO:0016773,GO:0005515,GO:0043968,GO:0043967	K08874	veNOG11126	EAW76698	transformation transcription domain-associated protein	gi|119597104|gb|EAW76698.1|transformation/transcription domain-associated protein, isoform CRA_f [Homo sapiens]
Locus_19433_Transcript_3/4_Confidence_0.583_Length_938	938	GO:0008064,GO:0043195,GO:2000300,GO:0015629,GO:0005737,GO:0003779,GO:0030838,GO:0005546,GO:0030837,GO:0005515,GO:0030036	K05759	veNOG15198	EAW78851	profilin isoform cra_b	gi|119599257|gb|EAW78851.1|profilin 2, isoform CRA_b [Homo sapiens] >gi|119599259|gb|EAW78853.1| profilin 2, isoform CRA_b [Homo sapiens]
Locus_35092_Transcript_1/1_Confidence_1.000_Length_273	273	-	-	meNOG16649;veNOG16489	EAW80805	hCG2039038 [Homo sapiens]	gi|119601211|gb|EAW80805.1|hCG2039038 [Homo sapiens]
Locus_1_Transcript_181807/226691_Confidence_1.000_Length_236	236	-	K03870	veNOG07682	EAW85922	cullin 2	gi|119606328|gb|EAW85922.1|hCG2040100 [Homo sapiens]
Locus_46086_Transcript_1/1_Confidence_1.000_Length_258	258	GO:0019985,GO:0005694,GO:0006261,GO:0003677,GO:0005634,GO:0006260,GO:0000166,GO:0003887,GO:0016035,GO:0046872,GO:0008408,GO:0006297	-	euNOG18534	EAW86956	hCG1983635 [Homo sapiens]	gi|119607362|gb|EAW86956.1|hCG1983635 [Homo sapiens]
Locus_37502_Transcript_1/1_Confidence_1.000_Length_223	223	GO:0003723,GO:0006278,GO:0003964	-	veNOG16489	EAW87495	hCG2042125 [Homo sapiens]	gi|119607901|gb|EAW87495.1|hCG2042125 [Homo sapiens]
Locus_60750_Transcript_1/1_Confidence_1.000_Length_251	251	GO:0006355,GO:0003676,GO:0006351,GO:0008270,GO:0005634,GO:0003677,GO:0005622	-	KOG0884;KOG1226	EAW92088	lyr motif-containing protein partial	gi|119612494|gb|EAW92088.1|hCG1814455 [Homo sapiens]
Locus_1_Transcript_217881/226691_Confidence_1.000_Length_474	474	GO:0010507,GO:0006897,GO:0005769,GO:0005770,GO:0045806,GO:0006914,GO:0005794,GO:0005764,GO:0005515	-	veNOG07469	EAW92239	isoform cra_b	gi|119612645|gb|EAW92239.1|hCG22771, isoform CRA_b [Homo sapiens]
Locus_48394_Transcript_1/2_Confidence_0.667_Length_317	317	GO:0006312,GO:0000794,GO:0006268,GO:0000793,GO:0006310,GO:0000730,GO:0003677,GO:0005634,GO:0005524,GO:0005759,GO:0042802,GO:0007126,GO:0008094,GO:0048471,GO:0051260,GO:0003684,GO:0000800,GO:0005739,GO:0000724,GO:0005737,GO:0006302,GO:0007131,GO:0051106,GO:0003697,GO:0005654,GO:0006281,GO:0016605,GO:0005515,GO:0043142,GO:0008022,GO:0003690	K04482	-	EAW92431	rad51 homolog ( coli) ( cerevisiae) isoform cra_a	gi|119612837|gb|EAW92431.1|RAD51 homolog (RecA homolog, E. coli) (S. cerevisiae), isoform CRA_a [Homo sapiens]
Locus_1_Transcript_122490/226691_Confidence_1.000_Length_264	264	-	-	-	EAW92555	hCG1820879 [Homo sapiens]	gi|119612961|gb|EAW92555.1|hCG1820879 [Homo sapiens]
Locus_56272_Transcript_1/1_Confidence_1.000_Length_279	279	GO:0016071,GO:0016070,GO:0003723,GO:0005634,GO:0044267,GO:0030529,GO:0000184,GO:0003735,GO:0006415,GO:0006414,GO:0006413,GO:0006412,GO:0044419,GO:0022625,GO:0006614,GO:0019058,GO:0016032,GO:0005737,GO:0042254,GO:0005840,GO:0019083,GO:0005829,GO:0010467,GO:0005515	K02941	veNOG05467	EAW98172	ribosomal isoform cra_c	gi|119618578|gb|EAW98172.1|ribosomal protein, large, P0, isoform CRA_c [Homo sapiens]
Locus_61198_Transcript_1/1_Confidence_1.000_Length_221	221	-	-	KOG1721;NOG247669	EAW98491	hCG2042307 [Homo sapiens]	gi|119618897|gb|EAW98491.1|hCG2042307 [Homo sapiens]
Locus_47920_Transcript_1/1_Confidence_1.000_Length_261	261	-	-	-	EAW99473	deltex 3-like	gi|119619879|gb|EAW99473.1|hCG2038249 [Homo sapiens]
Locus_1_Transcript_198515/226691_Confidence_1.000_Length_855	855	GO:0035162,GO:0020037,GO:0034641,GO:0006979,GO:0009986,GO:0005739,GO:0005737,GO:0042744,GO:0004447,GO:0044281,GO:0004601,GO:0042446,GO:0005887,GO:0006590,GO:0005886,GO:0005509	-	-	EAX01090	thyroid isoform cra_d	gi|119621495|gb|EAX01090.1|thyroid peroxidase, isoform CRA_d [Homo sapiens]
Locus_43624_Transcript_1/1_Confidence_1.000_Length_313	313	GO:0051260,GO:0006351,GO:0045892,GO:0003714,GO:0008134,GO:0005634	-	veNOG00846	EAX01224	btb poz domain-containing protein kctd1-like	gi|119621629|gb|EAX01224.1|potassium channel tetramerisation domain containing 1, isoform CRA_c [Homo sapiens]
Locus_55726_Transcript_1/1_Confidence_1.000_Length_231	231	-	-	-	EAX01435	hCG1815346 [Homo sapiens]	gi|119621840|gb|EAX01435.1|hCG1815346 [Homo sapiens]
Locus_62566_Transcript_1/1_Confidence_1.000_Length_225	225	-	-	-	EAX04681	hCG1817719 [Homo sapiens]	gi|119625086|gb|EAX04681.1|hCG1817719 [Homo sapiens]
Locus_44204_Transcript_1/1_Confidence_1.000_Length_229	229	GO:0035556,GO:0005524,GO:0005737,GO:0005856,GO:0005622,GO:0004674	K08805	veNOG02578	EAX05001	dclk2 protein	gi|119625406|gb|EAX05001.1|doublecortin and CaM kinase-like 2, isoform CRA_a [Homo sapiens]
Locus_62080_Transcript_1/1_Confidence_1.000_Length_238	238	-	-	-	EAX05913	mariner transposase	gi|119626318|gb|EAX05913.1|hCG2027800 [Homo sapiens]
Locus_41366_Transcript_1/1_Confidence_1.000_Length_234	234	GO:0003723,GO:0006278,GO:0003964	-	-	EAX06267	mgc4836 protein	gi|119626672|gb|EAX06267.1|hCG1820572 [Homo sapiens]
Locus_41944_Transcript_1/1_Confidence_1.000_Length_232	232	-	-	-	EAX08445	hCG2019873 [Homo sapiens]	gi|119628850|gb|EAX08445.1|hCG2019873 [Homo sapiens]
Locus_1_Transcript_124529/226691_Confidence_1.000_Length_527	527	-	K04043	veNOG10795	ABF70949	stress-70 mitochondrial precursor	gi|119692141|gb|ABF70949.1|glucose regulated protein 75 [Sparus aurata]
Locus_50478_Transcript_1/1_Confidence_1.000_Length_230	230	GO:0004108,GO:0005737,GO:0016740,GO:0006099,GO:0046912,GO:0044262,GO:0016746	K01647	COG0372	YP_922098	citrate synthase	gi|119715133|ref|YP_922098.1|citrate synthase [Nocardioides sp. JS614] >gi|119535794|gb|ABL80411.1| citrate synthase [Nocardioides sp. JS614]
Locus_1_Transcript_123105/226691_Confidence_1.000_Length_564	564	GO:0003674,GO:0008150,GO:0005575	-	veNOG09765	XP_584164	novel protein	gi|119909851|ref|XP_584164.3|PREDICTED: uncharacterized protein KIAA0513 [Bos taurus] >gi|297485160|ref|XP_002694796.1| PREDICTED: uncharacterized protein KIAA0513 [Bos taurus] >gi|296478219|gb|DAA20334.1| KIAA0513 protein-like [Bos taurus]
Locus_52160_Transcript_1/1_Confidence_1.000_Length_213	213	GO:0019900,GO:0051219,GO:0035189,GO:0006355,GO:0016605,GO:0031134,GO:0048667,GO:0006351,GO:0071930,GO:0007049,GO:0042551,GO:0051726,GO:0051402,GO:0051146,GO:0045944,GO:0016568,GO:0048565,GO:0007265,GO:0045879,GO:0044419,GO:0051301,GO:0005819,GO:0045842,GO:0071922,GO:0043550,GO:0007090,GO:0006469,GO:0001047,GO:0034088,GO:0031175,GO:0045445,GO:0003677,GO:0031625,GO:0007050,GO:0001102,GO:0071459,GO:…	-	-	AAG45219	af323706_1retinoblastoma tumor suppressor	gi|12007468|gb|AAG45219.1|AF323706_1retinoblastoma tumor suppressor [Gallus gallus]
Locus_33394_Transcript_1/2_Confidence_0.500_Length_265	265	-	-	-	AAG46045	af324820_1t cell receptor beta chain vdjc	gi|12034921|gb|AAG46045.1|AF324820_1T cell receptor beta chain VDJC [Stegastes partitus]
Locus_1_Transcript_125009/226691_Confidence_1.000_Length_438	438	-	K05080	veNOG06877	ABM21633	growth hormone receptor type ii	gi|120431289|gb|ABM21633.1|growth hormone receptor 2 [Epinephelus coioides]
Locus_1_Transcript_172088/226691_Confidence_1.000_Length_306	306	GO:0007016,GO:0005925,GO:0015629,GO:0005158,GO:0003779,GO:0005200,GO:0001726,GO:0007155,GO:0005198,GO:0005856	K06271	veNOG11046	AAI29277	tln1 protein	gi|120537692|gb|AAI29277.1|Tln1 protein [Danio rerio]
Locus_25572_Transcript_1/1_Confidence_1.000_Length_567	567	GO:0003674,GO:0005737,GO:0005856,GO:0008150,GO:0005813,GO:0005874	K16463	veNOG15040	AAI29458	centrosomal protein 170	gi|120538416|gb|AAI29458.1|LOC557463 protein [Danio rerio]
Locus_6310_Transcript_1/4_Confidence_0.500_Length_1086	1086	-	-	-	DAA05843	t-cell-specific surface glycoprotein cd28 precursor	gi|120616531|tpg|DAA05843.1|TPA_inf: costimulatory receptor CD28 [Takifugu rubripes]
Locus_3522_Transcript_1/1_Confidence_1.000_Length_1044	1044	-	-	-	ABM53545	conserved hypothetical protein [uncultured beta proteobacterium CBNPD1 BAC clone 578]	gi|121281921|gb|ABM53545.1|conserved hypothetical protein [uncultured beta proteobacterium CBNPD1 BAC clone 578]
Locus_52146_Transcript_1/1_Confidence_1.000_Length_230	230	GO:0005737,GO:0045893,GO:0045892,GO:0005634,GO:0003677	-	-	ABM54322	homeobox-containing protein 1	gi|121484007|gb|ABM54322.1|FLJ21616 [Pan paniscus] >gi|124111259|gb|ABM92023.1| FLJ21616 [Pan troglodytes]
Locus_2344_Transcript_4/5_Confidence_0.714_Length_2731	2731	GO:0005216,GO:0001614,GO:0016021,GO:0016020,GO:0006812,GO:0006811,GO:0006810,GO:0004931,GO:0005524,GO:0004872,GO:0005886,GO:0034220	K05220	veNOG13429	CAI59608	atp-gated ionotropic p2x receptor subunit 7	gi|121488645|emb|CAI59608.1|ATP-gated ionotropic P2X receptor subunit 7 [Sparus aurata]
Locus_7698_Transcript_1/3_Confidence_0.600_Length_1706	1706	GO:0008150,GO:0005515,GO:0005575	K11112	veNOG14160	NP_001073496	terf1 -interacting nuclear factor 2	gi|121583647|ref|NP_001073496.1|TERF1 (TRF1)-interacting nuclear factor 2 [Danio rerio] >gi|118763893|gb|AAI28835.1| TERF1 (TRF1)-interacting nuclear factor 2 [Danio rerio]
Locus_4912_Transcript_1/2_Confidence_0.750_Length_1266	1266	GO:0003674,GO:0008150,GO:0005575	-	-	NP_001073554	uncharacterized protein LOC790940 [Danio rerio]	gi|121583697|ref|NP_001073554.1|uncharacterized protein LOC790940 [Danio rerio] >gi|118764159|gb|AAI28826.1| Zgc:158252 [Danio rerio]
Locus_1_Transcript_178440/226691_Confidence_1.000_Length_214	214	GO:0046872,GO:0008270,GO:0005575	K11982	veNOG03325	NP_001073542	ring finger protein 115	gi|121583717|ref|NP_001073542.1|RING finger protein 115 [Danio rerio] >gi|118764169|gb|AAI28880.1| Zgc:158455 [Danio rerio]
Locus_5890_Transcript_1/1_Confidence_1.000_Length_1168	1168	GO:0003674,GO:0008150,GO:0005575	-	veNOG14729	NP_001073551	kazrin [Danio rerio]	gi|121583740|ref|NP_001073551.1|kazrin [Danio rerio] >gi|118763895|gb|AAI28837.1| Zgc:158299 [Danio rerio]
Locus_1_Transcript_184824/226691_Confidence_1.000_Length_950	950	GO:0003674,GO:0008150,GO:0005575	-	veNOG14728	NP_001073452	anoctamin 5b	gi|121583760|ref|NP_001073452.1|anoctamin 5b [Danio rerio] >gi|118764128|gb|AAI28871.1| Zgc:158430 [Danio rerio]
Locus_1_Transcript_105971/226691_Confidence_1.000_Length_880	880	GO:0003674,GO:0008150,GO:0005575	-	veNOG10973	NP_001073419	glucocorticoid induced transcript 1	gi|121583780|ref|NP_001073419.1|glucocorticoid-induced transcript 1 protein [Danio rerio] >gi|120537639|gb|AAI29171.1| Glucocorticoid induced transcript 1 [Danio rerio]
Locus_35_Transcript_6/6_Confidence_0.815_Length_4109	4109	GO:0003674,GO:0008150,GO:0005575	-	veNOG24350	NP_001073425	pre-b-cell leukemia homeobox interacting protein 1	gi|121583794|ref|NP_001073425.1|pre-B-cell leukemia homeobox interacting protein 1 [Danio rerio] >gi|120538114|gb|AAI29143.1| Zgc:158151 [Danio rerio]
Locus_4223_Transcript_14/14_Confidence_0.308_Length_2712	2712	GO:0006865,GO:0016021,GO:0006814,GO:0016020,GO:0006811,GO:0006810	K14995	veNOG03901	NP_001073468	sodium-coupled neutral amino acid transporter 9-like	gi|121583885|ref|NP_001073468.1|putative sodium-coupled neutral amino acid transporter 9 [Danio rerio] >gi|123884281|sp|Q08BA4.1|S38A9_DANRE RecName: Full=Putative sodium-coupled neutral amino acid transporter 9 >gi|115528636|gb|AAI24809.1| Zgc:154088 [Danio rerio]
Locus_16368_Transcript_2/4_Confidence_0.692_Length_571	571	GO:0009055,GO:0015986,GO:0033178,GO:0005524,GO:0020037,GO:0016021,GO:0046933,GO:0046034,GO:0045261,GO:0046961,GO:0015992,GO:0005507,GO:0015991,GO:0006754,GO:0022904,GO:0000166,GO:0022900,GO:0016469,GO:0016820,GO:0004129,GO:0006811,GO:0006810	-	-	ZP_01679079	pg1 homology to homo sapiens	gi|121592110|ref|ZP_01679079.1|conserved hypothetical protein [Vibrio cholerae 2740-80] >gi|121546188|gb|EAX56522.1| conserved hypothetical protein [Vibrio cholerae 2740-80]
Locus_65451_Transcript_1/1_Confidence_1.000_Length_225	225	GO:0006520,GO:0003824,GO:0030170	K01739	opiNOG07661	XP_001270572	cystathionine gamma-synthase	gi|121704618|ref|XP_001270572.1|cystathionine gamma-synthase [Aspergillus clavatus NRRL 1] >gi|119398718|gb|EAW09146.1| cystathionine gamma-synthase [Aspergillus clavatus NRRL 1]
Locus_57601_Transcript_1/1_Confidence_1.000_Length_309	309	GO:0009986,GO:0042043,GO:0015705,GO:0042446,GO:0048471,GO:0045202,GO:0005783,GO:0005615,GO:0032496,GO:0009268,GO:0004872,GO:0007416,GO:0030878,GO:0005179,GO:0007165,GO:0005794,GO:0004091,GO:0031641,GO:0006590,GO:0005887,GO:0005576,GO:0045056,GO:0051087	K10809	veNOG12983	AAI27888	tg protein	gi|121934003|gb|AAI27888.1|TG protein [Homo sapiens]
Locus_1_Transcript_65402/226691_Confidence_1.000_Length_684	684	GO:0005737,GO:0016020,GO:0005543,GO:0005886,GO:0005634	-	veNOG03680;veNOG07425	Q1KKW7	src family associated phosphoprotein 1	gi|122070137|sp|Q1KKW7.1|SKAP1_FUGRURecName: Full=Src kinase-associated phosphoprotein 1; AltName: Full=Src family-associated phosphoprotein 1 >gi|94482810|gb|ABF22427.1| Src family associated phosphoprotein 1 [Takifugu rubripes]
Locus_10390_Transcript_1/1_Confidence_1.000_Length_463	463	GO:0046847,GO:0016477,GO:0009880,GO:0060026,GO:0051649,GO:0005938,GO:0030866,GO:0005515	-	veNOG06942	NP_001073646	angiomotin-like protein 2	gi|122114559|ref|NP_001073646.1|angiomotin-like protein 2 [Danio rerio] >gi|114431570|gb|ABI74626.1| angiomotin-like 2 [Danio rerio]
Locus_1_Transcript_82684/226691_Confidence_1.000_Length_202	202	GO:0005739,GO:0016874,GO:0004467,GO:0007405,GO:0016020	K01897	veNOG11147	AAG49599	af326974_1long chain fatty acyl synthetase	gi|12240281|gb|AAG49599.1|AF326974_1long chain fatty acyl CoA synthetase [Notothenia coriiceps]
Locus_677_Transcript_2/6_Confidence_0.375_Length_2841	2841	-	-	veNOG09022	BAB20997	lipoprotein lipase	gi|12246844|dbj|BAB20997.1|lipoprotein lipase [Pagrus major]
Locus_34541_Transcript_1/1_Confidence_1.000_Length_262	262	GO:0003674,GO:0008150,GO:0005575	-	veNOG08241	CAM13660	tetratricopeptide repeat domain 39a	gi|122890082|emb|CAM13660.1|tetratricopeptide repeat domain 39A [Mus musculus]
Locus_1483_Transcript_3/3_Confidence_0.600_Length_2313	2313	GO:0003723,GO:0016779,GO:0006351,GO:0031123,GO:0004652,GO:0043631,GO:0005634	K14376	veNOG11358	CAM12938	poly polymerase gamma	gi|122890852|emb|CAM12938.1|poly(A) polymerase gamma [Danio rerio]
Locus_70589_Transcript_1/1_Confidence_1.000_Length_227	227	GO:0005216,GO:0005245,GO:0005244,GO:0006816,GO:0016021,GO:0016020,GO:0006811,GO:0006810,GO:0034765,GO:0005262,GO:0005891,GO:0055085,GO:0070588,GO:0051925	K04849	-	CAM14112	novel protein vertebrate calcium voltage- l alpha 1b subunit	gi|122890936|emb|CAM14112.1|novel protein similar to vertebrate calcium channel, voltage-dependent, L type, alpha 1B subunit (CACNA1B) [Danio rerio] >gi|169146081|emb|CAQ15028.1| novel protein similar to vertebrate calcium channel, voltage-dependent, L type, alpha 1B subunit (CACNA1B) [Danio rerio]
Locus_1_Transcript_155642/226691_Confidence_1.000_Length_623	623	GO:0005740,GO:0043065,GO:0045822,GO:0016021,GO:0001947	K15465	veNOG00672	CAM12901	bcl2 adenovirus e1b interacting protein 3-like	gi|122891043|emb|CAM12901.1|BCL2/adenovirus E1B interacting protein 3-like [Danio rerio]
Locus_69757_Transcript_1/1_Confidence_1.000_Length_218	218	-	-	veNOG10792	CAM14363	novel protein	gi|122891194|emb|CAM14363.1|novel protein [Danio rerio]
Locus_3040_Transcript_1/2_Confidence_0.667_Length_314	314	-	-	veNOG03967	CAM12891	novel protein (zgc:103512)	gi|122891210|emb|CAM12891.1|novel protein (zgc:103512) [Danio rerio]
Locus_23429_Transcript_1/1_Confidence_1.000_Length_511	511	GO:0046872,GO:0016740,GO:0000287,GO:0030976,GO:0016021,GO:0016020,GO:0003824	K11259	veNOG01939	CAM13011	acetolactate synthase-like protein	gi|122891274|emb|CAM13011.1|ilvB (bacterial acetolactate synthase)-like [Danio rerio]
Locus_10749_Transcript_1/1_Confidence_1.000_Length_631	631	-	-	veNOG05324	CAM13017	novel protein human glioma tumor suppressor candidate region gene 1	gi|122891280|emb|CAM13017.1|novel protein similar to human glioma tumor suppressor candidate region gene 1 (GLTSCR1) [Danio rerio]
Locus_47694_Transcript_1/1_Confidence_1.000_Length_355	355	GO:0006284,GO:0006974,GO:0006281,GO:0016787,GO:0008152,GO:0016799,GO:0016798,GO:0004844	K03648	veNOG02126	CAM13129	uracil-dna glycosylase	gi|122891342|emb|CAM13129.1|uracil-DNA glycosylase [Danio rerio]
Locus_17332_Transcript_1/1_Confidence_1.000_Length_434	434	GO:0005783	-	veNOG13488	CAI11627	novel protein	gi|122891352|emb|CAI11627.2|novel protein [Danio rerio] >gi|148725867|emb|CAN88694.1| novel protein [Danio rerio]
Locus_35058_Transcript_1/1_Confidence_1.000_Length_273	273	GO:0016021,GO:0005768,GO:0006200,GO:0000166,GO:0017111,GO:0005524,GO:0032383,GO:0005764,GO:0016887,GO:0048545,GO:0006357,GO:0042632	K05642	veNOG09162	CAM15927	novel protein vertebrate atp-binding cassette sub-family a abc1 member 2	gi|123231604|emb|CAM15927.1|novel protein similar to vertebrate ATP-binding cassette sub-family A ABC1 member 2 (ABCA2) [Danio rerio] >gi|169154805|emb|CAQ13536.1| novel protein similar to vertebrate ATP-binding cassette sub-family A ABC1 member 2 (ABCA2) [Danio rerio]
Locus_10110_Transcript_1/1_Confidence_1.000_Length_1631	1631	GO:0006508,GO:0004190,GO:0007165,GO:0005575	K10380	veNOG13062	CAM15089	novel protein vertebrate ankyrin neuronal ( zgc:101738)	gi|123231889|emb|CAM15089.1|novel protein similar to vertebrate ankyrin 2, neuronal (ANK2, zgc:101738) [Danio rerio] >gi|123231905|emb|CAM15399.1| novel protein similar to vertebrate ankyrin 2, neuronal (ANK2, zgc:101738) [Danio rerio]
Locus_1_Transcript_130669/226691_Confidence_1.000_Length_958	958	GO:0046872,GO:0003674,GO:0008150,GO:0005575	K09228	KOG1721;veNOG06539	CAM21132	novel krab box and zinc c2h2 type domain containing protein	gi|123232535|emb|CAM21132.1|novel KRAB box and zinc finger, C2H2 type domain containing protein [Mus musculus]
Locus_1_Transcript_163710/226691_Confidence_1.000_Length_298	298	GO:0055114,GO:0016620,GO:0000166,GO:0005575	-	-	CAM16405	male sterility domain containing 2	gi|123232860|emb|CAM16405.1|male sterility domain containing 2 [Danio rerio]
Locus_1_Transcript_166273/226691_Confidence_1.000_Length_1099	1099	GO:0005509,GO:0016021,GO:0016020,GO:0055085,GO:0005743,GO:0006810	K14684	veNOG03702	CAM16393	novel protein solute carrier family 25 (mitochondrial carrier phosphate carrier) member 25	gi|123233167|emb|CAM16393.1|novel protein similar to solute carrier family 25 (mitochondrial carrier; phosphate carrier), member 25 (slc25a25) [Danio rerio]
Locus_60268_Transcript_1/1_Confidence_1.000_Length_251	251	GO:0035556,GO:0006468,GO:0007409,GO:0005524,GO:0046872,GO:0016301,GO:0035023,GO:0004674,GO:0048471,GO:0019899,GO:0004672,GO:0050773,GO:0005089,GO:0005085,GO:0000166,GO:0043025,GO:0005737,GO:0016310,GO:0007399,GO:0005622,GO:0016772,GO:0005856,GO:0016740,GO:0043005,GO:0005543	K15048	veNOG07728	CAM18307	low quality protein: kalirin	gi|123234334|emb|CAM18307.1|kalirin, RhoGEF kinase [Mus musculus]
Locus_36537_Transcript_1/1_Confidence_1.000_Length_226	226	GO:0006810,GO:0043235,GO:0019902,GO:0043234,GO:0019901,GO:0005518,GO:0001707,GO:0032731,GO:0005515,GO:0001701,GO:0017015,GO:0043130,GO:0046332,GO:0008285,GO:0030335,GO:0001666,GO:0007183,GO:0003700,GO:0032924,GO:0001501,GO:0031490,GO:0002076,GO:0016202,GO:0032332,GO:0031625,GO:0005667,GO:0048589,GO:0001756,GO:0007179,GO:0033689,GO:0001102,GO:0046872,GO:0030878,GO:0008270,GO:0032916,GO:0071141,GO:…	-	veNOG13448	CAM26528	mad homolog 3	gi|123234368|emb|CAM26528.1|MAD homolog 3 (Drosophila) [Mus musculus]
Locus_59476_Transcript_1/1_Confidence_1.000_Length_228	228	-	-	proNOG20338	YP_001006526	bacteriophage lambda tail assembly i family protein	gi|123442549|ref|YP_001006526.1|putative phage tail assembly protein [Yersinia enterocolitica subsp. enterocolitica 8081] >gi|122089510|emb|CAL12358.1| putative phage tail assembly protein [Yersinia enterocolitica subsp. enterocolitica 8081]
Locus_1_Transcript_219246/226691_Confidence_1.000_Length_1286	1286	GO:0005543,GO:0008150,GO:0005575	-	veNOG00618	NP_001074055	niban-like protein 1	gi|123704669|ref|NP_001074055.1|niban-like protein 1 [Danio rerio] >gi|120537617|gb|AAI29201.1| Zgc:158319 [Danio rerio]
Locus_10009_Transcript_1/1_Confidence_1.000_Length_757	757	GO:0046872,GO:0005509,GO:0016020,GO:0008150,GO:0008270,GO:0005886	-	veNOG05799	NP_001074056	dytn_danre ame: full=dystrotelin	gi|123704748|ref|NP_001074056.1|dystrotelin [Danio rerio] >gi|156630438|sp|A2CI97.1|DYTN_DANRE RecName: Full=Dystrotelin >gi|90812126|gb|ABD98314.1| dystrotelin [Danio rerio]
Locus_25430_Transcript_1/2_Confidence_0.667_Length_1199	1199	GO:0004872,GO:0030246,GO:0016021,GO:0016020,GO:0008150,GO:0005575,GO:0005886	-	-	Q149M0	c-type lectin domain family 12 member b	gi|123782805|sp|Q149M0.1|CL12B_MOUSERecName: Full=C-type lectin domain family 12 member B >gi|109734824|gb|AAI17713.1| Clec12b protein [Mus musculus]
Locus_3424_Transcript_1/4_Confidence_0.609_Length_3933	3933	GO:0005216,GO:0005244,GO:0016021,GO:0005272,GO:0016020,GO:0006814,GO:0006811,GO:0006810,GO:0034765,GO:0035725,GO:0001518,GO:0055085,GO:0005248	-	veNOG21625	Q2XVR4	voltage-gated sodium channel	gi|123898107|sp|Q2XVR4.1|SC4AB_TETNGRecName: Full=Sodium channel protein type 4 subunit alpha B; AltName: Full=Voltage-gated sodium channel subunit alpha Nav1.4b >gi|78172676|gb|ABB29444.1| voltage-gated sodium channel Nav1.4b [Tetraodon nigroviridis]
Locus_565_Transcript_10/11_Confidence_0.553_Length_2799	2799	GO:0016740,GO:0016021,GO:0016020,GO:0016757,GO:0005794,GO:0003828,GO:0008373,GO:0006486,GO:0030173	K03371	veNOG04784	CAM12271	alpha- -sialyltransferase st8sia i	gi|124001408|emb|CAM12271.1|alpha-2,8-sialyltransferase ST8Sia I [Gasterosteus aculeatus]
Locus_1_Transcript_175784/226691_Confidence_1.000_Length_1018	1018	GO:0047150,GO:0008898,GO:0008168,GO:0005737,GO:0016740,GO:0008270,GO:0032259,GO:0009086	K00544	veNOG09907	ABM88795	betaine homocysteine s-methyltansferase	gi|124020700|gb|ABM88795.1|betaine homocysteine S-methyltansferase [Paralichthys olivaceus]
Locus_1_Transcript_169392/226691_Confidence_1.000_Length_364	364	-	K01369	veNOG08435	ABM88796	asparaginyl endopeptidase	gi|124020702|gb|ABM88796.1|asparaginyl endopeptidase [Paralichthys olivaceus]
Locus_20454_Transcript_1/1_Confidence_1.000_Length_1061	1061	GO:0001106,GO:0005667,GO:0043124,GO:0003682,GO:0008134	-	veNOG20841	ABM91625	transducin-like enhancer of split 2a protein	gi|124110470|gb|ABM91625.1|transducin-like enhancer of split 2a protein [Oryzias latipes]
Locus_12473_Transcript_1/1_Confidence_1.000_Length_937	937	GO:0003676,GO:0005737,GO:0000166,GO:0008187	-	veNOG02566	ABN04300	cytoplasmic polyadenylation element-binding protein 2	gi|124298399|gb|ABN04300.1|cytoplasmatic polyadenylation element binding protein 2A [Danio rerio]
Locus_1_Transcript_70730/226691_Confidence_1.000_Length_228	228	-	-	-	BAF46063	arginase ii	gi|124358788|dbj|BAF46063.1|Arginase II [Fundulus heteroclitus]
Locus_6239_Transcript_3/3_Confidence_0.857_Length_449	449	-	K10785	veNOG10004	CAM32533	t-cell receptor beta chain	gi|124377278|emb|CAM32533.1|T-cell receptor beta chain [Sparus aurata]
Locus_25488_Transcript_1/1_Confidence_1.000_Length_223	223	GO:0055074,GO:0001964,GO:0005509,GO:0008542,GO:0045211,GO:0004872,GO:0042391,GO:0005216,GO:0005215,GO:0005886,GO:0030054,GO:0016021,GO:0050905,GO:0050770,GO:0043278,GO:0016020,GO:0045944,GO:0008344,GO:0035249,GO:0021586,GO:0008021,GO:0016594,GO:0007585,GO:0005624,GO:0010646,GO:0045202,GO:0001661,GO:0035176,GO:0007616,GO:0005234,GO:0070588,GO:0007613,GO:0007612,GO:0007611,GO:0005262,GO:0005261,GO:…	K05208	veNOG14158	BAF46256	n-methyl-d-aspartate receptor	gi|124430458|dbj|BAF46256.1|NMDA-type glutamate receptor 1 subunit [Oncorhynchus nerka]
Locus_5244_Transcript_1/1_Confidence_1.000_Length_541	541	GO:0046872,GO:0003723,GO:0008270,GO:0005575	K15686	veNOG04059	NP_001074462	rna-binding protein mex3b	gi|124430528|ref|NP_001074462.1|RNA-binding protein MEX3B [Danio rerio] >gi|124297228|gb|AAI31872.1| Zgc:158350 [Danio rerio]
Locus_64883_Transcript_1/1_Confidence_1.000_Length_215	215	-	K06671	veNOG11502	XP_692954	cohesin subunit sa-1	gi|125805891|ref|XP_692954.2|PREDICTED: cohesin subunit SA-1 [Danio rerio]
Locus_1_Transcript_140407/226691_Confidence_1.000_Length_987	987	-	-	-	XP_001343562	PREDICTED: hypothetical protein LOC100004199 [Danio rerio]	gi|125807411|ref|XP_001343562.1|PREDICTED: hypothetical protein LOC100004199 [Danio rerio]
Locus_2093_Transcript_1/3_Confidence_0.667_Length_2482	2482	-	-	veNOG06325	XP_001337239	autoimmune regulator-like	gi|125812233|ref|XP_001337239.1|PREDICTED: autoimmune regulator-like [Danio rerio]
Locus_10719_Transcript_1/2_Confidence_0.667_Length_2349	2349	-	-	veNOG19012	XP_697257	protein tanc2	gi|125812260|ref|XP_697257.2|PREDICTED: protein TANC2 [Danio rerio]
Locus_1_Transcript_114993/226691_Confidence_1.000_Length_258	258	-	-	veNOG14713	XP_697258	protein kinase c and casein kinase substrate in neurons protein 3	gi|125812587|ref|XP_697258.2|PREDICTED: protein kinase C and casein kinase substrate in neurons protein 3 [Danio rerio]
Locus_1_Transcript_185451/226691_Confidence_1.000_Length_1758	1758	-	-	veNOG22767	XP_001341188	protein prr14l-like	gi|125812882|ref|XP_001341188.1|PREDICTED: hypothetical protein LOC100001119 [Danio rerio]
Locus_31569_Transcript_1/1_Confidence_1.000_Length_460	460	GO:0046872,GO:0019135,GO:0055114,GO:0016491,GO:0004497,GO:0005575,GO:0008612	-	veNOG18259;veNOG18280	XP_682868	deoxyhypusine hydroxylase isoform cra_a	gi|125818168|ref|XP_682868.2|PREDICTED: hypothetical protein LOC555305 [Danio rerio]
Locus_2196_Transcript_3/6_Confidence_0.417_Length_2847	2847	-	K03345	veNOG20650	XP_684283	sentrin-specific protease 2	gi|125818407|ref|XP_684283.2|PREDICTED: sentrin-specific protease 2 [Danio rerio]
Locus_1_Transcript_201573/226691_Confidence_1.000_Length_339	339	-	K07375	veNOG12471	XP_686874	tubulin beta-6 chain-like	gi|125819301|ref|XP_686874.2|PREDICTED: tubulin beta-6 chain-like [Danio rerio]
Locus_56235_Transcript_1/1_Confidence_1.000_Length_375	375	-	-	veNOG09809	XP_688220	phosphorylated ctd-interacting factor 1	gi|125819445|ref|XP_688220.2|PREDICTED: phosphorylated CTD-interacting factor 1 [Danio rerio]
Locus_28213_Transcript_1/1_Confidence_1.000_Length_934	934	GO:0019904,GO:0050905,GO:0001964,GO:0008327,GO:0043234,GO:0005515,GO:0006122,GO:0021549,GO:0032048,GO:0051965,GO:0007616,GO:0005575,GO:0007613,GO:0043524,GO:0007612,GO:0008284,GO:0006020,GO:0001666,GO:0006576,GO:0001662,GO:0003700,GO:0007416,GO:0031490,GO:0040029,GO:0000400,GO:0045322,GO:0008211,GO:0047485,GO:0016358,GO:0021591,GO:0035197,GO:0006950,GO:0009405,GO:0030182,GO:0007268,GO:0046470,GO:…	-	veNOG01189	XP_690360	methyl- binding domain protein 5	gi|125819496|ref|XP_690360.2|PREDICTED: hypothetical protein LOC561863 [Danio rerio]
Locus_279_Transcript_2/2_Confidence_0.750_Length_1744	1744	-	-	-	XP_001338817	schwannomin-interacting protein 1-like	gi|125820902|ref|XP_001338817.1|PREDICTED: schwannomin-interacting protein 1-like [Danio rerio]
Locus_1_Transcript_138944/226691_Confidence_1.000_Length_286	286	-	-	veNOG10737;veNOG17167	XP_001342072	riken cdna 9130211i03-like isoform 1	gi|125821391|ref|XP_001342072.1|PREDICTED: RIKEN cDNA 9130211I03-like isoform 1 [Danio rerio] >gi|326669342|ref|XP_003198992.1| PREDICTED: RIKEN cDNA 9130211I03-like isoform 2 [Danio rerio]
Locus_1_Transcript_129741/226691_Confidence_1.000_Length_423	423	GO:0015377,GO:0016021,GO:0016020,GO:0055085,GO:0015379,GO:0006811,GO:0006810,GO:0005215	K14427	veNOG02439;veNOG20582	XP_691291	solute carrier family 12 member 4	gi|125821751|ref|XP_691291.2|PREDICTED: solute carrier family 12 member 4 [Danio rerio]
Locus_8924_Transcript_1/1_Confidence_1.000_Length_446	446	-	-	veNOG06375	XP_001333004	solute carrier family 22 member ensg00000182157-like	gi|125822611|ref|XP_001333004.1|PREDICTED: putative solute carrier family 22 member ENSG00000182157-like [Danio rerio]
Locus_1_Transcript_203725/226691_Confidence_1.000_Length_1229	1229	GO:0051087	K09558	veNOG08787;veNOG24097	XP_001337521	bag family molecular chaperone regulator 4	gi|125824741|ref|XP_001337521.1|PREDICTED: BAG family molecular chaperone regulator 4 [Danio rerio] >gi|220679349|emb|CAX13466.1| novel protein [Danio rerio]
Locus_2966_Transcript_4/5_Confidence_0.765_Length_2562	2562	-	-	veNOG07629	XP_690079	differentially expressed in fdcp 8-like	gi|125825979|ref|XP_690079.2|PREDICTED: uncharacterized protein C13orf18 [Danio rerio]
Locus_50745_Transcript_1/1_Confidence_1.000_Length_226	226	-	-	veNOG01563	XP_687225	sh2 domain-containing protein 3c	gi|125827150|ref|XP_687225.2|PREDICTED: SH2 domain-containing protein 3C [Danio rerio]
Locus_1_Transcript_214778/226691_Confidence_1.000_Length_1061	1061	-	-	veNOG13607;veNOG22953	XP_684322	PREDICTED: hypothetical protein LOC556416 [Danio rerio]	gi|125827655|ref|XP_684322.2|PREDICTED: hypothetical protein LOC556416 [Danio rerio]
Locus_19628_Transcript_1/1_Confidence_1.000_Length_853	853	GO:0005739,GO:0003674,GO:0008150,GO:0005575	-	veNOG01570;veNOG22391	XP_001338258	loc733342 protein	gi|125829247|ref|XP_001338258.1|PREDICTED: uncharacterized protein C2orf47, mitochondrial-like [Danio rerio]
Locus_1_Transcript_125955/226691_Confidence_1.000_Length_776	776	GO:0006355,GO:0006959,GO:0045893,GO:0001892,GO:0046983	K15590	veNOG10110	XP_690778	transcription factor eb	gi|125829340|ref|XP_690778.2|PREDICTED: transcription factor EB [Danio rerio]
Locus_1_Transcript_193328/226691_Confidence_1.000_Length_625	625	-	-	veNOG10794	XP_001341038	cas scaffolding protein family member 4-like	gi|125829566|ref|XP_001341038.1|PREDICTED: cas scaffolding protein family member 4-like [Danio rerio]
Locus_1_Transcript_208344/226691_Confidence_1.000_Length_476	476	-	K06238	veNOG03256	XP_696164	collagen alpha-2 chain	gi|125829706|ref|XP_696164.2|PREDICTED: collagen alpha-2(VI) chain [Danio rerio]
Locus_30421_Transcript_1/1_Confidence_1.000_Length_520	520	GO:0003674,GO:0008150,GO:0005575	-	veNOG09148	XP_001339026	PREDICTED: hypothetical protein LOC798582 [Danio rerio]	gi|125831442|ref|XP_001339026.1|PREDICTED: hypothetical protein LOC798582 [Danio rerio]
Locus_18252_Transcript_1/1_Confidence_1.000_Length_351	351	-	-	-	XP_001332889	PREDICTED: hypothetical protein LOC793178 [Danio rerio]	gi|125832558|ref|XP_001332889.1|PREDICTED: hypothetical protein LOC793178 [Danio rerio]
Locus_25924_Transcript_1/1_Confidence_1.000_Length_416	416	GO:0005525,GO:0007264,GO:0000166,GO:0015031	K07900	veNOG00577	XP_001339262	ras-related protein rab-9b-like	gi|125834658|ref|XP_001339262.1|PREDICTED: ras-related protein Rab-9B-like [Danio rerio]
Locus_1_Transcript_109096/226691_Confidence_1.000_Length_208	208	-	K02564	veNOG01884	XP_684147	glucosamine-6-phosphate isomerase 2-like	gi|125835344|ref|XP_684147.2|PREDICTED: glucosamine-6-phosphate isomerase 2-like [Danio rerio]
Locus_1_Transcript_99621/226691_Confidence_1.000_Length_531	531	-	K16198	veNOG02557	XP_689050	14-3-3 protein gamma-1	gi|125837336|ref|XP_689050.2|PREDICTED: 14-3-3 protein gamma-1 [Danio rerio]
Locus_30594_Transcript_1/1_Confidence_1.000_Length_754	754	GO:0007411,GO:0003677,GO:0005634,GO:0045892,GO:0005525,GO:0005100,GO:0032321,GO:0003714,GO:0051056,GO:0006351,GO:0005829,GO:0007264	K05732	veNOG04084	XP_001343636	rho gtpase-activating protein 35-like	gi|125837488|ref|XP_001343636.1|PREDICTED: glucocorticoid receptor DNA-binding factor 1 [Danio rerio]
Locus_7856_Transcript_2/2_Confidence_0.667_Length_446	446	-	K15502	veNOG03620	XP_689244	serine threonine-protein phosphatase 6 regulatory ankyrin repeat subunit a-like	gi|125839437|ref|XP_689244.2|PREDICTED: serine/threonine-protein phosphatase 6 regulatory ankyrin repeat subunit A [Danio rerio]
Locus_2143_Transcript_1/1_Confidence_1.000_Length_2796	2796	-	-	veNOG18950;veNOG22229	XP_001345509	zinc finger protein 345	gi|125839914|ref|XP_001345509.1|PREDICTED: zinc finger protein 345 [Danio rerio]
Locus_1605_Transcript_1/1_Confidence_1.000_Length_2749	2749	-	-	veNOG20690	XP_697364	PREDICTED: hypothetical protein LOC568911 [Danio rerio]	gi|125840105|ref|XP_697364.2|PREDICTED: hypothetical protein LOC568911 [Danio rerio]
Locus_11809_Transcript_1/1_Confidence_1.000_Length_2384	2384	-	-	veNOG18118	XP_001332512	camp-dependent protein kinase inhibitor beta-like	gi|125840471|ref|XP_001332512.1|PREDICTED: cAMP-dependent protein kinase inhibitor alpha-like [Danio rerio]
Locus_1_Transcript_214103/226691_Confidence_1.000_Length_271	271	-	K10392	veNOG20151	XP_700210	kinesin family member 13ba	gi|125841549|ref|XP_700210.2|PREDICTED: kinesin family member 13Ba [Danio rerio]
Locus_29723_Transcript_1/1_Confidence_1.000_Length_366	366	GO:0000012,GO:0008219,GO:0005634,GO:0017005,GO:0005737,GO:0006302,GO:0006281,GO:0004527,GO:0008081,GO:0003697,GO:0005515,GO:0003690	K10862	veNOG09641	XP_700174	tyrosyl-dna phosphodiesterase 1-like	gi|125841556|ref|XP_700174.2|PREDICTED: tyrosyl-DNA phosphodiesterase 1 [Danio rerio]
Locus_20341_Transcript_1/1_Confidence_1.000_Length_251	251	GO:0008270,GO:0005815,GO:0005515,GO:0005622	-	veNOG02668;veNOG19836	XP_001339691	protein znf365-like	gi|125842480|ref|XP_001339691.1|PREDICTED: protein ZNF365-like [Danio rerio]
Locus_3838_Transcript_1/1_Confidence_1.000_Length_1092	1092	-	K11593	veNOG08914	XP_699226	protein argonaute-2-like	gi|125845390|ref|XP_699226.2|PREDICTED: protein argonaute-2-like [Danio rerio]
Locus_1_Transcript_133772/226691_Confidence_1.000_Length_1990	1990	-	K08815	veNOG05049	XP_698389	tau-tubulin kinase 2	gi|125846368|ref|XP_698389.2|PREDICTED: tau-tubulin kinase 2 [Danio rerio]
Locus_28783_Transcript_1/1_Confidence_1.000_Length_530	530	-	-	veNOG07958	XP_001344703	zinc finger fyve domain-containing protein 1-like	gi|125846671|ref|XP_001344703.1|PREDICTED: zinc finger FYVE domain-containing protein 1-like isoform 1 [Danio rerio]
Locus_5484_Transcript_3/5_Confidence_0.733_Length_6190	6190	-	-	veNOG14933	XP_683977	denn domain-containing protein 1a	gi|125849123|ref|XP_683977.2|PREDICTED: DENN domain-containing protein 1A [Danio rerio]
Locus_12509_Transcript_1/1_Confidence_1.000_Length_457	457	-	-	-	XP_001342741	PREDICTED: hypothetical protein LOC100003109 [Danio rerio]	gi|125849656|ref|XP_001342741.1|PREDICTED: hypothetical protein LOC100003109 [Danio rerio]
Locus_1_Transcript_168408/226691_Confidence_1.000_Length_424	424	-	-	NOG239260	XP_001337392	PREDICTED: hypothetical protein LOC796972 [Danio rerio]	gi|125851286|ref|XP_001337392.1|PREDICTED: hypothetical protein LOC796972 [Danio rerio]
Locus_1_Transcript_192157/226691_Confidence_1.000_Length_1217	1217	GO:0016020,GO:0006810,GO:0005215	K14354	veNOG08037	XP_696263	solute carrier organic anion transporter family member 4a1	gi|125851605|ref|XP_696263.2|PREDICTED: solute carrier organic anion transporter family member 4A1 [Danio rerio]
Locus_8537_Transcript_1/1_Confidence_1.000_Length_3324	3324	GO:0006508,GO:0008234	K08592	veNOG06598	XP_001343517	sentrin-specific protease 1	gi|125852188|ref|XP_001343517.1|PREDICTED: sentrin-specific protease 1 [Danio rerio]
Locus_1_Transcript_149843/226691_Confidence_1.000_Length_719	719	-	-	-	XP_692056	oocyte zinc finger protein 28-like	gi|125852977|ref|XP_692056.2|PREDICTED: oocyte zinc finger protein XlCOF28-like [Danio rerio]
Locus_1_Transcript_195346/226691_Confidence_1.000_Length_1014	1014	GO:0006886,GO:0008565	-	veNOG01936	AAI29157	importin 9	gi|125858048|gb|AAI29157.1|Importin 9 [Danio rerio] >gi|148725825|emb|CAN88007.1| importin 9 [Danio rerio]
Locus_15614_Transcript_1/1_Confidence_1.000_Length_426	426	GO:0003950	K10799	veNOG10698	AAI29511	tankyrase-1 isoform 2	gi|125858890|gb|AAI29511.1|LOC733328 protein [Xenopus laevis]
Locus_1_Transcript_140863/226691_Confidence_1.000_Length_1670	1670	GO:0007250,GO:0034138,GO:0045083,GO:0034134,GO:0035419,GO:0002224,GO:0005634,GO:0003677,GO:0042803,GO:0006351,GO:0034146,GO:0034142,GO:0003700,GO:0045944,GO:0005737,GO:0007165,GO:0002218,GO:0035682,GO:0043565,GO:0034154,GO:0035681,GO:0045892,GO:0005829,GO:0001818,GO:0051059,GO:0002755	K02580	veNOG00754	ABN58794	nf-kappa-b 1 p105 subunit	gi|125968525|gb|ABN58794.1|NF-kappa-B 1 p105 subunit [Siniperca chuatsi]
Locus_5458_Transcript_2/2_Confidence_0.667_Length_1077	1077	GO:0046872,GO:0035556,GO:0005543,GO:0005089,GO:0035023,GO:0005622	K12791	veNOG00502	NP_001075100	rho guanine nucleotide exchange factor 1	gi|125995396|ref|NP_001075100.1|Rho guanine nucleotide exchange factor (GEF) 1a [Danio rerio] >gi|124481582|gb|AAI33080.1| Rho guanine nucleotide exchange factor (GEF) 1 [Danio rerio] >gi|148726360|emb|CAN88382.1| rho guanine nucleotide exchange factor (GEF) 1 [Danio rerio]
Locus_20393_Transcript_1/1_Confidence_1.000_Length_928	928	GO:0005737,GO:0008150	K11247	veNOG11094	NP_001075160	endophilin-a3 isoform 2	gi|126157457|ref|NP_001075160.1|endophilin-A3 [Danio rerio] >gi|120537849|gb|AAI29423.1| Zgc:158742 [Danio rerio] >gi|182891374|gb|AAI64395.1| Zgc:158742 protein [Danio rerio]
Locus_1_Transcript_137230/226691_Confidence_1.000_Length_1556	1556	-	-	veNOG15223;veNOG18239	AAG60684	retrotransposable element tf2 155 kda protein type 1-like	gi|12620394|gb|AAG60684.1|AF316578_1gag-protease [Takifugu rubripes]
Locus_11677_Transcript_1/1_Confidence_1.000_Length_1986	1986	GO:0005524,GO:0004672,GO:0000166,GO:0006468,GO:0016772,GO:0004674	K08803	veNOG02518	XP_001375001	death-associated protein kinase 2	gi|126277344|ref|XP_001375001.1|PREDICTED: death-associated protein kinase 2-like [Monodelphis domestica]
Locus_2991_Transcript_2/2_Confidence_0.667_Length_1499	1499	GO:0019717	-	veNOG01246	XP_001370431	protein smaug homolog 1 isoform 2	gi|126282748|ref|XP_001370431.1|PREDICTED: protein Smaug homolog 1 isoform 2 [Monodelphis domestica]
Locus_1_Transcript_155705/226691_Confidence_1.000_Length_210	210	GO:0006904,GO:0016192	K15292	veNOG10931	XP_001365291	syntaxin-binding protein 1-like	gi|126297630|ref|XP_001365291.1|PREDICTED: syntaxin-binding protein 1-like [Monodelphis domestica]
Locus_40774_Transcript_1/1_Confidence_1.000_Length_251	251	GO:0006355,GO:0005669,GO:0006352,GO:0003700,GO:0003677	K03129	veNOG12785;veNOG20490	XP_001377040	tbp-associated factor 4	gi|126303108|ref|XP_001377040.1|PREDICTED: transcription initiation factor TFIID subunit 4-like [Monodelphis domestica]
Locus_10192_Transcript_1/1_Confidence_1.000_Length_545	545	GO:0016337,GO:0001849,GO:0016023,GO:0005509,GO:0030246,GO:0009986,GO:0005886	K06702	veNOG07762;veNOG11486	XP_001382094	complement component c1q receptor	gi|126304283|ref|XP_001382094.1|PREDICTED: complement component C1q receptor [Monodelphis domestica]
Locus_1_Transcript_159530/226691_Confidence_1.000_Length_1000	1000	GO:0004386,GO:0003676,GO:0005524,GO:0016787,GO:0000166,GO:0008270,GO:0008026	K13026	veNOG12446	XP_001362686	atp-dependent rna helicase dhx57	gi|126304534|ref|XP_001362686.1|PREDICTED: putative ATP-dependent RNA helicase DHX57 [Monodelphis domestica]
Locus_21252_Transcript_1/1_Confidence_1.000_Length_497	497	GO:0016021	-	veNOG04160	XP_001362603	vacuole membrane protein 1-like	gi|126307422|ref|XP_001362603.1|PREDICTED: vacuole membrane protein 1-like [Monodelphis domestica]
Locus_1_Transcript_168492/226691_Confidence_1.000_Length_419	419	GO:0031965,GO:0043234,GO:0005737,GO:0006886,GO:0006610,GO:0019904,GO:0008565,GO:0006606	K14293	veNOG05293	XP_001366856	importin subunit beta-1	gi|126308210|ref|XP_001366856.1|PREDICTED: importin subunit beta-1 [Monodelphis domestica]
Locus_2395_Transcript_1/3_Confidence_0.778_Length_1607	1607	GO:0030131,GO:0016192,GO:0006886,GO:0006810	K12402	veNOG12462	XP_001367146	ap-4 complex subunit mu-1	gi|126309317|ref|XP_001367146.1|PREDICTED: AP-4 complex subunit mu-1 [Monodelphis domestica]
Locus_9612_Transcript_1/2_Confidence_0.800_Length_1326	1326	GO:0008289,GO:0006810,GO:0005215	-	-	XP_001377311	PREDICTED: hypothetical protein LOC100026824 [Monodelphis domestica]	gi|126321232|ref|XP_001377311.1|PREDICTED: hypothetical protein LOC100026824 [Monodelphis domestica]
Locus_22438_Transcript_1/1_Confidence_1.000_Length_224	224	GO:0001750,GO:0004674,GO:0004672,GO:0005634,GO:0046777,GO:0006468,GO:0000166,GO:0045494,GO:0005524,GO:0005813,GO:0001917,GO:0072686,GO:0030496,GO:0003713,GO:0016772	K08829	veNOG13749	XP_001367342	serine threonine-protein kinase mak isoform 1	gi|126321996|ref|XP_001367342.1|PREDICTED: serine/threonine-protein kinase MAK isoform 1 [Monodelphis domestica]
Locus_1_Transcript_158851/226691_Confidence_1.000_Length_258	258	GO:0000466,GO:0042254,GO:0000463,GO:0005634,GO:0006364,GO:0000089,GO:0070545,GO:0051726,GO:0030687,GO:0005654,GO:0007000,GO:0005730,GO:0005622,GO:0000793,GO:0033365,GO:0008283	K14843	veNOG12553	XP_001380443	pescadillo homolog	gi|126324981|ref|XP_001380443.1|PREDICTED: pescadillo homolog [Monodelphis domestica]
Locus_8078_Transcript_4/5_Confidence_0.364_Length_1279	1279	GO:0016020,GO:0005484,GO:0006886,GO:0005622	K08492	veNOG10732	XP_001364357	loc443606 protein	gi|126331929|ref|XP_001364357.1|PREDICTED: syntaxin-18-like [Monodelphis domestica]
Locus_1_Transcript_174583/226691_Confidence_1.000_Length_1823	1823	GO:0030218,GO:0035264,GO:0016020,GO:0048873,GO:0020027,GO:0000902,GO:0006884,GO:0001701,GO:0046872,GO:0005198,GO:0005856	-	veNOG10077	XP_001365004	alpha-adducin isoform 2	gi|126331971|ref|XP_001365004.1|PREDICTED: alpha-adducin isoform 2 [Monodelphis domestica]
Locus_32769_Transcript_1/1_Confidence_1.000_Length_1034	1034	GO:0016021,GO:0016020	-	veNOG07091	XP_001366767	tetraspanin- partial	gi|126340685|ref|XP_001366767.1|PREDICTED: tetraspanin-33-like [Monodelphis domestica]
Locus_1_Transcript_155821/226691_Confidence_1.000_Length_202	202	GO:0005509,GO:0030018,GO:0006816,GO:0031982,GO:0005886,GO:0005622	-	veNOG03461	XP_001368600	PREDICTED: sorcin-like [Monodelphis domestica]	gi|126341318|ref|XP_001368600.1|PREDICTED: sorcin-like [Monodelphis domestica]
Locus_4140_Transcript_1/2_Confidence_0.800_Length_3595	3595	GO:0048471,GO:0008289,GO:0030136,GO:0005634	K12471	veNOG09093	XP_001363331	epn3_human ame: full=epsin-3 ame: full=eps-15-interacting protein 3	gi|126343198|ref|XP_001363331.1|PREDICTED: epsin-3 [Monodelphis domestica]
Locus_33737_Transcript_1/1_Confidence_1.000_Length_216	216	-	-	veNOG07922	CAC27520	alpha-2-HS-glycoprotein [Platichthys flesus]	gi|12641725|emb|CAC27520.1|alpha-2-HS-glycoprotein [Platichthys flesus]
Locus_18552_Transcript_1/1_Confidence_1.000_Length_351	351	GO:0008283,GO:0043025,GO:0006930,GO:0005886,GO:0000146,GO:0021680,GO:0043531,GO:0001701,GO:0001764,GO:0055003,GO:0051015,GO:0005819,GO:0030496,GO:0016460,GO:0005524,GO:0030048,GO:0021678,GO:0006887,GO:0007097,GO:0021670,GO:0001725,GO:0005938,GO:0007512,GO:0008360,GO:0030426,GO:0016459,GO:0043197,GO:0030424,GO:0031594,GO:0003779,GO:0050885,GO:0060041,GO:0007411,GO:0005516,GO:0005515,GO:0003774,GO:…	K10352	veNOG12749	AAH00280	nonmuscle myosin heavy chain	gi|12653033|gb|AAH00280.1|MYH10 protein [Homo sapiens]
Locus_1_Transcript_120410/226691_Confidence_1.000_Length_1025	1025	-	K03916	veNOG12387;veNOG14453	CAM47015	b2 bradykinin receptor-like	gi|126540817|emb|CAM47015.1|novel protein similar to bradykinin receptor B2 (bdkrb2) [Danio rerio]
Locus_29543_Transcript_1/1_Confidence_1.000_Length_488	488	GO:0006260,GO:0006139,GO:0003676,GO:0016779,GO:0016740,GO:0003887,GO:0000166,GO:0003677	K02327	veNOG01598	CAM46996	dna polymerase delta catalytic subunit	gi|126540825|emb|CAM46996.1|polymerase (DNA directed), delta 1, catalytic subunit [Danio rerio]
Locus_1_Transcript_150846/226691_Confidence_1.000_Length_258	258	GO:0035434,GO:0046688,GO:0042221,GO:0016021,GO:0006825,GO:0005375,GO:0042539	-	veNOG13194	CAF34419	solute carrier family 31 (copper transporters) 1	gi|126567344|emb|CAF34419.3|solute carrier family 31 (copper transporters),member 1 [Sparus aurata]
Locus_21099_Transcript_1/1_Confidence_1.000_Length_300	300	GO:0016740,GO:0032259,GO:0008168,GO:0005694,GO:0005634,GO:0003676,GO:0000166,GO:0003723,GO:0018024,GO:0016568,GO:0006355,GO:0006351,GO:0016607	K11422	veNOG15120	AAI34080	histone-lysine n-methyltransferase setd1b	gi|126631600|gb|AAI34080.1|Setd1ba protein [Danio rerio]
Locus_20784_Transcript_1/1_Confidence_1.000_Length_643	643	GO:0035556	K00901	veNOG06289	AAI34133	diacylglycerol zeta	gi|126631632|gb|AAI34133.1|DGKI protein [Danio rerio]
Locus_17680_Transcript_1/1_Confidence_1.000_Length_983	983	-	-	opiNOG21023	AAI34162	zgc:162945 protein	gi|126631710|gb|AAI34162.1|Zgc:162945 protein [Danio rerio]
Locus_1_Transcript_168034/226691_Confidence_1.000_Length_452	452	-	-	veNOG06190;veNOG15798	AAI33858	lrrfip1a protein	gi|126632085|gb|AAI33858.1|Lrrfip1a protein [Danio rerio]
Locus_1_Transcript_150806/226691_Confidence_1.000_Length_662	662	GO:0006508,GO:0034701,GO:0008237,GO:0016787,GO:0008152,GO:0016805,GO:0005575	K08660	veNOG04058	CAM56314	cndp dipeptidase 2 (metallopeptidase m20 family)	gi|126632452|emb|CAM56314.1|CNDP dipeptidase 2 (metallopeptidase M20 family) [Danio rerio]
Locus_1_Transcript_70400/226691_Confidence_1.000_Length_842	842	GO:0016021,GO:0016020	-	veNOG03681	CAM56411	novel tetraspanin family protein	gi|126632517|emb|CAM56411.1|novel tetraspanin family protein [Danio rerio]
Locus_1_Transcript_163549/226691_Confidence_1.000_Length_315	315	GO:0016874,GO:0004832,GO:0002161,GO:0006418,GO:0006412,GO:0000166,GO:0005737,GO:0005524,GO:0006438,GO:0004812	K01873	veNOG07092	CAM56332	novel protein vertebrate valyl-trna synthetase 2-like	gi|126632628|emb|CAM56332.1|novel protein similar to vertebrate valyl-tRNA synthetase 2-like (VARS2L) [Danio rerio]
Locus_3746_Transcript_3/3_Confidence_0.750_Length_2926	2926	-	-	veNOG00126;veNOG10914	CAM56717	novel protein	gi|126632719|emb|CAM56717.1|novel protein [Danio rerio]
Locus_1_Transcript_187896/226691_Confidence_1.000_Length_268	268	GO:0005681,GO:0003674,GO:0016607,GO:0008380,GO:0006397,GO:0005634	K12817	veNOG14826	CAM56405	pre-mrna-splicing factor 18	gi|126632818|emb|CAM56405.1|novel protein similar to vertebrate PRP18 pre-mRNA processing factor 18 homolog (yeast) (PRPF18) [Danio rerio]
Locus_49199_Transcript_1/1_Confidence_1.000_Length_230	230	GO:0003964	-	-	ZP_01732662	hypothetical protein CY0110_00950 [Cyanothece sp. CCY0110]	gi|126661643|ref|ZP_01732662.1|hypothetical protein CY0110_00950 [Cyanothece sp. CCY0110] >gi|126617072|gb|EAZ87922.1| hypothetical protein CY0110_00950 [Cyanothece sp. CCY0110]
Locus_55955_Transcript_1/1_Confidence_1.000_Length_222	222	GO:0006139,GO:0009116,GO:0004731,GO:0016740,GO:0016763,GO:0003824,GO:0016757	K03783	COG0005	ZP_01734359	inosine guanosine and xanthosine phosphorylase	gi|126663361|ref|ZP_01734359.1|purine nucleoside phosphorylase [Flavobacteria bacterium BAL38] >gi|126625019|gb|EAZ95709.1| purine nucleoside phosphorylase [Flavobacteria bacterium BAL38]
Locus_1_Transcript_214523/226691_Confidence_1.000_Length_221	221	-	K08268	veNOG15102	ABO26716	hypoxia-inducible factor 1 alpha	gi|126697518|gb|ABO26716.1|hypoxia-inducible factor 1 alpha [Gymnocephalus cernuus]
Locus_1_Transcript_214520/226691_Confidence_1.000_Length_275	275	-	K08268	veNOG15102	ABO26717	hypoxia-inducible factor 1 alpha	gi|126697520|gb|ABO26717.1|hypoxia-inducible factor 1 alpha [Perca fluviatilis]
Locus_1_Transcript_214524/226691_Confidence_1.000_Length_390	390	-	K08268	veNOG15102	ABO26720	hypoxia-inducible factor 1 alpha	gi|126697526|gb|ABO26720.1|hypoxia-inducible factor 1 alpha [Platichthys flesus]
Locus_39040_Transcript_1/1_Confidence_1.000_Length_254	254	GO:0055114,GO:0016491,GO:0030976,GO:0008152,GO:0003824	K00175	firmNOG00085	YP_001086586	subunit of oxidoreductase	gi|126697689|ref|YP_001086586.1|ferredoxin/flavodoxin oxidoreductase subunit beta [Clostridium difficile 630] >gi|254973776|ref|ZP_05270248.1| putative subunit of oxidoreductase [Clostridium difficile QCD-66c26] >gi|255091166|ref|ZP_05320644.1| putative subunit of oxidoreductase [Clostridium difficile CIP 107932] >gi|255099277|ref|ZP_05328254.1| putative subunit of oxidoreductase [Clostridium dif…
Locus_24370_Transcript_1/1_Confidence_1.000_Length_314	314	GO:0016779,GO:0016740,GO:0003887	K02341	firmNOG04234	YP_001090070	dna polymerase delta subunit	gi|126701173|ref|YP_001090070.1|DNA polymerase III subunit delta' [Clostridium difficile 630] >gi|254977173|ref|ZP_05273645.1| putative DNA polymerase III, delta' subunit [Clostridium difficile QCD-66c26] >gi|255094503|ref|ZP_05323981.1| putative DNA polymerase III, delta' subunit [Clostridium difficile CIP 107932] >gi|255102759|ref|ZP_05331736.1| putative DNA polymerase III, delta' subunit [Clos…
Locus_1_Transcript_208632/226691_Confidence_1.000_Length_332	332	GO:0006355,GO:0042025,GO:0003677	K09420	veNOG14869	P01104	myb_avimb ame: full=transforming protein myb	gi|127590|sp|P01104.2|MYB_AVIMBRecName: Full=Transforming protein Myb >gi|9864803|gb|AAB31930.2| v-myb product [Avian myeloblastosis virus]
Locus_48220_Transcript_1/1_Confidence_1.000_Length_251	251	GO:0005575	-	veNOG00995;veNOG08917	AAH66601	enhanced at puberty protein 1	gi|127799335|gb|AAH66601.3|Zgc:73290 [Danio rerio]
Locus_31391_Transcript_1/1_Confidence_1.000_Length_581	581	GO:0005887	-	veNOG06358	BAB27919	teneurin-3- partial	gi|12848348|dbj|BAB27919.1|unnamed protein product [Mus musculus]
Locus_10490_Transcript_1/3_Confidence_0.667_Length_2512	2512	GO:0008270	K10660	veNOG05448	NP_001076296	e3 ubiquitin-protein ligase march5	gi|130488289|ref|NP_001076296.1|E3 ubiquitin-protein ligase MARCH5 [Danio rerio] >gi|126631990|gb|AAI34172.1| Zgc:162966 protein [Danio rerio] >gi|220678560|emb|CAX13539.1| novel protein similar to vertebrate membrane-associated ring finger (C3HC4) 5 (MARCH5, zgc:162966) [Danio rerio]
Locus_10910_Transcript_1/1_Confidence_1.000_Length_2422	2422	GO:0008270,GO:0005622	-	veNOG18545	NP_001076407	si:ch211- protein	gi|130498743|ref|NP_001076407.1|uncharacterized protein LOC100000125 [Danio rerio] >gi|94733857|emb|CAK04110.1| novel protein [Danio rerio]
Locus_1_Transcript_164741/226691_Confidence_1.000_Length_602	602	-	-	veNOG21694	ABO32254	bactericidal permeability-increasing protein	gi|130754039|gb|ABO32254.1|bactericidal/permeability-increasing protein [Larimichthys crocea]
Locus_1_Transcript_114156/226691_Confidence_1.000_Length_450	450	-	-	veNOG08927	NP_001076535	novel protein vertebrate ubiquitin associated protein 2-like	gi|131887280|ref|NP_001076535.1|ubiquitin-associated protein 2-like [Danio rerio] >gi|94734556|emb|CAK05372.1| novel protein similar to vertebrate ubiquitin associated protein 2-like (UBAP2L) [Danio rerio]
Locus_10582_Transcript_1/8_Confidence_0.652_Length_2838	2838	GO:0003676,GO:0008150,GO:0008270,GO:0005634,GO:0005622	-	veNOG06807	NP_001076470	zinc finger protein 276	gi|131889197|ref|NP_001076470.1|zinc finger protein 276 [Danio rerio] >gi|124481872|gb|AAI33089.1| Zgc:158366 protein [Danio rerio]
Locus_644_Transcript_11/12_Confidence_0.667_Length_3198	3198	GO:0020037,GO:0005506,GO:0016705,GO:0009055,GO:0055114,GO:0016491,GO:0046872,GO:0004497,GO:0016712	K07418	veNOG07661	NP_001076504	cytochrome family subfamily polypeptide 24	gi|131889653|ref|NP_001076504.1|cytochrome P450, family 2, subfamily P, polypeptide 8 [Danio rerio] >gi|55251127|emb|CAH69017.1| novel protein similar to cytochrome P450, family 2, subfamily J [Danio rerio] >gi|190338017|gb|AAI62547.1| Cytochrome P450, family 2, subfamily J, polypeptide 23 [Danio rerio] >gi|190339336|gb|AAI62546.1| Cytochrome P450, family 2, subfamily J, polypeptide 23 [Danio rer…
Locus_1_Transcript_199408/226691_Confidence_1.000_Length_274	274	GO:0006508,GO:0004252,GO:0008236,GO:0016787,GO:0008233	K08673	veNOG02466	NP_001076494	proprotein convertase subtilisin kexin type 7 precursor	gi|131889972|ref|NP_001076494.1|proprotein convertase subtilisin/kexin type 7 precursor [Danio rerio] >gi|124481621|gb|AAI33085.1| Zgc:158336 protein [Danio rerio]
Locus_50347_Transcript_1/1_Confidence_1.000_Length_246	246	-	K10352	veNOG03110;veNOG15213	AAK17967	myosin heavy fast skeletal muscle- partial	gi|13274533|gb|AAK17967.1|AF329901_1myosin heavy chain [Clupea harengus]
Locus_1_Transcript_184357/226691_Confidence_1.000_Length_426	426	-	K00602	veNOG03974	CAC34383	bifunctional protein	gi|13277324|emb|CAC34383.1|bifunctional protein [Platichthys flesus]
Locus_57309_Transcript_1/1_Confidence_1.000_Length_218	218	-	-	meNOG16649;veNOG16489	CAA26919	unnamed protein product [Homo sapiens]	gi|1335199|emb|CAA26919.1|unnamed protein product [Homo sapiens]
Locus_10389_Transcript_1/1_Confidence_1.000_Length_1850	1850	-	K04362	veNOG11093	BAF49186	fibroblast growth factor receptor 1 iiic vt- isoform	gi|133740951|dbj|BAF49186.1|Fibroblast growth factor receptor 1 IIIb VT- isoform [Oryzias latipes]
Locus_35222_Transcript_1/1_Confidence_1.000_Length_251	251	GO:0007047,GO:0008360,GO:0016021,GO:0016311,GO:0046677,GO:0016020,GO:0016787,GO:0009252,GO:0005886,GO:0050380	K06153	firmNOG02986	YP_001096291	undecaprenyl pyrophosphate phosphatase	gi|133757055|ref|YP_001096291.1|undecaprenyl pyrophosphate phosphatase [Staphylococcus sp. 693-2] >gi|110084103|gb|ABG49257.1| hypothetical protein [Staphylococcus sp. 693-2]
Locus_11861_Transcript_1/1_Confidence_1.000_Length_404	404	GO:0048013,GO:0006468,GO:0035475,GO:0005524,GO:0016301,GO:0016021,GO:0016020,GO:0004672,GO:0060026,GO:0004872,GO:0007169,GO:0000166,GO:0016310,GO:0005003,GO:0016772,GO:0005887,GO:0004713,GO:0016740	K05113	veNOG12076	AAI15251	eph-like receptor tyrosine kinase rtk5	gi|133777492|gb|AAI15251.1|LOC100000756 protein [Danio rerio]
Locus_52054_Transcript_1/1_Confidence_1.000_Length_203	203	GO:0005543	-	veNOG04959	AAI34064	loc556935 protein	gi|133778682|gb|AAI34064.1|LOC556935 protein [Danio rerio]
Locus_25247_Transcript_1/1_Confidence_1.000_Length_479	479	GO:0006355,GO:0005634	-	veNOG07271	AAI35126	transducin-like enhancer of split 1 (e drosophila)	gi|134023687|gb|AAI35126.1|LOC100037863 protein [Xenopus (Silurana) tropicalis]
Locus_55906_Transcript_1/1_Confidence_1.000_Length_251	251	GO:0052902,GO:0005777,GO:0052901,GO:0008215,GO:0052899,GO:0052904,GO:0052903	-	-	AAI34596	paox protein	gi|134024713|gb|AAI34596.1|PAOX protein [Bos taurus]
Locus_37001_Transcript_1/1_Confidence_1.000_Length_254	254	GO:0007050	-	veNOG00743;veNOG09535	AAI34976	si:ch211- protein	gi|134025002|gb|AAI34976.1|Si:ch211-203h15.1 protein [Danio rerio]
Locus_31677_Transcript_1/1_Confidence_1.000_Length_382	382	GO:0005096,GO:0051056,GO:0043547,GO:0005622	-	veNOG02188	AAI34869	sb:cb54 protein	gi|134025269|gb|AAI34869.1|Sb:cb54 protein [Danio rerio]
Locus_34537_Transcript_1/1_Confidence_1.000_Length_360	360	GO:0008093,GO:0008060,GO:0005737,GO:0008270,GO:0007165,GO:0046847,GO:0005543,GO:0017124,GO:0032312	K12488	veNOG01684	AAI35061	arf-gap with sh3 ank repeat and ph domain-containing protein 2	gi|134025323|gb|AAI35061.1|Asap2a protein [Danio rerio]
Locus_1_Transcript_139666/226691_Confidence_1.000_Length_369	369	GO:0006915,GO:0005524,GO:0016874,GO:0005737,GO:0000166,GO:0016881,GO:0004842,GO:0005634	K10585	veNOG13209	Q6DG60	ube2z_danre ame: full=ubiquitin-conjugating enzyme e2 z ame: full=ubiquitin carrier protein z ame: full=ubiquitin-protein ligase z	gi|134035343|sp|Q6DG60.2|UBE2Z_DANRERecName: Full=Ubiquitin-conjugating enzyme E2 Z; AltName: Full=Ubiquitin carrier protein Z; AltName: Full=Ubiquitin-protein ligase Z
Locus_30400_Transcript_1/1_Confidence_1.000_Length_447	447	GO:0016740,GO:0004349,GO:0005737,GO:0004350,GO:0016620,GO:0055114,GO:0016491,GO:0003824,GO:0008152,GO:0008652,GO:0006561	K12657	veNOG01158	NP_001077015	delta-1-pyrroline-5-carboxylate synthase-like	gi|134133294|ref|NP_001077015.1|aldehyde dehydrogenase 18A1 [Danio rerio] >gi|292619574|ref|XP_002664020.1| PREDICTED: delta-1-pyrroline-5-carboxylate synthase-like [Danio rerio] >gi|134024926|gb|AAI35034.1| Aldh18a1 protein [Danio rerio]
Locus_1_Transcript_208627/226691_Confidence_1.000_Length_326	326	GO:0006310,GO:0003723,GO:0016787,GO:0004523,GO:0003677,GO:0003676,GO:0090305,GO:0046872,GO:0005198,GO:0006278,GO:0004190,GO:0019012,GO:0003964,GO:0008152,GO:0003887,GO:0019028,GO:0003824,GO:0016032,GO:0006508,GO:0004519,GO:0004518,GO:0016779,GO:0015074,GO:0008270,GO:0016740	-	-	AAK13200	truncated pr160 gag-pol polyprotein precursor	gi|13508436|gb|AAK13200.1|truncated Pr160 gag-pol polyprotein precursor [Avian leukosis virus]
Locus_53530_Transcript_1/1_Confidence_1.000_Length_223	223	GO:0000166,GO:0005737,GO:0008270,GO:0055114,GO:0006069,GO:0016491,GO:0051903,GO:0004022,GO:0046872	K00121	-	P80467	alcohol dehydrogenase class-3	gi|1351884|sp|P80467.1|ADHX_UROHARecName: Full=Alcohol dehydrogenase class-3; AltName: Full=Alcohol dehydrogenase class-III; AltName: Full=Glutathione-dependent formaldehyde dehydrogenase; Short=FALDH; Short=FDH; Short=GSH-FDH; AltName: Full=S-(hydroxymethyl)glutathione dehydrogenase
Locus_28877_Transcript_1/1_Confidence_1.000_Length_331	331	GO:0050775,GO:0007157,GO:0005102,GO:0097105,GO:0004725,GO:0050839,GO:0030182	K06778	veNOG11236	AAB02007	protein tyrosine phosphatase partial	gi|1354859|gb|AAB02007.1|protein tyrosine phosphatase delta, partial [Rattus norvegicus]
Locus_42065_Transcript_1/1_Confidence_1.000_Length_222	222	GO:0007018,GO:0007017,GO:0051258,GO:0006184,GO:0005874,GO:0000166,GO:0005737,GO:0005525,GO:0043234,GO:0003924,GO:0005198,GO:0005856	K07375	veNOG07169	P02556	tbb_lytpi ame: full=tubulin beta chain ame: full=beta-tubulin	gi|135487|sp|P02556.1|TBB_LYTPIRecName: Full=Tubulin beta chain; AltName: Full=Beta-tubulin >gi|1162988|gb|AAA85475.1| beta-3 tubulin, partial [Lytechinus pictus]
Locus_11010_Transcript_1/1_Confidence_1.000_Length_2076	2076	GO:0006355,GO:0010628,GO:0043565,GO:0030099,GO:0046983,GO:0003700	-	veNOG22319	BAB40972	ccaat enhancer binding protein epsilon	gi|13603404|dbj|BAB40972.1|CCAAT/Enhancer binding protein epsilon [Paralichthys olivaceus]
Locus_18277_Transcript_1/1_Confidence_1.000_Length_298	298	-	-	veNOG17224	BAB41204	immunoglobulin mu heavy chain	gi|13699173|dbj|BAB41204.1|immunoglobulin D [Paralichthys olivaceus]
Locus_44673_Transcript_1/1_Confidence_1.000_Length_330	330	GO:0023014,GO:0004675,GO:0007178,GO:0016020,GO:0004674,GO:0004672,GO:0005024,GO:0006468,GO:0005524,GO:0017002,GO:0004872,GO:0032924,GO:0016772,GO:0004702	K04670	veNOG01756	AAK38702	activin receptor type-2a-like	gi|13752516|gb|AAK38702.1|AF359586_1activin A receptor type II, partial [Oryzias latipes]
Locus_118_Transcript_1/1_Confidence_1.000_Length_5442	5442	GO:0046872,GO:0006260,GO:0016787,GO:0090305,GO:0004519,GO:0004518,GO:0003677	-	-	P07928	protein a	gi|138133|sp|P07928.1|VGA_BPS13RecName: Full=A' protein; AltName: Full=GPA >gi|216090|gb|AAA32581.1| A' gene [Enterobacteria phage S13] >gi|224933|prf||1204206A gene A
Locus_31769_Transcript_1/1_Confidence_1.000_Length_428	428	-	K00509	veNOG03299	BAF52621	prostaglandin g h synthase 1-like	gi|139005800|dbj|BAF52621.1|cyclooxygenase-1 [Micropogonias undulatus]
Locus_18899_Transcript_1/3_Confidence_0.400_Length_257	257	-	-	-	ZP_01771032	bacterial sugar transferase	gi|139436872|ref|ZP_01771032.1|Hypothetical protein COLAER_00002 [Collinsella aerofaciens ATCC 25986] >gi|133776519|gb|EBA40339.1| bacterial sugar transferase [Collinsella aerofaciens ATCC 25986]
Locus_1_Transcript_128406/226691_Confidence_1.000_Length_246	246	GO:0016740,GO:0032259,GO:0009058,GO:0008168,GO:0006413,GO:0006412,GO:0004479,GO:0003824,GO:0071951,GO:0016742	K00604	cyaNOG00308;cyaNOG08470	ZP_01771047	Hypothetical protein COLAER_00018 [Collinsella aerofaciens ATCC 25986]	gi|139436887|ref|ZP_01771047.1|Hypothetical protein COLAER_00018 [Collinsella aerofaciens ATCC 25986] >gi|133776534|gb|EBA40354.1| Hypothetical protein COLAER_00018 [Collinsella aerofaciens ATCC 25986]
Locus_14570_Transcript_1/1_Confidence_1.000_Length_359	359	GO:0016887,GO:0005524,GO:0000166,GO:0017111,GO:0006200	K02013	eurNOG00679;firmNOG02487	ZP_01771079	abc atp-binding protein	gi|139436919|ref|ZP_01771079.1|Hypothetical protein COLAER_00050 [Collinsella aerofaciens ATCC 25986] >gi|133776566|gb|EBA40386.1| ABC transporter, ATP-binding protein [Collinsella aerofaciens ATCC 25986]
Locus_24575_Transcript_1/1_Confidence_1.000_Length_322	322	GO:0004553,GO:0016787,GO:0008152,GO:0005975,GO:0016798	K01193	firmNOG00312	ZP_01771158	glycosyl hydrolase family 32	gi|139436998|ref|ZP_01771158.1|Hypothetical protein COLAER_00132 [Collinsella aerofaciens ATCC 25986] >gi|133776645|gb|EBA40465.1| glycosyl hydrolase family 32 [Collinsella aerofaciens ATCC 25986]
Locus_33879_Transcript_1/1_Confidence_1.000_Length_225	225	GO:0046872,GO:0051539,GO:0008270,GO:0009228,GO:0016829,GO:0051536	K03147	firmNOG01390	ZP_01771268	thiamine biosynthesis protein	gi|139437108|ref|ZP_01771268.1|Hypothetical protein COLAER_00247 [Collinsella aerofaciens ATCC 25986] >gi|133776755|gb|EBA40575.1| thiamine biosynthesis protein ThiC [Collinsella aerofaciens ATCC 25986]
Locus_4737_Transcript_1/1_Confidence_1.000_Length_201	201	GO:0004358,GO:0006526,GO:0004042	-	-	ZP_01771386	Hypothetical protein COLAER_00365 [Collinsella aerofaciens ATCC 25986]	gi|139437226|ref|ZP_01771386.1|Hypothetical protein COLAER_00365 [Collinsella aerofaciens ATCC 25986] >gi|133776873|gb|EBA40693.1| Hypothetical protein COLAER_00365 [Collinsella aerofaciens ATCC 25986]
Locus_25090_Transcript_1/1_Confidence_1.000_Length_458	458	GO:0016740,GO:0006082,GO:0016310,GO:0000166,GO:0005737,GO:0005524,GO:0016301,GO:0005622,GO:0016774,GO:0008152	K00925	firmNOG01036;proNOG02307	ZP_01771395	acetate kinase	gi|139437235|ref|ZP_01771395.1|Hypothetical protein COLAER_00374 [Collinsella aerofaciens ATCC 25986] >gi|133776882|gb|EBA40702.1| acetate kinase [Collinsella aerofaciens ATCC 25986]
Locus_1_Transcript_128373/226691_Confidence_1.000_Length_211	211	-	-	-	ZP_01771555	Hypothetical protein COLAER_00542 [Collinsella aerofaciens ATCC 25986]	gi|139438002|ref|ZP_01771555.1|Hypothetical protein COLAER_00542 [Collinsella aerofaciens ATCC 25986] >gi|133776199|gb|EBA40019.1| Hypothetical protein COLAER_00542 [Collinsella aerofaciens ATCC 25986]
Locus_4286_Transcript_2/2_Confidence_0.667_Length_316	316	GO:0004659,GO:0009234,GO:0016740,GO:0016021	-	-	ZP_01771565	Hypothetical protein COLAER_00552 [Collinsella aerofaciens ATCC 25986]	gi|139438012|ref|ZP_01771565.1|Hypothetical protein COLAER_00552 [Collinsella aerofaciens ATCC 25986] >gi|133776209|gb|EBA40029.1| Hypothetical protein COLAER_00552 [Collinsella aerofaciens ATCC 25986]
Locus_23824_Transcript_1/1_Confidence_1.000_Length_277	277	GO:0009058,GO:0016847,GO:0016740,GO:0003824,GO:0042218,GO:0030170,GO:0003677	K14260	COG0436;firmNOG10678	ZP_01771583	bifunctional hth-domain containing protein aminotransferase	gi|139438030|ref|ZP_01771583.1|Hypothetical protein COLAER_00570 [Collinsella aerofaciens ATCC 25986] >gi|133776227|gb|EBA40047.1| aminotransferase, class I/II [Collinsella aerofaciens ATCC 25986]
Locus_24270_Transcript_1/1_Confidence_1.000_Length_443	443	GO:0055114,GO:0016491,GO:0008033,GO:0017150,GO:0003824,GO:0050660	-	-	ZP_01771644	dihydrouridine synthase	gi|139438091|ref|ZP_01771644.1|Hypothetical protein COLAER_00632 [Collinsella aerofaciens ATCC 25986] >gi|133776288|gb|EBA40108.1| dihydrouridine synthase (Dus) [Collinsella aerofaciens ATCC 25986]
Locus_3449_Transcript_1/1_Confidence_1.000_Length_399	399	-	K02008	-	ZP_01772006	cobalt transport family protein	gi|139438490|ref|ZP_01772006.1|Hypothetical protein COLAER_00997 [Collinsella aerofaciens ATCC 25986] >gi|133776029|gb|EBA39849.1| Hypothetical protein COLAER_00997 [Collinsella aerofaciens ATCC 25986]
Locus_40507_Transcript_1/1_Confidence_1.000_Length_342	342	GO:0003723,GO:0008168,GO:0016740,GO:0001510,GO:0006396,GO:0032259,GO:0008173	K03218	cyaNOG00088;proNOG05147	ZP_01772041	rna group 3	gi|139438525|ref|ZP_01772041.1|Hypothetical protein COLAER_01034 [Collinsella aerofaciens ATCC 25986] >gi|133776064|gb|EBA39884.1| RNA methyltransferase, TrmH family, group 3 [Collinsella aerofaciens ATCC 25986]
Locus_33539_Transcript_1/1_Confidence_1.000_Length_361	361	GO:0016810,GO:0016787	-	firmNOG00759	ZP_01772118	chlorohydrolase aminohydrolase	gi|139438602|ref|ZP_01772118.1|Hypothetical protein COLAER_01116 [Collinsella aerofaciens ATCC 25986] >gi|133776141|gb|EBA39961.1| putative selenium metabolism protein SsnA [Collinsella aerofaciens ATCC 25986]
Locus_16304_Transcript_1/1_Confidence_1.000_Length_365	365	GO:0016020,GO:0006810,GO:0005215	K03322	COG1914;firmNOG01293	ZP_01772389	natural resistance-associated macrophage protein	gi|139438929|ref|ZP_01772389.1|Hypothetical protein COLAER_01395 [Collinsella aerofaciens ATCC 25986] >gi|133775640|gb|EBA39460.1| metal ion transporter, metal ion (Mn2+/Fe2+) transporter (Nramp) family [Collinsella aerofaciens ATCC 25986]
Locus_41852_Transcript_1/1_Confidence_1.000_Length_251	251	-	-	-	ZP_01772449	Hypothetical protein COLAER_01455 [Collinsella aerofaciens ATCC 25986]	gi|139438989|ref|ZP_01772449.1|Hypothetical protein COLAER_01455 [Collinsella aerofaciens ATCC 25986] >gi|133775700|gb|EBA39520.1| hypothetical protein COLAER_01455 [Collinsella aerofaciens ATCC 25986]
Locus_38513_Transcript_1/1_Confidence_1.000_Length_431	431	GO:0009086,GO:0004488,GO:0016787,GO:0000166,GO:0009396,GO:0006730,GO:0055114,GO:0000105,GO:0016491,GO:0003824,GO:0004477,GO:0008152,GO:0008652,GO:0006164	K01491	firmNOG00469	ZP_01772452	methenyltetrahydrofolate cyclohydrolase -methylenetetrahydrofolate dehydrogenase (nadp+)	gi|139438992|ref|ZP_01772452.1|Hypothetical protein COLAER_01458 [Collinsella aerofaciens ATCC 25986] >gi|133775703|gb|EBA39523.1| tetrahydrofolate dehydrogenase/cyclohydrolase, NAD(P)-binding domain protein [Collinsella aerofaciens ATCC 25986]
Locus_30686_Transcript_1/3_Confidence_0.600_Length_250	250	GO:0004612,GO:0005524,GO:0004611,GO:0000166,GO:0017076,GO:0016831,GO:0016829,GO:0006094	K01610	firmNOG01265;proNOG01090	ZP_01772530	phosphoenolpyruvate carboxykinase	gi|139439078|ref|ZP_01772530.1|Hypothetical protein COLAER_01536 [Collinsella aerofaciens ATCC 25986] >gi|133775425|gb|EBA39245.1| phosphoenolpyruvate carboxykinase (ATP) [Collinsella aerofaciens ATCC 25986]
Locus_34380_Transcript_1/1_Confidence_1.000_Length_222	222	GO:0071805,GO:0016021,GO:0016020,GO:0006813,GO:0006811,GO:0015079,GO:0006810,GO:0005886	K03549	COG3158;firmNOG01551	ZP_01772713	potassium transporter	gi|139439271|ref|ZP_01772713.1|Hypothetical protein COLAER_01729 [Collinsella aerofaciens ATCC 25986] >gi|133775295|gb|EBA39115.1| potassium transporter [Collinsella aerofaciens ATCC 25986]
Locus_38707_Transcript_1/1_Confidence_1.000_Length_267	267	-	-	-	ZP_01772785	Hypothetical protein COLAER_01802 [Collinsella aerofaciens ATCC 25986]	gi|139439343|ref|ZP_01772785.1|Hypothetical protein COLAER_01802 [Collinsella aerofaciens ATCC 25986] >gi|133775367|gb|EBA39187.1| hypothetical protein COLAER_01802 [Collinsella aerofaciens ATCC 25986]
Locus_1491_Transcript_1/1_Confidence_1.000_Length_285	285	GO:0016301,GO:0016310,GO:0016740,GO:0051156,GO:0004340	K00845	-	ZP_01772983	Hypothetical protein COLAER_02010 [Collinsella aerofaciens ATCC 25986]	gi|139439551|ref|ZP_01772983.1|Hypothetical protein COLAER_02010 [Collinsella aerofaciens ATCC 25986] >gi|133775104|gb|EBA38924.1| Hypothetical protein COLAER_02010 [Collinsella aerofaciens ATCC 25986]
Locus_30790_Transcript_1/1_Confidence_1.000_Length_275	275	GO:0016301,GO:0016310,GO:0016740,GO:0051156,GO:0004340	K00845	NOG12793	ZP_01772983	rok family protein	gi|139439551|ref|ZP_01772983.1|Hypothetical protein COLAER_02010 [Collinsella aerofaciens ATCC 25986] >gi|133775104|gb|EBA38924.1| ROK family protein [Collinsella aerofaciens ATCC 25986]
Locus_26990_Transcript_1/1_Confidence_1.000_Length_294	294	GO:0016765,GO:0016740	K00806	firmNOG00268;proNOG00767	ZP_01773155	di- -cis-decaprenylcistransferase	gi|139439764|ref|ZP_01773155.1|Hypothetical protein COLAER_02186 [Collinsella aerofaciens ATCC 25986] >gi|133774914|gb|EBA38734.1| di-trans,poly-cis-decaprenylcistransferase [Collinsella aerofaciens ATCC 25986]
Locus_30765_Transcript_1/1_Confidence_1.000_Length_281	281	GO:0005694,GO:0005524,GO:0006265,GO:0003916,GO:0003677	K02469	firmNOG00318	ZP_01773215	dna gyrase	gi|139439850|ref|ZP_01773215.1|Hypothetical protein COLAER_02249 [Collinsella aerofaciens ATCC 25986] >gi|133774778|gb|EBA38598.1| DNA gyrase C-terminal domain, beta-propeller [Collinsella aerofaciens ATCC 25986]
Locus_34327_Transcript_1/1_Confidence_1.000_Length_316	316	GO:0016740,GO:0023014,GO:0016021,GO:0016310,GO:0016020,GO:0004673,GO:0018106,GO:0000166,GO:0005524,GO:0016301,GO:0007165,GO:0000160,GO:0004871,GO:0000155,GO:0016772	-	COG0642;proNOG11422	ZP_01773243	atpase histidine kinase dna gyrase b hsp90 domain protein	gi|139439878|ref|ZP_01773243.1|Hypothetical protein COLAER_02278 [Collinsella aerofaciens ATCC 25986] >gi|133774806|gb|EBA38626.1| ATPase/histidine kinase/DNA gyrase B/HSP90 domain protein [Collinsella aerofaciens ATCC 25986]
Locus_65869_Transcript_1/1_Confidence_1.000_Length_239	239	GO:0007018,GO:0008219,GO:0008089,GO:0005634,GO:0005874,GO:0005737,GO:0005524,GO:0003777,GO:0003774,GO:0005543	K10392	veNOG02477	AAB03192	kinesin-like protein kif1a-like	gi|1399022|gb|AAB03192.1|FKIF8, partial [Morone saxatilis]
Locus_17110_Transcript_1/1_Confidence_1.000_Length_1410	1410	GO:0016337,GO:0003674,GO:0016020	K06527	veNOG12513	NP_001077304	vascular cell adhesion protein 1 precursor	gi|139948840|ref|NP_001077304.1|vascular cell adhesion protein 1 precursor [Danio rerio] >gi|134054340|emb|CAM73164.1| zgc:158875 [Danio rerio]
Locus_1_Transcript_214495/226691_Confidence_1.000_Length_239	239	GO:0015986,GO:0045261,GO:0016469,GO:0006811,GO:0006810,GO:0000166,GO:0046933,GO:0046034,GO:0046961,GO:0005524,GO:0006754,GO:0015992,GO:0015991,GO:0016820,GO:0033178	K02132	veNOG12440	BAB47389	mitochondrial atp synthase alpha-subunit	gi|14009437|dbj|BAB47389.1|mitochondrial ATP synthase alpha-subunit [Cyprinus carpio]
Locus_26738_Transcript_1/1_Confidence_1.000_Length_401	401	GO:0048471,GO:0007026,GO:0005794,GO:0008017,GO:0005516,GO:0005874	-	veNOG05001	BAB47507	kiaa1878 protein	gi|14017973|dbj|BAB47507.1|KIAA1878 protein [Homo sapiens]
Locus_22042_Transcript_1/1_Confidence_1.000_Length_207	207	-	-	proNOG07496	P19778	integrase core domain protein	gi|140810|sp|P19778.1|YI23_ECOLXRecName: Full=Insertion element IS2 uncharacterized 11.1 kDa protein; AltName: Full=ORF3 >gi|581094|emb|CAA23540.1| unnamed protein product [Escherichia coli]
Locus_11551_Transcript_1/1_Confidence_1.000_Length_342	342	GO:0005216,GO:0005244,GO:0016021,GO:0005272,GO:0006814,GO:0016020,GO:0006811,GO:0006810,GO:0034765,GO:0001518,GO:0055085,GO:0005248	K04840	veNOG07953	AAK55441	sodium channel 5	gi|14165232|gb|AAK55441.1|Nav1.6b [Sternopygus macrurus]
Locus_2754_Transcript_1/1_Confidence_1.000_Length_597	597	GO:0003674,GO:0016021,GO:0008150	-	veNOG00095	AAI39613	zgc:162698 protein	gi|141795319|gb|AAI39613.1|Zgc:162698 protein [Danio rerio]
Locus_1_Transcript_185122/226691_Confidence_1.000_Length_207	207	-	K02649	veNOG03066	AAI35014	loc557176 protein	gi|141795597|gb|AAI35014.1|LOC557176 protein [Danio rerio]
Locus_1407_Transcript_7/8_Confidence_0.600_Length_1698	1698	GO:0003677,GO:0005634,GO:0006355,GO:0016363,GO:0006351,GO:0003700,GO:0006397,GO:0000398,GO:0008380,GO:0005689,GO:0005730,GO:0045893,GO:0005686,GO:0016607,GO:0005654,GO:0010467,GO:0005515,GO:0005681	K12834	veNOG04106	NP_116147	phd finger protein 5a	gi|14249398|ref|NP_116147.1|PHD finger-like domain-containing protein 5A [Homo sapiens] >gi|20302071|ref|NP_620243.1| PHD finger-like domain-containing protein 5A [Rattus norvegicus] >gi|24415990|ref|NP_081013.1| PHD finger-like domain-containing protein 5A [Mus musculus] >gi|27545283|ref|NP_775373.1| PHD finger-like domain-containing protein 5A [Danio rerio] >gi|134085850|ref|NP_001076851.1| PHD…
Locus_1_Transcript_125021/226691_Confidence_1.000_Length_632	632	-	-	-	AAK58879	af355375_1 reverse transcriptase	gi|14285211|gb|AAK58879.1|AF355375_1putative reverse transcriptase [Takifugu rubripes]
Locus_22355_Transcript_1/2_Confidence_0.875_Length_387	387	-	-	veNOG15988	BAB59073	immunoglobulin light chain precursor	gi|14289211|dbj|BAB59073.1|immunoglobulin light chain precursor [Seriola quinqueradiata]
Locus_44518_Transcript_1/1_Confidence_1.000_Length_224	224	-	K02132	veNOG12440	AAG24489	atp synthase alpha subunit	gi|14318447|gb|AAG24489.2|ATP synthase alpha subunit [Aratinga mitrata]
Locus_1_Transcript_180564/226691_Confidence_1.000_Length_288	288	GO:0016021,GO:0016020,GO:0015662,GO:0006812,GO:0006811,GO:0016787,GO:0006810,GO:0000166,GO:0015077,GO:0005524,GO:0006754,GO:0003824,GO:0008152,GO:0046872,GO:0016820,GO:0015672	K01539	veNOG00277;veNOG11858	BAB60722	-atpase alpha subunit 3	gi|14349292|dbj|BAB60722.1|Na,K-ATPase alpha subunit 3 [Carassius auratus]
Locus_52998_Transcript_1/1_Confidence_1.000_Length_265	265	GO:0007420,GO:0006511,GO:0005634,GO:0006464,GO:0014068,GO:0070936,GO:0042787,GO:0016874,GO:0001541,GO:0030521,GO:0004842,GO:0044419,GO:0060736,GO:0045944,GO:0035037,GO:0006508,GO:0005737,GO:0003713,GO:0016881,GO:0005829,GO:0005622,GO:0000502,GO:0005515	K10587	veNOG11074	AAH09271	ubiquitin protein ligase e3a	gi|14424503|gb|AAH09271.1|UBE3A protein [Homo sapiens] >gi|325464523|gb|ADZ16032.1| ubiquitin protein ligase E3A [synthetic construct] >gi|343961953|dbj|BAK62564.1| ubiquitin-protein ligase E3A [Pan troglodytes]
Locus_1_Transcript_186340/226691_Confidence_1.000_Length_210	210	-	K06856	veNOG04114	BAB60868	immunoglobulin m	gi|14475599|dbj|BAB60868.1|immunoglobulin M [Paralichthys olivaceus]
Locus_3872_Transcript_4/5_Confidence_0.533_Length_1953	1953	-	-	veNOG01849	ABP04247	follistatin [Paralichthys olivaceus]	gi|144954340|gb|ABP04247.1|follistatin [Paralichthys olivaceus]
Locus_1_Transcript_218724/226691_Confidence_1.000_Length_713	713	-	-	-	BAF56478	tributyltin binding protein type 2	gi|145046112|dbj|BAF56478.1|tributyltin binding protein type 2 [Paralichthys olivaceus] >gi|145046114|dbj|BAF56479.1| tributyltin binding protein type 2 [Paralichthys olivaceus]
Locus_1_Transcript_211643/226691_Confidence_1.000_Length_477	477	-	K09254	veNOG07498	ABP35582	c-rel protein	gi|145105370|gb|ABP35582.1|c-Rel protein [Epinephelus coioides]
Locus_1_Transcript_211640/226691_Confidence_1.000_Length_888	888	-	K09254	veNOG07498	ABP35927	c-rel protein	gi|145203019|gb|ABP35927.1|c-rel [Siniperca chuatsi]
Locus_1_Transcript_108316/226691_Confidence_1.000_Length_285	285	-	K04469	veNOG00754	ABP35928	nf-kappab 2	gi|145203021|gb|ABP35928.1|NF-kappaB 2 [Siniperca chuatsi]
Locus_27706_Transcript_1/1_Confidence_1.000_Length_268	268	GO:0004887,GO:0043565,GO:0043401,GO:0003700,GO:0003677,GO:0005634,GO:0008270,GO:0006355,GO:0004872,GO:0046872,GO:0006351,GO:0003707	K08362	veNOG05536	ABP62962	thyroid hormone receptor beta	gi|145315399|gb|ABP62962.1|thyroid hormone receptor beta protein [Epinephelus coioides]
Locus_1250_Transcript_4/11_Confidence_0.730_Length_3304	3304	GO:0006355,GO:0005634,GO:0003677	-	veNOG06052	ABP65284	ugly duckling	gi|145386844|gb|ABP65284.1|ugly duckling [Danio rerio]
Locus_9242_Transcript_1/3_Confidence_0.400_Length_268	268	GO:0009536,GO:0009507	-	-	YP_001152205	ribosomal protein s10	gi|145408581|ref|YP_001152205.1|ORF58e [Pinus koraiensis] >gi|145048830|gb|ABP35448.1| ORF58e [Pinus koraiensis]
Locus_9614_Transcript_1/1_Confidence_1.000_Length_918	918	GO:0009860,GO:0005199	-	KOG1808;proNOG55562	XP_001427121	pollen-specific leucine-rich repeat extensin-like protein 1	gi|145482197|ref|XP_001427121.1|hypothetical protein [Paramecium tetraurelia strain d4-2] >gi|124394200|emb|CAK59723.1| unnamed protein product [Paramecium tetraurelia]
Locus_13236_Transcript_1/1_Confidence_1.000_Length_509	509	GO:0005694,GO:0000786,GO:0006334,GO:0005634,GO:0003677	K11251	veNOG16264	AAK66965	histone h2a-like	gi|14549635|gb|AAK66965.1|AF255739_1replication-dependent histone H2A [Bufo gargarizans]
Locus_1_Transcript_77623/226691_Confidence_1.000_Length_699	699	GO:0055114,GO:0008113	-	opiNOG07755;veNOG05011	XP_001440076	smc6 protein	gi|145508253|ref|XP_001440076.1|hypothetical protein [Paramecium tetraurelia strain d4-2] >gi|124407282|emb|CAK72679.1| unnamed protein product [Paramecium tetraurelia]
Locus_1_Transcript_135409/226691_Confidence_1.000_Length_795	795	-	-	-	XP_001443872	hypothetical malaria antigen	gi|145515956|ref|XP_001443872.1|hypothetical protein [Paramecium tetraurelia strain d4-2] >gi|124411272|emb|CAK76475.1| unnamed protein product [Paramecium tetraurelia]
Locus_63130_Transcript_1/1_Confidence_1.000_Length_230	230	GO:0009103,GO:0016740,GO:0016757	K12247	gproNOG12288;NOG06444;proNOG33224	ZP_01791068	udp-gal--lipooligosaccharide galactosyltransferase	gi|145635366|ref|ZP_01791068.1|UDP-Gal--lipooligosaccharide galactosyltransferase [Haemophilus influenzae PittAA] >gi|145267372|gb|EDK07374.1| UDP-Gal--lipooligosaccharide galactosyltransferase [Haemophilus influenzae PittAA]
Locus_4490_Transcript_1/1_Confidence_1.000_Length_811	811	-	-	-	ABP91180	unknown protein [Streptococcus suis 98HAH33]	gi|145690675|gb|ABP91180.1|unknown protein [Streptococcus suis 98HAH33] >gi|145690754|gb|ABP91259.1| unknown protein [Streptococcus suis 98HAH33] >gi|145690985|gb|ABP91490.1| unknown protein [Streptococcus suis 98HAH33] >gi|145691080|gb|ABP91585.1| unknown protein [Streptococcus suis 98HAH33]
Locus_1_Transcript_202003/226691_Confidence_1.000_Length_301	301	-	K00025	veNOG00683	AAK69765	malate cytoplasmic	gi|14583129|gb|AAK69765.1|AF390559_1cytosolic malate dehydrogenase thermostable form [Sphyraena idiastes]
Locus_6611_Transcript_1/2_Confidence_0.750_Length_1525	1525	-	K00025	veNOG00683	AAK69766	af390560_1cytosolic malate dehydrogenase thermolabile form	gi|14583131|gb|AAK69766.1|AF390560_1cytosolic malate dehydrogenase thermolabile form [Sphyraena idiastes]
Locus_1_Transcript_161244/226691_Confidence_1.000_Length_285	285	-	K00026	veNOG11664	AAK69767	malate mitochondrial precursor	gi|14583133|gb|AAK69767.1|AF390561_1malate dehydrogenase [Sphyraena idiastes]
Locus_20259_Transcript_1/1_Confidence_1.000_Length_423	423	GO:0016021,GO:0016020,GO:0055085,GO:0006811,GO:0005216,GO:0006810	-	opiNOG01350;veNOG08211	ABP98939	voltage-gated sodium channel type iv alpha subunit	gi|145933723|gb|ABP98939.1|voltage-gated sodium channel alpha type V [Oncorhynchus mykiss]
Locus_1_Transcript_156843/226691_Confidence_1.000_Length_201	201	-	-	-	ABP99035	interleukin-1 receptor type ii	gi|145967356|gb|ABP99035.1|interleukin-1 receptor type II [Paralichthys olivaceus]
Locus_27299_Transcript_1/1_Confidence_1.000_Length_807	807	GO:0016021	-	veNOG10424	ABP99036	transmembrane 4 l6 family member 4-like	gi|145967358|gb|ABP99036.1|transmembrane 4 L6 family member 4 [Paralichthys olivaceus]
Locus_56942_Transcript_1/1_Confidence_1.000_Length_528	528	-	-	veNOG17746	ABQ01988	reverse transcriptase-like protein	gi|146147385|gb|ABQ01988.1|reverse transcriptase-like protein [Salmo salar] >gi|148362149|gb|ABQ59672.1| reverse transcriptase-like protein [Salmo salar] >gi|260182170|gb|ACX35599.1| reverse transcriptase-like protein [Salmo salar]
Locus_3147_Transcript_4/5_Confidence_0.231_Length_1647	1647	-	K12664	veNOG13903	ABQ08579	cytochrome p450 26b1	gi|146160700|gb|ABQ08579.1|cytochrome P450 26B1 [Oryzias latipes]
Locus_60072_Transcript_1/1_Confidence_1.000_Length_237	237	-	-	veNOG20615	XP_001028091	dhhc zinc finger domain containing protein	gi|146184254|ref|XP_001028091.2|DHHC zinc finger domain containing protein [Tetrahymena thermophila] >gi|146143317|gb|EAS07849.2| DHHC zinc finger domain containing protein [Tetrahymena thermophila SB210]
Locus_11841_Transcript_2/3_Confidence_0.600_Length_1745	1745	GO:0008270,GO:0005634,GO:0003677	-	veNOG03734	AAI39876	mbd1 protein	gi|146187002|gb|AAI39876.1|Mbd1 protein [Danio rerio]
Locus_1_Transcript_87010/226691_Confidence_1.000_Length_231	231	GO:0003735,GO:0006412,GO:0030529,GO:0005840,GO:0005622	K02883	opiNOG11876;veNOG14523	CAM91786	ribosomal protein l18	gi|146189569|emb|CAM91786.1|hypothetical protein [Platynereis dumerilii]
Locus_390_Transcript_14/16_Confidence_0.684_Length_2410	2410	GO:0004872	-	veNOG04008;veNOG14766	BAF58121	interleukin-31 receptor a precursor	gi|146272308|dbj|BAF58121.1|glycoprotein 130 homologue [Paralichthys olivaceus]
Locus_62232_Transcript_1/1_Confidence_1.000_Length_251	251	-	-	proNOG02005;proNOG02980;proNOG57333	YP_001171935	glycosyltransferase	gi|146281782|ref|YP_001171935.1|hypothetical protein PST_1402 [Pseudomonas stutzeri A1501] >gi|145569987|gb|ABP79093.1| conserved hypothetical protein [Pseudomonas stutzeri A1501]
Locus_39840_Transcript_1/1_Confidence_1.000_Length_240	240	GO:0020037,GO:0005507,GO:0005506,GO:0009060,GO:0016021,GO:0009055,GO:0070469,GO:0006810,GO:0055114,GO:0016491,GO:0004129,GO:0022900,GO:0005886	K02274	proNOG00194	YP_001185649	cytochrome-c oxidase	gi|146305184|ref|YP_001185649.1|cytochrome-c oxidase [Pseudomonas mendocina ymp] >gi|421502879|ref|ZP_15949831.1| cytochrome-c oxidase [Pseudomonas mendocina DLHK] >gi|145573385|gb|ABP82917.1| Cytochrome-c oxidase [Pseudomonas mendocina ymp] >gi|400346336|gb|EJO94694.1| cytochrome-c oxidase [Pseudomonas mendocina DLHK]
Locus_68454_Transcript_1/1_Confidence_1.000_Length_291	291	GO:0006102,GO:0051287,GO:0005743,GO:0005739,GO:0006099,GO:0055114,GO:0016616,GO:0016491,GO:0004450,GO:0046872,GO:0000287	K00031	opiNOG00662;veNOG02780;veNOG21261	ABQ22445	mitochondrial isocitrate dehydrogenase precursor-like protein	gi|146331878|gb|ABQ22445.1|mitochondrial isocitrate dehydrogenase (NADP) precursor-like protein [Callithrix jacchus] >gi|146332827|gb|ABQ22919.1| mitochondrial isocitrate dehydrogenase (NADP) precursor-like protein [Callithrix jacchus]
Locus_9767_Transcript_6/6_Confidence_0.773_Length_3396	3396	GO:0035556,GO:0005622	K04701	veNOG14525	ABQ28700	cytokine-inducible sh2-containing protein	gi|146400003|gb|ABQ28700.1|cytokine-inducible SH2-containing protein [Gasterosteus aculeatus]
Locus_1_Transcript_185487/226691_Confidence_1.000_Length_262	262	GO:0035556,GO:0005622	-	-	ABQ28703	suppressor of cytokine signaling 9	gi|146400009|gb|ABQ28703.1|suppressor of cytokine signaling 9 [Gasterosteus aculeatus]
Locus_56161_Transcript_1/1_Confidence_1.000_Length_251	251	GO:0016021,GO:0016020,GO:0055085,GO:0006810,GO:0005215	-	-	XP_001482930	potential transporter	gi|146413919|ref|XP_001482930.1|hypothetical protein PGUG_04885 [Meyerozyma guilliermondii ATCC 6260]
Locus_1_Transcript_100364/226691_Confidence_1.000_Length_1492	1492	-	K03904	veNOG03373	ABQ41317	fibrinogen beta chain precursor	gi|146447341|gb|ABQ41317.1|fibrinogen beta chain precursor [Paralichthys olivaceus]
Locus_1_Transcript_159198/226691_Confidence_1.000_Length_637	637	GO:0051262,GO:0044212,GO:0003700,GO:0003677,GO:0005634,GO:0006915,GO:0005737,GO:0006355,GO:0046872,GO:0006351,GO:0007049	K04451	veNOG11018	ABQ42582	p53 tumor supressor protein	gi|146738012|gb|ABQ42582.1|p53 tumor supressor protein [Paralichthys olivaceus]
Locus_19502_Transcript_1/1_Confidence_1.000_Length_849	849	GO:0043401,GO:0003700,GO:0003677,GO:0005634,GO:0008270,GO:0006355,GO:0004872,GO:0048384,GO:0046872,GO:0006351,GO:0003708,GO:0003707	K08527	veNOG03281	ABQ44493	retinoic acid receptor alpha	gi|146760610|gb|ABQ44493.1|retinoic acid receptor alpha 1 [Oryzias latipes]
Locus_66950_Transcript_1/1_Confidence_1.000_Length_240	240	GO:0016874,GO:0006423,GO:0006418,GO:0000166,GO:0005737,GO:0006412,GO:0005524,GO:0004817,GO:0000049,GO:0004812,GO:0046872	K01883	veNOG04447	NP_001080786	cysteinyl-trna cytoplasmic	gi|147899657|ref|NP_001080786.1|cysteine--tRNA ligase, cytoplasmic [Xenopus laevis] >gi|82241490|sp|Q7ZWR2.1|SYCC_XENLA RecName: Full=Cysteine--tRNA ligase, cytoplasmic; AltName: Full=Cysteinyl-tRNA synthetase; Short=CysRS >gi|28436794|gb|AAH46746.1| Cars-prov protein [Xenopus laevis]
Locus_43401_Transcript_1/1_Confidence_1.000_Length_226	226	GO:0004386,GO:0003676,GO:0005524,GO:0000166,GO:0016787,GO:0005575,GO:0008026	-	veNOG15454	NP_001082936	zgc:158828 protein	gi|147900003|ref|NP_001082936.1|uncharacterized protein LOC100037310 [Danio rerio] >gi|125858081|gb|AAI29478.1| Zgc:158828 protein [Danio rerio]
Locus_61608_Transcript_1/1_Confidence_1.000_Length_242	242	GO:0003674,GO:0008150,GO:0005575	-	veNOG09813	NP_001082964	monoacylglycerol lipase abhd6	gi|147900021|ref|NP_001082964.1|abhydrolase domain containing 6b [Danio rerio] >gi|126631985|gb|AAI34131.1| Zgc:162889 protein [Danio rerio]
Locus_6820_Transcript_1/1_Confidence_1.000_Length_1187	1187	-	-	opiNOG17764;veNOG00313	NP_001088725	loc495989 protein	gi|147900981|ref|NP_001088725.1|uncharacterized protein LOC495989 [Xenopus laevis] >gi|56270455|gb|AAH87377.1| LOC495989 protein [Xenopus laevis]
Locus_11901_Transcript_1/1_Confidence_1.000_Length_237	237	GO:0005543,GO:0008150,GO:0005158,GO:0005575	-	veNOG01453	NP_001082908	docking protein 6	gi|147901195|ref|NP_001082908.1|docking protein 6 [Danio rerio] >gi|126631332|gb|AAI33920.1| Zgc:162250 protein [Danio rerio]
Locus_4772_Transcript_1/1_Confidence_1.000_Length_381	381	GO:0090305,GO:0006310,GO:0005634,GO:0016787,GO:0006974,GO:0006281,GO:0004519,GO:0046872,GO:0004518	K15078	veNOG03374	NP_001090376	structure-specific endonuclease subunit slx1	gi|147901424|ref|NP_001090376.1|structure-specific endonuclease subunit slx1 [Xenopus laevis] >gi|123911486|sp|Q0IH86.1|SLX1_XENLA RecName: Full=Structure-specific endonuclease subunit slx1; AltName: Full=GIY-YIG domain-containing protein 1 >gi|114108307|gb|AAI23265.1| Giyd1 protein [Xenopus laevis]
Locus_7462_Transcript_5/14_Confidence_0.292_Length_3708	3708	GO:0016021,GO:0015031,GO:0008565	K12275	veNOG09507	NP_001086825	mgc82698 protein	gi|147902266|ref|NP_001086825.1|MGC82698 protein [Xenopus laevis] >gi|50603962|gb|AAH77513.1| MGC82698 protein [Xenopus laevis]
Locus_17722_Transcript_1/1_Confidence_1.000_Length_632	632	GO:0016779,GO:0016740,GO:0006351,GO:0003899,GO:0032549,GO:0008270,GO:0005634,GO:0003677	K03018	veNOG00806	NP_001080302	dna-directed rna polymerase iii subunit rpc1	gi|147905844|ref|NP_001080302.1|polymerase (RNA) III (DNA directed) polypeptide A, 155kDa [Xenopus laevis] >gi|28422598|gb|AAH44092.1| Rpc155-prov protein [Xenopus laevis]
Locus_2962_Transcript_3/4_Confidence_0.571_Length_817	817	GO:0003676,GO:0000166,GO:0008270,GO:0005622	K13098	veNOG11648	NP_001086293	mgc84691 protein	gi|148224502|ref|NP_001086293.1|MGC84691 protein [Xenopus laevis] >gi|49522198|gb|AAH74437.1| MGC84691 protein [Xenopus laevis]
Locus_18697_Transcript_5/5_Confidence_0.733_Length_926	926	GO:0005681,GO:0007067	K12859	veNOG03008	NP_001089208	thioredoxin-like protein 4a	gi|148225007|ref|NP_001089208.1|thioredoxin-like 4A [Xenopus laevis] >gi|57920944|gb|AAH89128.1| MGC85128 protein [Xenopus laevis] >gi|225706116|gb|ACO08904.1| Thioredoxin-like protein 4A [Osmerus mordax] >gi|397776456|gb|AFO64926.1| thioredoxin-like protein 4A [Oplegnathus fasciatus]
Locus_1_Transcript_188826/226691_Confidence_1.000_Length_258	258	GO:0004386,GO:0003676,GO:0005524,GO:0016787,GO:0000166,GO:0008026	K11594	veNOG02758	NP_001080283	dead (asp-glu-ala-asp) box polypeptide x-linked	gi|148226262|ref|NP_001080283.1|DEAD (Asp-Glu-Ala-Asp) box polypeptide 3, X-linked [Xenopus laevis] >gi|27924277|gb|AAH44972.1| Pl10-prov protein [Xenopus laevis]
Locus_33361_Transcript_1/1_Confidence_1.000_Length_501	501	-	K06105	veNOG05234	NP_001090155	mgc130982 protein	gi|148227048|ref|NP_001090155.1|uncharacterized protein LOC735235 [Xenopus laevis] >gi|83405273|gb|AAI10752.1| MGC130982 protein [Xenopus laevis]
Locus_9091_Transcript_1/1_Confidence_1.000_Length_1598	1598	GO:0003676	-	veNOG07259	NP_001090600	g patch domain and ankyrin repeats 1	gi|148227576|ref|NP_001090600.1|G patch domain and ankyrin repeats 1 [Xenopus laevis] >gi|120537392|gb|AAI29063.1| LOC100036843 protein [Xenopus laevis]
Locus_1_Transcript_143337/226691_Confidence_1.000_Length_505	505	GO:0005525,GO:0007264,GO:0000166,GO:0015031	K07885	veNOG15271	NP_001087958	ras-related protein rab-27a	gi|148227658|ref|NP_001087958.1|RAB27A, member RAS oncogene family [Xenopus laevis] >gi|52078448|gb|AAH82420.1| LOC494641 protein [Xenopus laevis]
Locus_1_Transcript_209678/226691_Confidence_1.000_Length_692	692	GO:0006915,GO:0001525,GO:0005737,GO:0016020,GO:0005794,GO:0000139,GO:0005886	-	veNOG01171	NP_001080224	programmed cell death protein 10	gi|148230786|ref|NP_001080224.1|programmed cell death protein 10 [Xenopus laevis] >gi|77416558|sp|Q8AVR4.1|PDC10_XENLA RecName: Full=Programmed cell death protein 10 >gi|27371113|gb|AAH41501.1| Pdcd10-prov protein [Xenopus laevis]
Locus_29892_Transcript_1/1_Confidence_1.000_Length_347	347	GO:0005524,GO:0004672,GO:0000166,GO:0006468,GO:0016772,GO:0004674	K08798	veNOG18924	NP_001085126	serine threonine-protein kinase mark1	gi|148232710|ref|NP_001085126.1|MAP/microtubule affinity-regulating kinase 1 [Xenopus laevis] >gi|47939752|gb|AAH72186.1| MGC80341 protein [Xenopus laevis]
Locus_26538_Transcript_1/1_Confidence_1.000_Length_284	284	GO:0005083,GO:0004672,GO:0005524,GO:0000166,GO:0006468,GO:0016772,GO:0004674	-	veNOG06621	NP_001083048	misshapen-like kinase 1	gi|148234518|ref|NP_001083048.1|misshapen-like kinase 1 [Danio rerio] >gi|126631507|gb|AAI33894.1| Mink1 protein [Danio rerio]
Locus_4295_Transcript_2/3_Confidence_0.714_Length_1224	1224	GO:0006351,GO:0003899,GO:0003677	K03023	veNOG08167	NP_001086474	polymerase iii (dna directed) polypeptide c	gi|148234765|ref|NP_001086474.1|polymerase (RNA) III (DNA directed) polypeptide C (62kD) [Xenopus laevis] >gi|49670421|gb|AAH75179.1| Polr3c-prov protein [Xenopus laevis]
Locus_1_Transcript_111318/226691_Confidence_1.000_Length_420	420	GO:0016740,GO:0016021,GO:0008963	K01001	veNOG03809	NP_001082880	udp-n-acetylglucosamine--dolichyl-phosphate n-acetylglucosaminephosphotransferase	gi|148235673|ref|NP_001082880.1|UDP-N-acetylglucosamine--dolichyl-phosphate N-acetylglucosaminephosphotransferase [Danio rerio] >gi|122891011|emb|CAM13147.1| novel protein similar to vertebrate olichyl-phosphate (UDP-N-acetylglucosamine) N-acetylglucosaminephosphotransferase 1 (GlcNAc-1-P transferase) (DPAGT1) [Danio rerio] >gi|141795519|gb|AAI39559.1| Dpagt1 protein [Danio rerio]
Locus_1_Transcript_71061/226691_Confidence_1.000_Length_259	259	GO:0005730,GO:0005634	-	veNOG04529;veNOG19605	NP_001079641	mgc52897 protein	gi|148237612|ref|NP_001079641.1|midnolin-B [Xenopus laevis] >gi|82176471|sp|Q7ZWX9.1|MIDNB_XENLA RecName: Full=Midnolin-B; AltName: Full=Midbrain nucleolar protein B >gi|28436855|gb|AAH46658.1| MGC52897 protein [Xenopus laevis]
Locus_1_Transcript_113668/226691_Confidence_1.000_Length_1581	1581	GO:0046872,GO:0006508,GO:0003824,GO:0008270,GO:0004222,GO:0005575	K01408	veNOG04894	NP_001082994	insulin-degrading enzyme	gi|148238275|ref|NP_001082994.1|insulin-degrading enzyme [Danio rerio] >gi|141796249|gb|AAI39608.1| Zgc:162603 protein [Danio rerio]
Locus_42532_Transcript_1/1_Confidence_1.000_Length_270	270	GO:0009058,GO:0016740	-	proNOG17965	YP_001219645	group 1 family protein	gi|148244951|ref|YP_001219645.1|glycosyl transferase family protein [Candidatus Vesicomyosocius okutanii HA] >gi|146326778|dbj|BAF61921.1| glycosyltransferase, group 1 family [Candidatus Vesicomyosocius okutanii HA]
Locus_9888_Transcript_1/1_Confidence_1.000_Length_267	267	GO:0005509,GO:0016020	-	proNOG53324	YP_001231301	outer membrane adhesin like protein	gi|148264595|ref|YP_001231301.1|putative outer membrane adhesin like protein [Geobacter uraniireducens Rf4] >gi|146398095|gb|ABQ26728.1| putative outer membrane adhesin like protein [Geobacter uraniireducens Rf4]
Locus_1_Transcript_159101/226691_Confidence_1.000_Length_338	338	-	K06467	veNOG02052;veNOG07317;veNOG12513	NP_001091715	b-cell receptor cd22 precursor	gi|148277600|ref|NP_001091715.1|B-cell receptor CD22 precursor [Danio rerio] >gi|134054376|emb|CAM73182.1| si:dkey-24p1.1 [Danio rerio]
Locus_1_Transcript_66952/226691_Confidence_1.000_Length_667	667	GO:0006355,GO:0005654,GO:0031053,GO:0005737,GO:0006351,GO:0008283,GO:0031047,GO:0005634	-	veNOG10499	NP_775345	arsenate resistance protein 2	gi|148277652|ref|NP_775345.2|serrate RNA effector molecule homolog [Danio rerio] >gi|82181102|sp|Q66I22.1|SRRT_DANRE RecName: Full=Serrate RNA effector molecule homolog; AltName: Full=Arsenite-resistance protein 2 >gi|51858806|gb|AAH81580.1| Arsenate resistance protein 2 [Danio rerio] >gi|122891260|emb|CAM14209.1| arsenate resistance protein 2 [Danio rerio]
Locus_9186_Transcript_1/1_Confidence_1.000_Length_511	511	-	-	veNOG08432;veNOG20619	NP_001038289	novel apoptosis-stimulating protein of p53	gi|148356253|ref|NP_001038289.2|apoptosis-stimulating of p53 protein 1 [Danio rerio] >gi|146218551|gb|AAI39882.1| Apoptosis-stimulating protein of p53 [Danio rerio]
Locus_1_Transcript_126859/226691_Confidence_1.000_Length_589	589	GO:0016605,GO:0045892,GO:0005634	K02308	veNOG05326	ABQ59654	death domain-associated protein 6	gi|148362127|gb|ABQ59654.1|DAXX [Salmo salar]
Locus_32879_Transcript_1/1_Confidence_1.000_Length_815	815	GO:0046872,GO:0016874,GO:0008270	K10695	veNOG06031	ABQ59676	e3 ubiquitin-protein ligase ring2-a	gi|148362153|gb|ABQ59676.1|RING1 [Salmo salar]
Locus_7911_Transcript_2/2_Confidence_0.500_Length_940	940	GO:0003674,GO:0008150,GO:0005575	-	opiNOG43731;veNOG07934	ABQ59678	vacuolar protein sorting 52	gi|148362155|gb|ABQ59678.1|vacuolar protein sorting 52 [Salmo salar] >gi|260182162|gb|ACX35591.1| vacuolar protein sorting 52 [Salmo salar]
Locus_1_Transcript_170813/226691_Confidence_1.000_Length_925	925	-	K01186	veNOG08473	ABQ62949	Neu1 [Takifugu rubripes]	gi|148372014|gb|ABQ62949.1|Neu1 [Takifugu rubripes]
Locus_11631_Transcript_1/1_Confidence_1.000_Length_396	396	-	-	veNOG05557	NP_001038601	kelch domain-containing protein 5	gi|148539936|ref|NP_001038601.2|kelch domain-containing protein 5 [Danio rerio] >gi|134025321|gb|AAI35057.1| Si:ch211-234f20.7 [Danio rerio]
Locus_7958_Transcript_1/1_Confidence_1.000_Length_1696	1696	GO:0045600,GO:0046889,GO:0043565,GO:0003700,GO:0003677,GO:0046326,GO:0005634,GO:0045893,GO:0030154,GO:0046983,GO:0006355,GO:0006351	-	veNOG16443	NP_001002702	camp-responsive element-binding 2	gi|148539951|ref|NP_001002702.2|cAMP-responsive element-binding protein-like 2 [Danio rerio] >gi|82180994|sp|Q642H2.1|CRBL2_DANRE RecName: Full=cAMP-responsive element-binding protein-like 2 >gi|51980623|gb|AAH81675.1| Zgc:92620 protein [Danio rerio]
Locus_42244_Transcript_1/1_Confidence_1.000_Length_238	238	-	K10463	veNOG04381	NP_001038318	kelch-like protein 26	gi|148540113|ref|NP_001038318.2|kelch-like protein 26 [Danio rerio] >gi|115313816|gb|AAI24288.1| Kelch-like 26 (Drosophila) [Danio rerio]
Locus_1_Transcript_90587/226691_Confidence_1.000_Length_485	485	GO:0005509,GO:0045162,GO:0033270,GO:0033268	K06114	veNOG13580	NP_001091958	spectrin alpha brain	gi|148596963|ref|NP_001091958.1|spectrin alpha chain, brain [Danio rerio] >gi|125630788|gb|ABN47004.1| alpha II-spectrin [Danio rerio]
Locus_61685_Transcript_1/1_Confidence_1.000_Length_239	239	-	-	-	ABR01161	l1 partial	gi|148645275|gb|ABR01161.1|transposase [Sus scrofa]
Locus_32605_Transcript_1/1_Confidence_1.000_Length_329	329	-	-	veNOG16489	ABR01162	endonuclease reverse transcriptase	gi|148645276|gb|ABR01162.1|endonuclease/reverse transcriptase [Sus scrofa]
Locus_24720_Transcript_1/1_Confidence_1.000_Length_1054	1054	-	-	-	EDL02204	mCG59408 [Mus musculus]	gi|148670257|gb|EDL02204.1|mCG59408 [Mus musculus]
Locus_61866_Transcript_1/1_Confidence_1.000_Length_210	210	-	-	-	EDL02971	mCG14942 [Mus musculus]	gi|148671024|gb|EDL02971.1|mCG14942 [Mus musculus]
Locus_43135_Transcript_1/1_Confidence_1.000_Length_251	251	-	-	veNOG23664	EDL03403	retrovirus-related pol polyprotein line-1	gi|148671456|gb|EDL03403.1|mCG147061 [Mus musculus]
Locus_1_Transcript_155710/226691_Confidence_1.000_Length_287	287	GO:0019003,GO:0005770,GO:0045176,GO:0003924,GO:0006184,GO:0005525,GO:0007264,GO:0016020,GO:0048471,GO:0008543,GO:0009790,GO:0006895,GO:0032880,GO:0001948,GO:0007589,GO:0030133,GO:0015031,GO:0000166,GO:0005769,GO:0005768,GO:0097208,GO:0005764,GO:0005795,GO:0042175,GO:0005794,GO:0005829,GO:0005624,GO:0005791,GO:0006810,GO:0005622,GO:0005515,GO:0030140,GO:0016324,GO:0005886	K07881	veNOG13704	EDL08644	member ras oncogene isoform cra_a	gi|148676697|gb|EDL08644.1|RAB14, member RAS oncogene family, isoform CRA_a [Mus musculus]
Locus_1_Transcript_173498/226691_Confidence_1.000_Length_309	309	-	K12604	veNOG10786	EDL11183	isoform cra_b	gi|148679236|gb|EDL11183.1|mCG133345, isoform CRA_b [Mus musculus]
Locus_1_Transcript_98057/226691_Confidence_1.000_Length_541	541	GO:0050909,GO:0051020,GO:0008283,GO:0003924,GO:0060041,GO:0007204,GO:0006184,GO:0005834,GO:0007200,GO:0007186,GO:0071456,GO:0007603,GO:0004871,GO:0001664,GO:0010659,GO:0007165,GO:0001750,GO:0031702	K04536	veNOG03191	EDL15010	guanine nucleotide-binding protein g g g subunit beta-1-like	gi|148683063|gb|EDL15010.1|guanine nucleotide binding protein, beta 1, isoform CRA_a [Mus musculus]
Locus_22992_Transcript_1/1_Confidence_1.000_Length_768	768	GO:0006355,GO:0005634,GO:0003677	-	veNOG06052	EDL15247	gon-4-like protein	gi|148683300|gb|EDL15247.1|mCG17560 [Mus musculus]
Locus_1_Transcript_217674/226691_Confidence_1.000_Length_429	429	GO:0048745,GO:0001822,GO:0060021,GO:0042803,GO:0042802,GO:0048705,GO:0005737,GO:0006807,GO:0001553,GO:0009791,GO:0008210,GO:0008585,GO:0060325,GO:0048008,GO:0005515,GO:0010761	-	veNOG09462;veNOG18619	EDL15509	schwannomin interacting protein 1	gi|148683562|gb|EDL15509.1|schwannomin interacting protein 1 [Mus musculus]
Locus_18381_Transcript_1/1_Confidence_1.000_Length_1442	1442	GO:0004012,GO:0016021,GO:0016020,GO:0015662,GO:0006812,GO:0005768,GO:0016787,GO:0000166,GO:0055037,GO:0005524,GO:0015914,GO:0005783,GO:0046872,GO:0000287,GO:0005886,GO:0016820	K01530	veNOG12866	EDL22103	probable phospholipid-transporting atpase ih	gi|148690156|gb|EDL22103.1|ATPase, class VI, type 11A, isoform CRA_c [Mus musculus]
Locus_67239_Transcript_1/1_Confidence_1.000_Length_215	215	GO:0003779,GO:0016043,GO:0030036,GO:0017048,GO:0005575	K04512	veNOG13889	EDL23637	dishevelled associated activator of morphoproteinis 2	gi|148691690|gb|EDL23637.1|mCG141146 [Mus musculus]
Locus_10896_Transcript_1/1_Confidence_1.000_Length_700	700	GO:0006355,GO:0045944,GO:0001654,GO:0043565,GO:0003677,GO:0003700,GO:0005634	-	veNOG03498	EDL27883	myeloid ecotropic viral integration site-related gene isoform cra_b	gi|148695936|gb|EDL27883.1|myeloid ecotropic viral integration site-related gene 1, isoform CRA_b [Mus musculus]
Locus_16246_Transcript_1/1_Confidence_1.000_Length_715	715	GO:0016021,GO:0016020,GO:0015293,GO:0006810,GO:0003674,GO:0005575,GO:0055085,GO:0008150,GO:0005886	K11810	veNOG05514	EDL41757	monocarboxylate transporter 12	gi|148709811|gb|EDL41757.1|solute carrier family 16 (monocarboxylic acid transporters), member 12 [Mus musculus]
Locus_48383_Transcript_1/1_Confidence_1.000_Length_234	234	GO:0051260,GO:0003674,GO:0008150,GO:0005575	-	veNOG14026	CAK11068	novel protein potassium channel tetramerisation domain containing 3	gi|148724873|emb|CAK11068.2|novel protein similar to potassium channel tetramerisation domain containing 3 (KCTD3) [Danio rerio]
Locus_1_Transcript_186350/226691_Confidence_1.000_Length_522	522	GO:0016337,GO:0003674,GO:0016020	K06527	veNOG12513	CAN88649	novel protein	gi|148725634|emb|CAN88649.1|novel protein [Danio rerio]
Locus_9276_Transcript_1/2_Confidence_0.400_Length_1084	1084	-	K12169	veNOG01485	CAN88396	novel protein vertebrate ring finger protein 123	gi|148725835|emb|CAN88396.1|novel protein similar to vertebrate ring finger protein 123 (RNF123) [Danio rerio] >gi|148725876|emb|CAN88609.1| novel protein similar to vertebrate ring finger protein 123 (RNF123) [Danio rerio]
Locus_32047_Transcript_1/1_Confidence_1.000_Length_320	320	-	-	veNOG02044	CAN88308	trafficking protein particle complex subunit 9	gi|148725967|emb|CAN88308.1|novel protein [Danio rerio]
Locus_60107_Transcript_1/1_Confidence_1.000_Length_219	219	GO:0030027,GO:0005739,GO:0005741,GO:0015629,GO:0003779,GO:0006461,GO:0030041,GO:0006928,GO:0005856	K05753	veNOG13362	CAN88174	was protein member 1	gi|148726100|emb|CAN88174.1|novel protein similar to vertebrate WAS protein family, member 1 (WASF1) [Danio rerio]
Locus_1143_Transcript_6/14_Confidence_0.518_Length_1437	1437	GO:0016740,GO:0016310,GO:0004672,GO:0006468,GO:0000166,GO:0005524,GO:0016301,GO:0004713,GO:0016772	-	veNOG18932	CAN88269	yes-relayed kinase	gi|148726499|emb|CAN88269.1|Yes-relayed kinase [Danio rerio]
Locus_60964_Transcript_1/1_Confidence_1.000_Length_238	238	GO:0016021,GO:0006869,GO:0034189,GO:0034447,GO:0034185,GO:0048306,GO:0001948,GO:0021517,GO:0030229,GO:0005624,GO:0030228,GO:0034437,GO:0034361,GO:0008203,GO:0005509,GO:0005615,GO:0005905	-	veNOG12487	ABR08661	very low density lipoprotein receptor 2	gi|148728373|gb|ABR08661.1|very low density lipoprotein receptor 2 [Anser anser] >gi|149395010|gb|ABR27359.1| very low density lipoprotein receptor 2 [Anser cygnoides]
Locus_39935_Transcript_1/1_Confidence_1.000_Length_218	218	GO:0005230,GO:0008284,GO:0015643,GO:0045766,GO:0007268,GO:0042803,GO:0000187,GO:0016021,GO:0005892,GO:0042166,GO:0001540,GO:0017081,GO:0004872,GO:0001666,GO:0030054,GO:0042221,GO:0015464,GO:0007165,GO:0006816,GO:0004889,GO:0050890,GO:0035094,GO:0006874,GO:0045211,GO:0007613,GO:0006811,GO:0032720,GO:0005886	-	veNOG09521	ABR09437	neuronal acetylcholine receptor subunit alpha-7-like	gi|148743549|gb|ABR09437.1|alpha7 nicotinic receptor isoform 16 [Homo sapiens]
Locus_1_Transcript_127200/226691_Confidence_1.000_Length_1017	1017	GO:0003674,GO:0008150,GO:0005575	-	veNOG07219	AAI42602	si:ch211- protein	gi|148744308|gb|AAI42602.1|Si:ch211-276g21.1 protein [Danio rerio] >gi|169146093|emb|CAQ13441.1| novel protein similar to discs large (dlg) family [Danio rerio]
Locus_46983_Transcript_1/1_Confidence_1.000_Length_229	229	GO:0005737,GO:0006886,GO:0006810,GO:0015031,GO:0005634,GO:0008565	K10154	veNOG04465	AAI42792	interferon regulatory factor 6	gi|148745142|gb|AAI42792.1|Xpo6 protein [Danio rerio]
Locus_1_Transcript_125419/226691_Confidence_1.000_Length_508	508	-	-	veNOG21366	AAI42926	loc566469 protein	gi|148745191|gb|AAI42926.1|LOC566469 protein [Danio rerio]
Locus_38139_Transcript_1/1_Confidence_1.000_Length_225	225	GO:0004672,GO:0005524,GO:0000166,GO:0006468,GO:0016772,GO:0004674	K08269	veNOG11230	AAI42807	serine threonine-protein kinase ulk1	gi|148745708|gb|AAI42807.1|Ulk1 protein [Danio rerio]
Locus_1_Transcript_145207/226691_Confidence_1.000_Length_326	326	-	K01539	veNOG11858	ABR10300	sodium potassium atpase alpha subunit	gi|148751479|gb|ABR10300.1|sodium/potassium ATPase alpha subunit [Acanthopagrus schlegelii]
Locus_26885_Transcript_1/1_Confidence_1.000_Length_1011	1011	GO:0014032,GO:0030154,GO:0060548,GO:0061303,GO:0072404,GO:0021782,GO:0006355,GO:0060253,GO:0006351,GO:0003151,GO:0007399,GO:0060412,GO:0001158,GO:0000979,GO:0050672,GO:0003211,GO:0060023,GO:0060022,GO:0061386,GO:0046887,GO:0050769,GO:0045778,GO:0060563,GO:0035332,GO:0048557,GO:0060174,GO:2000648,GO:0021510,GO:2001111,GO:0061029,GO:0001077,GO:0048485,GO:0061053,GO:0002089,GO:0008135,GO:0001841,GO:…	K09268	veNOG00554	ABR10399	transcription factor sox- partial	gi|148763342|gb|ABR10399.1|SOX11b [Epinephelus coioides]
Locus_8576_Transcript_7/8_Confidence_0.350_Length_3700	3700	GO:0006355,GO:0005524,GO:0005634,GO:0003700,GO:0003677	K09279	veNOG11303	NP_001092121	frrunx3 p45	gi|148839329|ref|NP_001092121.1|frRunx3/p45 [Takifugu rubripes] >gi|116812246|dbj|BAF36008.1| frRunx3/p45 [Takifugu rubripes]
Locus_1_Transcript_203089/226691_Confidence_1.000_Length_943	943	GO:0060042,GO:0007409,GO:0030424,GO:0016021,GO:0016020,GO:0042802,GO:0030182	K06547	veNOG04893	NP_001092128	cd166 antigen homolog precursor	gi|148839370|ref|NP_001092128.1|neurolin-a [Takifugu rubripes] >gi|84043167|gb|ABC50098.1| neurolin-a [Takifugu rubripes]
Locus_1_Transcript_111667/226691_Confidence_1.000_Length_429	429	-	K07192	veNOG21493	NP_001092129	reggie protein 2b	gi|148839374|ref|NP_001092129.1|reggie protein 2b [Takifugu rubripes] >gi|62719414|gb|AAX93304.1| reggie protein 2b [Takifugu rubripes]
Locus_28352_Transcript_1/1_Confidence_1.000_Length_226	226	GO:0005524,GO:0003674,GO:0000166,GO:0008150,GO:0017111,GO:0005575	-	veNOG02865	CAN99594	novel protein mouse and humaniq motif containing with aaa domain	gi|148880028|emb|CAN99594.1|novel protein similar to mouse and humanIQ motif containing with AAA domain (IQCA) [Danio rerio]
Locus_65860_Transcript_1/1_Confidence_1.000_Length_211	211	GO:0016226	K09014	firmNOG00148	ZP_01827341	assembly protein	gi|149002407|ref|ZP_01827341.1|FeS assembly protein SufB [Streptococcus pneumoniae SP14-BS69] >gi|147759344|gb|EDK66336.1| FeS assembly protein SufB [Streptococcus pneumoniae SP14-BS69]
Locus_38289_Transcript_1/1_Confidence_1.000_Length_234	234	GO:0006417,GO:0006446,GO:0003677,GO:0006413,GO:0005737,GO:0006412,GO:0016070,GO:0003723,GO:0016281,GO:0008190,GO:0003743	K03260	veNOG03845	EDL78015	isoform cra_b	gi|149019867|gb|EDL78015.1|rCG36786, isoform CRA_b [Rattus norvegicus]
Locus_2460_Transcript_1/2_Confidence_0.556_Length_532	532	-	-	-	EDL82442	rCG63049 [Rattus norvegicus]	gi|149026199|gb|EDL82442.1|rCG63049 [Rattus norvegicus]
Locus_48232_Transcript_1/1_Confidence_1.000_Length_206	206	GO:0030672,GO:0006897,GO:0045807,GO:0015629,GO:0030054,GO:0007612,GO:0008022,GO:0046982,GO:0008021,GO:0007268,GO:0005515,GO:0043547,GO:0048488,GO:0043679	K12562	veNOG00083	EDL87379	amphiphysin- partial	gi|149032501|gb|EDL87379.1|rCG45289 [Rattus norvegicus]
Locus_69138_Transcript_1/1_Confidence_1.000_Length_235	235	GO:0046872,GO:0008270	-	veNOG01994	EDL92286	isoform cra_a	gi|149037926|gb|EDL92286.1|rCG51455, isoform CRA_a [Rattus norvegicus] >gi|149037927|gb|EDL92287.1| rCG51455, isoform CRA_a [Rattus norvegicus]
Locus_32136_Transcript_1/1_Confidence_1.000_Length_610	610	GO:0016021,GO:0016020,GO:0045444,GO:0006629,GO:0007283,GO:0001558,GO:0005739,GO:0005634,GO:0009235,GO:0051647,GO:0003674,GO:0019915,GO:0060612	-	veNOG04366	EDM01292	riken cdna isoform cra_b	gi|149048751|gb|EDM01292.1|similar to RIKEN cDNA D630029K19, isoform CRA_b [Rattus norvegicus]
Locus_69280_Transcript_1/1_Confidence_1.000_Length_331	331	GO:0044281,GO:0045598,GO:0031965,GO:0031065,GO:0005667,GO:0005634,GO:0042975,GO:0000266,GO:0003674,GO:0019432,GO:0005789,GO:0000122,GO:0006351,GO:0031529,GO:0009062,GO:0032869,GO:0045944,GO:0005737,GO:0006642,GO:0031100,GO:0003713,GO:0005829,GO:0008195,GO:0031532,GO:0042826,GO:0044255,GO:0001085	K15728	veNOG07638	EDM03133	isoform cra_b	gi|149050960|gb|EDM03133.1|rCG61514, isoform CRA_b [Rattus norvegicus]
Locus_2579_Transcript_1/1_Confidence_1.000_Length_273	273	-	-	-	EDM09663	rCG46524 [Rattus norvegicus]	gi|149058506|gb|EDM09663.1|rCG46524 [Rattus norvegicus]
Locus_69125_Transcript_1/1_Confidence_1.000_Length_204	204	GO:0015695,GO:0016021,GO:0003333,GO:0015101,GO:0006865,GO:0005737,GO:0015179,GO:0015807,GO:0016323,GO:0015804,GO:0042605,GO:0015171,GO:0005886,GO:0019534	K13781	veNOG07198	EDM14191	solute carrier family 7 (cationic amino acid y+ system) member isoform cra_c	gi|149063921|gb|EDM14191.1|solute carrier family 7 (cationic amino acid transporter, y+ system), member 8, isoform CRA_c [Rattus norvegicus]
Locus_30404_Transcript_1/1_Confidence_1.000_Length_619	619	GO:0019904,GO:0072385,GO:0018125,GO:0003924,GO:0005525,GO:0006184,GO:0007264,GO:0005802,GO:0016020,GO:0000042,GO:0034067,GO:0015031,GO:0006890,GO:0000139,GO:0031410,GO:0005794,GO:0005829,GO:0005515	K07893	veNOG00660	EDM18324	isoform cra_a	gi|149068772|gb|EDM18324.1|rCG39700, isoform CRA_a [Rattus norvegicus]
Locus_15165_Transcript_5/6_Confidence_0.125_Length_825	825	GO:0005524,GO:0005737,GO:0004812,GO:0006421,GO:0000166,GO:0006418,GO:0004816	K01893	veNOG07931	EDM18500	probable asparagine--trna mitochondrial	gi|149068948|gb|EDM18500.1|rCG64430 [Rattus norvegicus]
Locus_3043_Transcript_1/1_Confidence_1.000_Length_1479	1479	GO:0006355,GO:0006351,GO:0043565,GO:0007275,GO:0005634,GO:0003700,GO:0003677	-	veNOG18691	Q9PWD2	hxa4_morsa ame: full=homeobox protein hox-a4	gi|14916600|sp|Q9PWD2.1|HXA4_MORSARecName: Full=Homeobox protein Hox-A4 >gi|5669605|gb|AAD46399.1|AF089743_5 homeodomain protein Hox-A4 [Morone saxatilis]
Locus_19332_Transcript_1/2_Confidence_0.750_Length_1634	1634	GO:0006355,GO:0006351,GO:0043565,GO:0007275,GO:0005634,GO:0003700,GO:0003677	-	veNOG01609	Q9PWD3	homeobox protein 5aa	gi|14916601|sp|Q9PWD3.1|HXA5_MORSARecName: Full=Homeobox protein Hox-A5 >gi|5669604|gb|AAD46398.1|AF089743_4 homeodomain protein Hox-A5 [Morone saxatilis]
Locus_1_Transcript_150857/226691_Confidence_1.000_Length_361	361	GO:0006414,GO:0005525,GO:0003746,GO:0003924,GO:0005737,GO:0006184,GO:0000166	-	veNOG00548	BAF64485	elongation factor 1 alpha isoform 2	gi|149166267|dbj|BAF64485.1|elongation factor 1 alpha isoform 2 [Solea senegalensis]
Locus_70248_Transcript_1/1_Confidence_1.000_Length_228	228	GO:0090260,GO:0001933,GO:0005509,GO:0061364,GO:0031290,GO:0002689,GO:0071676,GO:0005886,GO:0071672,GO:0002042,GO:0050772,GO:0021972,GO:0016020,GO:0090288,GO:0043116,GO:0048754,GO:0048495,GO:0030308,GO:0042803,GO:0030336,GO:0032870,GO:0090027,GO:0043394,GO:0090024,GO:0050929,GO:0043237,GO:0071504,GO:0048846,GO:0021836,GO:0021834,GO:0008045,GO:0070100,GO:0014912,GO:0005615,GO:0009986,GO:0001657,GO:…	K06839	veNOG03583	ABR21385	achain third lrr domain of human slit2	gi|149207280|gb|ABR21385.1|Slit2 [Ovis aries]
Locus_409_Transcript_5/7_Confidence_0.069_Length_773	773	-	-	veNOG05576	ABR24503	wdr13 protein	gi|149368882|gb|ABR24503.1|WDR13 protein [Heteropneustes fossilis]
Locus_2432_Transcript_3/3_Confidence_0.600_Length_889	889	-	K12799	veNOG03252	ABR24505	apoptosis-associated speck-like protein containing a card-like	gi|149368966|gb|ABR24505.1|ASC [Siniperca chuatsi]
Locus_17227_Transcript_2/6_Confidence_0.684_Length_998	998	-	-	veNOG10348	XP_001508835	coiled-coil domain-containing protein 34	gi|149409523|ref|XP_001508835.1|PREDICTED: coiled-coil domain-containing protein 34-like [Ornithorhynchus anatinus]
Locus_19157_Transcript_1/1_Confidence_1.000_Length_436	436	GO:0016021,GO:0016020,GO:0055085,GO:0006810,GO:0005886,GO:0005215	-	veNOG00662	XP_001520672	hippocampus abundant transcript 1	gi|149480474|ref|XP_001520672.1|PREDICTED: hippocampus abundant transcript 1 protein-like, partial [Ornithorhynchus anatinus]
Locus_18315_Transcript_1/1_Confidence_1.000_Length_319	319	GO:0000822,GO:0004872,GO:0005218,GO:0043025,GO:0005216,GO:0005887,GO:0005886,GO:0045177,GO:0051592,GO:0016021,GO:0016020,GO:0005789,GO:0043533,GO:0005783,GO:0007204,GO:0005654,GO:0048016,GO:0043209,GO:0070588,GO:0005262,GO:0051260,GO:0051291,GO:0060402,GO:0005903,GO:0030425,GO:0070679,GO:0055085,GO:0005640,GO:0007186,GO:0005515,GO:0006816,GO:0005220,GO:0005737,GO:0050917,GO:0006811,GO:0050916,GO:…	K04960	veNOG08486;veNOG08984	CAA94862	inositol -trisphosphate receptor type 3	gi|1495698|emb|CAA94862.1|inositol 1,4,5-trisphosphate receptor type 3 [Mus musculus]
Locus_26489_Transcript_1/1_Confidence_1.000_Length_525	525	GO:0003676,GO:0008270,GO:0005622	K09230	veNOG03220	XP_001512846	zinc finger protein 865- partial	gi|149570947|ref|XP_001512846.1|PREDICTED: zinc finger protein 865-like, partial [Ornithorhynchus anatinus]
Locus_1_Transcript_179343/226691_Confidence_1.000_Length_280	280	-	-	-	XP_001519198	PREDICTED: uncharacterized protein C19orf43 homolog [Ornithorhynchus anatinus]	gi|149597236|ref|XP_001519198.1|PREDICTED: uncharacterized protein C19orf43 homolog [Ornithorhynchus anatinus]
Locus_42983_Transcript_1/1_Confidence_1.000_Length_310	310	GO:0007275	-	veNOG13690	XP_001512849	coiled-coil domain-containing protein 85c-like	gi|149612256|ref|XP_001512849.1|PREDICTED: coiled-coil domain-containing protein 85C-like [Ornithorhynchus anatinus]
Locus_35830_Transcript_1/1_Confidence_1.000_Length_215	215	GO:0046872	-	veNOG02215	XP_001511904	membrane-associated phosphatidylinositol transfer protein 3	gi|149641227|ref|XP_001511904.1|PREDICTED: membrane-associated phosphatidylinositol transfer protein 3-like, partial [Ornithorhynchus anatinus]
Locus_2755_Transcript_4/7_Confidence_0.645_Length_1667	1667	GO:0009987,GO:0018108,GO:0061098,GO:0030027,GO:0030296,GO:0005737,GO:0031252,GO:0005622,GO:0001756,GO:0030175,GO:0006928	-	veNOG04648	XP_001494774	abl interactor 1 isoform 4	gi|149743503|ref|XP_001494774.1|PREDICTED: abl interactor 1 isoform 4 [Equus caballus]
Locus_696_Transcript_1/1_Confidence_1.000_Length_2850	2850	GO:0003674	-	veNOG08372	NP_001092712	litaf-like protein	gi|149773493|ref|NP_001092712.1|LITAF-like protein [Danio rerio] >gi|148922139|gb|AAI46752.1| Zgc:165666 protein [Danio rerio]
Locus_15671_Transcript_2/2_Confidence_0.500_Length_591	591	GO:0043401,GO:0003700,GO:0003677,GO:0005634,GO:0008270,GO:0006355,GO:0004872,GO:0046872,GO:0006351,GO:0003707	K08525	veNOG01734	AAK76400	retinoid x receptor beta	gi|14994052|gb|AAK76400.1|retinoid X receptor beta [Scophthalmus maximus]
Locus_13627_Transcript_1/1_Confidence_1.000_Length_216	216	GO:0016020,GO:0055085	-	COG0845	YP_001298976	efflux rnd mfp subunit	gi|150004232|ref|YP_001298976.1|multidrug efflux protein [Bacteroides vulgatus ATCC 8482] >gi|149932656|gb|ABR39354.1| multidrug efflux protein [Bacteroides vulgatus ATCC 8482]
Locus_66002_Transcript_1/1_Confidence_1.000_Length_212	212	GO:0008324,GO:0055085,GO:0006812	-	COG0168	YP_001299720	k+ uptake protein	gi|150004976|ref|YP_001299720.1|K+ uptake protein [Bacteroides vulgatus ATCC 8482] >gi|149933400|gb|ABR40098.1| K+ uptake protein [Bacteroides vulgatus ATCC 8482]
Locus_42736_Transcript_1/1_Confidence_1.000_Length_248	248	GO:0004386,GO:0016787,GO:0003676,GO:0000166,GO:0017111,GO:0005524,GO:0003723,GO:0008186,GO:0006355,GO:0006353,GO:0006351	K03628	COG1158	YP_001300194	transcription termination factor rho	gi|150005450|ref|YP_001300194.1|transcription termination factor Rho [Bacteroides vulgatus ATCC 8482] >gi|294775703|ref|ZP_06741207.1| transcription termination factor Rho [Bacteroides vulgatus PC510] >gi|319640673|ref|ZP_07995389.1| transcription termination factor [Bacteroides sp. 3_1_40A] >gi|345517585|ref|ZP_08797053.1| transcription termination factor Rho [Bacteroides sp. 4_3_47FAA] >gi|4233…
Locus_1_Transcript_189642/226691_Confidence_1.000_Length_371	371	-	K13624	veNOG03489	CAL92184	ceruloplasmin [Chionodraco rastrospinosus]	gi|150036368|emb|CAL92184.1|ceruloplasmin [Chionodraco rastrospinosus]
Locus_1_Transcript_139530/226691_Confidence_1.000_Length_525	525	-	K15162	veNOG08617	CAC44632	thyroid hormone receptor associated protein complex component trap230 kiaa0192	gi|15020810|emb|CAC44632.1|thyroid hormone receptor associated protein complex component TRAP230/KIAA0192 [Takifugu rubripes]
Locus_55604_Transcript_1/1_Confidence_1.000_Length_276	276	GO:0005216,GO:0005245,GO:0006816,GO:0005244,GO:0016020,GO:0006811,GO:0006810,GO:0042383,GO:0034765,GO:0005262,GO:0007268,GO:0005891,GO:0070588,GO:0051925,GO:0005886,GO:0007601	K04862	veNOG07283	CAA45577	brain calcium channel beta-subunit 2c (splice variant of the gene 2)	gi|1502|emb|CAA45577.1|brain calcium channel beta-subunit CaB2c (splice variant of the gene CaB2) [Oryctolagus cuniculus]
Locus_49231_Transcript_1/1_Confidence_1.000_Length_231	231	GO:0016021,GO:0016020,GO:0005743,GO:0070469,GO:0008137,GO:0005739,GO:0006810,GO:0055114,GO:0006120,GO:0016491,GO:0042773,GO:0022900	-	-	BAF65671	nadh dehydrogenase subunit 2	gi|150371712|dbj|BAF65671.1|NADH dehydrogenase subunit-2 [Paralichthys olivaceus]
Locus_1_Transcript_175236/226691_Confidence_1.000_Length_583	583	GO:0016021,GO:0016020,GO:0005743,GO:0070469,GO:0008137,GO:0005739,GO:0006810,GO:0055114,GO:0016491,GO:0042773,GO:0022900	K03883	veNOG09744	BAF65674	nadh dehydrogenase subunit-5	gi|150371718|dbj|BAF65674.1|NADH dehydrogenase subunit-5 [Paralichthys olivaceus]
Locus_1_Transcript_175239/226691_Confidence_1.000_Length_422	422	GO:0016021,GO:0016020,GO:0005743,GO:0070469,GO:0008137,GO:0005739,GO:0006810,GO:0055114,GO:0016491,GO:0042773,GO:0022900	-	-	BAF65675	nadh dehydrogenase subunit-5	gi|150371720|dbj|BAF65675.1|NADH dehydrogenase subunit-5 [Paralichthys olivaceus]
Locus_1_Transcript_203189/226691_Confidence_1.000_Length_235	235	GO:0016740,GO:0046939,GO:0016310,GO:0005634,GO:0019205,GO:0005737,GO:0000166,GO:0005524,GO:0016301,GO:0019201,GO:0006221,GO:0004127,GO:0016776,GO:0006139	K13800	veNOG09481	Q7ZWE9	cytidylate kinase	gi|150383502|sp|Q7ZWE9.2|KCY_DANRERecName: Full=UMP-CMP kinase; AltName: Full=Cytidine monophosphate kinase; AltName: Full=Cytidylate kinase; AltName: Full=Deoxycytidylate kinase; AltName: Full=Uridine monophosphate kinase; AltName: Full=Uridine monophosphate/cytidine monophosphate kinase; Short=UMP/CMP kinase; Short=UMP/CMPK
Locus_33216_Transcript_1/1_Confidence_1.000_Length_445	445	GO:0005179,GO:0007218,GO:0005576	K05233	veNOG17578;veNOG23122	BAB62411	peptide y	gi|15076594|dbj|BAB62411.1|peptide Y [Paralichthys olivaceus]
Locus_15358_Transcript_1/1_Confidence_1.000_Length_387	387	GO:0001963,GO:0004674,GO:0004672,GO:0005515,GO:0046826,GO:0021549,GO:0035249,GO:0001764,GO:0007519,GO:0043525,GO:0031594,GO:0045786,GO:0030334,GO:0044428,GO:0007416,GO:0031397,GO:0016301,GO:0009611,GO:0061001,GO:0014069,GO:0042220,GO:0005176,GO:0008219,GO:0043125,GO:0051402,GO:0030426,GO:0018107,GO:0030425,GO:0033136,GO:0021697,GO:0030424,GO:0000166,GO:0018105,GO:0021537,GO:0043025,GO:0021695,GO:…	K02090	veNOG02639	BAA05650	cyclin-dependent kinase 5 isoform 2	gi|1510182|dbj|BAA05650.1|cyclin-dependent kinase 5 [Mus musculus domesticus]
Locus_4824_Transcript_1/1_Confidence_1.000_Length_1668	1668	GO:0055114,GO:0016706,GO:0016705,GO:0016491,GO:0008475,GO:0005783,GO:0005506,GO:0031418	K00473	veNOG01717	NP_001093074	lysyl hydroxylase 1 precursor	gi|151301032|ref|NP_001093074.1|lysyl hydroxylase 1 precursor [Takifugu rubripes] >gi|146325988|dbj|BAF61136.1| lysyl hydroxylase 1 [Takifugu rubripes]
Locus_1_Transcript_205640/226691_Confidence_1.000_Length_215	215	GO:0055114,GO:0016706,GO:0016705,GO:0016491,GO:0008475,GO:0005783,GO:0005506,GO:0031418	K13646	veNOG05813	NP_001093075	lysyl hydroxylase 3 precursor	gi|151301193|ref|NP_001093075.1|lysyl hydroxylase 3 precursor [Takifugu rubripes] >gi|146325990|dbj|BAF61137.1| lysyl hydroxylase 3 [Takifugu rubripes]
Locus_62164_Transcript_1/1_Confidence_1.000_Length_353	353	-	K11220	veNOG06060	ABS19629	signal transducer and activator of transcription 1	gi|152003258|gb|ABS19629.1|signal transducer and activator of transcription 1 [Paralichthys olivaceus]
Locus_1_Transcript_124668/226691_Confidence_1.000_Length_866	866	GO:0016740,GO:0042787,GO:0005634,GO:0005737,GO:0006464,GO:0016567,GO:0005622,GO:0004842,GO:0016881,GO:0046872	K12231	veNOG03815	AAI50223	hectd1 protein	gi|152012580|gb|AAI50223.1|Hectd1 protein [Danio rerio]
Locus_32332_Transcript_1/1_Confidence_1.000_Length_386	386	-	K10747	veNOG03795	AAI50347	si:dkeyp- protein	gi|152012668|gb|AAI50347.1|Si:dkeyp-35b8.5 protein [Danio rerio]
Locus_12016_Transcript_4/6_Confidence_0.400_Length_1665	1665	GO:0008150	-	veNOG08958	AAI50428	zgc:165596 protein	gi|152013104|gb|AAI50428.1|Zgc:165596 protein [Danio rerio]
Locus_51507_Transcript_1/1_Confidence_1.000_Length_211	211	GO:0005737	-	veNOG02106	BAB63034	n-alpha-acetyltransferase auxiliary subunit- partial	gi|15208019|dbj|BAB63034.1|hypothetical protein [Macaca fascicularis]
Locus_64434_Transcript_1/1_Confidence_1.000_Length_261	261	-	-	-	2V0S_A	achain crystal structure of a hairpin exchange variant of the targeting line-1 retrotransposon endonuclease	gi|152149539|pdb|2V0S|AChain A, Crystal Structure Of A Hairpin Exchange Variant (Lr1) Of The Targeting Line-1 Retrotransposon Endonuclease
Locus_14131_Transcript_1/1_Confidence_1.000_Length_323	323	GO:0007411,GO:0001656,GO:0030673,GO:0046982	K06754	veNOG07686	AAK94294	roundabout homolog 2 precursor	gi|15281517|gb|AAK94294.1|AF364048_1Roundabout2 protein [Gallus gallus]
Locus_2326_Transcript_1/2_Confidence_0.500_Length_808	808	GO:0005126,GO:0005615,GO:0005125,GO:0006955,GO:0005576	-	-	ABS44953	interleukin-2 precursor	gi|152940979|gb|ABS44953.1|interleukin-2 [Gasterosteus aculeatus]
Locus_1639_Transcript_1/1_Confidence_1.000_Length_672	672	-	-	-	ABS44960	interleukin-2-like protein	gi|152940993|gb|ABS44960.1|interleukin-2 [Tetraodon nigroviridis]
Locus_3925_Transcript_1/2_Confidence_0.750_Length_1057	1057	-	-	-	ZP_01951366	conserved hypothetical protein [Vibrio cholerae 1587]	gi|153217685|ref|ZP_01951366.1|conserved hypothetical protein [Vibrio cholerae 1587] >gi|124113369|gb|EAY32189.1| conserved hypothetical protein [Vibrio cholerae 1587]
Locus_1_Transcript_215859/226691_Confidence_1.000_Length_470	470	GO:0007165,GO:0005622	-	-	NP_001093486	novel protein active bcr-related gene	gi|153791603|ref|NP_001093486.1|uncharacterized protein LOC565190 [Danio rerio] >gi|148726058|emb|CAN88211.1| novel protein similar to H.sapiens ABR, active BCR-related gene (ABR) [Danio rerio]
Locus_20171_Transcript_1/1_Confidence_1.000_Length_969	969	GO:0008150,GO:0005575	-	veNOG02817	NP_001093570	translin-associated factor x-interacting protein 1	gi|153792120|ref|NP_001093570.1|translin-associated factor X-interacting protein 1 [Danio rerio] >gi|148725877|emb|CAN87951.1| novel protein similar to H.sapiens TSNAXIP1, translin-associated factor X interacting protein 1 (TSNAXIP1) [Danio rerio]
Locus_33310_Transcript_1/1_Confidence_1.000_Length_569	569	GO:0006402,GO:0006367,GO:0006355,GO:0006366,GO:0007369,GO:0003677	K03120	veNOG07982	NP_001093264	tata box binding protein	gi|153792245|ref|NP_001093264.1|TATA box binding protein [Takifugu rubripes] >gi|148910855|tpg|DAA06038.1| TPA_inf: TATA box binding protein [Takifugu rubripes]
Locus_620_Transcript_4/5_Confidence_0.615_Length_2426	2426	GO:0071577,GO:0016021,GO:0016020,GO:0008324,GO:0006812,GO:0006811,GO:0006810,GO:0005794,GO:0006829,GO:0055085,GO:0005385	K14692	veNOG01905	NP_001093556	zinc transporter 7	gi|153792360|ref|NP_001093556.1|zinc transporter 7 [Danio rerio] >gi|166228724|sp|A5PMX1.1|ZNT7_DANRE RecName: Full=Zinc transporter 7; Short=ZnT-7; AltName: Full=Solute carrier family 30 member 7 >gi|148725635|emb|CAN88650.1| solute carrier family 30 (zinc transporter), member 7 [Danio rerio]
Locus_16428_Transcript_1/2_Confidence_0.667_Length_1159	1159	GO:0005509,GO:0004571,GO:0016020	K01230	veNOG03514	NP_001093449	endoplasmic reticulum mannosyl-oligosaccharide -alpha-mannosidase	gi|153792498|ref|NP_001093449.1|endoplasmic reticulum mannosyl-oligosaccharide 1,2-alpha-mannosidase [Danio rerio] >gi|148726406|emb|CAN88131.1| novel protein similar to human and mouse mannosidase, alpha, class 1B, member 1 (MAN1B1) [Danio rerio]
Locus_12230_Transcript_1/1_Confidence_1.000_Length_700	700	GO:0004674,GO:0016310,GO:0004672,GO:0000166,GO:0006468,GO:0005524,GO:0016301,GO:0007165,GO:0016772	K08803	-	NP_001093460	death-associated protein kinase 1	gi|153792613|ref|NP_001093460.1|death-associated protein kinase 1 [Danio rerio] >gi|148726019|emb|CAN88539.1| novel protein similar to H.sapiens DAPK1, death-associated protein kinase 1 (DAPK1) [Danio rerio] >gi|169146653|emb|CAQ14762.1| novel protein similar to H.sapiens DAPK1, death-associated protein kinase 1 (DAPK1) [Danio rerio] >gi|186970582|gb|ACC99357.1| death-associated protein kinase [D…
Locus_30135_Transcript_1/1_Confidence_1.000_Length_269	269	GO:0046872,GO:0006974,GO:0006281,GO:0006310,GO:0003677	K06187	COG0353	ZP_01959361	recombination protein recr	gi|153806693|ref|ZP_01959361.1|hypothetical protein BACCAC_00964 [Bacteroides caccae ATCC 43185] >gi|423218180|ref|ZP_17204676.1| recombination protein recR [Bacteroides caccae CL03T12C61] >gi|149131370|gb|EDM22576.1| recombination protein RecR [Bacteroides caccae ATCC 43185] >gi|392627683|gb|EIY21718.1| recombination protein recR [Bacteroides caccae CL03T12C61]
Locus_64831_Transcript_1/1_Confidence_1.000_Length_337	337	GO:0006355,GO:0006352,GO:0006351,GO:0016987,GO:0003700,GO:0003677	K03088	COG1595	ZP_01960628	rna polymerase ecf-type sigma factor	gi|153807960|ref|ZP_01960628.1|hypothetical protein BACCAC_02246 [Bacteroides caccae ATCC 43185] >gi|423217905|ref|ZP_17204401.1| sigma-70 family RNA polymerase sigma factor [Bacteroides caccae CL03T12C61] >gi|149129569|gb|EDM20783.1| Sigma-70 region 2 [Bacteroides caccae ATCC 43185] >gi|392627408|gb|EIY21443.1| sigma-70 family RNA polymerase sigma factor [Bacteroides caccae CL03T12C61]
Locus_1_Transcript_128397/226691_Confidence_1.000_Length_234	234	-	-	-	ZP_01961088	hypothetical protein BACCAC_02714 [Bacteroides caccae ATCC 43185]	gi|153808420|ref|ZP_01961088.1|hypothetical protein BACCAC_02714 [Bacteroides caccae ATCC 43185] >gi|149128742|gb|EDM19959.1| hypothetical protein BACCAC_02714 [Bacteroides caccae ATCC 43185]
Locus_16836_Transcript_1/2_Confidence_0.929_Length_912	912	-	-	-	ZP_01962137	conserved protein	gi|153809469|ref|ZP_01962137.1|hypothetical protein BACCAC_03785 [Bacteroides caccae ATCC 43185] >gi|149127929|gb|EDM19151.1| hypothetical protein BACCAC_03785 [Bacteroides caccae ATCC 43185]
Locus_18793_Transcript_1/2_Confidence_0.667_Length_415	415	-	-	-	ZP_01962138	hypothetical protein BACCAC_03786 [Bacteroides caccae ATCC 43185]	gi|153809470|ref|ZP_01962138.1|hypothetical protein BACCAC_03786 [Bacteroides caccae ATCC 43185] >gi|149127930|gb|EDM19152.1| hypothetical protein BACCAC_03786 [Bacteroides caccae ATCC 43185]
Locus_58605_Transcript_1/1_Confidence_1.000_Length_223	223	GO:0016020,GO:0055085,GO:0006810,GO:0005215	-	-	ZP_01966720	xanthine uracil permeases	gi|153814052|ref|ZP_01966720.1|hypothetical protein RUMTOR_00260 [Ruminococcus torques ATCC 27756] >gi|317502476|ref|ZP_07960638.1| UraA protein [Lachnospiraceae bacterium 8_1_57FAA] >gi|331087915|ref|ZP_08336839.1| hypothetical protein HMPREF1025_00422 [Lachnospiraceae bacterium 3_1_46FAA] >gi|336438398|ref|ZP_08618034.1| hypothetical protein HMPREF0990_00428 [Lachnospiraceae bacterium 1_1_57FAA…
Locus_64661_Transcript_2/2_Confidence_0.812_Length_207	207	-	-	-	ZP_01969317	hypothetical protein RUMTOR_02905, partial [Ruminococcus torques ATCC 27756]	gi|153816649|ref|ZP_01969317.1|hypothetical protein RUMTOR_02905, partial [Ruminococcus torques ATCC 27756] >gi|145846016|gb|EDK22934.1| hypothetical protein RUMTOR_02905, partial [Ruminococcus torques ATCC 27756]
Locus_1_Transcript_128420/226691_Confidence_1.000_Length_265	265	GO:0016661,GO:0050418,GO:0005737,GO:0055114,GO:0051539,GO:0016491,GO:0051536,GO:0003824,GO:0046872	K00378	firmNOG01050	ZP_01994304	hydroxylamine reductase	gi|153852867|ref|ZP_01994304.1|hypothetical protein DORLON_00286 [Dorea longicatena DSM 13814] >gi|149754509|gb|EDM64440.1| hypothetical protein DORLON_00286 [Dorea longicatena DSM 13814]
Locus_15349_Transcript_1/1_Confidence_1.000_Length_284	284	GO:0055114,GO:0016491,GO:0008998	K00527	firmNOG01821;proNOG06169	ZP_01994963	anaerobic ribonucleoside-triphosphate reductase	gi|153853583|ref|ZP_01994963.1|hypothetical protein DORLON_00953 [Dorea longicatena DSM 13814] >gi|149753738|gb|EDM63669.1| anaerobic ribonucleoside-triphosphate reductase [Dorea longicatena DSM 13814]
Locus_24984_Transcript_1/1_Confidence_1.000_Length_231	231	GO:0046872,GO:0008152,GO:0008081,GO:0003824	K07023	COG1896;eurNOG04392	ZP_01995210	hd domain protein	gi|153853854|ref|ZP_01995210.1|hypothetical protein DORLON_01201 [Dorea longicatena DSM 13814] >gi|149753604|gb|EDM63535.1| HD domain protein [Dorea longicatena DSM 13814]
Locus_45846_Transcript_1/1_Confidence_1.000_Length_218	218	GO:0003918,GO:0006265,GO:0003916,GO:0005694,GO:0006261,GO:0006259,GO:0003677,GO:0000166,GO:0005737,GO:0005524,GO:0016853	K02469	eurNOG00788;firmNOG00318	ZP_01995549	a subunit	gi|153854250|ref|ZP_01995549.1|hypothetical protein DORLON_01543 [Dorea longicatena DSM 13814] >gi|149753025|gb|EDM62956.1| DNA gyrase, A subunit [Dorea longicatena DSM 13814]
Locus_8625_Transcript_1/1_Confidence_1.000_Length_281	281	GO:0003918,GO:0006265,GO:0003916,GO:0005694,GO:0006261,GO:0003677,GO:0000166,GO:0005737,GO:0005524,GO:0016853	K02470	firmNOG01090	ZP_01995550	dna b subunit	gi|153854251|ref|ZP_01995550.1|hypothetical protein DORLON_01544 [Dorea longicatena DSM 13814] >gi|149753026|gb|EDM62957.1| DNA gyrase, B subunit [Dorea longicatena DSM 13814]
Locus_43182_Transcript_1/1_Confidence_1.000_Length_250	250	GO:0003723,GO:0006278,GO:0003964	-	-	ZP_02004659	conserved hypothetical protein [Beggiatoa sp. PS]	gi|153878697|ref|ZP_02004659.1|conserved hypothetical protein [Beggiatoa sp. PS] >gi|152064839|gb|EDN65341.1| conserved hypothetical protein [Beggiatoa sp. PS]
Locus_49080_Transcript_1/1_Confidence_1.000_Length_217	217	-	-	-	ZP_02004867	retinoblastoma 1	gi|153879648|ref|ZP_02004867.1|hypothetical protein BGP_6678 [Beggiatoa sp. PS] >gi|152063888|gb|EDN65133.1| hypothetical protein BGP_6678 [Beggiatoa sp. PS]
Locus_16228_Transcript_1/1_Confidence_1.000_Length_421	421	GO:0046872,GO:0006355,GO:0008270,GO:0003700	K10053	veNOG08216	NP_001070244	runt-related transcription factor 1 translocated 1 (cyclin d-related)	gi|154090991|ref|NP_001070244.2|protein CBFA2T1 [Danio rerio] >gi|94734202|emb|CAK04627.1| novel protein similar to vertebrate runt-related transcription factor 1; translocated to, 1 (cyclin D-related) (RUNX1T1) [Danio rerio] >gi|94734526|emb|CAK11451.1| novel protein similar to vertebrate runt-related transcription factor 1; translocated to, 1 (cyclin D-related) (RUNX1T1) [Danio rerio]
Locus_32393_Transcript_1/1_Confidence_1.000_Length_317	317	GO:0006355,GO:0006351,GO:0043565,GO:0007275,GO:0005634,GO:0003700,GO:0003677	K09305	veNOG01609	ABS70741	homeobox protein hox-b5a-like	gi|154183798|gb|ABS70741.1|Hoxb5a [Haplochromis burtoni]
Locus_12068_Transcript_3/4_Confidence_0.923_Length_867	867	-	-	veNOG12128	ABS70748	tax1-binding protein 1 homolog b-like	gi|154183806|gb|ABS70748.1|Tax1bp1b [Haplochromis burtoni]
Locus_12597_Transcript_2/2_Confidence_0.500_Length_810	810	GO:0006508,GO:0004180,GO:0004185	K09645	veNOG03653	ABS70751	probable serine carboxypeptidase cpvl-like	gi|154183809|gb|ABS70751.1|Cpv-1 [Haplochromis burtoni]
Locus_1_Transcript_177898/226691_Confidence_1.000_Length_983	983	GO:0005634	K11587	veNOG00067	ABS70763	chromobox protein homolog 5-like	gi|154183822|gb|ABS70763.1|Cbx5 [Haplochromis burtoni]
Locus_1_Transcript_150310/226691_Confidence_1.000_Length_201	201	-	-	-	ABS70765	transcription factor nf-e2 45 kda subunit-like	gi|154183824|gb|ABS70765.1|Nfe2 [Haplochromis burtoni]
Locus_15420_Transcript_1/1_Confidence_1.000_Length_271	271	GO:0006355,GO:0006351,GO:0043565,GO:0007275,GO:0005634,GO:0003700,GO:0003677	K09302	-	ABS70767	homeobox protein	gi|154183827|gb|ABS70767.1|Hoxa2a [Haplochromis burtoni]
Locus_33509_Transcript_1/1_Confidence_1.000_Length_375	375	GO:0051287,GO:0004616,GO:0050662,GO:0000166,GO:0055114,GO:0006573,GO:0006098,GO:0016616,GO:0016491,GO:0008442	K00020	veNOG04218	ABS70777	3-hydroxyisobutyrate dehydrogenase	gi|154183837|gb|ABS70777.1|3-hydroxyisobutyrate dehydrogenase [Haplochromis burtoni]
Locus_30648_Transcript_1/1_Confidence_1.000_Length_217	217	-	-	veNOG21079	ABS70778	tax1 binding protein 1	gi|154183838|gb|ABS70778.1|Tax1 binding protein 1 [Haplochromis burtoni]
Locus_1_Transcript_132328/226691_Confidence_1.000_Length_299	299	-	-	veNOG06779	ABS70786	nuclear domain 10 protein 52	gi|154183847|gb|ABS70786.1|nuclear domain 10 protein 52 [Haplochromis burtoni]
Locus_29105_Transcript_2/2_Confidence_0.400_Length_247	247	GO:0035091,GO:0007154,GO:0005575	-	veNOG14171	ABS70788	sorting nexin-11	gi|154183849|gb|ABS70788.1|sorting nexin 11 [Haplochromis burtoni]
Locus_22141_Transcript_1/1_Confidence_1.000_Length_1560	1560	-	-	veNOG09184	ABS70801	metaxin 2	gi|154183864|gb|ABS70801.1|metaxin 2b [Haplochromis burtoni]
Locus_343_Transcript_1/4_Confidence_0.769_Length_3628	3628	GO:0016021,GO:0016020	-	veNOG04108	ABS70802	protein lunapark-b	gi|154183865|gb|ABS70802.1|lunapark b [Haplochromis burtoni]
Locus_60709_Transcript_1/1_Confidence_1.000_Length_244	244	GO:0016740,GO:0003677,GO:0006974,GO:0006260,GO:0003676,GO:0003887,GO:0005737,GO:0016779,GO:0006281,GO:0003824,GO:0008408	K14162	proNOG01238	YP_001415716	dna polymerase alpha subunit	gi|154244758|ref|YP_001415716.1|DNA polymerase III subunit alpha [Xanthobacter autotrophicus Py2] >gi|154158843|gb|ABS66059.1| DNA polymerase III, alpha subunit [Xanthobacter autotrophicus Py2]
Locus_2260_Transcript_1/1_Confidence_1.000_Length_682	682	-	-	-	XP_001566549	l _3	gi|154341192|ref|XP_001566549.1|hypothetical protein [Leishmania braziliensis MHOM/BR/75/M2904]
Locus_881_Transcript_1/6_Confidence_0.091_Length_2403	2403	GO:0004540,GO:0006568,GO:0004640	-	-	XP_001568167	proteophosphoglycan ppg4	gi|154344451|ref|XP_001568167.1|proteophosphoglycan ppg4 [Leishmania braziliensis MHOM/BR/75/M2904] >gi|134065504|emb|CAM43271.1| proteophosphoglycan ppg4 [Leishmania braziliensis MHOM/BR/75/M2904]
Locus_4052_Transcript_1/2_Confidence_0.750_Length_1732	1732	-	-	NOG255798	XP_001581848	hypothetical protein [Trichomonas vaginalis G3]	gi|154417657|ref|XP_001581848.1|hypothetical protein [Trichomonas vaginalis G3] >gi|121916079|gb|EAY20862.1| conserved hypothetical protein [Trichomonas vaginalis G3]
Locus_25485_Transcript_2/3_Confidence_0.300_Length_536	536	-	-	-	ZP_02025538	pg1 protein	gi|154483090|ref|ZP_02025538.1|hypothetical protein EUBVEN_00788 [Eubacterium ventriosum ATCC 27560] >gi|149735898|gb|EDM51784.1| hypothetical protein EUBVEN_00788 [Eubacterium ventriosum ATCC 27560]
Locus_20352_Transcript_1/1_Confidence_1.000_Length_252	252	GO:0016740	-	NOG69646	ZP_02027619	glycosyl transferase (glycosyl transferase family 2)	gi|154485932|ref|ZP_02027619.1|hypothetical protein BIFADO_00015 [Bifidobacterium adolescentis L2-32] >gi|154085136|gb|EDN84181.1| hypothetical protein BIFADO_00015 [Bifidobacterium adolescentis L2-32]
Locus_33947_Transcript_1/1_Confidence_1.000_Length_276	276	-	-	-	ZP_02027818	hypothetical protein BIFADO_00224 [Bifidobacterium adolescentis L2-32]	gi|154486411|ref|ZP_02027818.1|hypothetical protein BIFADO_00224 [Bifidobacterium adolescentis L2-32] >gi|154084274|gb|EDN83319.1| hypothetical protein BIFADO_00224 [Bifidobacterium adolescentis L2-32]
Locus_14436_Transcript_1/1_Confidence_1.000_Length_267	267	GO:0004553,GO:0005975	-	COG3940	ZP_02027940	glycosyl family 43	gi|154486533|ref|ZP_02027940.1|hypothetical protein BIFADO_00348 [Bifidobacterium adolescentis L2-32] >gi|154084396|gb|EDN83441.1| hypothetical protein BIFADO_00348 [Bifidobacterium adolescentis L2-32]
Locus_30667_Transcript_1/1_Confidence_1.000_Length_401	401	-	-	NOG12793	ZP_02028121	family integral membrane protein	gi|154486714|ref|ZP_02028121.1|hypothetical protein BIFADO_00535 [Bifidobacterium adolescentis L2-32] >gi|154084577|gb|EDN83622.1| hypothetical protein BIFADO_00535 [Bifidobacterium adolescentis L2-32]
Locus_30963_Transcript_1/2_Confidence_0.625_Length_263	263	GO:0008774,GO:0015976,GO:0055114,GO:0016620,GO:0016491,GO:0006066,GO:0004022,GO:0008152,GO:0046872	K04072	COG1012;firmNOG00035	ZP_02028151	aldehyde-alcohol dehydrogenase 2	gi|154486744|ref|ZP_02028151.1|hypothetical protein BIFADO_00569 [Bifidobacterium adolescentis L2-32] >gi|154084607|gb|EDN83652.1| aldehyde dehydrogenase (NAD) family protein [Bifidobacterium adolescentis L2-32]
Locus_64227_Transcript_1/1_Confidence_1.000_Length_221	221	-	-	NOG135873	ZP_02028186	hypothetical protein BIFADO_00605 [Bifidobacterium adolescentis L2-32]	gi|154486779|ref|ZP_02028186.1|hypothetical protein BIFADO_00605 [Bifidobacterium adolescentis L2-32] >gi|154084642|gb|EDN83687.1| hypothetical protein BIFADO_00605 [Bifidobacterium adolescentis L2-32]
Locus_22403_Transcript_1/1_Confidence_1.000_Length_283	283	GO:0016887,GO:0005524,GO:0000166,GO:0017111,GO:0006200	K02068	COG4619	ZP_02028555	abc atp-binding protein	gi|154487148|ref|ZP_02028555.1|hypothetical protein BIFADO_00988 [Bifidobacterium adolescentis L2-32] >gi|154085011|gb|EDN84056.1| ABC transporter, ATP-binding protein [Bifidobacterium adolescentis L2-32]
Locus_28298_Transcript_1/1_Confidence_1.000_Length_212	212	GO:0016779,GO:0005524,GO:0016740,GO:0008882,GO:0000166	K00982	COG1391	ZP_02028803	bifunctional glutamine-synthetase adenylyltransferase deadenyltransferase	gi|154487396|ref|ZP_02028803.1|hypothetical protein BIFADO_01248 [Bifidobacterium adolescentis L2-32] >gi|154083914|gb|EDN82959.1| [glutamate--ammonia-ligase] adenylyltransferase [Bifidobacterium adolescentis L2-32]
Locus_16763_Transcript_1/1_Confidence_1.000_Length_243	243	GO:0055114,GO:0051920	-	COG0599;COG1917	ZP_02028806	cupin domain protein	gi|154487399|ref|ZP_02028806.1|hypothetical protein BIFADO_01251 [Bifidobacterium adolescentis L2-32] >gi|154083917|gb|EDN82962.1| cupin domain protein [Bifidobacterium adolescentis L2-32]
Locus_31446_Transcript_1/1_Confidence_1.000_Length_290	290	-	K07284	COG3764	ZP_02029264	sortase family protein	gi|154488147|ref|ZP_02029264.1|hypothetical protein BIFADO_01718 [Bifidobacterium adolescentis L2-32] >gi|154083620|gb|EDN82665.1| sortase family protein [Bifidobacterium adolescentis L2-32]
Locus_21160_Transcript_1/1_Confidence_1.000_Length_220	220	GO:0016876,GO:0005524,GO:0005737,GO:0043039,GO:0000166	K01885	COG0008	ZP_02029270	glutamyl-queuosine trna synthetase	gi|154488153|ref|ZP_02029270.1|hypothetical protein BIFADO_01724 [Bifidobacterium adolescentis L2-32] >gi|154083626|gb|EDN82671.1| tRNA ligase class I (E and Q), catalytic domain protein [Bifidobacterium adolescentis L2-32]
Locus_1_Transcript_128427/226691_Confidence_1.000_Length_279	279	-	-	COG1305	ZP_02029345	transglutaminase domain-containing protein	gi|154488228|ref|ZP_02029345.1|hypothetical protein BIFADO_01802 [Bifidobacterium adolescentis L2-32] >gi|154083379|gb|EDN82424.1| hypothetical protein BIFADO_01802 [Bifidobacterium adolescentis L2-32]
Locus_34824_Transcript_1/1_Confidence_1.000_Length_377	377	-	K09157	COG2848;eurNOG01356	ZP_02029356	y1323_bifaa ame: full=upf0210 protein bad_1323	gi|154488239|ref|ZP_02029356.1|hypothetical protein BIFADO_01813 [Bifidobacterium adolescentis L2-32] >gi|154083390|gb|EDN82435.1| hypothetical protein BIFADO_01813 [Bifidobacterium adolescentis L2-32]
Locus_30697_Transcript_1/1_Confidence_1.000_Length_316	316	GO:0005524,GO:0006772,GO:0004788,GO:0009229	-	COG1564	ZP_02029718	thiamine diphosphokinase	gi|154488869|ref|ZP_02029718.1|hypothetical protein BIFADO_02177 [Bifidobacterium adolescentis L2-32] >gi|154083006|gb|EDN82051.1| thiamine diphosphokinase [Bifidobacterium adolescentis L2-32]
Locus_11265_Transcript_1/1_Confidence_1.000_Length_308	308	GO:0005524,GO:0000166,GO:0017111,GO:0006810,GO:0005622	-	-	ZP_02029807	type ii iv secretion system protein	gi|154488958|ref|ZP_02029807.1|hypothetical protein BIFADO_02267 [Bifidobacterium adolescentis L2-32] >gi|154083095|gb|EDN82140.1| type II/IV secretion system protein [Bifidobacterium adolescentis L2-32]
Locus_1_Transcript_128375/226691_Confidence_1.000_Length_217	217	-	-	COG3581;spiNOG00554	ZP_02029929	hypothetical protein BIFADO_02390 [Bifidobacterium adolescentis L2-32]	gi|154489080|ref|ZP_02029929.1|hypothetical protein BIFADO_02390 [Bifidobacterium adolescentis L2-32] >gi|154083217|gb|EDN82262.1| hypothetical protein BIFADO_02390 [Bifidobacterium adolescentis L2-32]
Locus_29082_Transcript_1/1_Confidence_1.000_Length_358	358	-	-	COG3581;firmNOG01633	ZP_02029929	#NAME?	gi|154489080|ref|ZP_02029929.1|hypothetical protein BIFADO_02390 [Bifidobacterium adolescentis L2-32] >gi|154083217|gb|EDN82262.1| putative CoA-substrate-specific enzyme activase [Bifidobacterium adolescentis L2-32]
Locus_1_Transcript_128403/226691_Confidence_1.000_Length_239	239	GO:0003916,GO:0006265,GO:0004386,GO:0005694,GO:0016787,GO:0003677,GO:0004003,GO:0000166,GO:0005524	K03658	COG0210	ZP_02029944	helicase iv	gi|154489095|ref|ZP_02029944.1|hypothetical protein BIFADO_02407 [Bifidobacterium adolescentis L2-32] >gi|154083232|gb|EDN82277.1| hypothetical protein BIFADO_02407 [Bifidobacterium adolescentis L2-32]
Locus_25938_Transcript_1/1_Confidence_1.000_Length_319	319	-	K10108	COG2182	ZP_02030018	abc solute-binding protein	gi|154489169|ref|ZP_02030018.1|hypothetical protein BIFADO_02484 [Bifidobacterium adolescentis L2-32] >gi|154083306|gb|EDN82351.1| ABC transporter, solute-binding protein [Bifidobacterium adolescentis L2-32]
Locus_7011_Transcript_1/1_Confidence_1.000_Length_221	221	-	-	COG5545	ZP_02030862	hypothetical protein PARMER_00838 [Parabacteroides merdae ATCC 43184]	gi|154490921|ref|ZP_02030862.1|hypothetical protein PARMER_00838 [Parabacteroides merdae ATCC 43184] >gi|154088669|gb|EDN87713.1| hypothetical protein PARMER_00838 [Parabacteroides merdae ATCC 43184]
Locus_57125_Transcript_1/1_Confidence_1.000_Length_218	218	GO:0005524,GO:0000166,GO:0017111	K07478	COG2256	ZP_02031111	aaa family	gi|154491485|ref|ZP_02031111.1|hypothetical protein PARMER_01094 [Parabacteroides merdae ATCC 43184] >gi|154088460|gb|EDN87505.1| ATPase, AAA family [Parabacteroides merdae ATCC 43184]
Locus_6745_Transcript_1/1_Confidence_1.000_Length_390	390	GO:0046872,GO:0006508,GO:0003824,GO:0008270,GO:0004222	K07263	COG0612	ZP_02032712	hypothetical protein PARMER_02729 [Parabacteroides merdae ATCC 43184]	gi|154493392|ref|ZP_02032712.1|hypothetical protein PARMER_02729 [Parabacteroides merdae ATCC 43184] >gi|154086602|gb|EDN85647.1| hypothetical protein PARMER_02729 [Parabacteroides merdae ATCC 43184]
Locus_34203_Transcript_1/1_Confidence_1.000_Length_279	279	GO:0009536,GO:0009507	-	-	ZP_02033630	hypothetical protein PARMER_03663 [Parabacteroides merdae ATCC 43184]	gi|154494310|ref|ZP_02033630.1|hypothetical protein PARMER_03663 [Parabacteroides merdae ATCC 43184] >gi|154085939|gb|EDN84984.1| hypothetical protein PARMER_03663 [Parabacteroides merdae ATCC 43184]
Locus_4201_Transcript_1/1_Confidence_1.000_Length_307	307	GO:0016740	-	COG0110;proNOG20594	ZP_02033786	nodulation protein l	gi|154494466|ref|ZP_02033786.1|hypothetical protein PARMER_03821 [Parabacteroides merdae ATCC 43184] >gi|154085910|gb|EDN84955.1| hypothetical protein PARMER_03821 [Parabacteroides merdae ATCC 43184]
Locus_25627_Transcript_1/1_Confidence_1.000_Length_251	251	-	-	-	ZP_02033836	hypothetical protein PARMER_03873 [Parabacteroides merdae ATCC 43184]	gi|154494831|ref|ZP_02033836.1|hypothetical protein PARMER_03873 [Parabacteroides merdae ATCC 43184] >gi|423348201|ref|ZP_17325885.1| hypothetical protein HMPREF1060_03557 [Parabacteroides merdae CL03T12C32] >gi|423725300|ref|ZP_17699440.1| hypothetical protein HMPREF1078_03334 [Parabacteroides merdae CL09T00C40] >gi|154085381|gb|EDN84426.1| hypothetical protein PARMER_03873 [Parabacteroides merd…
Locus_55964_Transcript_1/1_Confidence_1.000_Length_219	219	GO:0008152,GO:0003824	-	-	ZP_02034625	alpha-l-rhamnosidase n-terminal domain protein	gi|154495929|ref|ZP_02034625.1|hypothetical protein BACCAP_00209 [Bacteroides capillosus ATCC 29799] >gi|150274812|gb|EDN01868.1| Alpha-L-rhamnosidase N-terminal domain protein [Pseudoflavonifractor capillosus ATCC 29799]
Locus_1_Transcript_114446/226691_Confidence_1.000_Length_237	237	GO:0003918,GO:0006265,GO:0003916,GO:0005694,GO:0006261,GO:0003677,GO:0000166,GO:0005737,GO:0005524,GO:0016853	K02470	firmNOG01090	ZP_02034832	dna b subunit	gi|154496136|ref|ZP_02034832.1|hypothetical protein BACCAP_00420 [Bacteroides capillosus ATCC 29799] >gi|150274691|gb|EDN01755.1| hypothetical protein BACCAP_00420 [Bacteroides capillosus ATCC 29799]
Locus_57425_Transcript_1/1_Confidence_1.000_Length_251	251	GO:0006259,GO:0005694,GO:0005524,GO:0006265,GO:0003918,GO:0003677	K02469	COG0188;firmNOG00318	ZP_02035074	dna gyrase subunit a	gi|154496378|ref|ZP_02035074.1|hypothetical protein BACCAP_00666 [Bacteroides capillosus ATCC 29799] >gi|150274461|gb|EDN01538.1| DNA gyrase/topoisomerase IV, A subunit [Pseudoflavonifractor capillosus ATCC 29799]
Locus_52015_Transcript_1/1_Confidence_1.000_Length_251	251	GO:0009058	-	-	ZP_02036018	group 1 family protein	gi|154497322|ref|ZP_02036018.1|hypothetical protein BACCAP_01615 [Bacteroides capillosus ATCC 29799] >gi|150273721|gb|EDN00849.1| glycosyltransferase, group 1 family protein [Pseudoflavonifractor capillosus ATCC 29799]
Locus_66191_Transcript_1/1_Confidence_1.000_Length_243	243	GO:0008270,GO:0005622	-	-	ZP_02036653	hypothetical protein BACCAP_02264 [Bacteroides capillosus ATCC 29799]	gi|154498275|ref|ZP_02036653.1|hypothetical protein BACCAP_02264 [Bacteroides capillosus ATCC 29799] >gi|150272822|gb|EDM99990.1| hypothetical protein BACCAP_02264 [Pseudoflavonifractor capillosus ATCC 29799]
Locus_43611_Transcript_1/1_Confidence_1.000_Length_251	251	GO:0006260,GO:0006281,GO:0003911,GO:0005622	-	-	ZP_02037025	dna ligase (nad+)	gi|154498647|ref|ZP_02037025.1|hypothetical protein BACCAP_02637 [Bacteroides capillosus ATCC 29799] >gi|150272386|gb|EDM99580.1| DNA ligase (NAD+) [Pseudoflavonifractor capillosus ATCC 29799]
Locus_5087_Transcript_1/2_Confidence_0.690_Length_589	589	-	-	-	ZP_02038205	hypothetical protein BACCAP_03829 [Bacteroides capillosus ATCC 29799]	gi|154500167|ref|ZP_02038205.1|hypothetical protein BACCAP_03829 [Bacteroides capillosus ATCC 29799] >gi|150271074|gb|EDM98343.1| hypothetical protein BACCAP_03829 [Bacteroides capillosus ATCC 29799]
Locus_9515_Transcript_1/3_Confidence_0.429_Length_268	268	-	-	-	ZP_02038206	pg1 protein	gi|154500168|ref|ZP_02038206.1|hypothetical protein BACCAP_03830 [Bacteroides capillosus ATCC 29799] >gi|154500793|ref|ZP_02038831.1| hypothetical protein BACCAP_04476 [Bacteroides capillosus ATCC 29799] >gi|150270410|gb|EDM97733.1| hypothetical protein BACCAP_04476 [Bacteroides capillosus ATCC 29799] >gi|150271075|gb|EDM98344.1| hypothetical protein BACCAP_03830 [Bacteroides capillosus ATCC 2979…
Locus_30605_Transcript_1/3_Confidence_0.882_Length_269	269	-	-	-	ZP_02038206	pg1 protein	gi|154500168|ref|ZP_02038206.1|hypothetical protein BACCAP_03830 [Bacteroides capillosus ATCC 29799] >gi|154500793|ref|ZP_02038831.1| hypothetical protein BACCAP_04476 [Bacteroides capillosus ATCC 29799] >gi|150270410|gb|EDM97733.1| hypothetical protein BACCAP_04476 [Pseudoflavonifractor capillosus ATCC 29799] >gi|150271075|gb|EDM98344.1| hypothetical protein BACCAP_03830 [Pseudoflavonifractor ca…
Locus_1_Transcript_128257/226691_Confidence_1.000_Length_270	270	-	-	-	ZP_02038208	conserved protein	gi|154500170|ref|ZP_02038208.1|hypothetical protein BACCAP_03832 [Bacteroides capillosus ATCC 29799] >gi|154500791|ref|ZP_02038829.1| hypothetical protein BACCAP_04474 [Bacteroides capillosus ATCC 29799] >gi|150270408|gb|EDM97731.1| hypothetical protein BACCAP_04474 [Bacteroides capillosus ATCC 29799] >gi|150271077|gb|EDM98346.1| hypothetical protein BACCAP_03832 [Bacteroides capillosus ATCC 2979…
Locus_29851_Transcript_1/3_Confidence_0.400_Length_414	414	-	-	-	ZP_02038208	conserved protein	gi|154500170|ref|ZP_02038208.1|hypothetical protein BACCAP_03832 [Bacteroides capillosus ATCC 29799] >gi|154500791|ref|ZP_02038829.1| hypothetical protein BACCAP_04474 [Bacteroides capillosus ATCC 29799] >gi|150270408|gb|EDM97731.1| hypothetical protein BACCAP_04474 [Pseudoflavonifractor capillosus ATCC 29799] >gi|150271077|gb|EDM98346.1| hypothetical protein BACCAP_03832 [Pseudoflavonifractor ca…
Locus_10372_Transcript_1/1_Confidence_1.000_Length_265	265	GO:0006355,GO:0006352,GO:0006351,GO:0016987,GO:0003700,GO:0003677	K03091	firmNOG00169	ZP_02038386	rna polymerase sigma-g factor	gi|154500348|ref|ZP_02038386.1|hypothetical protein BACCAP_04015 [Bacteroides capillosus ATCC 29799] >gi|150270853|gb|EDM98136.1| hypothetical protein BACCAP_04015 [Bacteroides capillosus ATCC 29799]
Locus_5376_Transcript_6/8_Confidence_0.304_Length_567	567	-	-	-	ZP_02038832	hypothetical protein BACCAP_04477 [Bacteroides capillosus ATCC 29799]	gi|154500794|ref|ZP_02038832.1|hypothetical protein BACCAP_04477 [Bacteroides capillosus ATCC 29799] >gi|150270411|gb|EDM97734.1| hypothetical protein BACCAP_04477 [Bacteroides capillosus ATCC 29799]
Locus_28429_Transcript_2/3_Confidence_0.917_Length_442	442	-	-	-	ZP_02038832	domain-containing protein	gi|154500794|ref|ZP_02038832.1|hypothetical protein BACCAP_04477 [Bacteroides capillosus ATCC 29799] >gi|150270411|gb|EDM97734.1| hypothetical protein BACCAP_04477 [Pseudoflavonifractor capillosus ATCC 29799]
Locus_22104_Transcript_1/1_Confidence_1.000_Length_371	371	GO:0016021,GO:0016020,GO:0015693,GO:0006812,GO:0015662,GO:0016787,GO:0000166,GO:0015444,GO:0005524,GO:0006754,GO:0003824,GO:0046872,GO:0008152,GO:0016820	K01531	firmNOG03284	ZP_02038897	magnesium-importing atpase	gi|154500859|ref|ZP_02038897.1|hypothetical protein BACCAP_04544 [Bacteroides capillosus ATCC 29799] >gi|150270359|gb|EDM97685.1| magnesium-importing ATPase [Pseudoflavonifractor capillosus ATCC 29799]
Locus_29240_Transcript_5/5_Confidence_0.567_Length_465	465	-	-	-	ZP_02042183	hypothetical protein RUMGNA_02973 [Ruminococcus gnavus ATCC 29149]	gi|154505445|ref|ZP_02042183.1|hypothetical protein RUMGNA_02973 [Ruminococcus gnavus ATCC 29149] >gi|153794256|gb|EDN76676.1| hypothetical protein RUMGNA_02973 [Ruminococcus gnavus ATCC 29149]
Locus_1_Transcript_128355/226691_Confidence_1.000_Length_207	207	GO:0016887,GO:0005524,GO:0000166,GO:0017111,GO:0006200	K09817	-	ZP_02042592	abc atp-binding protein	gi|154505854|ref|ZP_02042592.1|hypothetical protein RUMGNA_03395 [Ruminococcus gnavus ATCC 29149] >gi|336432167|ref|ZP_08612006.1| hypothetical protein HMPREF0991_01125 [Lachnospiraceae bacterium 2_1_58FAA] >gi|153793872|gb|EDN76292.1| hypothetical protein RUMGNA_03395 [Ruminococcus gnavus ATCC 29149] >gi|336019326|gb|EGN49052.1| hypothetical protein HMPREF0991_01125 [Lachnospiraceae bacterium 2_…
Locus_1783_Transcript_11/11_Confidence_0.295_Length_1010	1010	GO:0016740,GO:0004515,GO:0009058,GO:0005737,GO:0000166,GO:0005794,GO:0005524,GO:0019363,GO:0016779,GO:0009435	K06210	veNOG13335	ABS86775	nicotinamide nucleotide adenylyltransferase 2	gi|154795563|gb|ABS86775.1|nicotinamide nucleotide adenylyltransferase 2 [Salmo salar]
Locus_1_Transcript_160558/226691_Confidence_1.000_Length_554	554	-	-	veNOG07963	ABS89273	hexokinase 1b	gi|155008468|gb|ABS89273.1|hexokinase 1b [Gadus morhua]
Locus_69453_Transcript_1/1_Confidence_1.000_Length_251	251	-	-	veNOG20872	BAA12334	transposase orf4	gi|1552188|dbj|BAA12334.1|unnamed protein product [Oryzias latipes]
Locus_1_Transcript_143009/226691_Confidence_1.000_Length_386	386	-	-	veNOG19289	ABU49423	ependymin-1 precursor	gi|156106236|gb|ABU49423.1|ependymin [Perca flavescens]
Locus_43999_Transcript_1/1_Confidence_1.000_Length_264	264	GO:0016301,GO:0005083,GO:0016310	K04407	veNOG08504	ABU49432	mitogen-activated protein kinase kinase kinase kinase 4	gi|156106267|gb|ABU49432.1|mitogen-activated protein kinase kinase kinase kinase 4-like protein [Oncorhynchus mykiss]
Locus_1_Transcript_203230/226691_Confidence_1.000_Length_1644	1644	-	K00232	veNOG15374	ABU52891	palmitoyl- oxidase	gi|156144442|gb|ABU52891.1|palmitoyl-CoA oxidase [Chelon labrosus]
Locus_1_Transcript_211187/226691_Confidence_1.000_Length_313	313	-	K01810	-	ABU54826	glucosephosphate isomerase	gi|156153176|gb|ABU54826.1|glucosephosphate isomerase [Gambusia holbrooki]
Locus_1_Transcript_161429/226691_Confidence_1.000_Length_3783	3783	GO:0051301,GO:0006468,GO:0030496,GO:0005634,GO:0005524,GO:0006355,GO:0016301,GO:0016020,GO:0007155,GO:0007049,GO:0004674,GO:0006351,GO:0004672,GO:0032154,GO:0030027,GO:0000166,GO:0030054,GO:0005737,GO:0016310,GO:0007165,GO:0042995,GO:0005622,GO:0016772,GO:0005856,GO:0016740,GO:0004697	K06071	veNOG01227	AAI51830	serine threonine-protein kinase n2	gi|156229814|gb|AAI51830.1|Zgc:153916 protein [Danio rerio]
Locus_9470_Transcript_1/1_Confidence_1.000_Length_503	503	GO:0000781,GO:0042162,GO:0042803,GO:0000723,GO:0005634,GO:0003677	K11110	veNOG06649	AAI52523	loc566954 protein	gi|156229835|gb|AAI52523.1|LOC566954 protein [Danio rerio]
Locus_1_Transcript_137502/226691_Confidence_1.000_Length_992	992	GO:0003674,GO:0016021,GO:0016020,GO:0008150	K14996	veNOG13343	AAI51988	im:6896251 protein	gi|156230299|gb|AAI51988.1|Im:6896251 protein [Danio rerio]
Locus_2327_Transcript_2/6_Confidence_0.231_Length_1532	1532	GO:0004373,GO:0005978,GO:0005575	K00693	veNOG03442	ABU62630	glycogen synthase	gi|156254254|gb|ABU62630.1|glycogen synthase [Oreochromis mossambicus]
Locus_1_Transcript_185852/226691_Confidence_1.000_Length_202	202	-	-	-	XP_001618098	hypothetical protein NEMVEDRAFT_v1g155763 [Nematostella vectensis]	gi|156318708|ref|XP_001618098.1|hypothetical protein NEMVEDRAFT_v1g155763 [Nematostella vectensis] >gi|156197406|gb|EDO25998.1| predicted protein [Nematostella vectensis]
Locus_4236_Transcript_1/2_Confidence_0.750_Length_553	553	-	-	opiNOG21659;opiNOG40893;veNOG19880	XP_001621276	conserved plasmodium protein	gi|156344684|ref|XP_001621276.1|hypothetical protein NEMVEDRAFT_v1g1713 [Nematostella vectensis] >gi|156207040|gb|EDO29176.1| predicted protein [Nematostella vectensis]
Locus_1_Transcript_173891/226691_Confidence_1.000_Length_906	906	GO:0005581	-	-	XP_001621948	cuticle collagen 3a3	gi|156349174|ref|XP_001621948.1|hypothetical protein NEMVEDRAFT_v1g143109 [Nematostella vectensis] >gi|156208312|gb|EDO29848.1| predicted protein [Nematostella vectensis]
Locus_1_Transcript_100268/226691_Confidence_1.000_Length_569	569	-	-	-	XP_001623565	predicted protein [Nematostella vectensis]	gi|156355210|ref|XP_001623565.1|predicted protein [Nematostella vectensis] >gi|156210278|gb|EDO31465.1| predicted protein [Nematostella vectensis]
Locus_8666_Transcript_2/8_Confidence_0.600_Length_2338	2338	GO:0006904,GO:0016192	-	opiNOG03167	XP_001624478	vesicle protein sorting-associated	gi|156358339|ref|XP_001624478.1|predicted protein [Nematostella vectensis] >gi|156211261|gb|EDO32378.1| predicted protein [Nematostella vectensis]
Locus_13234_Transcript_6/7_Confidence_0.462_Length_1552	1552	-	-	proNOG12273	XP_001627356	predicted protein [Nematostella vectensis]	gi|156367300|ref|XP_001627356.1|predicted protein [Nematostella vectensis] >gi|156214263|gb|EDO35256.1| predicted protein [Nematostella vectensis]
Locus_16419_Transcript_2/2_Confidence_0.833_Length_402	402	GO:0005543,GO:0005089,GO:0035023,GO:0005622	-	opiNOG28285;veNOG22806	XP_001627731	predicted protein [Nematostella vectensis]	gi|156368500|ref|XP_001627731.1|predicted protein [Nematostella vectensis] >gi|156214650|gb|EDO35631.1| predicted protein [Nematostella vectensis]
Locus_18807_Transcript_1/1_Confidence_1.000_Length_245	245	GO:0016301,GO:0016310,GO:0006793,GO:0008976,GO:0005575	-	proNOG39116	XP_001628249	polyphosphate kinase 2 family	gi|156369977|ref|XP_001628249.1|predicted protein [Nematostella vectensis] >gi|156215221|gb|EDO36186.1| predicted protein [Nematostella vectensis]
Locus_2013_Transcript_7/11_Confidence_0.297_Length_611	611	-	-	opiNOG26903	XP_001630293	predicted protein [Nematostella vectensis]	gi|156375853|ref|XP_001630293.1|predicted protein [Nematostella vectensis] >gi|156217311|gb|EDO38230.1| predicted protein [Nematostella vectensis]
Locus_28053_Transcript_1/1_Confidence_1.000_Length_296	296	-	-	veNOG18414;veNOG20099;veNOG21657	XP_001633707	predicted protein [Nematostella vectensis]	gi|156385579|ref|XP_001633707.1|predicted protein [Nematostella vectensis] >gi|156220781|gb|EDO41644.1| predicted protein [Nematostella vectensis]
Locus_22156_Transcript_1/1_Confidence_1.000_Length_856	856	-	-	veNOG09965	XP_001633720	predicted protein [Nematostella vectensis]	gi|156385605|ref|XP_001633720.1|predicted protein [Nematostella vectensis] >gi|156220794|gb|EDO41657.1| predicted protein [Nematostella vectensis]
Locus_25069_Transcript_1/1_Confidence_1.000_Length_256	256	-	-	opiNOG03984;veNOG15098	XP_001634788	keratin-associated protein 10-4-like	gi|156389016|ref|XP_001634788.1|predicted protein [Nematostella vectensis] >gi|156221875|gb|EDO42725.1| predicted protein [Nematostella vectensis]
Locus_1_Transcript_225631/226691_Confidence_1.000_Length_202	202	-	-	-	XP_001637389	predicted protein [Nematostella vectensis]	gi|156396416|ref|XP_001637389.1|predicted protein [Nematostella vectensis] >gi|156224501|gb|EDO45326.1| predicted protein [Nematostella vectensis]
Locus_32557_Transcript_1/1_Confidence_1.000_Length_1087	1087	GO:0006508,GO:0004252,GO:0005509,GO:0016787,GO:0003824,GO:0008233,GO:0006956,GO:0005576	K01330	veNOG07503;veNOG15044	ABU63968	ca2+-dependent complex c1r c1s subunit	gi|156454683|gb|ABU63968.1|Ca2+-dependent complex C1R/C1S subunit [Perca flavescens]
Locus_59925_Transcript_1/1_Confidence_1.000_Length_256	256	GO:0004872,GO:0016021	-	veNOG03188	NP_001096038	anthrax toxin receptor 1-like	gi|156523281|ref|NP_001096038.1|anthrax toxin receptor 2b precursor [Danio rerio] >gi|151335854|gb|ABS00409.1| capillary morphogenesis protein 2B [Danio rerio]
Locus_1303_Transcript_4/5_Confidence_0.636_Length_1791	1791	-	-	veNOG15319	NP_001096119	sialic acid binding ig-like lectin like precursor	gi|156616390|ref|NP_001096119.1|sialic acid binding Ig-like lectin 15, like precursor [Danio rerio] >gi|94315256|gb|ABF14474.1| siglec-like protein 2 [Danio rerio]
Locus_26454_Transcript_1/1_Confidence_1.000_Length_1391	1391	GO:0003674,GO:0008150,GO:0005575	-	veNOG11936;veNOG24774	NP_001096211	upf0501 protein kiaa1430 homolog	gi|156717342|ref|NP_001096211.1|UPF0501 protein KIAA1430 homolog [Xenopus (Silurana) tropicalis] >gi|160395548|sp|A4IJ15.1|K1430_XENTR RecName: Full=UPF0501 protein KIAA1430 homolog >gi|134026244|gb|AAI36238.1| LOC100124762 protein [Xenopus (Silurana) tropicalis]
Locus_44847_Transcript_1/1_Confidence_1.000_Length_203	203	GO:0006950	-	firmNOG05962	NP_266538	osmotically inducible protein c	gi|15672364|ref|NP_266538.1|hypothetical protein L186839 [Lactococcus lactis subsp. lactis Il1403] >gi|385829950|ref|YP_005867763.1| osmotically inducible protein C [Lactococcus lactis subsp. lactis CV56] >gi|418038537|ref|ZP_12676866.1| hypothetical protein LLCRE1631_01673 [Lactococcus lactis subsp. cremoris CNCM I-1631] >gi|12723254|gb|AAK04480.1|AE006275_4 conserved hypothetical protein [Lacto…
Locus_159_Transcript_1/2_Confidence_0.800_Length_294	294	-	-	veNOG18299	XP_001642230	hypothetical protein Kpol_464p3 [Vanderwaltozyma polyspora DSM 70294]	gi|156835964|ref|XP_001642230.1|hypothetical protein Kpol_464p3 [Vanderwaltozyma polyspora DSM 70294] >gi|156112697|gb|EDO14372.1| hypothetical protein Kpol_464p3 [Vanderwaltozyma polyspora DSM 70294]
Locus_1_Transcript_152314/226691_Confidence_1.000_Length_260	260	-	-	-	AAI52592	loc569167 protein	gi|156914686|gb|AAI52592.1|LOC569167 protein [Danio rerio] >gi|160773819|gb|AAI55447.1| LOC100127831 protein [Xenopus (Silurana) tropicalis]
Locus_60251_Transcript_1/1_Confidence_1.000_Length_307	307	GO:0055114,GO:0016491,GO:0016021,GO:0008750,GO:0015992,GO:0050661	K00323	veNOG08827	AAI52643	nad mitochondrial	gi|156914913|gb|AAI52643.1|Nnt protein [Danio rerio] >gi|189441737|gb|AAI67531.1| LOC100170519 protein [Xenopus (Silurana) tropicalis]
Locus_139_Transcript_7/11_Confidence_0.422_Length_924	924	GO:0008009,GO:0006955,GO:0005576	K12671	-	BAF79875	cxc chemokine	gi|157060219|dbj|BAF79875.1|CXC chemokine [Paralichthys olivaceus]
Locus_1_Transcript_190403/226691_Confidence_1.000_Length_633	633	-	K16195	veNOG00739	ABV21735	dsrna-dependent protein kinase	gi|157088318|gb|ABV21735.1|dsRNA-dependent protein kinase [Paralichthys olivaceus]
Locus_40487_Transcript_1/1_Confidence_1.000_Length_308	308	-	K07408	veNOG00140	ABV24471	cytochrome p450 1a	gi|157142978|gb|ABV24471.1|cytochrome P450 1A [Pagrus major]
Locus_2600_Transcript_1/1_Confidence_1.000_Length_2809	2809	-	K01398	veNOG00998	BAB68365	72 kda type iv collagenase	gi|15718387|dbj|BAB68365.1|gelatinase [Paralichthys olivaceus]
Locus_1_Transcript_203972/226691_Confidence_1.000_Length_1342	1342	GO:0004222,GO:0016787,GO:0008270,GO:0008237,GO:0031012,GO:0008233,GO:0006508,GO:0046872,GO:0008152	K01403	veNOG02040	BAB68366	matrix metalloproteinase-9	gi|15718389|dbj|BAB68366.1|gelatinase [Paralichthys olivaceus]
Locus_28037_Transcript_1/1_Confidence_1.000_Length_297	297	GO:0016791,GO:0016311,GO:0004872,GO:0016787,GO:0006470,GO:0004725,GO:0004721	K07817	veNOG05158	AAL05975	af190145_1receptor ptp-like protein ia-2beta	gi|15718461|gb|AAL05975.1|AF190145_1receptor PTP-like protein IA-2beta [Danio rerio]
Locus_68425_Transcript_1/1_Confidence_1.000_Length_234	234	-	-	veNOG01016	NP_001098071	sine oculis-binding protein homolog	gi|157265543|ref|NP_001098071.1|Jxc1-B [Takifugu rubripes] >gi|95115519|gb|ABF56062.1| Jxc1-B [Takifugu rubripes]
Locus_23317_Transcript_1/1_Confidence_1.000_Length_354	354	GO:0004983,GO:0004872,GO:0016021,GO:0004930,GO:0004871,GO:0007165,GO:0007186	K04204	veNOG08188	NP_001098074	neuropeptide y receptor y8b	gi|157265553|ref|NP_001098074.1|neuropeptide Y/peptide YY receptor Npy8br [Takifugu rubripes] >gi|156615971|gb|ABU87349.1| Npy8br protein [Takifugu rubripes]
Locus_1_Transcript_172550/226691_Confidence_1.000_Length_489	489	GO:0016301,GO:0004756,GO:0005524,GO:0016310,GO:0003824	K01008	veNOG13874;veNOG18714	NP_001004295	selenophosphate synthetase 2	gi|157276601|ref|NP_001004295.2|selenophosphate synthetase 2 [Danio rerio]
Locus_1_Transcript_153983/226691_Confidence_1.000_Length_970	970	GO:0000228	-	veNOG05131	NP_001098161	cohesin subunit rad21	gi|157278125|ref|NP_001098161.1|cohesin subunit Rad21 [Oryzias latipes] >gi|41349742|dbj|BAD08302.1| cohesin subunit Rad21 [Oryzias latipes]
Locus_2870_Transcript_3/3_Confidence_0.714_Length_1465	1465	GO:0006915,GO:0005730,GO:0005634	-	veNOG08097	NP_001098180	protein yippee-like 3-like	gi|157278161|ref|NP_001098180.1|protein yippee-like 3 [Oryzias latipes] >gi|348533079|ref|XP_003454033.1| PREDICTED: protein yippee-like 3-like [Oreochromis niloticus] >gi|82083881|sp|Q65Z54.1|YPEL3_ORYLA RecName: Full=Protein yippee-like 3; AltName: Full=Protein yippee-like a >gi|52214089|dbj|BAD51391.1| yippee-like a [Oryzias latipes]
Locus_27248_Transcript_3/10_Confidence_0.367_Length_815	815	GO:0004222,GO:0016787,GO:0008270,GO:0005581,GO:0008237,GO:0031012,GO:0008233,GO:0006508,GO:0046872,GO:0008152,GO:0005509	-	veNOG07500	NP_001098185	collagenase 3-like	gi|157278171|ref|NP_001098185.1|collagenase precursor [Oryzias latipes] >gi|71361197|dbj|BAE16357.1| collagenase [Oryzias latipes]
Locus_10061_Transcript_1/2_Confidence_0.750_Length_1158	1158	GO:0020037,GO:0004872	-	veNOG10566	NP_001098199	progestin receptor membrane component 2	gi|157278199|ref|NP_001098199.1|progestin receptor membrane component 2 [Oryzias latipes] >gi|78675273|dbj|BAE47697.1| progestin receptor membrane component 2 [Oryzias latipes] >gi|78675275|dbj|BAE47698.1| progestin receptor membrane component 2 [Oryzias latipes]
Locus_71_Transcript_12/15_Confidence_0.663_Length_2133	2133	GO:0006355,GO:0006351,GO:0005634,GO:0003677	K03729	veNOG00718	NP_001098202	bhlh protein dec1b	gi|157278205|ref|NP_001098202.1|bHLH protein DEC1b [Oryzias latipes] >gi|86355059|dbj|BAE78764.1| bHLH protein DEC1b [Oryzias latipes]
Locus_63593_Transcript_1/1_Confidence_1.000_Length_241	241	-	-	veNOG20122	NP_001098220	zona pellucida sperm-binding protein 3-like	gi|157278241|ref|NP_001098220.1|ZPC domain containing protein 4 precursor [Oryzias latipes] >gi|5059083|gb|AAD38909.1|AF128812_1 ZPC domain containing protein 4 [Oryzias latipes]
Locus_27927_Transcript_1/1_Confidence_1.000_Length_350	350	GO:0016740,GO:0032580,GO:0016021,GO:0016020,GO:0016757,GO:0036065,GO:0005794,GO:0008417,GO:0006486	K07635	-	NP_001098246	alpha3-fucosyltransferase precursor	gi|157278289|ref|NP_001098246.1|alpha3-fucosyltransferase precursor [Oryzias latipes] >gi|58864750|emb|CAI52069.1| alpha3-fucosyltransferase [Oryzias latipes]
Locus_1436_Transcript_2/3_Confidence_0.750_Length_1086	1086	GO:0046872,GO:0003676,GO:0008270	K13127	veNOG03915	NP_001098254	zinc finger protein 183	gi|157278305|ref|NP_001098254.1|zinc finger protein 183 [Oryzias latipes] >gi|40891600|gb|AAR97526.1| zinc finger protein 183 [Oryzias latipes]
Locus_1_Transcript_183205/226691_Confidence_1.000_Length_644	644	GO:0007276	-	veNOG21086	NP_001098265	spindlin protein c	gi|157278327|ref|NP_001098265.1|spindlin protein C [Oryzias latipes] >gi|48857059|gb|AAT47136.1| spindlin protein C [Oryzias latipes]
Locus_1108_Transcript_1/2_Confidence_0.833_Length_894	894	GO:0005509,GO:0004859,GO:0005544	-	veNOG04797	NP_001098295	annexin max3	gi|157278387|ref|NP_001098295.1|annexin max3 [Oryzias latipes] >gi|3288570|emb|CAA72124.1| annexin max3 [Oryzias latipes]
Locus_1_Transcript_150975/226691_Confidence_1.000_Length_239	239	GO:0046872,GO:0018149,GO:0003810	K03917	veNOG14058	NP_001098300	embryonic transglutaminase	gi|157278397|ref|NP_001098300.1|embryonic transglutaminase [Oryzias latipes] >gi|34419182|dbj|BAC84967.1| embryonic transglutaminase [Oryzias latipes]
Locus_1_Transcript_118815/226691_Confidence_1.000_Length_822	822	GO:0006508,GO:0004252,GO:0008236,GO:0016787,GO:0003824,GO:0008233	K01343	veNOG07211	NP_001098301	tissue-type plasminogen activator precursor	gi|157278399|ref|NP_001098301.1|tissue-type plasminogen activator precursor [Oryzias latipes] >gi|63002598|dbj|BAD97813.1| tissue-type plasminogen activator [Oryzias latipes]
Locus_15281_Transcript_1/1_Confidence_1.000_Length_268	268	GO:0016740,GO:0032580,GO:0016021,GO:0016020,GO:0016757,GO:0036065,GO:0005794,GO:0008417,GO:0006486	K07635	veNOG02612	NP_001098305	alpha-( )-fucosyltransferase-like	gi|157278405|ref|NP_001098305.1|alpha3-fucosyltransferase [Oryzias latipes] >gi|58864748|emb|CAI52068.1| alpha3-fucosyltransferase [Oryzias latipes]
Locus_8588_Transcript_1/2_Confidence_0.833_Length_2095	2095	GO:0055114,GO:0016491,GO:0005737,GO:0016620,GO:0008152,GO:0004029	K00149	veNOG10226	NP_001098318	aldehyde dehydrogenase family 9 member a1-a	gi|157278431|ref|NP_001098318.1|aldehyde dehydrogenase family 9 member A1 [Oryzias latipes] >gi|123912467|sp|Q19A30.1|AL9A1_ORYLA RecName: Full=Aldehyde dehydrogenase family 9 member A1 >gi|106897063|gb|ABF83193.1| betaine aldehyde dehydrogenase [Oryzias latipes]
Locus_7662_Transcript_1/2_Confidence_0.833_Length_2039	2039	GO:0005507,GO:0016021,GO:0016020,GO:0030001,GO:0006812,GO:0015662,GO:0016787,GO:0046034,GO:0000166,GO:0005524,GO:0003824,GO:0006825,GO:0046872,GO:0043682,GO:0008152	K11462	veNOG14852	NP_001098326	embryonic ectoderm development protein	gi|157278447|ref|NP_001098326.1|embryonic ectoderm development protein [Oryzias latipes] >gi|48147237|dbj|BAD22546.1| embryonic ectoderm development protein [Oryzias latipes]
Locus_26009_Transcript_1/1_Confidence_1.000_Length_434	434	GO:0008150,GO:0005575	K10485	veNOG08382	NP_001098334	germ cell-less protein	gi|157278465|ref|NP_001098334.1|germ cell-less protein [Oryzias latipes] >gi|13957745|gb|AAK50633.1|AF355473_1 germ cell-less protein [Oryzias latipes]
Locus_58164_Transcript_1/1_Confidence_1.000_Length_329	329	GO:0016740,GO:0016021,GO:0016020,GO:0016757,GO:0005794,GO:0008373,GO:0006486,GO:0030173,GO:0008118	-	veNOG08445	NP_001098342	alpha- -sialyltransferase st3gal iii	gi|157278481|ref|NP_001098342.1|alpha-2,3-sialyltransferase ST3Gal III [Oryzias latipes] >gi|56797986|emb|CAI39229.1| alpha-2,3-sialyltransferase ST3Gal III [Oryzias latipes]
Locus_1_Transcript_111199/226691_Confidence_1.000_Length_766	766	GO:0005179,GO:0005576	-	veNOG16262	NP_001098361	adrenomedullin 3 precursor	gi|157278519|ref|NP_001098361.1|adrenomedullin 3 precursor [Oryzias latipes] >gi|116062115|dbj|BAF34690.1| adrenomedullin 3 [Oryzias latipes]
Locus_1693_Transcript_4/5_Confidence_0.840_Length_1339	1339	GO:0005179,GO:0005576,GO:0042311	-	veNOG17076;veNOG17567	NP_001098364	calcitonin gene-related peptide precursor	gi|157278525|ref|NP_001098364.1|calcitonin gene-related peptide 2 precursor [Oryzias latipes] >gi|116062123|dbj|BAF34694.1| calcitonin gene-related peptide 2 [Oryzias latipes]
Locus_9271_Transcript_1/1_Confidence_1.000_Length_804	804	GO:0005179,GO:0005576	-	veNOG17076	NP_001098365	calcitonin 2 precursor	gi|157278529|ref|NP_001098365.1|calcitonin 2 precursor [Oryzias latipes] >gi|116062127|dbj|BAF34696.1| calcitonin 2 [Oryzias latipes]
Locus_1662_Transcript_2/3_Confidence_0.400_Length_1528	1528	GO:0006508,GO:0004252,GO:0005044,GO:0008236,GO:0016787,GO:0016020,GO:0003824,GO:0008233	K01316	veNOG05168	NP_001098369	enteropeptidase-2 [Oryzias latipes]	gi|157278537|ref|NP_001098369.1|enteropeptidase-2 [Oryzias latipes] >gi|145966012|dbj|BAF57204.1| enteropeptidase-2 [Oryzias latipes]
Locus_21721_Transcript_1/1_Confidence_1.000_Length_705	705	GO:0006546,GO:0005960	-	veNOG23366	ABV31710	protein fam206a	gi|157285978|gb|ABV31710.1|transposase [Salmo salar]
Locus_1_Transcript_129699/226691_Confidence_1.000_Length_1877	1877	-	-	-	ABV31711	olfactory receptor family c subfamily 2 member 2	gi|157285980|gb|ABV31711.1|transposase [Salmo salar]
Locus_58729_Transcript_1/1_Confidence_1.000_Length_246	246	GO:0004386,GO:0003677,GO:0016787,GO:0003676,GO:0000166,GO:0005524,GO:0006355,GO:0006351,GO:0016817	K03580	proNOG01323	YP_001476964	rna polymerase-associated protein rapa	gi|157368975|ref|YP_001476964.1|ATP-dependent helicase HepA [Serratia proteamaculans 568] >gi|189029426|sp|A8G9P6.1|RAPA_SERP5 RecName: Full=RNA polymerase-associated protein RapA; AltName: Full=ATP-dependent helicase HepA >gi|157320739|gb|ABV39836.1| SNF2-related protein [Serratia proteamaculans 568]
Locus_57150_Transcript_1/1_Confidence_1.000_Length_225	225	GO:0016021,GO:0016020,GO:0055085,GO:0006810,GO:0005886	-	proNOG01341	YP_001478709	subfamily drug resistance transporter	gi|157370720|ref|YP_001478709.1|EmrB/QacA family drug resistance transporter [Serratia proteamaculans 568] >gi|157322484|gb|ABV41581.1| drug resistance transporter, EmrB/QacA subfamily [Serratia proteamaculans 568]
Locus_25493_Transcript_1/1_Confidence_1.000_Length_410	410	GO:0006355,GO:0006351,GO:0003700,GO:0003677	-	proNOG03273;proNOG10248	YP_001480658	family transcriptional regulator	gi|157372669|ref|YP_001480658.1|LysR family transcriptional regulator [Serratia proteamaculans 568] >gi|157324433|gb|ABV43530.1| transcriptional regulator, LysR family [Serratia proteamaculans 568]
Locus_1265_Transcript_6/10_Confidence_0.581_Length_3147	3147	GO:0003723,GO:0003676,GO:0006412,GO:0005737,GO:0000166,GO:0005634	-	veNOG02293	NP_001025137	trna selenocysteine 1-associated protein 1-like	gi|157384980|ref|NP_001025137.2|tRNA selenocysteine 1-associated protein 1-like [Danio rerio]
Locus_840_Transcript_3/7_Confidence_0.833_Length_5159	5159	GO:0004983,GO:0004872,GO:0016021,GO:0004930,GO:0004871,GO:0007165,GO:0007186	K04205	veNOG06743	NP_001098693	neuropeptide y receptor 2 precursor	gi|157412304|ref|NP_001098693.1|neuropeptide Y receptor 2 precursor [Takifugu rubripes] >gi|156615963|gb|ABU87345.1| Npy2r protein [Takifugu rubripes]
Locus_1955_Transcript_3/6_Confidence_0.800_Length_3092	3092	-	-	veNOG10600	NP_001098701	wasp-interacting protein	gi|157412318|ref|NP_001098701.1|WASP-interacting protein [Takifugu rubripes] >gi|94482870|gb|ABF22484.1| WASP-interacting protein [Takifugu rubripes]
Locus_1_Transcript_154142/226691_Confidence_1.000_Length_271	271	GO:0035556,GO:0004872,GO:0016021,GO:0004930,GO:0055085,GO:0007186,GO:0005622	-	veNOG00124	NP_001098703	g protein-coupled receptor 155	gi|157412322|ref|NP_001098703.1|G protein-coupled receptor 155 [Takifugu rubripes] >gi|94482869|gb|ABF22483.1| G protein-coupled receptor 155 [Takifugu rubripes]
Locus_1_Transcript_161998/226691_Confidence_1.000_Length_1511	1511	GO:0046872,GO:0006508,GO:0008237,GO:0016787,GO:0008233,GO:0008270,GO:0004222,GO:0005576	K06704	veNOG03513	AAI53307	loc566044 protein	gi|157422789|gb|AAI53307.1|LOC566044 protein [Danio rerio]
Locus_1904_Transcript_11/14_Confidence_0.640_Length_6747	6747	GO:0003674,GO:0008150,GO:0005575	-	veNOG22906	AAI53564	zgc:112982 protein	gi|157423053|gb|AAI53564.1|Zgc:112982 protein [Danio rerio]
Locus_1_Transcript_118158/226691_Confidence_1.000_Length_229	229	-	-	veNOG04838	ABV57765	complement c1q subcomponent subunit b	gi|157487998|gb|ABV57765.1|C1q-like-1 [Siniperca chuatsi]
Locus_47097_Transcript_1/1_Confidence_1.000_Length_321	321	GO:0005515	K16362	veNOG10392	CAP08016	leucine-rich repeat transmembrane protein flrt3-like	gi|157676763|emb|CAP08016.1|unnamed protein product [Danio rerio]
Locus_24921_Transcript_1/1_Confidence_1.000_Length_654	654	-	K11593	veNOG08914	ABV60434	protein argonaute-2-like	gi|157677495|gb|ABV60434.1|argonaute [Ctenopharyngodon idella]
Locus_1_Transcript_120100/226691_Confidence_1.000_Length_262	262	-	K03740	firmNOG01499	YP_001487699	d-alanine esterase	gi|157693237|ref|YP_001487699.1|D-alanine esterase DltD [Bacillus pumilus SAFR-032] >gi|157681995|gb|ABV63139.1| D-alanine esterase DltD [Bacillus pumilus SAFR-032]
Locus_23921_Transcript_1/1_Confidence_1.000_Length_469	469	GO:0016337,GO:0045202,GO:0030054,GO:0006915,GO:0005737,GO:0048471,GO:0005515,GO:0007155,GO:0019717	K05749	veNOG03784	NP_001100466	cytoplasmic fmr1 interacting protein 2	gi|157819571|ref|NP_001100466.1|cytoplasmic FMR1 interacting protein 2 [Rattus norvegicus] >gi|149052349|gb|EDM04166.1| cytoplasmic FMR1 interacting protein 2 (predicted) [Rattus norvegicus]
Locus_49590_Transcript_1/1_Confidence_1.000_Length_215	215	GO:0006271,GO:0000278,GO:0005654,GO:0000084,GO:0005515	K10733	veNOG07441	2Q9Q_A	achain the crystal structure of full length human gins complex	gi|157835874|pdb|2Q9Q|AChain A, The Crystal Structure Of Full Length Human Gins Complex >gi|157835878|pdb|2Q9Q|E Chain E, The Crystal Structure Of Full Length Human Gins Complex
Locus_19024_Transcript_1/1_Confidence_1.000_Length_469	469	GO:0006857,GO:0016021,GO:0016020,GO:0006810,GO:0005215	-	veNOG10614	ABV82968	solute carrier family 15 member 1	gi|157838578|gb|ABV82968.1|intestinal peptide transporter [Sebastes nebulosus]
Locus_1_Transcript_203843/226691_Confidence_1.000_Length_657	657	GO:0017153,GO:0016020,GO:0006835	K05617	veNOG06001	NP_001103173	excitatory amino acid transporter 4	gi|157841240|ref|NP_001103173.1|excitatory amino acid transporter 4 [Danio rerio] >gi|156230842|gb|AAI51993.1| Zgc:171923 protein [Danio rerio]
Locus_1_Transcript_135034/226691_Confidence_1.000_Length_784	784	GO:0022857,GO:0016021,GO:0055085	K08211	veNOG04770	NP_001103169	solute carrier family 22 member 15-like	gi|157841272|ref|NP_001103169.1|uncharacterized protein LOC555262 [Danio rerio] >gi|156229823|gb|AAI51833.1| Zgc:165580 protein [Danio rerio]
Locus_62239_Transcript_1/1_Confidence_1.000_Length_213	213	-	K08751	veNOG16532	ABV91589	intestinal fatty acid-binding protein	gi|157886128|gb|ABV91589.1|intestinal fatty acid-binding protein [Paralichthys olivaceus]
Locus_1_Transcript_97992/226691_Confidence_1.000_Length_414	414	-	K12893	veNOG01710	CAP09559	splicing arginine serine-rich 6	gi|157888755|emb|CAP09559.1|splicing factor, arginine/serine-rich 6 [Danio rerio]
Locus_33498_Transcript_1/1_Confidence_1.000_Length_614	614	GO:0001525,GO:0004872,GO:0004930,GO:0004871,GO:0016021,GO:0070915,GO:0007165,GO:0007186	-	veNOG13748	ABW04134	lysophosphatidic acid receptor 2-like	gi|157929892|gb|ABW04134.1|lysophosphatidic acid G protein coupled receptor 4 [Epinephelus coioides]
Locus_1_Transcript_199735/226691_Confidence_1.000_Length_421	421	-	K01110	veNOG06454	AAL08419	phosphatidylinositol- -trisphosphate 3-phosphatase and dual-specificity protein phosphatase pten-like isoform 2	gi|15808383|gb|AAL08419.1|PTEN [Takifugu rubripes]
Locus_1_Transcript_176643/226691_Confidence_1.000_Length_569	569	GO:0006102,GO:0051287,GO:0006099,GO:0055114,GO:0016616,GO:0016491,GO:0004450,GO:0046872,GO:0000287	K00031	veNOG00978	AAI53922	idh1 protein	gi|158253463|gb|AAI53922.1|Idh1 protein [Danio rerio]
Locus_11864_Transcript_1/1_Confidence_1.000_Length_863	863	GO:0020037,GO:0042787,GO:0007283,GO:0005085,GO:0005743,GO:0005634,GO:0005737,GO:0008270,GO:0016567,GO:0006281,GO:0006886,GO:0005622,GO:0004842,GO:0005515	K10595	veNOG06326	AAI48319	e3 ubiquitin-protein ligase herc2-like	gi|158253947|gb|AAI48319.1|HERC2 protein [Homo sapiens]
Locus_16833_Transcript_1/1_Confidence_1.000_Length_392	392	GO:0016301,GO:0046488,GO:0016310,GO:0046854,GO:0016307	K00889	veNOG12178	AAI53961	phosphatidylinositol-4-phosphate 5- type gamma	gi|158253975|gb|AAI53961.1|LOC798876 protein [Danio rerio]
Locus_1_Transcript_192981/226691_Confidence_1.000_Length_335	335	-	K00799	veNOG13276	ABW24669	glutathione s-transferase	gi|158264220|gb|ABW24669.1|glutathione S-transferase [Paralichthys olivaceus]
Locus_1_Transcript_187041/226691_Confidence_1.000_Length_693	693	GO:0009952,GO:0004872,GO:0003677	K04650	veNOG10905	NP_956570	novel protein (zgc:56355)	gi|158517898|ref|NP_956570.2|nuclear receptor corepressor 1 [Danio rerio] >gi|118176016|gb|ABK76313.1| nuclear receptor co-repressor [Danio rerio]
Locus_17713_Transcript_1/1_Confidence_1.000_Length_487	487	GO:0043565,GO:0043401,GO:0003700,GO:0003677,GO:0005634,GO:0008270,GO:0006355,GO:0004872,GO:0048384,GO:0046872,GO:0006351,GO:0003708,GO:0003707	K08529	veNOG03281	ABW77511	retinoic acid receptor gamma	gi|158702320|gb|ABW77511.1|retinoic acid receptor gamma a [Salmo salar]
Locus_1_Transcript_98125/226691_Confidence_1.000_Length_493	493	-	K05611	veNOG03319	ABW81470	ubiquitin carboxy-terminal hydrolase l1	gi|158830133|gb|ABW81470.1|ubiquitin carboxy-terminal hydrolase L1 [Monopterus albus]
Locus_13431_Transcript_1/1_Confidence_1.000_Length_242	242	GO:0038032,GO:0007275,GO:0004871,GO:0007165,GO:0005622	K04385	veNOG00595	ABW82156	axin 2 ( axil) isoform cra_a	gi|158905354|gb|ABW82156.1|axin 2 [Pantherophis guttatus]
Locus_1_Transcript_211240/226691_Confidence_1.000_Length_267	267	GO:0004347,GO:0005737,GO:0006096,GO:0016853,GO:0006094	K01810	veNOG10333	BAF91561	glucose-6-phosphate isomerase	gi|158936892|dbj|BAF91561.1|phosphoglucose isomerase-2 [Anguilla anguilla]
Locus_34246_Transcript_1/1_Confidence_1.000_Length_311	311	GO:0016301,GO:0016310	-	COG0524;firmNOG13877	NP_350084	ribokinase family sugar kinase	gi|15896735|ref|NP_350084.1|ribokinase sugar kinase [Clostridium acetobutylicum ATCC 824] >gi|337738703|ref|YP_004638150.1| ribokinase sugar kinase [Clostridium acetobutylicum DSM 1731] >gi|384460214|ref|YP_005672634.1| sugar kinase [Clostridium acetobutylicum EA 2018] >gi|15026589|gb|AAK81424.1|AE007846_15 Sugar kinase, ribokinase family [Clostridium acetobutylicum ATCC 824] >gi|325510903|gb|ADZ…
Locus_40439_Transcript_1/1_Confidence_1.000_Length_237	237	-	-	-	CAO90072	transposase family protein	gi|159029083|emb|CAO90072.1|unnamed protein product [Microcystis aeruginosa PCC 7806]
Locus_14902_Transcript_1/1_Confidence_1.000_Length_653	653	GO:0007155,GO:0016020,GO:0005173	K05461	veNOG11637	ABW91106	kit ligand	gi|159149094|gb|ABW91106.1|kit ligand [Gasterosteus aculeatus aculeatus] >gi|159149106|gb|ABW91112.1| kit ligand [Gasterosteus aculeatus aculeatus]
Locus_8373_Transcript_3/6_Confidence_0.462_Length_2555	2555	-	K13178	veNOG05883	AAI54494	loc556764 protein	gi|159154994|gb|AAI54494.1|LOC556764 protein [Danio rerio]
Locus_5264_Transcript_2/3_Confidence_0.500_Length_3037	3037	GO:0010923,GO:0019902	K16489	veNOG07411	AAI54765	loc560147 protein	gi|159155118|gb|AAI54765.1|LOC560147 protein [Danio rerio]
Locus_1_Transcript_212186/226691_Confidence_1.000_Length_299	299	GO:0061133,GO:0000502,GO:0005737,GO:0043248,GO:0005634	-	veNOG00034	AAI54826	adrm1b protein	gi|159155275|gb|AAI54826.1|Adrm1b protein [Danio rerio]
Locus_17761_Transcript_1/1_Confidence_1.000_Length_519	519	GO:0006915,GO:0005719	-	veNOG03430	AAI54472	cat eye syndrome critical region protein 2	gi|159155373|gb|AAI54472.1|LOC799918 protein [Danio rerio]
Locus_31707_Transcript_1/1_Confidence_1.000_Length_415	415	-	-	veNOG04124;veNOG19154	AAI54476	vacuolar protein sorting-associated protein 13c-like	gi|159155405|gb|AAI54476.1|LOC798746 protein [Danio rerio]
Locus_1_Transcript_146696/226691_Confidence_1.000_Length_985	985	GO:0004221,GO:0006511	-	veNOG10018	AAI54416	c13orf22 homolog ( sapiens) like	gi|159155870|gb|AAI54416.1|C13orf22 homolog (H. sapiens), like [Danio rerio]
Locus_1_Transcript_154023/226691_Confidence_1.000_Length_513	513	GO:0046872,GO:0020037,GO:0042221,GO:0005575	-	veNOG16098	AAI54825	cyb5a protein	gi|159156005|gb|AAI54825.1|Cyb5a protein [Danio rerio]
Locus_60309_Transcript_1/1_Confidence_1.000_Length_228	228	-	-	veNOG14384	2CO9_A	achain solution structure of the hmg_box domain of thymus high mobility group box protein tox from mouse	gi|159163809|pdb|2CO9|AChain A, Solution Structure Of The Hmg_box Domain Of Thymus High Mobility Group Box Protein Tox From Mouse
Locus_1_Transcript_64490/226691_Confidence_1.000_Length_354	354	-	-	veNOG24367	XP_001694183	reverse transcriptase	gi|159472079|ref|XP_001694183.1|predicted protein [Chlamydomonas reinhardtii] >gi|158270178|gb|EDO96121.1| predicted protein [Chlamydomonas reinhardtii]
Locus_1480_Transcript_4/5_Confidence_0.545_Length_4350	4350	-	K16578	veNOG10061	CAP19544	novel protein vertebrate cytoplasmic linker associated protein 1	gi|159569348|emb|CAP19544.1|novel protein similar to vertebrate cytoplasmic linker associated protein 1 (CLASP1) [Danio rerio] >gi|159570263|emb|CAP19570.1| novel protein similar to vertebrate cytoplasmic linker associated protein 1 (CLASP1) [Danio rerio]
Locus_1_Transcript_146179/226691_Confidence_1.000_Length_379	379	GO:0051082,GO:0005509,GO:0006457,GO:0005783	K08057	veNOG08257	CAP19518	like 2	gi|159570628|emb|CAP19518.1|calreticulin, like 2 [Danio rerio]
Locus_1_Transcript_108141/226691_Confidence_1.000_Length_586	586	GO:0051056,GO:0007264,GO:0007165,GO:0005622,GO:0005085	-	veNOG09486	CAP19487	ral guanine nucleotide dissociation stimulator-like 1	gi|159570816|emb|CAP19487.1|novel protein similar to H.sapiens ral guanine nucleotide dissociation stimulator (zgc:77299) [Danio rerio]
Locus_51928_Transcript_1/1_Confidence_1.000_Length_242	242	GO:0006260,GO:0016779,GO:0016740,GO:0003887,GO:0009360,GO:0003677	K02340	proNOG06748	1JQL_B	dna polymerase delta subunit	gi|15988191|pdb|1JQL|BChain B, Mechanism Of Processivity Clamp Opening By The Delta Subunit Wrench Of The Clamp Loader Complex Of E. Coli Dna Polymerase Iii: Structure Of Beta-Delta (1-140)
Locus_1_Transcript_159433/226691_Confidence_1.000_Length_580	580	GO:0016075,GO:0003723,GO:0004525,GO:0006396,GO:0003725,GO:0005622	K03685	veNOG08734	NP_001103942	ribonuclease 3	gi|160333099|ref|NP_001103942.1|ribonuclease 3 [Danio rerio] >gi|124481653|gb|AAI33135.1| Zgc:158612 [Danio rerio]
Locus_1_Transcript_110004/226691_Confidence_1.000_Length_1311	1311	GO:0046872,GO:0051056,GO:0035556,GO:0005509,GO:0007264,GO:0005622,GO:0005085	K12362	veNOG11138	NP_001103934	ras guanyl-releasing protein 3	gi|160333122|ref|NP_001103934.1|ras guanyl-releasing protein 3 [Danio rerio] >gi|141795264|gb|AAI39528.1| Zgc:162151 protein [Danio rerio]
Locus_3140_Transcript_5/12_Confidence_0.135_Length_2333	2333	GO:0030902,GO:0007178,GO:0004675,GO:0004674,GO:0016020,GO:0004672,GO:0001501,GO:0005024,GO:0006468,GO:0005524,GO:0017002,GO:0051216,GO:0004872,GO:0001755,GO:0032924,GO:0016772,GO:0004702	K04670	veNOG01756	NP_001103748	activin receptor type-2a precursor	gi|160333324|ref|NP_001103748.1|activin receptor type-2A precursor [Danio rerio] >gi|158832370|dbj|BAF91265.1| activin receptor [Danio rerio]
Locus_4381_Transcript_2/2_Confidence_0.900_Length_7259	7259	-	-	veNOG04006	NP_001103995	ectopic p granules protein 5 homolog	gi|160333577|ref|NP_001103995.1|ectopic P granules protein 5 homolog [Danio rerio] >gi|158705853|sp|A5WUT8.1|EPG5_DANRE RecName: Full=Ectopic P granules protein 5 homolog >gi|148725971|emb|CAN88788.1| novel protein [Danio rerio]
Locus_13677_Transcript_1/1_Confidence_1.000_Length_358	358	-	-	-	NP_001103851	si:dkey- protein	gi|160333610|ref|NP_001103851.1|uncharacterized protein LOC558938 [Danio rerio] >gi|159155134|gb|AAI54802.1| Si:dkey-30c15.2 protein [Danio rerio]
Locus_5115_Transcript_1/2_Confidence_0.667_Length_956	956	GO:0046872,GO:0008270	K15708	veNOG03574	NP_001103874	ring finger protein 180	gi|160333692|ref|NP_001103874.1|RING finger protein 180 [Danio rerio] >gi|159155242|gb|AAI54783.1| Rnf180 protein [Danio rerio]
Locus_1753_Transcript_2/3_Confidence_0.800_Length_4246	4246	-	-	veNOG00453	NP_001104232	vasorin b precursor	gi|160420231|ref|NP_001104232.1|vasorin b precursor [Danio rerio] >gi|141795493|gb|AAI39542.1| LOC100004428 protein [Danio rerio] >gi|213625915|gb|AAI71598.1| Vasorin like [Danio rerio]
Locus_3224_Transcript_1/5_Confidence_0.300_Length_1267	1267	GO:0003854,GO:0055114,GO:0016491,GO:0000166,GO:0016616,GO:0006694,GO:0016853,GO:0005575	K12408	veNOG12835	AAI55182	hydroxy-delta-5-steroid 3 beta- and steroid delta-isomerase	gi|160773207|gb|AAI55182.1|Hsd3b7 protein [Danio rerio]
Locus_28561_Transcript_1/1_Confidence_1.000_Length_432	432	GO:0005543	-	-	AAI55333	loc100001129 protein	gi|160774064|gb|AAI55333.1|LOC100001129 protein [Danio rerio]
Locus_1_Transcript_210872/226691_Confidence_1.000_Length_335	335	GO:0055114,GO:0016491,GO:0003995,GO:0008152,GO:0016627,GO:0050660	K09479	veNOG13877	AAI55202	acadvl protein	gi|160774198|gb|AAI55202.1|Acadvl protein [Danio rerio]
Locus_54156_Transcript_1/1_Confidence_1.000_Length_224	224	GO:0016740,GO:0032259,GO:0003684,GO:0008168,GO:0003677,GO:0006974,GO:0000166,GO:0017111,GO:0005524,GO:0006281,GO:0046872	K04485	firmNOG00894;proNOG03150	YP_001560549	dna repair protein	gi|160881581|ref|YP_001560549.1|DNA repair protein RadA [Clostridium phytofermentans ISDg] >gi|160430247|gb|ABX43810.1| DNA repair protein RadA [Clostridium phytofermentans ISDg]
Locus_7466_Transcript_2/2_Confidence_0.500_Length_622	622	-	-	NOG46254	ZP_02063376	hypothetical protein BACOVA_00321 [Bacteroides ovatus ATCC 8483]	gi|160882373|ref|ZP_02063376.1|hypothetical protein BACOVA_00321 [Bacteroides ovatus ATCC 8483] >gi|156112186|gb|EDO13931.1| hypothetical protein BACOVA_00321 [Bacteroides ovatus ATCC 8483]
Locus_25095_Transcript_1/1_Confidence_1.000_Length_223	223	GO:0004180,GO:0004872,GO:0016020,GO:0009279,GO:0006810,GO:0005886,GO:0005215	-	NOG117801;NOG276611	ZP_02068763	family -linked outer membrane protein	gi|160887760|ref|ZP_02068763.1|hypothetical protein BACUNI_00163 [Bacteroides uniformis ATCC 8492] >gi|317478058|ref|ZP_07937239.1| TonB dependent receptor [Bacteroides sp. 4_1_36] >gi|156862702|gb|EDO56133.1| TonB-linked outer membrane protein, SusC/RagA family [Bacteroides uniformis ATCC 8492] >gi|316905779|gb|EFV27552.1| TonB dependent receptor [Bacteroides sp. 4_1_36]
Locus_32066_Transcript_1/1_Confidence_1.000_Length_347	347	GO:0055114,GO:0016491,GO:0000166,GO:0004735,GO:0006561	K00286	COG0345;NOG282076	ZP_02069026	pyrroline-5-carboxylate reductase	gi|160888023|ref|ZP_02069026.1|hypothetical protein BACUNI_00429 [Bacteroides uniformis ATCC 8492] >gi|317478593|ref|ZP_07937750.1| pyrroline-5-carboxylate reductase [Bacteroides sp. 4_1_36] >gi|156862522|gb|EDO55953.1| pyrroline-5-carboxylate reductase [Bacteroides uniformis ATCC 8492] >gi|316905234|gb|EFV27031.1| pyrroline-5-carboxylate reductase [Bacteroides sp. 4_1_36]
Locus_68825_Transcript_1/1_Confidence_1.000_Length_203	203	-	-	NOG46254;proNOG20701	ZP_02069693	cell wall-associated hydrolase	gi|160888690|ref|ZP_02069693.1|hypothetical protein BACUNI_01107 [Bacteroides uniformis ATCC 8492] >gi|160889377|ref|ZP_02070380.1| hypothetical protein BACUNI_01800 [Bacteroides uniformis ATCC 8492] >gi|160890027|ref|ZP_02071030.1| hypothetical protein BACUNI_02463 [Bacteroides uniformis ATCC 8492] >gi|160890557|ref|ZP_02071560.1| hypothetical protein BACUNI_02999 [Bacteroides uniformis ATCC 849…
Locus_11412_Transcript_1/1_Confidence_1.000_Length_327	327	GO:0004180,GO:0004872,GO:0016020,GO:0009279,GO:0006810,GO:0005886,GO:0005215	-	NOG85156	ZP_02070189	family -linked outer membrane protein	gi|160889186|ref|ZP_02070189.1|hypothetical protein BACUNI_01607 [Bacteroides uniformis ATCC 8492] >gi|156861193|gb|EDO54624.1| TonB-linked outer membrane protein, SusC/RagA family [Bacteroides uniformis ATCC 8492]
Locus_23292_Transcript_1/1_Confidence_1.000_Length_313	313	GO:0003676,GO:0015074	-	COG4584;proNOG01666	ZP_02072251	integrase core domain protein	gi|160891248|ref|ZP_02072251.1|hypothetical protein BACUNI_03696 [Bacteroides uniformis ATCC 8492] >gi|156859469|gb|EDO52900.1| integrase core domain protein [Bacteroides uniformis ATCC 8492]
Locus_58647_Transcript_1/1_Confidence_1.000_Length_218	218	GO:0006461,GO:0008535,GO:0016020	-	COG0755	ZP_02072973	cytochrome c biogenesis protein ccsa	gi|160891970|ref|ZP_02072973.1|hypothetical protein BACUNI_04429 [Bacteroides uniformis ATCC 8492] >gi|156858448|gb|EDO51879.1| cytochrome c assembly protein [Bacteroides uniformis ATCC 8492]
Locus_38500_Transcript_1/1_Confidence_1.000_Length_222	222	GO:0006508,GO:0004177	-	-	ZP_02076151	hypothetical protein CLOL250_02939 [Clostridium sp. L2-50]	gi|160895381|ref|ZP_02076151.1|hypothetical protein CLOL250_02939 [Clostridium sp. L2-50] >gi|156862952|gb|EDO56383.1| hypothetical protein CLOL250_02939 [Clostridium sp. L2-50]
Locus_23767_Transcript_1/1_Confidence_1.000_Length_349	349	GO:0016887,GO:0005524,GO:0015408,GO:0016787,GO:0000166,GO:0017111,GO:0006200	K02028	proNOG00638	YP_001561389	abc transporter-like protein	gi|160895807|ref|YP_001561389.1|ABC transporter-like protein [Delftia acidovorans SPH-1] >gi|333912034|ref|YP_004485766.1| Fe(3+)-transporting ATPase [Delftia sp. Cs1-4] >gi|160361391|gb|ABX33004.1| ABC transporter related [Delftia acidovorans SPH-1] >gi|333742234|gb|AEF87411.1| Fe(3+)-transporting ATPase [Delftia sp. Cs1-4]
Locus_28442_Transcript_1/1_Confidence_1.000_Length_343	343	GO:0006817,GO:0016020,GO:0005315	K03306	proNOG02240	YP_001566362	phosphate transporter	gi|160900780|ref|YP_001566362.1|phosphate transporter [Delftia acidovorans SPH-1] >gi|333912918|ref|YP_004486650.1| phosphate transporter [Delftia sp. Cs1-4] >gi|160366364|gb|ABX37977.1| phosphate transporter [Delftia acidovorans SPH-1] >gi|333743118|gb|AEF88295.1| phosphate transporter [Delftia sp. Cs1-4]
Locus_23776_Transcript_1/1_Confidence_1.000_Length_368	368	-	-	-	ZP_02076790	hypothetical protein EUBDOL_00582 [Eubacterium dolichum DSM 3991]	gi|160914575|ref|ZP_02076790.1|hypothetical protein EUBDOL_00582 [Eubacterium dolichum DSM 3991] >gi|160915973|ref|ZP_02078181.1| hypothetical protein EUBDOL_02000 [Eubacterium dolichum DSM 3991] >gi|158432449|gb|EDP10738.1| hypothetical protein EUBDOL_02000 [Eubacterium dolichum DSM 3991] >gi|158433733|gb|EDP12022.1| hypothetical protein EUBDOL_00582 [Eubacterium dolichum DSM 3991]
Locus_30924_Transcript_1/1_Confidence_1.000_Length_387	387	-	-	-	ZP_02079992	conserved protein	gi|160932602|ref|ZP_02079992.1|hypothetical protein CLOLEP_01442 [Clostridium leptum DSM 753] >gi|156868561|gb|EDO61933.1| hypothetical protein CLOLEP_01442 [Clostridium leptum DSM 753]
Locus_46383_Transcript_1/1_Confidence_1.000_Length_300	300	-	-	NOG69646	ZP_02079996	conserved domain partial	gi|160932606|ref|ZP_02079996.1|hypothetical protein CLOLEP_01448 [Clostridium leptum DSM 753] >gi|156868565|gb|EDO61937.1| hypothetical protein CLOLEP_01448 [Clostridium leptum DSM 753]
Locus_37406_Transcript_1/1_Confidence_1.000_Length_251	251	GO:0005525,GO:0003924,GO:0006184,GO:0000166	K03596	firmNOG00078	ZP_02079999	gtp-binding protein	gi|160932609|ref|ZP_02079999.1|hypothetical protein CLOLEP_01451 [Clostridium leptum DSM 753] >gi|156868568|gb|EDO61940.1| GTP-binding protein LepA [Clostridium leptum DSM 753]
Locus_35059_Transcript_1/1_Confidence_1.000_Length_219	219	GO:0016021,GO:0019835	K11068	COG1272;firmNOG03979;proNOG16310	ZP_02080128	channel hemolysin iii family	gi|160932739|ref|ZP_02080128.1|hypothetical protein CLOLEP_01580 [Clostridium leptum DSM 753] >gi|156867813|gb|EDO61185.1| channel protein, hemolysin III family [Clostridium leptum DSM 753]
Locus_23593_Transcript_1/1_Confidence_1.000_Length_234	234	GO:0006184,GO:0006413,GO:0000166,GO:0005737,GO:0006412,GO:0005525,GO:0005622,GO:0003743,GO:0003924	K02519	-	ZP_02080298	translation initiation factor if-2	gi|160932909|ref|ZP_02080298.1|hypothetical protein CLOLEP_01750 [Clostridium leptum DSM 753] >gi|156867983|gb|EDO61355.1| translation initiation factor IF-2 [Clostridium leptum DSM 753]
Locus_42773_Transcript_1/1_Confidence_1.000_Length_349	349	-	-	firmNOG02679	ZP_02080823	hypothetical protein CLOLEP_02281 [Clostridium leptum DSM 753]	gi|160933435|ref|ZP_02080823.1|hypothetical protein CLOLEP_02281 [Clostridium leptum DSM 753] >gi|156867312|gb|EDO60684.1| hypothetical protein CLOLEP_02281 [Clostridium leptum DSM 753]
Locus_9666_Transcript_1/1_Confidence_1.000_Length_352	352	GO:0006259,GO:0005694,GO:0005524,GO:0006265,GO:0003918,GO:0003916,GO:0016853,GO:0003677	K02469	firmNOG00318;proNOG02083	ZP_02081131	hypothetical protein CLOLEP_02604 [Clostridium leptum DSM 753]	gi|160933743|ref|ZP_02081131.1|hypothetical protein CLOLEP_02604 [Clostridium leptum DSM 753] >gi|156867620|gb|EDO60992.1| hypothetical protein CLOLEP_02604 [Clostridium leptum DSM 753]
Locus_19222_Transcript_1/1_Confidence_1.000_Length_316	316	GO:0016021,GO:0016020,GO:0006810,GO:0005886,GO:0005215	K02015	proNOG01905	ZP_02084578	iron compound abc permease protein	gi|160937216|ref|ZP_02084578.1|hypothetical protein CLOBOL_02106 [Clostridium bolteae ATCC BAA-613] >gi|158439780|gb|EDP17529.1| hypothetical protein CLOBOL_02106 [Clostridium bolteae ATCC BAA-613]
Locus_27559_Transcript_1/1_Confidence_1.000_Length_339	339	GO:0006355,GO:0006352,GO:0016987,GO:0003700,GO:0003677	-	-	ZP_02086755	glutamic acid-rich protein	gi|160939405|ref|ZP_02086755.1|hypothetical protein CLOBOL_04298 [Clostridium bolteae ATCC BAA-613] >gi|158437615|gb|EDP15377.1| hypothetical protein CLOBOL_04298 [Clostridium bolteae ATCC BAA-613]
Locus_29684_Transcript_1/1_Confidence_1.000_Length_369	369	-	-	-	ZP_02089938	conserved protein	gi|160942696|ref|ZP_02089938.1|hypothetical protein FAEPRAM212_00169 [Faecalibacterium prausnitzii M21/2] >gi|160943673|ref|ZP_02090905.1| hypothetical protein FAEPRAM212_01167 [Faecalibacterium prausnitzii M21/2] >gi|158445128|gb|EDP22131.1| hypothetical protein FAEPRAM212_01167 [Faecalibacterium prausnitzii M21/2] >gi|158445970|gb|EDP22973.1| hypothetical protein FAEPRAM212_00169 [Faecalibacter…
Locus_17690_Transcript_1/1_Confidence_1.000_Length_301	301	GO:0055114,GO:0016491	K07137	firmNOG01809	ZP_02090033	fad dependent oxidoreductase	gi|160942792|ref|ZP_02090033.1|hypothetical protein FAEPRAM212_00269 [Faecalibacterium prausnitzii M21/2] >gi|158445957|gb|EDP22960.1| FAD dependent oxidoreductase [Faecalibacterium prausnitzii M21/2] >gi|295103860|emb|CBL01404.1| Uncharacterized FAD-dependent dehydrogenases [Faecalibacterium prausnitzii SL3/3]
Locus_28683_Transcript_1/1_Confidence_1.000_Length_310	310	GO:0006629,GO:0004806	-	-	ZP_02090192	tat pathway signal sequence	gi|160942953|ref|ZP_02090192.1|hypothetical protein FAEPRAM212_00431 [Faecalibacterium prausnitzii M21/2] >gi|158445854|gb|EDP22857.1| Tat pathway signal sequence domain protein [Faecalibacterium prausnitzii M21/2]
Locus_1_Transcript_128464/226691_Confidence_1.000_Length_287	287	-	-	-	ZP_02090302	hypothetical protein FAEPRAM212_00542 [Faecalibacterium prausnitzii M21/2]	gi|160943064|ref|ZP_02090302.1|hypothetical protein FAEPRAM212_00542 [Faecalibacterium prausnitzii M21/2] >gi|160943396|ref|ZP_02090630.1| hypothetical protein FAEPRAM212_00882 [Faecalibacterium prausnitzii M21/2] >gi|160944183|ref|ZP_02091413.1| hypothetical protein FAEPRAM212_01691 [Faecalibacterium prausnitzii M21/2] >gi|158444859|gb|EDP21863.1| hypothetical protein FAEPRAM212_01691 [Faecaliba…
Locus_63131_Transcript_1/1_Confidence_1.000_Length_238	238	GO:0051301,GO:0016020	-	-	ZP_02090467	efflux abc permease protein	gi|160943231|ref|ZP_02090467.1|hypothetical protein FAEPRAM212_00717 [Faecalibacterium prausnitzii M21/2] >gi|158445470|gb|EDP22473.1| efflux ABC transporter, permease protein [Faecalibacterium prausnitzii M21/2] >gi|295105195|emb|CBL02739.1| Cell division protein [Faecalibacterium prausnitzii SL3/3]
Locus_30016_Transcript_1/1_Confidence_1.000_Length_220	220	-	-	-	ZP_02090616	hypothetical protein FAEPRAM212_00867 [Faecalibacterium prausnitzii M21/2]	gi|160943381|ref|ZP_02090616.1|hypothetical protein FAEPRAM212_00867 [Faecalibacterium prausnitzii M21/2] >gi|158445407|gb|EDP22410.1| hypothetical protein FAEPRAM212_00867 [Faecalibacterium prausnitzii M21/2]
Locus_25980_Transcript_1/1_Confidence_1.000_Length_311	311	GO:0016853	-	COG1082;proNOG13554	ZP_02090682	ap family 2	gi|160943448|ref|ZP_02090682.1|hypothetical protein FAEPRAM212_00939 [Faecalibacterium prausnitzii M21/2] >gi|158445308|gb|EDP22311.1| AP endonuclease, family 2 [Faecalibacterium prausnitzii M21/2]
Locus_5574_Transcript_1/1_Confidence_1.000_Length_258	258	GO:0007049,GO:0005737,GO:0003755,GO:0006457,GO:0051301,GO:0000413,GO:0016853,GO:0015031	-	-	ZP_02090713	trigger factor	gi|160943480|ref|ZP_02090713.1|hypothetical protein FAEPRAM212_00970 [Faecalibacterium prausnitzii M21/2] >gi|158445159|gb|EDP22162.1| hypothetical protein FAEPRAM212_00970 [Faecalibacterium prausnitzii M21/2]
Locus_15836_Transcript_1/1_Confidence_1.000_Length_308	308	-	-	proNOG01946	ZP_02090843	bnr asp-box repeat protein	gi|160943611|ref|ZP_02090843.1|hypothetical protein FAEPRAM212_01103 [Faecalibacterium prausnitzii M21/2] >gi|158445066|gb|EDP22069.1| BNR/Asp-box repeat protein [Faecalibacterium prausnitzii M21/2] >gi|295104439|emb|CBL01983.1| Predicted neuraminidase (sialidase) [Faecalibacterium prausnitzii SL3/3]
Locus_28952_Transcript_2/3_Confidence_0.647_Length_301	301	-	-	-	ZP_02090904	hypothetical protein FAEPRAM212_01166 [Faecalibacterium prausnitzii M21/2]	gi|160943672|ref|ZP_02090904.1|hypothetical protein FAEPRAM212_01166 [Faecalibacterium prausnitzii M21/2] >gi|158445127|gb|EDP22130.1| hypothetical protein FAEPRAM212_01166 [Faecalibacterium prausnitzii M21/2]
Locus_62785_Transcript_1/1_Confidence_1.000_Length_251	251	-	-	-	ZP_02090963	hypothetical protein FAEPRAM212_01227 [Faecalibacterium prausnitzii M21/2]	gi|160943732|ref|ZP_02090963.1|hypothetical protein FAEPRAM212_01227 [Faecalibacterium prausnitzii M21/2] >gi|158444906|gb|EDP21909.1| hypothetical protein FAEPRAM212_01227 [Faecalibacterium prausnitzii M21/2]
Locus_11749_Transcript_1/1_Confidence_1.000_Length_307	307	GO:0004645,GO:0016740,GO:0005975,GO:0030170,GO:0016757	K00688	opiNOG02286;veNOG11322	ZP_02091207	glycogen starch alpha-glucan family	gi|160943977|ref|ZP_02091207.1|hypothetical protein FAEPRAM212_01478 [Faecalibacterium prausnitzii M21/2] >gi|158444653|gb|EDP21657.1| phosphorylase, glycogen/starch/alpha-glucan family [Faecalibacterium prausnitzii M21/2]
Locus_22633_Transcript_1/1_Confidence_1.000_Length_328	328	-	-	firmNOG02061	ZP_02091241	virion core protein (lumpy skin disease virus)	gi|160944011|ref|ZP_02091241.1|hypothetical protein FAEPRAM212_01512 [Faecalibacterium prausnitzii M21/2] >gi|158444687|gb|EDP21691.1| hypothetical protein FAEPRAM212_01512 [Faecalibacterium prausnitzii M21/2]
Locus_28093_Transcript_1/1_Confidence_1.000_Length_281	281	GO:0003735,GO:0006412,GO:0030529,GO:0005840,GO:0005622	-	-	ZP_02091841	ribosomal protein l7 l12	gi|160944614|ref|ZP_02091841.1|hypothetical protein FAEPRAM212_02127 [Faecalibacterium prausnitzii M21/2] >gi|158443798|gb|EDP20802.1| ribosomal protein L7/L12 [Faecalibacterium prausnitzii M21/2]
Locus_40808_Transcript_1/1_Confidence_1.000_Length_290	290	GO:0016021,GO:0016020,GO:0006810,GO:0005886,GO:0005215	-	-	ZP_02091856	amino acid or sugar abc transport permease protein	gi|160944629|ref|ZP_02091856.1|hypothetical protein FAEPRAM212_02142 [Faecalibacterium prausnitzii M21/2] >gi|158443813|gb|EDP20817.1| branched-chain amino acid ABC transporter, permease protein [Faecalibacterium prausnitzii M21/2] >gi|295104368|emb|CBL01912.1| ABC-type uncharacterized transport system, permease component [Faecalibacterium prausnitzii SL3/3]
Locus_56532_Transcript_1/1_Confidence_1.000_Length_203	203	GO:0016874,GO:0006418,GO:0000166,GO:0005737,GO:0006412,GO:0005524,GO:0004819,GO:0004812,GO:0016876,GO:0006425,GO:0043039	-	-	ZP_02092007	glutamine--trna ligase	gi|160944780|ref|ZP_02092007.1|hypothetical protein FAEPRAM212_02295 [Faecalibacterium prausnitzii M21/2] >gi|158443964|gb|EDP20968.1| glutamine--tRNA ligase [Faecalibacterium prausnitzii M21/2] >gi|295104290|emb|CBL01834.1| glutaminyl-tRNA synthetase [Faecalibacterium prausnitzii SL3/3]
Locus_29724_Transcript_1/1_Confidence_1.000_Length_282	282	GO:0016887,GO:0005524,GO:0000166,GO:0017111,GO:0006200	K05833	firmNOG00807;proNOG03882	ZP_02092289	abc atp-binding protein	gi|160945063|ref|ZP_02092289.1|hypothetical protein FAEPRAM212_02581 [Faecalibacterium prausnitzii M21/2] >gi|158442794|gb|EDP19799.1| ABC transporter, ATP-binding protein [Faecalibacterium prausnitzii M21/2]
Locus_53164_Transcript_1/1_Confidence_1.000_Length_210	210	GO:0003676,GO:0090305,GO:0004518	-	-	ZP_02092329	tigr00252 family protein	gi|160945103|ref|ZP_02092329.1|hypothetical protein FAEPRAM212_02622 [Faecalibacterium prausnitzii M21/2] >gi|158442834|gb|EDP19839.1| putative TIGR00252 family protein [Faecalibacterium prausnitzii M21/2]
Locus_19180_Transcript_1/1_Confidence_1.000_Length_293	293	GO:0046872,GO:0006355,GO:0005524,GO:0006351,GO:0000166,GO:0045892,GO:0008270,GO:0003677	K07738	firmNOG04729	ZP_02092339	transcriptional regulator	gi|160945113|ref|ZP_02092339.1|hypothetical protein FAEPRAM212_02632 [Faecalibacterium prausnitzii M21/2] >gi|158442844|gb|EDP19849.1| transcriptional regulator NrdR [Faecalibacterium prausnitzii M21/2] >gi|295105641|emb|CBL03185.1| transcriptional regulator NrdR [Faecalibacterium prausnitzii SL3/3]
Locus_29346_Transcript_1/2_Confidence_0.667_Length_349	349	GO:0004386,GO:0003677,GO:0016787,GO:0006260,GO:0003676,GO:0000166,GO:0017111,GO:0005524,GO:0008026	K04066	COG1198;firmNOG00558	ZP_02092447	primosomal protein n	gi|160945221|ref|ZP_02092447.1|hypothetical protein FAEPRAM212_02740 [Faecalibacterium prausnitzii M21/2] >gi|158442952|gb|EDP19957.1| primosomal protein N' [Faecalibacterium prausnitzii M21/2]
Locus_20867_Transcript_1/1_Confidence_1.000_Length_283	283	GO:0016779,GO:0016740,GO:0006351,GO:0003899,GO:0032549,GO:0003677	K03043	firmNOG01654	ZP_02092503	dna-directed rna beta subunit	gi|160945277|ref|ZP_02092503.1|hypothetical protein FAEPRAM212_02796 [Faecalibacterium prausnitzii M21/2] >gi|158443008|gb|EDP20013.1| DNA-directed RNA polymerase, beta subunit [Faecalibacterium prausnitzii M21/2] >gi|295105510|emb|CBL03054.1| DNA-directed RNA polymerase subunit beta [Faecalibacterium prausnitzii SL3/3]
Locus_29729_Transcript_1/1_Confidence_1.000_Length_394	394	GO:0046872,GO:0008152,GO:0003824,GO:0051539,GO:0051536	K06871	firmNOG01455	ZP_02092671	radical sam domain protein	gi|160945445|ref|ZP_02092671.1|hypothetical protein FAEPRAM212_02968 [Faecalibacterium prausnitzii M21/2] >gi|158443176|gb|EDP20181.1| six-Cys-in-45 modification radical SAM protein [Faecalibacterium prausnitzii M21/2]
Locus_51519_Transcript_1/1_Confidence_1.000_Length_228	228	GO:0043856,GO:0042177,GO:0006950,GO:0005737,GO:0045893,GO:0009267,GO:0010350,GO:0005515	-	NOG14047	NP_415678	anti-adapter protein	gi|16129123|ref|NP_415678.1|RpoS stabilzer during Mg starvation, anti-RssB factor [Escherichia coli str. K-12 substr. MG1655] >gi|170020470|ref|YP_001725424.1| hypothetical protein EcolC_2466 [Escherichia coli ATCC 8739] >gi|170080788|ref|YP_001730108.1| hypothetical protein ECDH10B_1209 [Escherichia coli str. K-12 substr. DH10B] >gi|238900391|ref|YP_002926187.1| hypothetical protein BWG_0985 [Es…
Locus_65151_Transcript_1/1_Confidence_1.000_Length_277	277	-	-	veNOG06692	ABX65439	histone-lysine n-methyltransferase prdm6-like	gi|161347481|gb|ABX65439.1|PR domain containing 6 [Danio rerio]
Locus_43001_Transcript_1/1_Confidence_1.000_Length_271	271	GO:0016874,GO:0006419,GO:0003676,GO:0006412,GO:0000166,GO:0005737,GO:0005524,GO:0003723,GO:0000049,GO:0004813,GO:0004812,GO:0046872,GO:0016876,GO:0043039	K01872	firmNOG00200	YP_001576937	alanyl-trna synthetase	gi|161506983|ref|YP_001576937.1|alanyl-tRNA synthetase [Lactobacillus helveticus DPC 4571] >gi|205830127|sp|A8YTJ0.1|SYA_LACH4 RecName: Full=Alanine--tRNA ligase; AltName: Full=Alanyl-tRNA synthetase; Short=AlaRS >gi|160347972|gb|ABX26646.1| Alanyl-tRNA synthetase [Lactobacillus helveticus DPC 4571]
Locus_1_Transcript_213347/226691_Confidence_1.000_Length_267	267	GO:0005618	-	-	YP_001576985	membrane protein	gi|161507031|ref|YP_001576985.1|hypothetical protein lhv_0496 [Lactobacillus helveticus DPC 4571] >gi|160348020|gb|ABX26694.1| putative membrane protein [Lactobacillus helveticus DPC 4571]
Locus_5838_Transcript_1/1_Confidence_1.000_Length_314	314	GO:0016740,GO:0009058,GO:0004595,GO:0000166,GO:0005737,GO:0005524,GO:0016779,GO:0003824,GO:0015937	K00954	firmNOG05052	YP_001577293	phosphopantetheine adenylyltransferase	gi|161507339|ref|YP_001577293.1|phosphopantetheine adenylyltransferase [Lactobacillus helveticus DPC 4571] >gi|260101771|ref|ZP_05752008.1| pantetheine-phosphate adenylyltransferase [Lactobacillus helveticus DSM 20075] >gi|172048264|sp|A8YUR4.1|COAD_LACH4 RecName: Full=Phosphopantetheine adenylyltransferase; AltName: Full=Dephospho-CoA pyrophosphorylase; AltName: Full=Pantetheine-phosphate adenyl…
Locus_39019_Transcript_1/1_Confidence_1.000_Length_243	243	GO:0003676,GO:0015074	-	firmNOG04672	YP_001577432	transposase	gi|161507478|ref|YP_001577432.1|transposase [Lactobacillus helveticus DPC 4571] >gi|160348467|gb|ABX27141.1| transposase [Lactobacillus helveticus DPC 4571]
Locus_1_Transcript_198173/226691_Confidence_1.000_Length_323	323	-	-	veNOG01347	AAI55670	loc796833 protein	gi|161611453|gb|AAI55670.1|LOC796833 protein [Danio rerio]
Locus_317_Transcript_2/3_Confidence_0.750_Length_3704	3704	GO:0008150,GO:0005575	-	veNOG03094	AAI55758	si:dkey- protein	gi|161611480|gb|AAI55758.1|Si:dkey-98f17.2 protein [Danio rerio]
Locus_1_Transcript_139074/226691_Confidence_1.000_Length_2074	2074	GO:0016342,GO:0005902,GO:0030057,GO:0015629,GO:0005913,GO:0005938,GO:0045296,GO:0005198,GO:0007155	K05691	veNOG00145	AAI55816	catenin (cadherin-associated protein) alpha	gi|161611586|gb|AAI55816.1|Catenin (cadherin-associated protein), alpha [Danio rerio]
Locus_23172_Transcript_1/1_Confidence_1.000_Length_1012	1012	GO:0003779,GO:0007010	K10369	veNOG02625	AAI55751	svil protein	gi|161611697|gb|AAI55751.1|Svil protein [Danio rerio]
Locus_1_Transcript_193432/226691_Confidence_1.000_Length_991	991	GO:0008430,GO:0005576	-	veNOG16001	AAI55822	selenoprotein 1a	gi|161612237|gb|AAI55822.1|Selenoprotein P, plasma, 1a [Danio rerio] >gi|166796357|gb|AAI59241.1| Selenoprotein P, plasma, 1a [Danio rerio]
Locus_23202_Transcript_1/1_Confidence_1.000_Length_774	774	GO:0003674,GO:0008150	-	-	NP_001104627	ewing tumor-associated antigen 1	gi|162139038|ref|NP_001104627.1|Ewing tumor-associated antigen 1 [Danio rerio] >gi|158253803|gb|AAI53951.1| Zgc:171518 protein [Danio rerio]
Locus_821_Transcript_19/24_Confidence_0.370_Length_5637	5637	GO:0000793,GO:0042393,GO:0005634	K11722	veNOG12311	NP_001104751	bromodomain-containing protein 4	gi|162287117|ref|NP_001104751.1|bromodomain-containing protein 4 [Danio rerio] >gi|159507457|gb|ABW97742.1| bromodomain 4 [Danio rerio]
Locus_63476_Transcript_1/1_Confidence_1.000_Length_227	227	GO:0005524,GO:0006950	K03695	proNOG03087	ABX88889	type iv prepilin-like protein	gi|162404917|gb|ABX88889.1|heat shock protein [Edwardsiella ictaluri 93-146]
Locus_1_Transcript_110536/226691_Confidence_1.000_Length_908	908	GO:0003723,GO:0003676,GO:0005737,GO:0007275,GO:0008270,GO:0003677,GO:0005634,GO:0005622	K13203	veNOG09893	Q6PCR6	zfr_danre ame: full=zinc finger rna-binding protein	gi|162416261|sp|Q6PCR6.2|ZFR_DANRERecName: Full=Zinc finger RNA-binding protein
Locus_24407_Transcript_1/1_Confidence_1.000_Length_433	433	-	-	veNOG03003	ABY26093	leukotriene-b omega-hydroxylase 2-like	gi|162957571|gb|ABY26093.1|cytochrome P450 [Larimichthys crocea]
Locus_31361_Transcript_1/1_Confidence_1.000_Length_252	252	-	K06092	veNOG06817;veNOG19610	CAC95158	novel protein vertebrate -like protein	gi|16304505|emb|CAC95158.1|novel protein similar to human PDZ domain proteins [Danio rerio]
Locus_50266_Transcript_1/1_Confidence_1.000_Length_259	259	GO:0004803,GO:0006313,GO:0003677	-	-	ZP_02161266	transposase family protein	gi|163754143|ref|ZP_02161266.1|transposase [Kordia algicida OT-1] >gi|161326357|gb|EDP97683.1| transposase [Kordia algicida OT-1]
Locus_67531_Transcript_1/1_Confidence_1.000_Length_514	514	GO:0035418,GO:0045211,GO:0043025,GO:0005886,GO:2001257,GO:0044325,GO:2001256,GO:0007623,GO:0030054,GO:0051592,GO:0016020,GO:0032947,GO:0031802,GO:0046982,GO:0045202,GO:0032236,GO:0030018,GO:0042802,GO:0006950,GO:0042220,GO:0005102,GO:0090279,GO:0097110,GO:0043198,GO:0060076,GO:0030425,GO:0048741,GO:0005515,GO:0043034,GO:0003009,GO:0005737,GO:0019717,GO:0035094,GO:0007216,GO:0035256,GO:0014069	K15010	veNOG03203	NP_001106603	homer homolog 1	gi|163914761|ref|NP_001106603.1|homer homolog 1 [Xenopus (Silurana) tropicalis] >gi|160773587|gb|AAI55437.1| homer1 protein [Xenopus (Silurana) tropicalis]
Locus_16250_Transcript_1/1_Confidence_1.000_Length_983	983	GO:0004872	K05842	veNOG14306	NP_001106665	tir domain-containing adapter molecule 1	gi|163954963|ref|NP_001106665.1|toll-like receptor adaptor molecule [Takifugu rubripes] >gi|158828568|dbj|BAF91188.1| toll-like receptor adaptor molecule [Takifugu rubripes]
Locus_18269_Transcript_1/1_Confidence_1.000_Length_378	378	GO:0005634,GO:0003677,GO:0003676,GO:0008270,GO:0021654,GO:0006355,GO:0005622,GO:0006351,GO:0046872,GO:0048932	K12496	veNOG04013	ABY50721	e3 sumo-protein ligase egr2 isoform 2	gi|163963594|gb|ABY50721.1|early growth response 2b [Salmo salar] >gi|163963596|gb|ABY50722.1| early growth response 2 [Salmo salar]
Locus_1_Transcript_115903/226691_Confidence_1.000_Length_266	266	-	-	veNOG08567	ABY55167	interferon-inducible protein 56	gi|164422177|gb|ABY55167.1|interferon-inducible protein 56 [Larimichthys crocea]
Locus_19561_Transcript_4/5_Confidence_0.583_Length_1582	1582	GO:0006367,GO:0006366,GO:0005524,GO:0003824,GO:0005674,GO:0005634,GO:0008026	K03139	veNOG04570	NP_001096603	general transcription factor polypeptide 30kda	gi|164448676|ref|NP_001096603.1|general transcription factor IIF, polypeptide 2a isoform 2 [Danio rerio] >gi|156230595|gb|AAI52268.1| MGC174761 protein [Danio rerio]
Locus_1_Transcript_126208/226691_Confidence_1.000_Length_350	350	GO:0035279,GO:0035278,GO:0003723,GO:0000932,GO:0016787,GO:0016891,GO:0000340,GO:0003676,GO:0016442,GO:0035197,GO:0090305,GO:0030529,GO:0046872,GO:0031047,GO:0006417,GO:0045947,GO:0005845,GO:0035068,GO:0005737,GO:0004519,GO:0004518,GO:0031054,GO:0070551	K11593	veNOG08914	ABV22635	argonaute 2	gi|164498968|gb|ABV22635.1|argonaute 2 [Gobiocypris rarus]
Locus_57191_Transcript_1/1_Confidence_1.000_Length_389	389	-	-	-	XP_001728577	hypothetical protein MGL_4285 [Malassezia globosa CBS 7966]	gi|164654871|ref|XP_001728577.1|hypothetical protein MGL_4285 [Malassezia globosa CBS 7966] >gi|159102433|gb|EDP41363.1| hypothetical protein MGL_4285 [Malassezia globosa CBS 7966]
Locus_40894_Transcript_1/1_Confidence_1.000_Length_251	251	-	-	-	XP_001728578	hypothetical protein MGL_4286 [Malassezia globosa CBS 7966]	gi|164654873|ref|XP_001728578.1|hypothetical protein MGL_4286 [Malassezia globosa CBS 7966] >gi|159102434|gb|EDP41364.1| hypothetical protein MGL_4286 [Malassezia globosa CBS 7966]
Locus_1_Transcript_142210/226691_Confidence_1.000_Length_216	216	GO:0016021,GO:0016020,GO:0006810	K15109	opiNOG10926	XP_001728754	carnitine acyl carnitine carrier	gi|164655247|ref|XP_001728754.1|hypothetical protein MGL_4089 [Malassezia globosa CBS 7966] >gi|159102638|gb|EDP41540.1| hypothetical protein MGL_4089 [Malassezia globosa CBS 7966]
Locus_60856_Transcript_1/1_Confidence_1.000_Length_213	213	-	-	-	ZP_02211388	hypothetical protein CLOBAR_01001 [Clostridium bartlettii DSM 16795]	gi|164687360|ref|ZP_02211388.1|hypothetical protein CLOBAR_01001 [Clostridium bartlettii DSM 16795] >gi|164603784|gb|EDQ97249.1| hypothetical protein CLOBAR_01001 [Clostridium bartlettii DSM 16795]
Locus_21305_Transcript_1/1_Confidence_1.000_Length_475	475	GO:0030506,GO:0043034,GO:0008092,GO:0042383,GO:0005737,GO:0003779,GO:0030018,GO:0005515,GO:0034329,GO:0005829,GO:0005886,GO:0005856	K04437	veNOG00975	CAA49689	filamin-c isoform 1	gi|1657315|emb|CAA49689.1|filamin [Homo sapiens]
Locus_1_Transcript_139404/226691_Confidence_1.000_Length_503	503	-	K08524	veNOG08038	BAB71758	retinoid x receptor alpha	gi|16580815|dbj|BAB71758.1|retinoid X receptor alpha [Paralichthys olivaceus]
Locus_8513_Transcript_1/1_Confidence_1.000_Length_393	393	GO:0015377,GO:0005215,GO:0016021,GO:0006814,GO:0016020,GO:0006811,GO:0015293,GO:0006810,GO:0055085	K14426	veNOG13177	AAL26926	thiazide-sensitive na-cl cotransporter isoform	gi|16588876|gb|AAL26926.1|thiazide-sensitive Na-Cl cotransporter isoform [Pseudopleuronectes americanus]
Locus_9974_Transcript_3/8_Confidence_0.125_Length_814	814	GO:0016740,GO:0016310,GO:0004674,GO:0004672,GO:0006468,GO:0000166,GO:0005524,GO:0016301,GO:0005516,GO:0016772,GO:0004683	K04515	veNOG10748	NP_001107164	calcium calmodulin-dependent protein kinase ii delta	gi|165973408|ref|NP_001107164.1|calcium/calmodulin-dependent protein kinase II delta [Xenopus (Silurana) tropicalis] >gi|163916446|gb|AAI57250.1| camk2d protein [Xenopus (Silurana) tropicalis] >gi|213625749|gb|AAI71257.1| calcium/calmodulin-dependent protein kinase (CaM kinase) II delta [Xenopus (Silurana) tropicalis]
Locus_1_Transcript_154167/226691_Confidence_1.000_Length_442	442	GO:0004872,GO:0004896,GO:0016020	-	veNOG00466	NP_001107204	tpa: leukemia inhibitory factor	gi|165974608|ref|NP_001107204.1|leukemia inhibitory factor receptor alpha b precursor [Danio rerio] >gi|159885681|tpe|CAI96519.1| TPA: leukemia inhibitory factor receptor.b [Danio rerio]
Locus_22860_Transcript_1/1_Confidence_1.000_Length_285	285	-	-	-	ZP_02235005	hypothetical protein DORFOR_01879 [Dorea formicigenerans ATCC 27755]	gi|166032176|ref|ZP_02235005.1|hypothetical protein DORFOR_01879 [Dorea formicigenerans ATCC 27755] >gi|226325734|ref|ZP_03801252.1| hypothetical protein COPCOM_03547 [Coprococcus comes ATCC 27758] >gi|166027899|gb|EDR46656.1| hypothetical protein DORFOR_01879 [Dorea formicigenerans ATCC 27755] >gi|225205858|gb|EEG88212.1| hypothetical protein COPCOM_03547 [Coprococcus comes ATCC 27758]
Locus_15717_Transcript_1/1_Confidence_1.000_Length_243	243	-	-	-	ZP_02235918	hypothetical protein DORFOR_02811 [Dorea formicigenerans ATCC 27755]	gi|166033089|ref|ZP_02235918.1|hypothetical protein DORFOR_02811 [Dorea formicigenerans ATCC 27755] >gi|166027446|gb|EDR46203.1| hypothetical protein DORFOR_02811 [Dorea formicigenerans ATCC 27755]
Locus_15626_Transcript_1/1_Confidence_1.000_Length_351	351	GO:0042626,GO:0006811,GO:0006810,GO:0046933,GO:0046961,GO:0042777,GO:0005524,GO:0006754,GO:0015992,GO:0015991,GO:0033178	K02120	eurNOG01781;firmNOG04886	ZP_02235965	v-type d subunit	gi|166033136|ref|ZP_02235965.1|hypothetical protein DORFOR_02858 [Dorea formicigenerans ATCC 27755] >gi|346306871|ref|ZP_08849021.1| V-type ATPase, D subunit [Dorea formicigenerans 4_6_53AFAA] >gi|166027493|gb|EDR46250.1| V-type ATPase, D subunit [Dorea formicigenerans ATCC 27755] >gi|345907768|gb|EGX77475.1| V-type ATPase, D subunit [Dorea formicigenerans 4_6_53AFAA]
Locus_2312_Transcript_3/4_Confidence_0.750_Length_3094	3094	-	-	veNOG22562	CAP72055	transmembrane and immunoglobulin domain-containing protein 1-like	gi|166046787|emb|CAP72055.1|sb:cb1043 [Danio rerio]
Locus_33400_Transcript_2/2_Confidence_0.800_Length_504	504	GO:0019901,GO:0007020,GO:0046785,GO:0046599,GO:0007099,GO:0000278,GO:0008275,GO:0015631,GO:0005874,GO:0051301,GO:0005814,GO:0005813,GO:0000086,GO:0005515,GO:0019904,GO:0005829	K11502	veNOG03939	CAC80028	lag-3-associated protein	gi|16605510|emb|CAC80028.1|LAG-3-associated protein [Homo sapiens] >gi|33870272|gb|AAH24209.3| CENPJ protein [Homo sapiens]
Locus_1_Transcript_105891/226691_Confidence_1.000_Length_218	218	GO:0004872,GO:0042221,GO:0005783	K13249	veNOG07903	CAC86147	translocon-associated protein subunit alpha precursor	gi|16605543|emb|CAC86147.1|translocon associated protein alpha homolog [Tetraodon nigroviridis]
Locus_8781_Transcript_2/2_Confidence_0.900_Length_2754	2754	GO:0005525,GO:0003924,GO:0006184,GO:0007264,GO:0000166,GO:0016020,GO:0007165	K07830	veNOG13430	ABY82346	ras-related protein r-ras2	gi|166092745|gb|ABY82346.1|R-ras [Kryptolebias marmoratus]
Locus_1_Transcript_100563/226691_Confidence_1.000_Length_1899	1899	-	K07188	veNOG15638	ABY82365	hormone sensitive lipase	gi|166092815|gb|ABY82365.1|hormone sensitive lipase [Sparus aurata]
Locus_24404_Transcript_1/1_Confidence_1.000_Length_478	478	GO:0004888,GO:0007218,GO:0016021,GO:0004930,GO:0016020,GO:0007166,GO:0007186,GO:0005886	K08458	veNOG01032	NP_001107298	probable g-protein coupled receptor 110	gi|166158208|ref|NP_001107298.1|G protein-coupled receptor 116 precursor [Xenopus (Silurana) tropicalis] >gi|161611522|gb|AAI55694.1| LOC100135087 protein [Xenopus (Silurana) tropicalis]
Locus_1_Transcript_105798/226691_Confidence_1.000_Length_430	430	-	K04197	veNOG02759	ABY86757	endothelin a receptor	gi|166344069|gb|ABY86757.1|endothelin A receptor [Fundulus heteroclitus]
Locus_1_Transcript_219050/226691_Confidence_1.000_Length_1128	1128	GO:0004872,GO:0016021,GO:0004930,GO:0004871,GO:0007165,GO:0004962,GO:0007186	K04198	veNOG02759	ABY86759	endothelin c receptor	gi|166344073|gb|ABY86759.1|endothelin C receptor [Fundulus heteroclitus]
Locus_1_Transcript_146705/226691_Confidence_1.000_Length_585	585	GO:0004221,GO:0006511	-	veNOG10018	AAI59219	c13orf22 homolog ( sapiens) like	gi|166796242|gb|AAI59219.1|C13orf22l protein [Danio rerio]
Locus_19359_Transcript_1/1_Confidence_1.000_Length_711	711	GO:0008289,GO:0005737,GO:0006810,GO:0005215	K08752	veNOG17182	ABY90513	fatty acid-binding heart	gi|166836562|gb|ABY90513.1|muscle fatty acid binding protein [Rachycentron canadum]
Locus_7963_Transcript_13/16_Confidence_0.300_Length_2271	2271	GO:0006629,GO:0016788,GO:0016787,GO:0016042	K01052	veNOG09938	ABY90514	lysosomal acid lipase cholesteryl ester hydrolase precursor	gi|166836564|gb|ABY90514.1|triacylglycerol lipase [Rachycentron canadum]
Locus_66398_Transcript_1/1_Confidence_1.000_Length_359	359	GO:0016787	-	firmNOG06277	YP_001663701	beta-lactamase domain-containing protein	gi|167040716|ref|YP_001663701.1|beta-lactamase domain-containing protein [Thermoanaerobacter sp. X514] >gi|256752149|ref|ZP_05493015.1| beta-lactamase domain protein [Thermoanaerobacter ethanolicus CCSD1] >gi|300914756|ref|ZP_07132072.1| beta-lactamase domain-containing protein [Thermoanaerobacter sp. X561] >gi|307724010|ref|YP_003903761.1| beta-lactamase domain-containing protein [Thermoanaeroba…
Locus_1_Transcript_151502/226691_Confidence_1.000_Length_287	287	-	K14299	opiNOG35946;veNOG22370	XP_001744759	hypothetical protein [Monosiga brevicollis MX1]	gi|167520840|ref|XP_001744759.1|hypothetical protein [Monosiga brevicollis MX1] >gi|163777090|gb|EDQ90708.1| predicted protein [Monosiga brevicollis MX1]
Locus_2571_Transcript_8/26_Confidence_1.000_Length_260	260	GO:0005739,GO:0008137,GO:0003954	-	opiNOG30662	XP_001746888	hypothetical protein [Monosiga brevicollis MX1]	gi|167525106|ref|XP_001746888.1|hypothetical protein [Monosiga brevicollis MX1] >gi|163774668|gb|EDQ88295.1| predicted protein [Monosiga brevicollis MX1]
Locus_1_Transcript_112109/226691_Confidence_1.000_Length_384	384	GO:0005524,GO:0004672,GO:0000166,GO:0006468,GO:0016772,GO:0004674	-	veNOG18414	XP_001749454	brucei -specific protein	gi|167535561|ref|XP_001749454.1|hypothetical protein [Monosiga brevicollis MX1] >gi|163772082|gb|EDQ85739.1| predicted protein [Monosiga brevicollis MX1]
Locus_1_Transcript_189861/226691_Confidence_1.000_Length_292	292	GO:0003676,GO:0008150,GO:0008270,GO:0005622	-	opiNOG02291	NP_001107917	zinc finger protein 71-like	gi|167555069|ref|NP_001107917.1|zinc finger protein 71-like [Danio rerio] >gi|161611691|gb|AAI55739.1| Zgc:174315 protein [Danio rerio]
Locus_3475_Transcript_1/3_Confidence_0.852_Length_1976	1976	GO:0008009,GO:0004674,GO:0004672,GO:0000166,GO:0006468,GO:0005524,GO:0005576,GO:0016772,GO:0006955	K08798	veNOG05651;veNOG18924	NP_001107948	serine threonine-protein kinase mark1	gi|167555209|ref|NP_001107948.1|serine/threonine-protein kinase MARK1 [Danio rerio] >gi|161612058|gb|AAI55560.1| Mark1 protein [Danio rerio]
Locus_56507_Transcript_1/1_Confidence_1.000_Length_234	234	-	-	-	YP_001680897	hypothetical protein HM1_3126 [Heliobacterium modesticaldum Ice1]	gi|167630398|ref|YP_001680897.1|hypothetical protein HM1_3126 [Heliobacterium modesticaldum Ice1] >gi|167593138|gb|ABZ84886.1| hypothetical protein HM1_3126 [Heliobacterium modesticaldum Ice1]
Locus_30329_Transcript_1/1_Confidence_1.000_Length_202	202	-	-	-	YP_001680916	pg1 protein	gi|167630417|ref|YP_001680916.1|hypothetical protein HM1_3147 [Heliobacterium modesticaldum Ice1] >gi|167593157|gb|ABZ84905.1| hypothetical protein HM1_3147 [Heliobacterium modesticaldum Ice1]
Locus_1_Transcript_128460/226691_Confidence_1.000_Length_438	438	-	-	-	YP_001680917	pg1 protein	gi|167630418|ref|YP_001680917.1|hypothetical protein HM1_3148 [Heliobacterium modesticaldum Ice1] >gi|167593158|gb|ABZ84906.1| hypothetical protein HM1_3148 [Heliobacterium modesticaldum Ice1]
Locus_47982_Transcript_1/1_Confidence_1.000_Length_295	295	GO:0046872,GO:0055114,GO:0016491	K00100	firmNOG00899	ZP_02419019	nadh-dependent butanol dehydrogenase	gi|167746892|ref|ZP_02419019.1|hypothetical protein ANACAC_01604 [Anaerostipes caccae DSM 14662] >gi|317471701|ref|ZP_07931042.1| iron-containing alcohol dehydrogenase [Anaerostipes sp. 3_2_56FAA] >gi|167653852|gb|EDR97981.1| alcohol dehydrogenase, iron-dependent [Anaerostipes caccae DSM 14662] >gi|316900805|gb|EFV22778.1| iron-containing alcohol dehydrogenase [Anaerostipes sp. 3_2_56FAA]
Locus_1_Transcript_128377/226691_Confidence_1.000_Length_216	216	GO:0016874,GO:0006526,GO:0004088,GO:0070409,GO:0000166,GO:0005524,GO:0006543,GO:0006541,GO:0006221,GO:0008652	K01956	-	ZP_02421499	carbamoyl-phosphate synthase small subunit	gi|167749372|ref|ZP_02421499.1|hypothetical protein EUBSIR_00324 [Eubacterium siraeum DSM 15702] >gi|167657653|gb|EDS01783.1| hypothetical protein EUBSIR_00324 [Eubacterium siraeum DSM 15702] >gi|291531445|emb|CBK97030.1| carbamoyl-phosphate synthase small subunit [Eubacterium siraeum 70/3] >gi|291556261|emb|CBL33378.1| carbamoyl-phosphate synthase small subunit [Eubacterium siraeum V10Sc8a]
Locus_19709_Transcript_1/1_Confidence_1.000_Length_325	325	GO:0006184,GO:0006414,GO:0000166,GO:0005737,GO:0006412,GO:0005525,GO:0003746,GO:0005622,GO:0003924	K02355	firmNOG00292	ZP_02421981	translation elongation factor g	gi|167749854|ref|ZP_02421981.1|hypothetical protein EUBSIR_00822 [Eubacterium siraeum DSM 15702] >gi|167657166|gb|EDS01296.1| translation elongation factor G [Eubacterium siraeum DSM 15702]
Locus_1_Transcript_128419/226691_Confidence_1.000_Length_201	201	GO:0016661,GO:0050418,GO:0005737,GO:0055114,GO:0051539,GO:0016491,GO:0051536,GO:0003824,GO:0046872	K00378	COG1151;firmNOG01050	ZP_02423139	hydroxylamine reductase	gi|167751012|ref|ZP_02423139.1|hypothetical protein EUBSIR_01997 [Eubacterium siraeum DSM 15702] >gi|167655930|gb|EDS00060.1| hypothetical protein EUBSIR_01997 [Eubacterium siraeum DSM 15702]
Locus_6194_Transcript_1/1_Confidence_1.000_Length_295	295	GO:0005737,GO:0016740,GO:0008033,GO:0016783	K00566	COG0482;firmNOG00252	ZP_02423941	trna (5-methylaminomethyl-2-thiouridylate)-methyltransferase	gi|167751814|ref|ZP_02423941.1|hypothetical protein ALIPUT_00055 [Alistipes putredinis DSM 17216] >gi|167660055|gb|EDS04185.1| hypothetical protein ALIPUT_00055 [Alistipes putredinis DSM 17216]
Locus_30184_Transcript_1/1_Confidence_1.000_Length_272	272	GO:0003866,GO:0016765,GO:0005737,GO:0016740,GO:0003824,GO:0008652,GO:0009073	-	-	ZP_02423949	3-phosphoshikimate 1-carboxyvinyltransferase	gi|167751822|ref|ZP_02423949.1|hypothetical protein ALIPUT_00064 [Alistipes putredinis DSM 17216] >gi|167660063|gb|EDS04193.1| 3-phosphoshikimate 1-carboxyvinyltransferase [Alistipes putredinis DSM 17216]
Locus_33304_Transcript_1/1_Confidence_1.000_Length_244	244	-	-	-	ZP_02424129	hypothetical protein ALIPUT_00244 [Alistipes putredinis DSM 17216]	gi|167752002|ref|ZP_02424129.1|hypothetical protein ALIPUT_00244 [Alistipes putredinis DSM 17216] >gi|167660243|gb|EDS04373.1| hypothetical protein ALIPUT_00244 [Alistipes putredinis DSM 17216]
Locus_31105_Transcript_1/1_Confidence_1.000_Length_233	233	GO:0015159,GO:0016020,GO:0015774	-	-	ZP_02424143	polysaccharide biosynthesis export protein	gi|167752016|ref|ZP_02424143.1|hypothetical protein ALIPUT_00258 [Alistipes putredinis DSM 17216] >gi|167660257|gb|EDS04387.1| polysaccharide biosynthesis/export protein [Alistipes putredinis DSM 17216]
Locus_24687_Transcript_1/1_Confidence_1.000_Length_323	323	GO:0008171	-	COG4122	ZP_02424244	o-methyltransferase	gi|167752117|ref|ZP_02424244.1|hypothetical protein ALIPUT_00359 [Alistipes putredinis DSM 17216] >gi|167660358|gb|EDS04488.1| O-methyltransferase [Alistipes putredinis DSM 17216]
Locus_13831_Transcript_1/1_Confidence_1.000_Length_248	248	-	-	-	ZP_02424433	hypothetical protein ALIPUT_00550 [Alistipes putredinis DSM 17216]	gi|167752306|ref|ZP_02424433.1|hypothetical protein ALIPUT_00550 [Alistipes putredinis DSM 17216] >gi|167660547|gb|EDS04677.1| hypothetical protein ALIPUT_00550 [Alistipes putredinis DSM 17216]
Locus_42926_Transcript_1/1_Confidence_1.000_Length_427	427	GO:0003723,GO:0008168,GO:0016740,GO:0001510,GO:0006396,GO:0032259,GO:0008173	K03437	COG0566;NOG319371	ZP_02424476	rna family	gi|167752349|ref|ZP_02424476.1|hypothetical protein ALIPUT_00593 [Alistipes putredinis DSM 17216] >gi|167660590|gb|EDS04720.1| RNA methyltransferase, TrmH family [Alistipes putredinis DSM 17216]
Locus_63583_Transcript_1/1_Confidence_1.000_Length_251	251	GO:0016020	-	-	ZP_02424491	membrane protein	gi|167752364|ref|ZP_02424491.1|hypothetical protein ALIPUT_00608 [Alistipes putredinis DSM 17216] >gi|167660605|gb|EDS04735.1| putative membrane protein [Alistipes putredinis DSM 17216]
Locus_57954_Transcript_1/1_Confidence_1.000_Length_251	251	GO:0006355,GO:0003700,GO:0003677	K03711	COG0735;NOG137956	ZP_02424831	transcriptional regulator	gi|167752704|ref|ZP_02424831.1|hypothetical protein ALIPUT_00964 [Alistipes putredinis DSM 17216] >gi|167659773|gb|EDS03903.1| hypothetical protein ALIPUT_00964 [Alistipes putredinis DSM 17216]
Locus_23632_Transcript_1/1_Confidence_1.000_Length_380	380	GO:0005525,GO:0006412,GO:0003924,GO:0005737,GO:0006184,GO:0000166,GO:0016149,GO:0006415	K02837	COG4108	ZP_02424983	peptide chain release factor 3	gi|167752856|ref|ZP_02424983.1|hypothetical protein ALIPUT_01117 [Alistipes putredinis DSM 17216] >gi|167659925|gb|EDS04055.1| peptide chain release factor 3 [Alistipes putredinis DSM 17216]
Locus_43107_Transcript_1/1_Confidence_1.000_Length_207	207	GO:0006520,GO:0016765,GO:0003824,GO:0030170	K01740	COG2873;deiNOG04367	ZP_02425107	o-acetylhomoserine aminocarboxypropyltransferase cysteine synthase	gi|167752980|ref|ZP_02425107.1|hypothetical protein ALIPUT_01243 [Alistipes putredinis DSM 17216] >gi|167659294|gb|EDS03424.1| O-acetylhomoserine aminocarboxypropyltransferase/cysteine synthase [Alistipes putredinis DSM 17216]
Locus_28147_Transcript_1/1_Confidence_1.000_Length_313	313	-	-	-	ZP_02425204	hypothetical protein ALIPUT_01347 [Alistipes putredinis DSM 17216]	gi|167753077|ref|ZP_02425204.1|hypothetical protein ALIPUT_01347 [Alistipes putredinis DSM 17216] >gi|167659391|gb|EDS03521.1| hypothetical protein ALIPUT_01347 [Alistipes putredinis DSM 17216]
Locus_10392_Transcript_1/1_Confidence_1.000_Length_228	228	-	-	-	ZP_02425257	hypothetical protein ALIPUT_01401 [Alistipes putredinis DSM 17216]	gi|167753130|ref|ZP_02425257.1|hypothetical protein ALIPUT_01401 [Alistipes putredinis DSM 17216] >gi|167659444|gb|EDS03574.1| hypothetical protein ALIPUT_01401 [Alistipes putredinis DSM 17216]
Locus_17985_Transcript_1/1_Confidence_1.000_Length_332	332	GO:0016020,GO:0030288,GO:0015031,GO:0008565	-	-	ZP_02425722	#NAME?	gi|167753595|ref|ZP_02425722.1|hypothetical protein ALIPUT_01872 [Alistipes putredinis DSM 17216] >gi|167658220|gb|EDS02350.1| TonB-dependent receptor [Alistipes putredinis DSM 17216]
Locus_52440_Transcript_1/1_Confidence_1.000_Length_203	203	GO:0005524,GO:0006974,GO:0006281,GO:0003684,GO:0000166,GO:0030983,GO:0006298,GO:0003677	K03555	COG0249	ZP_02425771	dna mismatch repair protein	gi|167753644|ref|ZP_02425771.1|hypothetical protein ALIPUT_01924 [Alistipes putredinis DSM 17216] >gi|167658269|gb|EDS02399.1| DNA mismatch repair protein MutS [Alistipes putredinis DSM 17216]
Locus_36688_Transcript_1/1_Confidence_1.000_Length_391	391	GO:0046872,GO:0004789,GO:0016740,GO:0003824,GO:0009228	K00788	NOG86118	ZP_02425874	thiamine phosphate pyrophosphorylase	gi|167753747|ref|ZP_02425874.1|hypothetical protein ALIPUT_02029 [Alistipes putredinis DSM 17216] >gi|167658372|gb|EDS02502.1| thiamine monophosphate synthase/TENI [Alistipes putredinis DSM 17216]
Locus_14205_Transcript_1/1_Confidence_1.000_Length_292	292	GO:0016020	-	COG0697;NOG146836;proNOG03101	ZP_02426141	membrane protein	gi|167754014|ref|ZP_02426141.1|hypothetical protein ALIPUT_02301 [Alistipes putredinis DSM 17216] >gi|167658639|gb|EDS02769.1| putative membrane protein [Alistipes putredinis DSM 17216]
Locus_1_Transcript_128210/226691_Confidence_1.000_Length_258	258	GO:0016021,GO:0016020,GO:0055085,GO:0006810	K08156	COG2814	ZP_02426549	arabinose efflux permease	gi|167754422|ref|ZP_02426549.1|hypothetical protein ALIPUT_02716 [Alistipes putredinis DSM 17216] >gi|167659047|gb|EDS03177.1| hypothetical protein ALIPUT_02716 [Alistipes putredinis DSM 17216]
Locus_31021_Transcript_1/1_Confidence_1.000_Length_367	367	-	-	-	ZP_02429891	hypothetical protein CLOSCI_00095 [Clostridium scindens ATCC 35704]	gi|167757764|ref|ZP_02429891.1|hypothetical protein CLOSCI_00095 [Clostridium scindens ATCC 35704] >gi|167664646|gb|EDS08776.1| hypothetical protein CLOSCI_00095 [Clostridium scindens ATCC 35704]
Locus_36668_Transcript_1/1_Confidence_1.000_Length_217	217	-	-	NOG238090	ZP_02434020	pf13148 family protein	gi|167761893|ref|ZP_02434020.1|hypothetical protein BACSTE_00236 [Bacteroides stercoris ATCC 43183] >gi|167700263|gb|EDS16842.1| hypothetical protein BACSTE_00236 [Bacteroides stercoris ATCC 43183]
Locus_54532_Transcript_1/1_Confidence_1.000_Length_242	242	GO:0004180,GO:0004872,GO:0016020,GO:0009279,GO:0006810,GO:0005886,GO:0005215	K16089	COG4771	ZP_02435747	#NAME?	gi|167763620|ref|ZP_02435747.1|hypothetical protein BACSTE_01995 [Bacteroides stercoris ATCC 43183] >gi|167698914|gb|EDS15493.1| TonB-dependent receptor [Bacteroides stercoris ATCC 43183]
Locus_69254_Transcript_1/1_Confidence_1.000_Length_238	238	GO:0009225,GO:0000166,GO:0044237,GO:0003824,GO:0050662,GO:0008460,GO:0016829	K01710	eurNOG00683;firmNOG01433	ZP_02437969	dtdp-glucose -dehydratase	gi|167765916|ref|ZP_02437969.1|hypothetical protein CLOSS21_00407 [Clostridium sp. SS2/1] >gi|317498844|ref|ZP_07957130.1| dTDP-glucose 4,6-dehydratase [Lachnospiraceae bacterium 5_1_63FAA] >gi|167712414|gb|EDS22993.1| dTDP-glucose 4,6-dehydratase [Clostridium sp. SS2/1] >gi|291559814|emb|CBL38614.1| dTDP-glucose 4,6-dehydratase [butyrate-producing bacterium SSC/2] >gi|316893872|gb|EFV16068.1| dT…
Locus_31268_Transcript_1/1_Confidence_1.000_Length_326	326	GO:0042626,GO:0005215,GO:0016020,GO:0015419,GO:0016787,GO:0006810,GO:0008272,GO:0006200,GO:0000166,GO:0017111,GO:0005524,GO:0043190,GO:0016887,GO:0016820	K02045	-	ZP_02439367	sulfate abc atp-binding protein	gi|167767314|ref|ZP_02439367.1|hypothetical protein CLOSS21_01833 [Clostridium sp. SS2/1] >gi|167711289|gb|EDS21868.1| sulfate ABC transporter, ATP-binding protein [Clostridium sp. SS2/1] >gi|291559380|emb|CBL38180.1| sulfate ABC transporter, ATP-binding protein [butyrate-producing bacterium SSC/2]
Locus_60385_Transcript_1/1_Confidence_1.000_Length_277	277	-	-	COG3472;proNOG09765;therNOG01923	ZP_02443208	hypothetical protein ANACOL_02510 [Anaerotruncus colihominis DSM 17241]	gi|167771155|ref|ZP_02443208.1|hypothetical protein ANACOL_02510 [Anaerotruncus colihominis DSM 17241] >gi|167666825|gb|EDS10955.1| hypothetical protein ANACOL_02510 [Anaerotruncus colihominis DSM 17241]
Locus_14519_Transcript_2/3_Confidence_0.588_Length_619	619	GO:0009055,GO:0015986,GO:0033178,GO:0005524,GO:0020037,GO:0016021,GO:0046933,GO:0046034,GO:0045261,GO:0046961,GO:0015992,GO:0005507,GO:0015991,GO:0006754,GO:0022904,GO:0000166,GO:0022900,GO:0016469,GO:0016820,GO:0004129,GO:0006811,GO:0006810	-	-	ACA05077	atp synthase subunit alpha	gi|167860595|gb|ACA05077.1|hypothetical protein [Flammeovirga yaeyamensis]
Locus_37_Transcript_1/2_Confidence_0.800_Length_3260	3260	-	K05857	veNOG07222	ACA05825	phospholipase c delta 1a	gi|167882614|gb|ACA05825.1|phospholipase C delta 1A [Paralichthys olivaceus]
Locus_33042_Transcript_1/1_Confidence_1.000_Length_253	253	-	K05857	veNOG07222	ACA05826	phospholipase c delta 1b lf	gi|167882616|gb|ACA05826.1|phospholipase C delta 1B Lf [Paralichthys olivaceus]
Locus_4019_Transcript_1/1_Confidence_1.000_Length_251	251	-	K05857	veNOG19874	ACA05828	phospholipase c delta 3b	gi|167882620|gb|ACA05828.1|phospholipase C delta 3B [Paralichthys olivaceus]
Locus_2992_Transcript_1/2_Confidence_0.667_Length_3389	3389	GO:0035556,GO:0004435,GO:0006629,GO:0008081,GO:0007165,GO:0004629,GO:0005622,GO:0004871,GO:0005543,GO:0005509	K05857	veNOG07222	ACA05829	1-phosphatidylinositol- -bisphosphate phosphodiesterase delta-4	gi|167882622|gb|ACA05829.1|phospholipase C delta 4 [Paralichthys olivaceus]
Locus_1_Transcript_203980/226691_Confidence_1.000_Length_792	792	-	-	veNOG05828	NP_001108179	transmembrane protein 116	gi|167963468|ref|NP_001108179.1|transmembrane protein 116 [Danio rerio] >gi|221222818|sp|A2BGS3.1|TM116_DANRE RecName: Full=Transmembrane protein 116 >gi|122891038|emb|CAM13327.1| novel protein similar to vertebrate transmembrane protein 116 (TMEM116) [Danio rerio] >gi|159155798|gb|AAI54519.1| Si:ch211-157p22.10 protein [Danio rerio]
Locus_1_Transcript_142844/226691_Confidence_1.000_Length_242	242	GO:0051056,GO:0031295,GO:0019901,GO:0005829,GO:0043025,GO:0007173,GO:0005886,GO:0003924,GO:0051149,GO:0072686,GO:0031996,GO:0007264,GO:0006184,GO:0051683,GO:0030496,GO:0030175,GO:0005815,GO:0007163,GO:0005525,GO:0051233,GO:0000139,GO:0051489,GO:0007030,GO:0072384,GO:0042059,GO:0031274,GO:0007411,GO:0042692,GO:0043005,GO:0005515,GO:0030036,GO:0005737,GO:0031333,GO:0030225,GO:0007596,GO:0051988,GO:…	K11366	veNOG13564	ACA13262	ubiquitin carboxyl- hydrolase 22	gi|167966517|gb|ACA13262.1|dsRed1/N-WASP/Cdc42/ECFP fusion protein [synthetic construct]
Locus_49723_Transcript_1/1_Confidence_1.000_Length_202	202	-	-	NOG17480	ZP_02614116	conserved phage-associated protein	gi|168179452|ref|ZP_02614116.1|conserved phage-associated protein [Clostridium botulinum NCTC 2916] >gi|421839486|ref|ZP_16273052.1| phage-associated protein [Clostridium botulinum CFSAN001627] >gi|182669804|gb|EDT81780.1| conserved phage-associated protein [Clostridium botulinum NCTC 2916] >gi|409734478|gb|EKN36255.1| phage-associated protein [Clostridium botulinum CFSAN001627]
Locus_1_Transcript_141426/226691_Confidence_1.000_Length_413	413	GO:0015057,GO:0016021,GO:0007596,GO:0004930,GO:0070493,GO:0007165,GO:0004872,GO:0008233,GO:0006508,GO:0004871,GO:0007186	K03914	veNOG09620	NP_001108318	novel protein vertebrate coagulation factor ii receptor	gi|168693601|ref|NP_001108318.1|proteinase-activated receptor 1 precursor [Danio rerio] >gi|122891182|emb|CAM13186.1| novel protein similar to vertebrate coagulation factor II (thrombin) receptor (F2R) [Danio rerio] >gi|122891261|emb|CAM13317.1| novel protein similar to vertebrate coagulation factor II (thrombin) receptor (F2R) [Danio rerio] >gi|254972454|gb|ACT98412.1| protease-activated recepto…
Locus_25001_Transcript_1/1_Confidence_1.000_Length_367	367	GO:0019028	-	-	ZP_02815279	bacteriophage lambda head decoration d family protein	gi|168790272|ref|ZP_02815279.1|head decoration protein [Escherichia coli O157:H7 str. EC869] >gi|189370245|gb|EDU88661.1| head decoration protein [Escherichia coli O157:H7 str. EC869]
Locus_58267_Transcript_1/1_Confidence_1.000_Length_262	262	GO:0005886,GO:0005634	K10895	veNOG11288	NP_001108323	fanconi complementation group i	gi|168803994|ref|NP_001108323.1|Fanconi anemia, complementation group I [Gallus gallus] >gi|167216110|dbj|BAG06920.1| Fanconi anemia complementation group I [Gallus gallus]
Locus_1_Transcript_114784/226691_Confidence_1.000_Length_334	334	GO:0004872,GO:0007275,GO:0016020	K06529	veNOG20095	NP_001108357	zgc:174881 protein	gi|168823528|ref|NP_001108357.1|semaphorin-7A [Danio rerio] >gi|160773379|gb|AAI55291.1| Zgc:174881 protein [Danio rerio]
Locus_37046_Transcript_1/1_Confidence_1.000_Length_251	251	GO:0035556,GO:0048477,GO:0015629,GO:0003779,GO:0003674,GO:0007275,GO:0005575,GO:0005622,GO:0040038,GO:0007132,GO:0051295,GO:0016344,GO:0030036	K02184	veNOG02492	CAQ10525	formin 2	gi|168984198|emb|CAQ10525.1|formin 2 [Homo sapiens]
Locus_11060_Transcript_1/1_Confidence_1.000_Length_813	813	GO:0003779,GO:0016043,GO:0030036,GO:0017048	-	veNOG11786	CAQ13740	formin-like protein 2-like	gi|169145325|emb|CAQ13740.1|novel protein similar to H.sapiens FMNL2, formin-like 2 (FMNL2) [Danio rerio]
Locus_1_Transcript_168301/226691_Confidence_1.000_Length_1349	1349	GO:0005697,GO:0000781,GO:0030529,GO:0000722,GO:0016363,GO:0005737,GO:0005524,GO:0003723,GO:0007004,GO:0003720,GO:0005625	K11127	veNOG01464	CAE17634	novel protein human telomerase-associated protein 1	gi|169145636|emb|CAE17634.2|novel protein similar to human telomerase-associated protein 1 (TEP1) [Danio rerio]
Locus_22139_Transcript_1/2_Confidence_0.750_Length_1863	1863	GO:0016740,GO:0008152,GO:0003824,GO:0016747,GO:0016746	K07508	veNOG03289	CAQ15676	novel protein (zgc:56036)	gi|169145723|emb|CAQ15676.1|novel protein (zgc:56036) [Danio rerio] >gi|169153851|emb|CAQ15204.1| novel protein (zgc:56036) [Danio rerio]
Locus_1_Transcript_156725/226691_Confidence_1.000_Length_1016	1016	GO:0005524,GO:0000166,GO:0003777,GO:0007018,GO:0005874	K10393	veNOG04061	CAQ15674	novel protein vertebrate kinesin heavy chain member 2a ( zgc:103670)	gi|169145918|emb|CAQ15674.1|novel protein similar to vertebrate kinesin heavy chain member 2A (KIF2A, zgc:103670) [Danio rerio]
Locus_61741_Transcript_1/1_Confidence_1.000_Length_283	283	GO:0003676,GO:0008270,GO:0005622	-	veNOG00454	CAQ13517	novel protein	gi|169146014|emb|CAQ13517.1|novel protein [Danio rerio]
Locus_16400_Transcript_1/1_Confidence_1.000_Length_392	392	GO:0043565,GO:0043401,GO:0003700,GO:0005634,GO:0003677,GO:0008270,GO:0006355,GO:0004872,GO:0005496,GO:0006351,GO:0046872,GO:0003707	K08556	veNOG10330	CAQ14518	progesterone receptor	gi|169146179|emb|CAQ14518.1|novel protein similar to H.sapiens PGR, progesterone receptor (PGR) [Danio rerio]
Locus_30210_Transcript_1/1_Confidence_1.000_Length_541	541	GO:0035556,GO:0051259,GO:0004143,GO:0005634,GO:0005768,GO:0005737,GO:0031965,GO:0005543,GO:0007205	K00901	veNOG14553	CAQ14673	novel protein diacylglycerol eta	gi|169146202|emb|CAQ14673.1|novel protein similar to H.sapiens DGKH, diacylglycerol kinase, eta (DGKH) [Danio rerio] >gi|169154049|emb|CAQ13578.1| novel protein similar to H.sapiens DGKH, diacylglycerol kinase, eta (DGKH) [Danio rerio]
Locus_23217_Transcript_1/1_Confidence_1.000_Length_266	266	-	-	veNOG08427	CAQ14954	novel protein human and mouse par-3 partitioning defective 3 homolog b ( elegans)	gi|169153800|emb|CAQ14954.1|novel protein similar to human and mouse par-3 partitioning defective 3 homolog B (C. elegans) (PARD3B) [Danio rerio] >gi|169153996|emb|CAQ14502.1| novel protein similar to human and mouse par-3 partitioning defective 3 homolog B (C. elegans) (PARD3B) [Danio rerio] >gi|169158969|emb|CAQ14284.1| novel protein similar to human and mouse par-3 partitioning defective 3 hom…
Locus_21266_Transcript_1/1_Confidence_1.000_Length_1249	1249	GO:0016301,GO:0004672,GO:0005524,GO:0016310,GO:0006468,GO:0016772,GO:0004674	K08853	veNOG06679	CAQ14048	ap2-associated protein kinase 1	gi|169153885|emb|CAQ14048.1|novel protein similar to H.sapiens AAK1, AP2 associated kinase 1 (AAK1) [Danio rerio]
Locus_1_Transcript_168688/226691_Confidence_1.000_Length_283	283	GO:0016020	-	veNOG09658;veNOG24695	CAQ14070	aspartate beta-hydroxylase	gi|169153983|emb|CAQ14070.1|aspartate beta-hydroxylase [Danio rerio]
Locus_58171_Transcript_1/1_Confidence_1.000_Length_343	343	GO:0008104	-	veNOG01680;veNOG21496	CAQ13648	vacuolar protein sorting 13 homolog a ( cerevisiae)	gi|169154017|emb|CAQ13648.1|vacuolar protein sorting 13 homolog A (S. cerevisiae) [Danio rerio]
Locus_6179_Transcript_1/1_Confidence_1.000_Length_306	306	-	-	veNOG10581	CAQ14802	novel protein vertebrate transmembrane protein 132d	gi|169154230|emb|CAQ14802.1|novel protein similar to vertebrate transmembrane protein 132D (TMEM132D) [Danio rerio]
Locus_25746_Transcript_2/2_Confidence_0.667_Length_569	569	GO:0005525,GO:0008150,GO:0005575	-	-	CAQ14227	novel protein (zgc:136870)	gi|169154317|emb|CAQ14227.1|novel protein (zgc:136870) [Danio rerio]
Locus_1_Transcript_183399/226691_Confidence_1.000_Length_1361	1361	GO:0005575	K10704	veNOG08288	CAQ14264	transmembrane protein 189	gi|169154361|emb|CAQ14264.1|novel protein (zgc:101801) [Danio rerio]
Locus_20425_Transcript_1/1_Confidence_1.000_Length_341	341	GO:0016567,GO:0080008,GO:0005634	K11795	veNOG06599	CAQ14895	iq motif and wd repeats 1	gi|169154712|emb|CAQ14895.1|novel protein similar to vertebrate Q motif and WD repeats 1 (IQWD1) [Danio rerio]
Locus_48109_Transcript_1/1_Confidence_1.000_Length_222	222	GO:0017095,GO:0016740,GO:0008152,GO:0016021,GO:0016020,GO:0008146	K02514	veNOG09355	CAQ13444	heparan sulfate 6-o-sulfotransferase 1	gi|169154768|emb|CAQ13444.1|heparan sulfate 6-O-sulfotransferase 1 [Danio rerio]
Locus_4477_Transcript_1/1_Confidence_1.000_Length_1324	1324	GO:0005096,GO:0035556,GO:0038032,GO:0005834,GO:0005737,GO:0004871,GO:0005886,GO:0007186	-	veNOG05472	CAQ15421	wd repeat phosphoinositide interacting 1	gi|169154840|emb|CAQ15421.1|WD repeat domain, phosphoinositide interacting 1 [Danio rerio]
Locus_976_Transcript_27/27_Confidence_0.681_Length_6231	6231	GO:0005201,GO:0005581	K06236	veNOG06577	CAQ15246	novel collagen protein	gi|169154860|emb|CAQ15246.1|novel collagen protein [Danio rerio]
Locus_1_Transcript_76352/226691_Confidence_1.000_Length_2852	2852	GO:0004359,GO:0006541	K01425	veNOG04533	CAQ14461	novel protein glutaminase	gi|169154879|emb|CAQ14461.1|novel protein similar to glutaminase [Danio rerio]
Locus_1_Transcript_200751/226691_Confidence_1.000_Length_578	578	-	-	veNOG12198	CAQ13654	novel protein	gi|169154920|emb|CAQ13654.1|novel protein [Danio rerio]
Locus_1_Transcript_176641/226691_Confidence_1.000_Length_294	294	GO:0006102,GO:0051287,GO:0006099,GO:0055114,GO:0016616,GO:0016491,GO:0004450,GO:0046872,GO:0000287	K00031	veNOG00978	CAQ15241	isocitrate dehydrogenase 1 (nadp+) soluble	gi|169158157|emb|CAQ15241.1|isocitrate dehydrogenase 1 (NADP+), soluble [Danio rerio]
Locus_1_Transcript_158252/226691_Confidence_1.000_Length_433	433	GO:0003723,GO:0003676,GO:0000166,GO:0006397,GO:0005634	-	veNOG02788	CAQ13460	rna binding motif protein 39b	gi|169158602|emb|CAQ13460.1|RNA binding motif protein 39b [Danio rerio]
Locus_1_Transcript_164938/226691_Confidence_1.000_Length_414	414	GO:0035162,GO:0016310,GO:0004672,GO:0006468,GO:0005524,GO:0016301,GO:0007165,GO:0004872,GO:0016772	K04732	veNOG14375	CAQ13227	novel protein vertebrate interleukin-1 receptor-associated kinase 3	gi|169158626|emb|CAQ13227.1|novel protein similar to vertebrate interleukin-1 receptor-associated kinase 3 (IRAK3) [Danio rerio]
Locus_10972_Transcript_2/5_Confidence_0.667_Length_1597	1597	GO:0005737,GO:0003824,GO:0004139,GO:0009264,GO:0016829	K01619	veNOG04274	CAQ13229	novel protein vertebrate 2-deoxyribose-5-phosphate aldolase homolog ( elegans) ( zgc:101610)	gi|169158628|emb|CAQ13229.1|novel protein similar to vertebrate 2-deoxyribose-5-phosphate aldolase homolog (C. elegans) (DERA, zgc:101610) [Danio rerio]
Locus_9818_Transcript_1/1_Confidence_1.000_Length_515	515	GO:0005096,GO:0046872,GO:0035556,GO:0007165,GO:0005622	-	veNOG09400;veNOG10319	CAQ13896	rho gtpase-activating protein 29	gi|169158634|emb|CAQ13896.1|novel protein (zgc:63950) [Danio rerio]
Locus_59088_Transcript_1/1_Confidence_1.000_Length_544	544	GO:0005667,GO:0007623,GO:0003700,GO:0003677,GO:0005634,GO:0005737,GO:0009416,GO:0007165,GO:0006355,GO:0005515,GO:0009648,GO:0004871,GO:0006351	K09099	veNOG14368	CAQ13592	brain and muscle arnt-like 2	gi|169158685|emb|CAQ13592.1|brain and muscle ARNT-like 2 [Danio rerio]
Locus_15116_Transcript_1/1_Confidence_1.000_Length_1295	1295	GO:0005201,GO:0005581	-	opiNOG00189;veNOG01748	CAQ14611	novel collagen protein	gi|169158763|emb|CAQ14611.1|novel collagen protein [Danio rerio]
Locus_1_Transcript_143792/226691_Confidence_1.000_Length_228	228	-	K01109	veNOG05725	CAQ13630	novel protein inositol polyphosphate-4- type i	gi|169158824|emb|CAQ13630.1|novel protein similar to inositol polyphosphate-4-phosphatase, type I (inpp4a) [Danio rerio]
Locus_1_Transcript_149939/226691_Confidence_1.000_Length_669	669	GO:0007165,GO:0005622	-	veNOG07138	CAQ13697	novel protein human sorting nexin 26	gi|169159063|emb|CAQ13697.1|novel protein similar to human sorting nexin 26 (SNX26) [Danio rerio]
Locus_32491_Transcript_1/1_Confidence_1.000_Length_299	299	-	-	veNOG12214	ABL84982	metal transcription factor 1	gi|169246575|gb|ABL84982.2|metal transcription factor 1 [Cyprinus carpio]
Locus_20322_Transcript_1/1_Confidence_1.000_Length_372	372	GO:0008284,GO:0006468,GO:0005634,GO:0005524,GO:0016023,GO:0016301,GO:0016021,GO:0016020,GO:0004672,GO:0008543,GO:0004872,GO:0000166,GO:0005737,GO:0016310,GO:0031410,GO:0005007,GO:0005829,GO:0016772,GO:0004714,GO:0016740,GO:0004713,GO:0005886	K04362	veNOG11093	ACA51312	fibroblast growth factor receptor 1 iiib vt- isoform	gi|169246842|gb|ACA51312.1|fibroblast growth factor receptor 1 [Xiphophorus hellerii]
Locus_5802_Transcript_1/2_Confidence_0.833_Length_1731	1731	GO:0004888,GO:0016021,GO:0016020,GO:0004930,GO:0007166,GO:0007165,GO:0004872,GO:0004871,GO:0007188,GO:0007186,GO:0005886,GO:0004999	K04590	veNOG04870	NP_571854	vasoactive intestinal polypeptide receptor 2 precursor	gi|169259764|ref|NP_571854.1|vasoactive intestinal polypeptide receptor 2 precursor [Danio rerio] >gi|156106232|gb|ABU49421.1| vasoactive intestingal polypeptide receptor type 2 [Danio rerio] >gi|190339622|gb|AAI62944.1| Vasoactive intestinal peptide receptor 2 [Danio rerio]
Locus_1_Transcript_215687/226691_Confidence_1.000_Length_337	337	-	-	veNOG05018	ACA52075	cbp p300-interacting transactivator 3a	gi|169260691|gb|ACA52075.1|Cbp/p300-interacting transactivator 3a [Oryzias melastigma]
Locus_1_Transcript_101537/226691_Confidence_1.000_Length_315	315	-	-	veNOG05018	ACA52076	cbp p300-interacting transactivator 3b	gi|169260693|gb|ACA52076.1|Cbp/p300-interacting transactivator 3b [Oryzias melastigma]
Locus_64365_Transcript_1/1_Confidence_1.000_Length_212	212	GO:0046872,GO:0006164,GO:0009116,GO:0016740,GO:0009113,GO:0004044,GO:0051536,GO:0016757	K00764	COG0034;eurNOG00416;firmNOG00053	ZP_02867604	amidophosphoribosyltransferase	gi|169350666|ref|ZP_02867604.1|hypothetical protein CLOSPI_01439 [Clostridium spiroforme DSM 1552] >gi|169292529|gb|EDS74662.1| amidophosphoribosyltransferase [Clostridium spiroforme DSM 1552]
Locus_1_Transcript_215848/226691_Confidence_1.000_Length_347	347	GO:0005525,GO:0007049,GO:0000166,GO:0031105	-	veNOG10065	NP_001108589	sept8a protein	gi|169403963|ref|NP_001108589.1|septin-8-A [Danio rerio] >gi|223635831|sp|Q642H3.2|SEP8A_DANRE RecName: Full=Septin-8-A
Locus_18763_Transcript_1/1_Confidence_1.000_Length_586	586	GO:0016021,GO:0030054,GO:0005198,GO:0016020,GO:0005923,GO:0005886	-	veNOG20647	DAA06156	novel protein human claudin	gi|169640220|tpg|DAA06156.1|TPA_exp: claudin 10e [Salmo salar]
Locus_53979_Transcript_1/1_Confidence_1.000_Length_225	225	GO:0038032	-	veNOG10509	AAI60909	sorting nexin-14	gi|169642283|gb|AAI60909.1|Snx14 protein [Rattus norvegicus]
Locus_1_Transcript_154723/226691_Confidence_1.000_Length_562	562	-	K00760	veNOG05931	BAG12569	hypoxanthine phosphoribosyltransferase	gi|169643691|dbj|BAG12569.1|hypoxanthine phosphoribosyltransferase [Solea senegalensis]
Locus_1_Transcript_87349/226691_Confidence_1.000_Length_1418	1418	GO:0005681,GO:0000398	K12856	veNOG02406	NP_957270	pre-mrna-processing-splicing factor 8	gi|169646741|ref|NP_957270.2|pre-mRNA processing factor 8 [Danio rerio]
Locus_7176_Transcript_1/1_Confidence_1.000_Length_1922	1922	GO:0008104	-	veNOG01680;veNOG21496	NP_001112365	vacuolar protein sorting 13 homolog a	gi|169646798|ref|NP_001112365.1|vacuolar protein sorting 13 homolog A [Danio rerio]
Locus_51758_Transcript_1/1_Confidence_1.000_Length_333	333	-	K04936	veNOG09130	ACA83747	calcium-activated potassium channel subunit alpha-1	gi|169805296|gb|ACA83747.1|intestinal BK channel [Anguilla anguilla]
Locus_65303_Transcript_1/1_Confidence_1.000_Length_250	250	-	-	-	YP_001692491	m23 family	gi|169824880|ref|YP_001692491.1|cell wall-binding protein [Finegoldia magna ATCC 29328] >gi|167831685|dbj|BAG08601.1| cell wall-binding protein [Finegoldia magna ATCC 29328]
Locus_39997_Transcript_1/1_Confidence_1.000_Length_205	205	GO:0016992,GO:0003824,GO:0051539,GO:0009107,GO:0051536	K03644	COG0320	YP_001692598	lipoyl synthase	gi|169824987|ref|YP_001692598.1|lipoyl synthase [Finegoldia magna ATCC 29328] >gi|167831792|dbj|BAG08708.1| lipoic acid synthetase [Finegoldia magna ATCC 29328]
Locus_34523_Transcript_1/1_Confidence_1.000_Length_217	217	-	-	veNOG16489	ZP_02873580	hypothetical protein cdivTM_25184 [candidate division TM7 single-cell isolate TM7a]	gi|169840392|ref|ZP_02873580.1|hypothetical protein cdivTM_25184 [candidate division TM7 single-cell isolate TM7a]
Locus_4413_Transcript_1/3_Confidence_0.500_Length_335	335	-	-	-	XP_001845797	troponin i	gi|170035886|ref|XP_001845797.1|conserved hypothetical protein [Culex quinquefasciatus] >gi|167878396|gb|EDS41779.1| conserved hypothetical protein [Culex quinquefasciatus]
Locus_54290_Transcript_1/1_Confidence_1.000_Length_203	203	GO:0003676,GO:0008270,GO:0005634,GO:0005622	-	KOG1721;opiNOG29469;veNOG06539	XP_001847682	zinc finger protein 605	gi|170039740|ref|XP_001847682.1|zinc finger protein 605 [Culex quinquefasciatus] >gi|167863361|gb|EDS26744.1| zinc finger protein 605 [Culex quinquefasciatus]
Locus_1115_Transcript_2/2_Confidence_1.000_Length_660	660	-	-	veNOG18306;veNOG18424	XP_001862168	dynein heavy chain	gi|170052321|ref|XP_001862168.1|dynein heavy chain [Culex quinquefasciatus] >gi|167873193|gb|EDS36576.1| dynein heavy chain [Culex quinquefasciatus]
Locus_4413_Transcript_2/3_Confidence_0.611_Length_500	500	-	-	-	XP_001862819	troponin i	gi|170053750|ref|XP_001862819.1|troponin I [Culex quinquefasciatus] >gi|167874128|gb|EDS37511.1| troponin I [Culex quinquefasciatus]
Locus_1_Transcript_201302/226691_Confidence_1.000_Length_206	206	GO:0005524,GO:0016020,GO:0017038	-	opiNOG08725	XP_001866102	conserved hypothetical protein [Culex quinquefasciatus]	gi|170061127|ref|XP_001866102.1|conserved hypothetical protein [Culex quinquefasciatus] >gi|167879353|gb|EDS42736.1| conserved hypothetical protein [Culex quinquefasciatus]
Locus_1_Transcript_161154/226691_Confidence_1.000_Length_295	295	GO:0005525,GO:0019001,GO:0004871,GO:0000166,GO:0007165,GO:0007186	K04630	veNOG09904	XP_001866889	guanine nucleotide-binding protein g subunit alpha 65a	gi|170062944|ref|XP_001866889.1|guanine nucleotide-binding protein G(I) subunit alpha 65A [Culex quinquefasciatus] >gi|167880737|gb|EDS44120.1| guanine nucleotide-binding protein G(I) subunit alpha 65A [Culex quinquefasciatus]
Locus_33426_Transcript_1/1_Confidence_1.000_Length_240	240	GO:0018149,GO:0005737,GO:0004872,GO:0016021,GO:0004930,GO:0004871,GO:0007165,GO:0007186	-	-	XP_001869400	octopamine receptor oamb	gi|170069925|ref|XP_001869400.1|octopamine receptor oamb [Culex quinquefasciatus] >gi|167865772|gb|EDS29155.1| octopamine receptor oamb [Culex quinquefasciatus]
Locus_1_Transcript_104013/226691_Confidence_1.000_Length_280	280	GO:0016740	-	-	XP_001870217	n-acetyl lactosaminide beta- -n-acetyl glucosaminyl transferase	gi|170072611|ref|XP_001870217.1|N-acetyl lactosaminide beta-1,3-N-acetyl glucosaminyl transferase [Culex quinquefasciatus] >gi|167869012|gb|EDS32395.1| N-acetyl lactosaminide beta-1,3-N-acetyl glucosaminyl transferase [Culex quinquefasciatus]
Locus_2511_Transcript_1/1_Confidence_1.000_Length_314	314	GO:0006355,GO:0003676,GO:0006351,GO:0008270,GO:0003677,GO:0005634,GO:0005622	K12463	veNOG11243	NP_001116215	pr domain zinc finger protein 4	gi|170172581|ref|NP_001116215.1|PR domain zinc finger protein 4 [Danio rerio]
Locus_39634_Transcript_1/1_Confidence_1.000_Length_374	374	GO:0008270,GO:0048066,GO:0005634,GO:0005622	-	veNOG05103	NP_001116227	basonuclin 2	gi|170295821|ref|NP_001116227.1|zinc finger protein basonuclin-2 [Danio rerio] >gi|163915529|gb|AAI57381.1| Si:dkey-114f6.1 protein [Danio rerio]
Locus_68950_Transcript_1/1_Confidence_1.000_Length_224	224	GO:0006351,GO:0003899,GO:0032549,GO:0003677	K03043	COG0085	ACB15386	dna-directed rna beta subunit	gi|170516901|gb|ACB15386.1|RpoB [Bifidobacterium longum]
Locus_27491_Transcript_1/1_Confidence_1.000_Length_282	282	GO:0008108,GO:0016779,GO:0005737,GO:0016740,GO:0005975,GO:0006012	K00965	COG4468	ACB15395	galactose-1-phosphate uridylyltransferase	gi|170516917|gb|ACB15395.1|GalT2 [Bifidobacterium longum]
Locus_18014_Transcript_1/1_Confidence_1.000_Length_292	292	GO:0051726,GO:0019901,GO:0007049,GO:0051301,GO:0000079,GO:0005634	K06627	veNOG09479	ACB20718	b chain crystal structure of human cdk2 complexed with a thiazolidinone inhibitor	gi|170523016|gb|ACB20718.1|cyclin A2 [Ovis aries]
Locus_1_Transcript_216216/226691_Confidence_1.000_Length_338	338	GO:0000786,GO:0016740,GO:0003677,GO:0005634,GO:0006334,GO:0008270,GO:0006355,GO:0016747,GO:0046872	-	veNOG18273	XP_001892369	histone acetyltransferase myst3	gi|170573162|ref|XP_001892369.1|hypothetical protein [Brugia malayi] >gi|158602150|gb|EDP38806.1| conserved hypothetical protein [Brugia malayi]
Locus_6304_Transcript_1/1_Confidence_1.000_Length_631	631	-	-	-	XP_001892628	hypothetical protein Bm1_05780 [Brugia malayi]	gi|170573992|ref|XP_001892628.1|hypothetical protein Bm1_05780 [Brugia malayi] >gi|158601705|gb|EDP38542.1| hypothetical protein Bm1_05780 [Brugia malayi]
Locus_1_Transcript_90348/226691_Confidence_1.000_Length_225	225	GO:0019904	K16197	veNOG20422	XP_001893666	14-3-3-like protein 2	gi|170576532|ref|XP_001893666.1|14-3-3-like protein 2 [Brugia malayi] >gi|158600194|gb|EDP37497.1| 14-3-3-like protein 2, putative [Brugia malayi]
Locus_1_Transcript_110888/226691_Confidence_1.000_Length_207	207	-	-	-	XP_001895031	hypothetical protein Bm1_17870 [Brugia malayi]	gi|170579899|ref|XP_001895031.1|hypothetical protein Bm1_17870 [Brugia malayi] >gi|158598170|gb|EDP36122.1| hypothetical protein Bm1_17870 [Brugia malayi]
Locus_33071_Transcript_1/1_Confidence_1.000_Length_440	440	GO:0030054,GO:0016021,GO:0016020,GO:0007154,GO:0005922,GO:0005921,GO:0005886	-	veNOG19360	P51915	cx32_micun ame: full=gap junction protein ame: full=connexin-	gi|1706211|sp|P51915.2|CX32_MICUNRecName: Full=Gap junction Cx32.2 protein; AltName: Full=Connexin-32.2 >gi|468330|gb|AAA66969.1| connexin 32.2 [Micropogonias undulatus]
Locus_24688_Transcript_1/1_Confidence_1.000_Length_318	318	GO:0005525	-	proNOG24591	YP_001746180	family protein	gi|170681079|ref|YP_001746180.1|hypothetical protein EcSMS35_4229 [Escherichia coli SMS-3-5] >gi|170518797|gb|ACB16975.1| conserved hypothetical protein [Escherichia coli SMS-3-5]
Locus_25623_Transcript_1/1_Confidence_1.000_Length_214	214	GO:0035556,GO:0005622	-	veNOG07701	NP_001116333	suppressor of cytokine signaling 5-like	gi|171184467|ref|NP_001116333.1|suppressor of cytokine signaling 5-like [Takifugu rubripes] >gi|122912919|gb|ABM68021.1| suppressor of cytokine signaling 5-like [Takifugu rubripes]
Locus_125_Transcript_1/1_Confidence_1.000_Length_1482	1482	GO:0005789,GO:0055114,GO:0016491,GO:0004800,GO:0016021,GO:0016020,GO:0005783,GO:0042446	K01562	veNOG01233	BAG15906	iodothyronine deiodinase type i	gi|171451963|dbj|BAG15906.1|iodothyronine deiodinase type I [Paralichthys olivaceus]
Locus_1_Transcript_163899/226691_Confidence_1.000_Length_383	383	GO:0010008,GO:0016021,GO:0016020,GO:0004800,GO:0005768,GO:0055114,GO:0033798,GO:0016491,GO:0042446,GO:0005886	K07754	veNOG16927	BAG15908	iodothyronine deiodinase type iii	gi|171451967|dbj|BAG15908.1|iodothyronine deiodinase type III [Paralichthys olivaceus]
Locus_39784_Transcript_1/1_Confidence_1.000_Length_251	251	GO:0006306,GO:0008168,GO:0016740,GO:0032259,GO:0003677	K00558	veNOG10064	BAG15985	dna methyltransferase 3a	gi|171472518|dbj|BAG15985.1|DNA methyltransferase 3A [Meriones unguiculatus]
Locus_1_Transcript_100429/226691_Confidence_1.000_Length_536	536	-	K13575	veNOG02462	BAG15993	solute carrier family sodium bicarbonate member 4	gi|171472544|dbj|BAG15993.1|solute carrier family 4, sodium bicarbonate cotransporter, member 4 [Takifugu obscurus]
Locus_1_Transcript_217388/226691_Confidence_1.000_Length_567	567	-	-	veNOG20565	ACB46957	band 3 anion exchange protein 1	gi|171473209|gb|ACB46957.1|band 3 anion exchange protein 1 [Zoarces viviparus]
Locus_1_Transcript_152538/226691_Confidence_1.000_Length_990	990	-	-	veNOG01783	CAC87123	d05cjc protein	gi|17148479|emb|CAC87123.1|AK000823-like protein [Tetraodon nigroviridis]
Locus_26674_Transcript_1/1_Confidence_1.000_Length_522	522	-	K05730	veNOG22022	CAC87124	vav-3 protein	gi|17148480|emb|CAC87124.1|vav-3 protein [Tetraodon nigroviridis] >gi|22138763|emb|CAD27362.1| vav-3 protein [Tetraodon nigroviridis]
Locus_1_Transcript_206839/226691_Confidence_1.000_Length_949	949	GO:0019001,GO:0016020,GO:0005634,GO:0005815,GO:0000166,GO:0005737,GO:0005525,GO:0051301,GO:0005813,GO:0007165,GO:0030496,GO:0004871,GO:0046872,GO:0007186,GO:0007049,GO:0005886,GO:0005856	K04630	veNOG09904	NP_001116402	guanine nucleotide-binding protein g subunit alpha-1	gi|171543903|ref|NP_001116402.1|guanine nucleotide-binding protein G(i) subunit alpha-1 [Oryzias latipes] >gi|3913723|sp|P87383.3|GNAI1_ORYLA RecName: Full=Guanine nucleotide-binding protein G(i) subunit alpha-1; AltName: Full=Adenylate cyclase-inhibiting G alpha protein; AltName: Full=Gi alpha a; AltName: Full=Gi1 subunit alpha >gi|1902834|dbj|BAA19454.1| Gi1 alpha subunit [Oryzias latipes]
Locus_37473_Transcript_1/1_Confidence_1.000_Length_392	392	GO:0035556,GO:0005622	K04698	veNOG07701	NP_001116396	suppressor of cytokine signaling 5	gi|171545959|ref|NP_001116396.1|suppressor of cytokine signaling 5 [Oryzias latipes] >gi|148251524|gb|ABQ53613.1| suppressor of cytokine signaling 5 [Oryzias latipes]
Locus_54089_Transcript_1/1_Confidence_1.000_Length_225	225	GO:0016020,GO:0008150,GO:0000139	-	veNOG11817	AAI61662	golgi apparatus protein 1-like	gi|171846383|gb|AAI61662.1|Zgc:153569 protein [Danio rerio]
Locus_15610_Transcript_1/1_Confidence_1.000_Length_344	344	GO:0003674,GO:0005737,GO:0005856,GO:0008150,GO:0005575	-	veNOG05792	AAI61677	map7 domain-containing protein 1	gi|171846985|gb|AAI61677.1|Unknown (protein for IMAGE:5048831) [Xenopus laevis]
Locus_1905_Transcript_7/19_Confidence_1.000_Length_257	257	GO:0016021,GO:0015288,GO:0016020,GO:0009279	-	NOG12793	ZP_02931247	opacity protein	gi|171915777|ref|ZP_02931247.1|hypothetical protein VspiD_31440 [Verrucomicrobium spinosum DSM 4136]
Locus_1_Transcript_111477/226691_Confidence_1.000_Length_276	276	-	-	veNOG19417	ACB59380	progranulin type i	gi|171988318|gb|ACB59380.1|progranulin type I [Paralichthys olivaceus] >gi|171988320|gb|ACB59381.1| progranulin type II [Paralichthys olivaceus] >gi|171988322|gb|ACB59382.1| progranulin [Paralichthys olivaceus] >gi|171988323|gb|ACB59383.1| progranulin [Paralichthys olivaceus]
Locus_3462_Transcript_1/2_Confidence_0.667_Length_2936	2936	GO:0016301,GO:0004673,GO:0005524,GO:0016310,GO:0000155,GO:0007165,GO:0016772,GO:0018106	K00898	veNOG12570	ACB72248	pyruvate dehydrogenase kinase 4	gi|172087124|gb|ACB72248.1|pyruvate dehydrogenase kinase 4 [Fundulus heteroclitus]
Locus_26942_Transcript_1/1_Confidence_1.000_Length_333	333	GO:0002474,GO:0042612,GO:0005576	K08055	veNOG17048	CAM84305	beta 2-microglobulin	gi|172152172|emb|CAM84305.1|beta 2-microglobulin [Cyprinus carpio]
Locus_68280_Transcript_1/1_Confidence_1.000_Length_264	264	-	-	veNOG13275	AAL37206	af321444_1low molecular weight polypeptide lmp7	gi|17225016|gb|AAL37206.1|AF321444_1low molecular weight polypeptide LMP7 [Paralichthys olivaceus]
Locus_2076_Transcript_1/1_Confidence_1.000_Length_2506	2506	GO:0046872,GO:0018149,GO:0016740,GO:0003810,GO:0016746	K05625	veNOG03687	P52181	tgm2_pagma ame: full=protein-glutamine gamma-glutamyltransferase 2 ame: full=tissue transglutaminase ame: full=transglutaminase c short=tg short=tgc short=tgase c ame: full=transglutaminase-2 short=tgase-2	gi|1729923|sp|P52181.1|TGM2_PAGMARecName: Full=Protein-glutamine gamma-glutamyltransferase 2; AltName: Full=Tissue transglutaminase; AltName: Full=Transglutaminase C; Short=TG(C); Short=TGC; Short=TGase C; AltName: Full=Transglutaminase-2; Short=TGase-2 >gi|14488746|pdb|1G0D|A Chain A, Crystal Structure Of Red Sea Bream Transglutaminase >gi|1176435|gb|AAB35370.1| transglutaminase [Pagrus major]
Locus_41937_Transcript_1/1_Confidence_1.000_Length_255	255	GO:0006928,GO:0043064,GO:0005198,GO:0009420,GO:0009288,GO:0005576,GO:0001539	K02406	proNOG03964	Q56572	flagellin b	gi|17366564|sp|Q56572.3|FLAB_VIBANRecName: Full=Flagellin B >gi|1272426|gb|AAB09435.1| flagellin B [Vibrio anguillarum]
Locus_9508_Transcript_1/2_Confidence_0.750_Length_1532	1532	GO:0016874,GO:0003676,GO:0008270,GO:0007275,GO:0030154,GO:0016567,GO:0006355,GO:0046872,GO:0006351,GO:0007399	K15687	veNOG11683	Q9DD48	ring zinc finger protein makorin2	gi|17368847|sp|Q9DD48.1|MKRN2_SERQURecName: Full=Probable E3 ubiquitin-protein ligase makorin-2; AltName: Full=Zinc finger protein YGHLC3HC4 >gi|11559426|dbj|BAB18861.1| zinc finger protein YGHLC3HC4 [Seriola quinqueradiata] >gi|11559471|dbj|BAB18815.1| ring zinc finger protein MAKORIN2 [Seriola quinqueradiata] >gi|13486618|dbj|BAB39861.1| ring zinc finger protein MAKORIN2 [Seriola quinqueradiata…
Locus_1_Transcript_135133/226691_Confidence_1.000_Length_234	234	-	-	veNOG21111	AAL40376	ac087333_3high choriolytic enzyme 1 precursor	gi|17488610|gb|AAL40376.1|AC087333_3High choriolytic enzyme 1 precursor [Takifugu rubripes]
Locus_45925_Transcript_1/1_Confidence_1.000_Length_219	219	GO:0009032,GO:0016740,GO:0006206,GO:0016763,GO:0008152,GO:0006213,GO:0016757	K00758	proNOG01327	NP_518325	thymidine phosphorylase	gi|17544923|ref|NP_518325.1|thymidine phosphorylase [Ralstonia solanacearum GMI1000] >gi|34395900|sp|Q8Y2X7.1|TYPH_RALSO RecName: Full=Putative thymidine phosphorylase; AltName: Full=TdRPase >gi|17427213|emb|CAD13732.1| putative thymidine phosphorylase (tdrpase) protein [Ralstonia solanacearum GMI1000]
Locus_1_Transcript_213640/226691_Confidence_1.000_Length_543	543	-	K05089	veNOG02593	AAL50567	af411927_1platelet-derived growth factor receptor beta 2	gi|17980236|gb|AAL50567.1|AF411927_1platelet-derived growth factor receptor beta 2 [Takifugu rubripes]
Locus_29301_Transcript_1/1_Confidence_1.000_Length_228	228	GO:0000082,GO:0005829,GO:0005509,GO:0019899,GO:0051592,GO:0016311,GO:0016020,GO:0045944,GO:0035690,GO:0005625,GO:0050804,GO:0046983,GO:0046982,GO:0006606,GO:0006470,GO:0030018,GO:0006950,GO:0008144,GO:0060079,GO:0001975,GO:0048741,GO:0005516,GO:0005515,GO:0071333,GO:0006816,GO:0004723,GO:0004722,GO:0005739,GO:0004721,GO:0005737,GO:0005730,GO:0042110,GO:0005792,GO:0005955,GO:0046676,GO:0005634,GO:…	K04348	veNOG01144	AAA35634	calcineurin catalytic partial	gi|179808|gb|AAA35634.1|calcineurin catalytic subunit, partial [Homo sapiens]
Locus_1_Transcript_110617/226691_Confidence_1.000_Length_447	447	GO:0016023,GO:0016020,GO:0006897,GO:0005737,GO:0005764,GO:0031410,GO:0008289,GO:0005938,GO:0005886,GO:0005856,GO:0005905	-	veNOG13017	NP_001116716	formin-binding protein 1	gi|181329890|ref|NP_001116716.1|formin-binding protein 1 [Danio rerio] >gi|169158269|emb|CAQ14399.1| novel protein similar to vertebrate formin binding protein 1 (FNBP1) [Danio rerio]
Locus_29029_Transcript_3/3_Confidence_0.714_Length_602	602	-	-	veNOG17392;veNOG17547;veNOG23603	BAB82529	t-cell receptor alpha	gi|18147227|dbj|BAB82529.1|T-cell receptor alpha [Paralichthys olivaceus]
Locus_29029_Transcript_1/3_Confidence_0.571_Length_335	335	-	-	-	BAB82538	t-cell receptor alpha	gi|18147245|dbj|BAB82538.1|T-cell receptor alpha [Paralichthys olivaceus]
Locus_3080_Transcript_1/1_Confidence_1.000_Length_323	323	-	K10785	veNOG10004	BAB82590	t-cell receptor type 1	gi|18147349|dbj|BAB82590.1|T-cell receptor beta, type 2 [Paralichthys olivaceus]
Locus_32940_Transcript_1/1_Confidence_1.000_Length_210	210	-	-	-	BAB82597	t-cell receptor type 1	gi|18147363|dbj|BAB82597.1|T-cell receptor beta, type 1 [Paralichthys olivaceus]
Locus_4190_Transcript_7/8_Confidence_0.394_Length_3064	3064	-	-	-	BAB82598	t-cell receptor type 1	gi|18147365|dbj|BAB82598.1|T-cell receptor beta, type 1 [Paralichthys olivaceus]
Locus_4190_Transcript_5/8_Confidence_0.697_Length_2923	2923	-	-	veNOG10004	BAB82607	t-cell receptor type 1	gi|18147383|dbj|BAB82607.1|T-cell receptor beta, type 1 [Paralichthys olivaceus]
Locus_41749_Transcript_1/1_Confidence_1.000_Length_349	349	-	K10785	veNOG10004	BAB82611	t-cell receptor type 1	gi|18147391|dbj|BAB82611.1|T-cell receptor beta, type 1 [Paralichthys olivaceus]
Locus_26211_Transcript_1/1_Confidence_1.000_Length_524	524	GO:0005524,GO:0004672,GO:0004872	K04527	veNOG22076	BAB83667	insulin receptor	gi|18150104|dbj|BAB83667.1|insulin receptor [Paralichthys olivaceus]
Locus_13245_Transcript_2/3_Confidence_0.364_Length_4031	4031	GO:0043548,GO:0048589,GO:0006468,GO:0005524,GO:0016301,GO:0016021,GO:0016020,GO:0004672,GO:0009790,GO:0004872,GO:0007169,GO:0046777,GO:0000166,GO:0016310,GO:0016772,GO:0004714,GO:0043560,GO:0016740,GO:0004713	K04527	veNOG01350	BAB83668	insulin receptor	gi|18150106|dbj|BAB83668.1|insulin receptor [Paralichthys olivaceus]
Locus_31043_Transcript_1/1_Confidence_1.000_Length_436	436	-	K05087	veNOG04359	BAB83669	type 1 insulin-like growth factor receptor	gi|18150108|dbj|BAB83669.1|type 1 insulin-like growth factor receptor [Paralichthys olivaceus]
Locus_124_Transcript_4/6_Confidence_0.350_Length_2817	2817	GO:0016740,GO:0035556,GO:0016310,GO:0004674,GO:0005057,GO:0004672,GO:0006468,GO:0000166,GO:0005524,GO:0016301,GO:0007165,GO:0005622,GO:0046872,GO:0016772	K04366	veNOG00992	BAB39747	serine threonine protein kinase raf1	gi|18157432|dbj|BAB39747.3|protein kinase raf 1 [Seriola quinqueradiata]
Locus_54501_Transcript_1/1_Confidence_1.000_Length_205	205	-	-	veNOG16174	BAB83836	l _3	gi|18157521|dbj|BAB83836.1|LReO_3 [Oryzias latipes]
Locus_14514_Transcript_1/1_Confidence_1.000_Length_1764	1764	-	-	opiNOG21711	BAB83841	rna-directed dna polymerase from mobile element jockey-like	gi|18157526|dbj|BAB83841.1|ReO_6 [Oryzias latipes]
Locus_14238_Transcript_1/1_Confidence_1.000_Length_366	366	GO:0016740,GO:0008080	-	firmNOG07340;firmNOG07671	ZP_02949026	gnat family	gi|182417707|ref|ZP_02949026.1|acetyltransferase, gnat family [Clostridium butyricum 5521] >gi|237667123|ref|ZP_04527107.1| acetyltransferase, GNAT family [Clostridium butyricum E4 str. BoNT E BL5262] >gi|182378431|gb|EDT75962.1| acetyltransferase, gnat family [Clostridium butyricum 5521] >gi|237655471|gb|EEP53027.1| acetyltransferase, GNAT family [Clostridium butyricum E4 str. BoNT E BL5262]
Locus_13660_Transcript_1/1_Confidence_1.000_Length_347	347	GO:0050660	K03699	firmNOG01625	ZP_02949082	cbs transporter-associated domain protein	gi|182417764|ref|ZP_02949082.1|transporter associated domain protein [Clostridium butyricum 5521] >gi|237667969|ref|ZP_04527953.1| CBS/transporter-associated domain protein [Clostridium butyricum E4 str. BoNT E BL5262] >gi|182378488|gb|EDT76019.1| transporter associated domain protein [Clostridium butyricum 5521] >gi|237656317|gb|EEP53873.1| CBS/transporter-associated domain protein [Clostridium …
Locus_1_Transcript_210968/226691_Confidence_1.000_Length_220	220	GO:0042626,GO:0016021,GO:0016020,GO:0006811,GO:0006810,GO:0000166,GO:0017111,GO:0005524,GO:0016887,GO:0005254,GO:0055085	K05673	veNOG01786	ACB97645	multidrug resistance-associated protein 4	gi|182636834|gb|ACB97645.1|Abcc4 [Danio rerio]
Locus_4340_Transcript_1/2_Confidence_0.750_Length_1450	1450	-	-	-	ACB97648	liver-expressed antimicrobial peptide 2	gi|182636874|gb|ACB97648.1|liver-expressed antimicrobial peptide 2 [Paralichthys olivaceus]
Locus_12774_Transcript_3/3_Confidence_0.667_Length_349	349	-	-	-	ZP_02955144	unknown protein [Clostridium botulinum NCTC 2916]	gi|182701819|ref|ZP_02955144.1|unknown protein [Clostridium botulinum NCTC 2916] >gi|182667947|gb|EDT79926.1| unknown protein [Clostridium botulinum NCTC 2916]
Locus_8222_Transcript_1/1_Confidence_1.000_Length_246	246	-	-	-	ZP_02955250	hypothetical protein CBB_A0131 [Clostridium botulinum Bf]	gi|182702085|ref|ZP_02955250.1|hypothetical protein CBB_A0131 [Clostridium botulinum Bf] >gi|182671713|gb|EDT83674.1| hypothetical protein CBB_A0131 [Clostridium botulinum Bf]
Locus_1_Transcript_204900/226691_Confidence_1.000_Length_236	236	GO:0016874,GO:0006418,GO:0006420,GO:0006412,GO:0000166,GO:0005737,GO:0005524,GO:0004814,GO:0004812	K01887	veNOG12915	AAI65718	arginyl-trna synthetase	gi|182892034|gb|AAI65718.1|Rars protein [Danio rerio]
Locus_29028_Transcript_1/1_Confidence_1.000_Length_451	451	GO:0005179,GO:0005576	-	-	BAG24411	adrenomedullin 5	gi|183014164|dbj|BAG24411.1|adrenomedullin 5 [Anguilla japonica]
Locus_30627_Transcript_1/1_Confidence_1.000_Length_253	253	GO:0006534,GO:0006520,GO:0016740,GO:0008152,GO:0003824,GO:0008483,GO:0031071,GO:0030170	K04487	firmNOG00448	NP_562701	cysteine desulfurase	gi|18310767|ref|NP_562701.1|cysteine desulfurase [Clostridium perfringens str. 13] >gi|169343494|ref|ZP_02864493.1| cysteine desulfurase [Clostridium perfringens C str. JGS1495] >gi|18145448|dbj|BAB81491.1| iron-sulfur cofactor synthesis protein [Clostridium perfringens str. 13] >gi|169298054|gb|EDS80144.1| cysteine desulfurase [Clostridium perfringens C str. JGS1495]
Locus_26312_Transcript_1/1_Confidence_1.000_Length_667	667	GO:0006950	-	veNOG22092	AAB46594	heat shock protein 30	gi|1835585|gb|AAB46594.1|low molecular weight heat shock protein Hsp30B [Poeciliopsis lucida]
Locus_58900_Transcript_1/1_Confidence_1.000_Length_251	251	GO:0006260,GO:0055114,GO:0005524,GO:0016491,GO:0004748,GO:0005971	K00525	COG0209	YP_001855013	ribonucleoside-diphosphate alpha subunit	gi|184200806|ref|YP_001855013.1|ribonucleoside-diphosphate reductase alpha subunit [Kocuria rhizophila DC2201] >gi|183581036|dbj|BAG29507.1| ribonucleoside-diphosphate reductase alpha subunit [Kocuria rhizophila DC2201]
Locus_8991_Transcript_1/1_Confidence_1.000_Length_321	321	-	-	veNOG01558	AAL73046	insulin-like growth factor-binding protein complex acid labile subunit-like	gi|18463965|gb|AAL73046.1|IGFALS [Sphoeroides nephelus]
Locus_1_Transcript_161634/226691_Confidence_1.000_Length_330	330	GO:0016477,GO:0015031,GO:0004252,GO:0016021,GO:0016020,GO:0050709,GO:0000139,GO:0006810,GO:0005794,GO:0019838,GO:0042058,GO:0005789,GO:0061136,GO:0006508,GO:0005783,GO:0008283	-	veNOG00456	AAL73049	inactive rhomboid protein 1-like	gi|18463968|gb|AAL73049.1|C16ORF8 [Sphoeroides nephelus]
Locus_1_Transcript_191861/226691_Confidence_1.000_Length_243	243	-	-	veNOG02803	NP_001117807	damage-regulated autophagy modulator	gi|185132523|ref|NP_001117807.1|VHSV-induced protein-6 [Oncorhynchus mykiss] >gi|20270909|gb|AAM18471.1|AF483532_1 VHSV-induced protein-6 [Oncorhynchus mykiss]
Locus_1_Transcript_155552/226691_Confidence_1.000_Length_224	224	GO:0004386,GO:0003723,GO:0003676,GO:0005524,GO:0016787,GO:0000166,GO:0008026	-	veNOG10552	NP_001117993	myc-regulated dead box protein	gi|185132644|ref|NP_001117993.1|myc-regulated DEAD box protein [Oncorhynchus mykiss] >gi|52547136|gb|AAU81664.1| myc-regulated DEAD box protein [Oncorhynchus mykiss]
Locus_1_Transcript_217389/226691_Confidence_1.000_Length_374	374	GO:0006820,GO:0005215,GO:0016021,GO:0008509,GO:0016020,GO:0005452,GO:0006811,GO:0006810,GO:0015301	-	veNOG20565	NP_001118189	band 3 anion exchange protein	gi|185132655|ref|NP_001118189.1|band 3 anion exchange protein [Oncorhynchus mykiss] >gi|1352064|sp|P32847.2|B3AT_ONCMY RecName: Full=Band 3 anion exchange protein; AltName: Full=Anion exchange protein 1; Short=AE 1; Short=Anion exchanger 1; AltName: Full=Solute carrier family 4 member 1 >gi|64309|emb|CAA43868.1| Band 3 [Oncorhynchus mykiss]
Locus_1_Transcript_201501/226691_Confidence_1.000_Length_885	885	GO:0055114,GO:0016491,GO:0000166	K14157	veNOG07827	NP_001118002	lysine ketoglutarate reductase saccharopine dehydrogenase	gi|185133193|ref|NP_001118002.1|lysine ketoglutarate reductase/saccharopine dehydrogenase [Oncorhynchus mykiss] >gi|53851170|gb|AAU95502.1| lysine ketoglutarate reductase/saccharopine dehydrogenase [Oncorhynchus mykiss]
Locus_1_Transcript_195711/226691_Confidence_1.000_Length_228	228	GO:0015377,GO:0016021,GO:0016020,GO:0055085,GO:0006811,GO:0006810,GO:0005215	K10951	veNOG03751	NP_001117155	na k 2cl co-transporter	gi|185133258|ref|NP_001117155.1|Na/K/2Cl co-transporter [Salmo salar] >gi|114438954|gb|ABI74746.1| Na/K/2Cl co-transporter [Salmo salar]
Locus_1_Transcript_182551/226691_Confidence_1.000_Length_1468	1468	GO:0004888,GO:0016021,GO:0016020,GO:0007165,GO:0045087,GO:0031224,GO:0005622	-	veNOG02783	NP_001117022	st2l protein precursor	gi|185133359|ref|NP_001117022.1|putative ST2L protein precursor [Salmo salar] >gi|23477183|emb|CAC84138.2| putative ST2L protein [Salmo salar]
Locus_13940_Transcript_1/1_Confidence_1.000_Length_1016	1016	GO:0016020,GO:0006955	K06538	veNOG06884	NP_001118005	cytotoxic t-lymphocyte-associated protein 4	gi|185133363|ref|NP_001118005.1|CTLA4-like protein precursor [Oncorhynchus mykiss] >gi|58532608|gb|AAW78854.1| CTLA4-like protein [Oncorhynchus mykiss]
Locus_1_Transcript_107903/226691_Confidence_1.000_Length_498	498	GO:0004888,GO:0004872,GO:0016021,GO:0016020,GO:0007165,GO:0045087,GO:0031224,GO:0005622	K04723	veNOG06063	NP_001117024	interleukin 1 receptor accessory protein precursor	gi|185133417|ref|NP_001117024.1|interleukin 1 receptor accessory protein precursor [Salmo salar] >gi|37496478|emb|CAD43598.1| interleukin 1 receptor accessory protein [Salmo salar]
Locus_22954_Transcript_1/1_Confidence_1.000_Length_410	410	GO:0005216,GO:0005245,GO:0005244,GO:0006816,GO:0016021,GO:0016020,GO:0006811,GO:0006810,GO:0034765,GO:0005262,GO:0055085,GO:0005891,GO:0070588,GO:0051925	K04849	veNOG00309	NP_001118101	neuronal-type voltage-gated calcium channel subunit	gi|185133713|ref|NP_001118101.1|neuronal-type voltage-gated calcium channel subunit Cav2.2 [Oncorhynchus mykiss] >gi|32478671|gb|AAP83588.1| neuronal-type voltage-gated calcium channel subunit Cav2.2 [Oncorhynchus mykiss]
Locus_1_Transcript_117458/226691_Confidence_1.000_Length_5148	5148	GO:0005509	K08023	veNOG13593	NP_001117921	latent transforming growth factor binding protein precursor	gi|185134552|ref|NP_001117921.1|latent transforming growth factor binding protein precursor [Oncorhynchus mykiss] >gi|27549564|gb|AAO17057.1| latent transforming growth factor binding protein [Oncorhynchus mykiss]
Locus_6151_Transcript_7/11_Confidence_0.621_Length_1513	1513	GO:0005164,GO:0016020,GO:0006955	K05476	veNOG09445	NP_001118036	tumor necrosis factor ligand superfamily member 13b	gi|185134749|ref|NP_001118036.1|tumor necrosis factor ligand superfamily member 13B [Oncorhynchus mykiss] >gi|85822187|gb|ABC84582.1| TNF superfamily member 13b [Oncorhynchus mykiss]
Locus_1_Transcript_124518/226691_Confidence_1.000_Length_231	231	GO:0005788,GO:0008430,GO:0005783	-	veNOG12928	NP_001117926	15 kda selenoprotein precursor	gi|185134879|ref|NP_001117926.1|15 kDa selenoprotein precursor [Oncorhynchus mykiss] >gi|182639183|sp|Q6X4M2.2|SEP15_ONCMY RecName: Full=15 kDa selenoprotein; Flags: Precursor >gi|33113420|gb|AAP94226.1| 15 kDa selenoprotein precursor [Oncorhynchus mykiss]
Locus_1_Transcript_110921/226691_Confidence_1.000_Length_208	208	GO:0006508,GO:0005509,GO:0016787,GO:0008234,GO:0008233,GO:0004198,GO:0005622	K03853	veNOG19907	NP_001117963	calpain 2 catalytic subunit	gi|185135539|ref|NP_001117963.1|calpain 2 catalytic subunit [Oncorhynchus mykiss] >gi|50812447|gb|AAT81417.1| calpain 2 catalytic subunit [Oncorhynchus mykiss]
Locus_1_Transcript_108882/226691_Confidence_1.000_Length_249	249	GO:0008373,GO:0006486,GO:0016740,GO:0016021,GO:0030173,GO:0016020,GO:0005794,GO:0016757	-	veNOG05891	NP_001117689	c alpha -sialyltransferase	gi|185135565|ref|NP_001117689.1|GalNAc alpha 2,6-sialyltransferase [Oncorhynchus mykiss] >gi|31559700|dbj|BAC77520.1| GalNAc alpha 2,6-sialyltransferase [Oncorhynchus mykiss]
Locus_23185_Transcript_1/1_Confidence_1.000_Length_520	520	GO:0004908,GO:0004888,GO:0016021,GO:0016020,GO:0031224,GO:0007165,GO:0004872,GO:0005622,GO:0045087	-	veNOG07432	NP_001117105	interleukin-1 receptor-like protein precursor	gi|185136291|ref|NP_001117105.1|interleukin-1 receptor-like protein precursor [Salmo salar] >gi|19912979|emb|CAC83729.1| interleukin-1 receptor-like protein [Salmo salar] >gi|223648416|gb|ACN10966.1| Interleukin-1 receptor type I precursor [Salmo salar]
Locus_1_Transcript_186880/226691_Confidence_1.000_Length_473	473	GO:0006508,GO:0008234	K01371	veNOG09884	ACC86112	cathepsin k precursor	gi|186688053|gb|ACC86112.1|cathepsin K [Paralichthys olivaceus]
Locus_27624_Transcript_1/1_Confidence_1.000_Length_538	538	-	K03912	veNOG03533	ACC86113	heparin cofactor ii	gi|186688055|gb|ACC86113.1|heparin cofactor II [Paralichthys olivaceus]
Locus_1_Transcript_110495/226691_Confidence_1.000_Length_732	732	GO:0046872,GO:0055114,GO:0016705,GO:0020037,GO:0016491,GO:0009055,GO:0005506,GO:0004497	-	veNOG15459	AAL78297	af131885_1cytochrome p450 1c1	gi|18693249|gb|AAL78297.1|AF131885_1cytochrome P450 1C1 [Stenotomus chrysops]
Locus_1_Transcript_110497/226691_Confidence_1.000_Length_312	312	GO:0046872,GO:0055114,GO:0016705,GO:0020037,GO:0016491,GO:0009055,GO:0005506,GO:0004497	-	veNOG15459	AAL78299	af235138_1cytochrome p450 1c2	gi|18693253|gb|AAL78299.1|AF235138_1cytochrome P450 1C2 [Stenotomus chrysops]
Locus_1664_Transcript_1/7_Confidence_0.318_Length_4303	4303	-	K07831	veNOG04184	ACC97495	ras-related protein m-ras-like	gi|186969252|gb|ACC97495.1|R-ras3 [Kryptolebias marmoratus]
Locus_52355_Transcript_1/1_Confidence_1.000_Length_288	288	GO:0003674,GO:0008150,GO:0005575	K15728	veNOG07638	ACD03132	lipin 1	gi|187372789|gb|ACD03132.1|lipin [Dicentrarchus labrax]
Locus_1_Transcript_186742/226691_Confidence_1.000_Length_222	222	GO:0005179,GO:0005576	K05264	veNOG10024	ACD10965	preprovasoactive intestinal peptide	gi|187439147|gb|ACD10965.1|preprovasoactive intestinal peptide [Paralichthys olivaceus] >gi|187439149|gb|ACD10966.1| preprovasoactive intestinal peptide [Paralichthys olivaceus]
Locus_1_Transcript_187166/226691_Confidence_1.000_Length_375	375	-	K10138	veNOG13844	ACD11356	igf binding protein 3	gi|187472093|gb|ACD11356.1|IGF binding protein 3 [Seriola quinqueradiata]
Locus_1_Transcript_188584/226691_Confidence_1.000_Length_1211	1211	GO:0001558,GO:0005520,GO:0005576	-	veNOG06517	ACD11357	igf binding protein 5	gi|187472095|gb|ACD11357.1|IGF binding protein 5 [Seriola quinqueradiata]
Locus_1_Transcript_143221/226691_Confidence_1.000_Length_483	483	-	K08012	veNOG02868	CAO78620	p40phox protein	gi|187606684|emb|CAO78620.1|p40phox protein [Sparus aurata]
Locus_1_Transcript_158373/226691_Confidence_1.000_Length_209	209	-	-	veNOG18931	CAP19941	tissue inhibitor of metalloproteinase 2b	gi|187606700|emb|CAP19941.1|tissue inhibitor of metalloproteinase 2b [Sparus aurata]
Locus_1_Transcript_180569/226691_Confidence_1.000_Length_214	214	GO:0016021,GO:0016020,GO:0015662,GO:0006812,GO:0016787,GO:0006811,GO:0006810,GO:0015077,GO:0000166,GO:0005524,GO:0006754,GO:0003824,GO:0046872,GO:0008152,GO:0016820,GO:0015672	K01539	veNOG11858	NP_001120366	na+ k+ alpha 3a polypeptide	gi|187607487|ref|NP_001120366.1|ATPase, Na+/K+ transporting, alpha 3 polypeptide [Xenopus (Silurana) tropicalis] >gi|170284510|gb|AAI61056.1| LOC100145440 protein [Xenopus (Silurana) tropicalis]
Locus_4406_Transcript_1/1_Confidence_1.000_Length_674	674	GO:0005743,GO:0042605,GO:0046980,GO:0005524,GO:0016021,GO:0015421,GO:0001916,GO:0042288,GO:0055085,GO:0000166,GO:0016887,GO:0046979,GO:0017111,GO:0046978,GO:0042626,GO:0006810,GO:0015833,GO:0005886,GO:0042825	K05656	veNOG01010	NP_001119906	atp-binding cassette sub-family b member 9	gi|187607834|ref|NP_001119906.1|ATP-binding cassette sub-family B member 9 [Danio rerio] >gi|126540882|emb|CAM46975.1| novel protein similar to vertebrate ATP-binding cassette, sub-family B (MDR/TAP), member 9 (ABCB9) [Danio rerio]
Locus_39797_Transcript_1/1_Confidence_1.000_Length_226	226	GO:0005543,GO:0007165,GO:0005622	-	veNOG06594	NP_001119887	novel protein vertebrate rhotekin	gi|187607932|ref|NP_001119887.1|rhotekin [Danio rerio] >gi|123231433|emb|CAM16081.1| novel protein similar to vertebrate rhotekin (RTKN) [Danio rerio]
Locus_1_Transcript_116110/226691_Confidence_1.000_Length_429	429	-	K16311	veNOG07195	NP_001119855	serine threonine-protein kinase sik1	gi|187608539|ref|NP_001119855.1|serine/threonine-protein kinase SIK1 [Danio rerio] >gi|169154583|emb|CAQ13337.1| novel protein similar to vertebrate SNF1-like kinase (SNF1LK) [Danio rerio]
Locus_1_Transcript_108063/226691_Confidence_1.000_Length_1172	1172	GO:0005740,GO:0018208,GO:0030176,GO:0003755,GO:0006457,GO:0005528	-	veNOG14890	NP_001120183	fk506 binding protein 8	gi|187608581|ref|NP_001120183.1|uncharacterized protein LOC100145224 [Xenopus (Silurana) tropicalis] >gi|156914731|gb|AAI52651.1| FK506 binding protein 8 [Danio rerio] >gi|166796384|gb|AAI59293.1| LOC100145224 protein [Xenopus (Silurana) tropicalis]
Locus_10944_Transcript_1/1_Confidence_1.000_Length_524	524	-	K06092	veNOG06817;veNOG23044	NP_001120657	inad-like protein	gi|187608647|ref|NP_001120657.1|inaD-like protein [Danio rerio] >gi|148725425|emb|CAK11010.2| novel protein similar to vertebrate InaD-like protein (INADL) [Danio rerio] >gi|157888643|emb|CAP09386.1| novel protein similar to vertebrate InaD-like protein (INADL) [Danio rerio]
Locus_46028_Transcript_1/1_Confidence_1.000_Length_221	221	GO:0016021	-	-	YP_001877121	transmembrane protein	gi|187735009|ref|YP_001877121.1|transmembrane protein [Akkermansia muciniphila ATCC BAA-835] >gi|187425061|gb|ACD04340.1| putative transmembrane protein [Akkermansia muciniphila ATCC BAA-835]
Locus_11107_Transcript_1/1_Confidence_1.000_Length_328	328	GO:0016021,GO:0016020,GO:0015031,GO:0008565,GO:0006810	K03561	-	YP_001877167	proton channel	gi|187735055|ref|YP_001877167.1|MotA/TolQ/ExbB proton channel [Akkermansia muciniphila ATCC BAA-835] >gi|187425107|gb|ACD04386.1| MotA/TolQ/ExbB proton channel [Akkermansia muciniphila ATCC BAA-835]
Locus_23621_Transcript_1/1_Confidence_1.000_Length_289	289	GO:0006313,GO:0006310,GO:0003677,GO:0005737,GO:0051301,GO:0015074,GO:0007059,GO:0009037,GO:0007049	K04763	firmNOG01952	YP_001878501	site-specific dna tyrosine recombinase	gi|187736389|ref|YP_001878501.1|integrase [Akkermansia muciniphila ATCC BAA-835] >gi|187426441|gb|ACD05720.1| integrase family protein [Akkermansia muciniphila ATCC BAA-835]
Locus_65102_Transcript_1/1_Confidence_1.000_Length_222	222	GO:0016020,GO:0009055,GO:0006810,GO:0051539,GO:0051537,GO:0051536,GO:0022900,GO:0046872,GO:0005886	K03616	proNOG00218	ZP_03002609	electron transport b subunit	gi|188495339|ref|ZP_03002609.1|electron transport complex, RnfABCDGE type, B subunit [Escherichia coli 53638] >gi|188490538|gb|EDU65641.1| electron transport complex, RnfABCDGE type, B subunit [Escherichia coli 53638]
Locus_45819_Transcript_1/1_Confidence_1.000_Length_212	212	GO:0016021,GO:0055085	-	-	YP_001908331	arabinose efflux permease	gi|188534534|ref|YP_001908331.1|arabinose efflux permease [Erwinia tasmaniensis Et1/99] >gi|188029576|emb|CAO97453.1| Putative arabinose efflux permease [Erwinia tasmaniensis Et1/99]
Locus_1_Transcript_161846/226691_Confidence_1.000_Length_227	227	GO:0001932,GO:0005737	-	veNOG05197	NP_001120937	folliculin-interacting protein 1	gi|188536034|ref|NP_001120937.1|folliculin-interacting protein 1 [Danio rerio] >gi|171846455|gb|AAI61668.1| Zgc:175140 protein [Danio rerio]
Locus_23129_Transcript_1/1_Confidence_1.000_Length_445	445	GO:0005102,GO:0007165	-	veNOG05098	NP_571893	angiopoietin-related protein 3 precursor	gi|18858275|ref|NP_571893.1|angiopoietin-related protein 3 precursor [Danio rerio] >gi|15077798|gb|AAK83349.1| angiopoietin-like-3 [Danio rerio]
Locus_466_Transcript_4/10_Confidence_0.452_Length_2494	2494	GO:0046034,GO:0005391,GO:0016021,GO:0006814,GO:0016020,GO:0006813,GO:0006811,GO:0006810	K01540	veNOG14557	NP_571744	na+ k+ beta 2a polypeptide	gi|18858315|ref|NP_571744.1|ATPase, Na+/K+ transporting, beta 2a polypeptide [Danio rerio] >gi|9789579|gb|AAF98362.1|AF286376_1 Na+/K+ ATPase beta subunit isoform 2 [Danio rerio] >gi|37589633|gb|AAH59420.1| ATPase, Na+/K+ transporting, beta 2a polypeptide [Danio rerio] >gi|50925332|gb|AAH78647.1| ATPase, Na+/K+ transporting, beta 2a polypeptide [Danio rerio]
Locus_1_Transcript_217852/226691_Confidence_1.000_Length_658	658	GO:0016301,GO:0046872,GO:0005956,GO:0031519,GO:0016310,GO:0019887,GO:0016055	K03115	veNOG10231	NP_571262	casein kinase ii subunit beta	gi|18858421|ref|NP_571262.1|casein kinase II subunit beta [Danio rerio] >gi|348519371|ref|XP_003447204.1| PREDICTED: casein kinase II subunit beta-like [Oreochromis niloticus] >gi|6016423|sp|Q91398.1|CSK2B_DANRE RecName: Full=Casein kinase II subunit beta; Short=CK II beta >gi|11280586|pir||JC7269 protein kinase (EC 2.7.1.37) CK2 beta chain - common carp >gi|7672353|gb|AAF66446.1|AF133088_1 CK2 b…
Locus_54637_Transcript_1/1_Confidence_1.000_Length_564	564	GO:0016337,GO:0005178,GO:0035050,GO:0045198,GO:0001757,GO:0001756,GO:0003007,GO:0005576	K05717	veNOG08377	NP_571595	fibronectin precursor	gi|18858683|ref|NP_571595.1|fibronectin precursor [Danio rerio] >gi|3420846|gb|AAC31947.1| fibronectin 1a isoform 1 [Danio rerio]
Locus_1_Transcript_122672/226691_Confidence_1.000_Length_254	254	GO:0006468,GO:0005634,GO:0005524,GO:0006355,GO:0016301,GO:0004674,GO:0006351,GO:0004672,GO:0004707,GO:0007275,GO:0000166,GO:0000165,GO:0005737,GO:0016310,GO:0031647,GO:0006950,GO:0001756,GO:0040016,GO:0016772,GO:0016740	K04441	veNOG01088	NP_571797	mitogen-activated protein kinase 14a	gi|18858995|ref|NP_571797.1|mitogen-activated protein kinase 14A [Danio rerio] >gi|30316123|sp|Q9DGE2.1|MK14A_DANRE RecName: Full=Mitogen-activated protein kinase 14A; Short=MAP kinase 14A; Short=MAPK 14A; AltName: Full=Mitogen-activated protein kinase p38a; Short=MAP kinase p38a; Short=zp38a >gi|9836500|dbj|BAB11807.1| p38a [Danio rerio] >gi|37589891|gb|AAH44128.2| Mitogen-activated protein kina…
Locus_1_Transcript_157383/226691_Confidence_1.000_Length_289	289	GO:0019985,GO:0006950,GO:0006260,GO:0005634,GO:0003677,GO:0030337,GO:0006275,GO:0043626,GO:0009617,GO:0070557	K04802	veNOG08217	NP_571479	proliferating cell nuclear antigen	gi|18859223|ref|NP_571479.1|proliferating cell nuclear antigen [Danio rerio] >gi|6580855|gb|AAF18324.1|AF140608_1 proliferating cell nuclear antigen [Danio rerio]
Locus_2021_Transcript_1/2_Confidence_0.750_Length_1932	1932	GO:0006355,GO:0006351,GO:0035108,GO:0043565,GO:0045893,GO:0003677,GO:0003700,GO:0005634	K15592	veNOG15802	NP_571500	ets translocation variant 4	gi|18859227|ref|NP_571500.1|ETS translocation variant 4 [Danio rerio] >gi|5739343|gb|AAD50434.1|AF168008_1 PEA3 [Danio rerio]
Locus_13460_Transcript_1/1_Confidence_1.000_Length_207	207	GO:0004803,GO:0006313,GO:0003677	-	NOG28380	CAO72211	transposase	gi|188593349|emb|CAO72211.1|Tnp1249 protein [Bifidobacterium thermophilum]
Locus_6851_Transcript_5/6_Confidence_0.684_Length_3023	3023	GO:0003674	-	NOG12793	NP_001120985	novel protein (zgc:113232)	gi|189011578|ref|NP_001120985.1|uncharacterized protein LOC541546 isoform 2 precursor [Danio rerio] >gi|157888621|emb|CAP09602.1| novel protein (zgc:113232) [Danio rerio] >gi|157888641|emb|CAP09278.1| novel protein (zgc:113232) [Danio rerio]
Locus_48524_Transcript_1/1_Confidence_1.000_Length_209	209	GO:0020037,GO:0005507,GO:0016021,GO:0016020,GO:0005743,GO:0009055,GO:0070469,GO:0005739,GO:0006810,GO:0016491,GO:0022904,GO:0004129,GO:0022900,GO:0046872	K02261	veNOG00120	YP_001936635	cytochrome c oxidase subunit ii	gi|189095476|ref|YP_001936635.1|cytochrome c oxidase subunit II [Lophura ignita] >gi|189095602|ref|YP_001936240.1| cytochrome c oxidase subunit II [Syrmaticus soemmerringi ijimae] >gi|242610520|ref|YP_003001985.1| cytochrome c oxidase subunit II [Lophura nycthemera] >gi|308745794|ref|YP_003934213.1| cytochrome c oxidase subunit II [Chrysolophus pictus] >gi|342240321|ref|YP_004769904.1| cytochrome…
Locus_1_Transcript_201305/226691_Confidence_1.000_Length_447	447	GO:0004386,GO:0003676,GO:0005524,GO:0016020,GO:0017038	-	KOG4177;opiNOG08725;proNOG04840	YP_001937710	helicase conserved c-terminal domain containing protein	gi|189183925|ref|YP_001937710.1|preprotein translocase SecA subunit-like protein [Orientia tsutsugamushi str. Ikeda] >gi|189180696|dbj|BAG40476.1| preprotein translocase SecA subunit-like protein [Orientia tsutsugamushi str. Ikeda]
Locus_3511_Transcript_1/1_Confidence_1.000_Length_492	492	GO:0008150,GO:0005575,GO:0003677	-	veNOG20738	NP_001121383	fam60al protein	gi|189230118|ref|NP_001121383.1|uncharacterized protein LOC100158471 [Xenopus (Silurana) tropicalis] >gi|156914845|gb|AAI52662.1| Fam60al protein [Danio rerio] >gi|183986128|gb|AAI66080.1| LOC100158471 protein [Xenopus (Silurana) tropicalis]
Locus_69220_Transcript_1/1_Confidence_1.000_Length_256	256	GO:0003676,GO:0008270,GO:0005622,GO:0003677	-	-	NP_001121407	zgc:66474 protein	gi|189230166|ref|NP_001121407.1|uncharacterized protein LOC100158495 [Xenopus (Silurana) tropicalis] >gi|156914741|gb|AAI52658.1| Zgc:66474 protein [Danio rerio] >gi|183985610|gb|AAI66107.1| LOC100158495 protein [Xenopus (Silurana) tropicalis]
Locus_1_Transcript_193793/226691_Confidence_1.000_Length_414	414	-	K07976	veNOG00660	XP_972453	ras-related protein rab-6a-like	gi|189233646|ref|XP_972453.2|PREDICTED: similar to rab6 [Tribolium castaneum]
Locus_1493_Transcript_3/5_Confidence_0.526_Length_2243	2243	-	-	NOG69646	BAG46932	cell wall-associated hydrolase	gi|189337863|dbj|BAG46932.1|cell wall-associated hydrolase [Burkholderia multivorans ATCC 17616]
Locus_1_Transcript_140127/226691_Confidence_1.000_Length_224	224	-	-	veNOG10076	ACE06742	keratin 18	gi|189498197|gb|ACE06742.1|keratin 18 [Epinephelus coioides]
Locus_46695_Transcript_1/1_Confidence_1.000_Length_209	209	GO:0016324,GO:0043220,GO:0031410,GO:0007155,GO:0005923	-	veNOG21021	XP_689404	multiple pdz domain protein	gi|189514647|ref|XP_689404.3|PREDICTED: multiple PDZ domain protein [Danio rerio]
Locus_1_Transcript_144501/226691_Confidence_1.000_Length_1610	1610	-	-	veNOG06485	XP_001920056	fh2 domain-containing protein 1-like	gi|189514679|ref|XP_001920056.1|PREDICTED: FH2 domain-containing protein 1-like [Danio rerio]
Locus_59734_Transcript_1/1_Confidence_1.000_Length_322	322	GO:0005524,GO:0000166,GO:0005543,GO:0003777,GO:0007018,GO:0005874	K10392	veNOG02477	XP_695144	novel protein vertebrate kinesin family member 1 family	gi|189515826|ref|XP_695144.3|PREDICTED: kinesin family member 1Ab isoform 2 [Danio rerio]
Locus_55256_Transcript_1/1_Confidence_1.000_Length_212	212	GO:0008144,GO:0004114,GO:0016787,GO:0006939,GO:0030552,GO:0007165,GO:0003824,GO:0008081,GO:0061028,GO:0006198,GO:0046872	-	veNOG01117;veNOG19787	XP_693630	camp-specific 3 -cyclic phosphodiesterase 4d	gi|189515870|ref|XP_693630.3|PREDICTED: cAMP-specific 3',5'-cyclic phosphodiesterase 4D [Danio rerio]
Locus_7310_Transcript_4/5_Confidence_0.750_Length_1978	1978	GO:0005739,GO:0016020,GO:0034551,GO:0005743	-	veNOG06619	XP_693210	tetratricopeptide repeat protein 19	gi|189515953|ref|XP_693210.3|PREDICTED: tetratricopeptide repeat protein 19 [Danio rerio]
Locus_12853_Transcript_2/2_Confidence_0.750_Length_1228	1228	GO:0005694,GO:0000786,GO:0006334,GO:0005634,GO:0003677	K11252	veNOG16317	XP_001922605	histone h2b 1 2-like	gi|189516419|ref|XP_001922605.1|PREDICTED: histone H2B 1/2-like [Danio rerio]
Locus_1_Transcript_197782/226691_Confidence_1.000_Length_1317	1317	-	-	-	XP_697084	PREDICTED: hypothetical protein LOC568650 [Danio rerio]	gi|189516679|ref|XP_697084.3|PREDICTED: hypothetical protein LOC568650 [Danio rerio]
Locus_20324_Transcript_1/1_Confidence_1.000_Length_351	351	-	K11544	veNOG11456	XP_001923648	kinetochore-associated protein dsn1 homolog isoform 1	gi|189516788|ref|XP_001923648.1|PREDICTED: kinetochore-associated protein DSN1 homolog isoform 1 [Danio rerio]
Locus_21403_Transcript_1/1_Confidence_1.000_Length_585	585	GO:0046872,GO:0008270,GO:0005622	-	veNOG04639;veNOG19014	XP_694642	zinc-binding protein a33-like	gi|189516800|ref|XP_694642.3|PREDICTED: zinc-binding protein A33-like [Danio rerio]
Locus_625_Transcript_5/7_Confidence_0.824_Length_2786	2786	GO:0048471,GO:0005525,GO:0007049,GO:0005819,GO:0030496,GO:0042803	-	veNOG09049	XP_693022	neuronal-specific septin-3-like	gi|189517081|ref|XP_693022.3|PREDICTED: septin-9 [Danio rerio]
Locus_9671_Transcript_1/2_Confidence_0.800_Length_2060	2060	-	-	veNOG07036	XP_685054	low quality protein: bcl-2-like protein 12- partial	gi|189517158|ref|XP_685054.3|PREDICTED: hypothetical protein LOC557006 [Danio rerio]
Locus_1_Transcript_148012/226691_Confidence_1.000_Length_653	653	GO:0003676,GO:0008270,GO:0005622	-	veNOG03118;veNOG11267	XP_693776	loc565404 protein	gi|189517232|ref|XP_693776.3|PREDICTED: hypothetical protein LOC565404 [Danio rerio]
Locus_64377_Transcript_1/1_Confidence_1.000_Length_219	219	GO:0004674,GO:0045075,GO:0015630,GO:0006468,GO:0005737,GO:0005524,GO:0048515,GO:0005515,GO:0008017,GO:0000287,GO:0005886,GO:0019902	K08789	veNOG05810	XP_001336447	mast2 protein	gi|189517647|ref|XP_001336447.2|PREDICTED: microtubule-associated serine/threonine-protein kinase 1-like [Danio rerio]
Locus_22804_Transcript_1/1_Confidence_1.000_Length_1374	1374	GO:0031120,GO:0042254,GO:0030515	K14763	veNOG12994	XP_696744	h aca ribonucleoprotein complex non-core subunit naf1	gi|189518061|ref|XP_696744.2|PREDICTED: H/ACA ribonucleoprotein complex non-core subunit NAF1 [Danio rerio]
Locus_5848_Transcript_1/2_Confidence_0.750_Length_653	653	GO:0046872,GO:0008270	-	veNOG01658	XP_001334221	ring finger protein 214	gi|189519235|ref|XP_001334221.2|PREDICTED: RING finger protein 214 [Danio rerio]
Locus_8373_Transcript_2/6_Confidence_0.462_Length_1947	1947	-	K13178	veNOG05883	XP_001923830	loc556764 protein	gi|189520693|ref|XP_001923830.1|PREDICTED: probable ATP-dependent RNA helicase DDX17 [Danio rerio]
Locus_1_Transcript_62019/226691_Confidence_1.000_Length_500	500	-	-	veNOG11750	XP_001919435	PREDICTED: poly [ADP-ribose] polymerase 14-like [Danio rerio]	gi|189521001|ref|XP_001919435.1|PREDICTED: poly [ADP-ribose] polymerase 14-like [Danio rerio]
Locus_40154_Transcript_1/1_Confidence_1.000_Length_247	247	GO:0016021,GO:0071805,GO:0016020,GO:0005267,GO:0006811,GO:0005216,GO:0006810	-	veNOG20637;veNOG21395	XP_685425	potassium channel subfamily k member 1-like	gi|189521097|ref|XP_685425.2|PREDICTED: potassium channel subfamily K member 1-like [Danio rerio]
Locus_10852_Transcript_1/2_Confidence_0.667_Length_1910	1910	-	-	veNOG12839	XP_699131	zinc finger protein 16-like	gi|189521108|ref|XP_699131.3|PREDICTED: zinc finger protein 16-like [Danio rerio]
Locus_11480_Transcript_1/1_Confidence_1.000_Length_501	501	-	-	veNOG11256	XP_001339329	PREDICTED: uncharacterized protein C7orf43 homolog [Danio rerio]	gi|189521204|ref|XP_001339329.2|PREDICTED: uncharacterized protein C7orf43 homolog [Danio rerio]
Locus_39852_Transcript_1/1_Confidence_1.000_Length_243	243	GO:0004386,GO:0016581,GO:0005634,GO:0005737,GO:0006333,GO:0005813,GO:0005515,GO:0051297,GO:0046872,GO:0007051,GO:0016585	K11642	veNOG04732	XP_696641	chromodomain-helicase-dna-binding protein 3	gi|189521245|ref|XP_696641.3|PREDICTED: chromodomain-helicase-DNA-binding protein 3 [Danio rerio]
Locus_64412_Transcript_1/1_Confidence_1.000_Length_424	424	-	-	-	XP_001336650	PREDICTED: hypothetical protein LOC100000253 [Danio rerio]	gi|189521260|ref|XP_001336650.2|PREDICTED: hypothetical protein LOC100000253 [Danio rerio]
Locus_1_Transcript_217939/226691_Confidence_1.000_Length_274	274	GO:0031398,GO:0007389,GO:0005634,GO:0045893,GO:0005737,GO:0008270,GO:0030579,GO:0000209,GO:0043234,GO:0004842,GO:0046872,GO:0030511	K10635	veNOG06596	XP_001922708	e3 ubiquitin-protein ligase arkadia-like	gi|189521454|ref|XP_001922708.1|PREDICTED: e3 ubiquitin-protein ligase Arkadia-like [Danio rerio]
Locus_57640_Transcript_1/1_Confidence_1.000_Length_208	208	GO:0005524,GO:0003777,GO:0007018	K10397	veNOG04409	XP_001922460	kinesin-like protein kif9	gi|189521536|ref|XP_001922460.1|PREDICTED: hypothetical protein LOC553438 [Danio rerio]
Locus_69_Transcript_7/10_Confidence_0.551_Length_2583	2583	GO:0017022,GO:0006936,GO:0003779,GO:0004871,GO:0007165,GO:0005516	-	veNOG02561;veNOG13798	XP_001338671	lymphocyte-specific protein 1-like	gi|189521576|ref|XP_001338671.2|PREDICTED: hypothetical protein LOC100002400 [Danio rerio]
Locus_62172_Transcript_1/1_Confidence_1.000_Length_251	251	-	-	veNOG01072	XP_698642	serine incorporator 4-like	gi|189521639|ref|XP_698642.3|PREDICTED: serine incorporator 4-like [Danio rerio]
Locus_17639_Transcript_1/1_Confidence_1.000_Length_660	660	-	-	veNOG14550	XP_001334053	nhs-like protein 2-like	gi|189521697|ref|XP_001334053.2|PREDICTED: NHS-like protein 2-like [Danio rerio]
Locus_1_Transcript_118519/226691_Confidence_1.000_Length_445	445	-	K01490	veNOG09515	XP_684508	amp deaminase 3-like	gi|189522075|ref|XP_684508.3|PREDICTED: AMP deaminase 3-like [Danio rerio]
Locus_3559_Transcript_1/2_Confidence_0.750_Length_1076	1076	-	K16464	-	XP_692550	novel protein with a viral a-type inclusion protein repeat domain	gi|189523351|ref|XP_692550.3|PREDICTED: hypothetical protein LOC564101 [Danio rerio]
Locus_280_Transcript_1/1_Confidence_1.000_Length_4724	4724	-	-	veNOG22732	XP_687189	PREDICTED: hypothetical protein LOC558830 [Danio rerio]	gi|189523591|ref|XP_687189.3|PREDICTED: hypothetical protein LOC558830 [Danio rerio]
Locus_7281_Transcript_1/1_Confidence_1.000_Length_222	222	GO:0060047,GO:0000902,GO:0035556,GO:0009190,GO:0006468,GO:0003677,GO:0003676,GO:0032313,GO:0016849,GO:0005524,GO:0006869,GO:0035023,GO:0004672,GO:0005089,GO:0000786,GO:0006334,GO:0005319,GO:0045214,GO:0005097,GO:0008307,GO:0005622,GO:0016772,GO:0004713	K12567	veNOG07781	XP_001923800	novel protein titin	gi|189523699|ref|XP_001923800.1|PREDICTED: titin [Danio rerio]
Locus_33668_Transcript_1/1_Confidence_1.000_Length_530	530	-	K14316	veNOG04824	XP_696713	g protein-activated inward rectifier potassium channel 4-like	gi|189524475|ref|XP_696713.3|PREDICTED: hypothetical protein LOC568298 [Danio rerio]
Locus_1_Transcript_146665/226691_Confidence_1.000_Length_356	356	-	K00164	veNOG10469	XP_001338181	2-oxoglutarate mitochondrial isoform 1	gi|189524737|ref|XP_001338181.2|PREDICTED: 2-oxoglutarate dehydrogenase, mitochondrial isoform 1 [Danio rerio]
Locus_1_Transcript_179558/226691_Confidence_1.000_Length_278	278	-	-	veNOG22023	XP_685328	PREDICTED: hypothetical protein LOC557223 [Danio rerio]	gi|189525561|ref|XP_685328.3|PREDICTED: hypothetical protein LOC557223 [Danio rerio]
Locus_36513_Transcript_1/1_Confidence_1.000_Length_308	308	GO:0015269,GO:0016020,GO:0006813,GO:0005216	K04938	veNOG04133	XP_001337140	calcium-activated potassium channel subunit beta-2-like	gi|189528347|ref|XP_001337140.2|PREDICTED: calcium-activated potassium channel subunit beta-2-like [Danio rerio]
Locus_1_Transcript_149685/226691_Confidence_1.000_Length_203	203	GO:0016791,GO:0016311,GO:0016787,GO:0006470,GO:0004725,GO:0008138	K05766	veNOG13634	XP_001921323	protein phosphatase slingshot homolog 2	gi|189528954|ref|XP_001921323.1|PREDICTED: protein phosphatase Slingshot homolog 2 [Danio rerio]
Locus_2020_Transcript_2/4_Confidence_0.727_Length_4121	4121	GO:0016358,GO:0016322,GO:0010976,GO:0005044,GO:0016021,GO:0048680,GO:0030169	-	veNOG06665	XP_001344375	endothelial cells scavenger receptor-like	gi|189528962|ref|XP_001344375.2|PREDICTED: endothelial cells scavenger receptor-like [Danio rerio]
Locus_1_Transcript_198613/226691_Confidence_1.000_Length_1221	1221	-	-	veNOG09431;veNOG24740	XP_001923611	myelin basic protein isoform 1	gi|189529457|ref|XP_001923611.1|PREDICTED: myelin basic protein isoform 1 [Danio rerio] >gi|326674646|ref|XP_003200178.1| PREDICTED: myelin basic protein isoform 2 [Danio rerio]
Locus_8136_Transcript_1/1_Confidence_1.000_Length_1519	1519	-	-	veNOG03780	XP_001922058	zinc finger protein 687-like	gi|189529808|ref|XP_001922058.1|PREDICTED: zinc finger protein 532-like [Danio rerio]
Locus_23835_Transcript_1/1_Confidence_1.000_Length_370	370	GO:0032868,GO:0016021,GO:0042304,GO:0001666,GO:0045540,GO:0005789,GO:0006994,GO:0008203,GO:0019217	-	veNOG03998	XP_686585	sterol regulatory element-binding protein cleavage-activating	gi|189530035|ref|XP_686585.3|PREDICTED: sterol regulatory element-binding protein cleavage-activating protein-like [Danio rerio]
Locus_32414_Transcript_1/1_Confidence_1.000_Length_364	364	GO:0004672,GO:0005524,GO:0006468,GO:0016772,GO:0005575,GO:0004674	K08333	veNOG08602	XP_001922676	phosphoinositide 3-kinase regulatory subunit 4	gi|189530128|ref|XP_001922676.1|PREDICTED: phosphoinositide 3-kinase regulatory subunit 4 [Danio rerio]
Locus_9540_Transcript_1/2_Confidence_0.750_Length_3233	3233	GO:0003676	K11593	veNOG05140	XP_696015	protein argonaute-3	gi|189530413|ref|XP_696015.3|PREDICTED: protein argonaute-3 [Danio rerio]
Locus_1460_Transcript_1/1_Confidence_1.000_Length_4777	4777	-	-	veNOG04733	XP_684861	PREDICTED: hypothetical protein LOC556848 [Danio rerio]	gi|189530492|ref|XP_684861.3|PREDICTED: hypothetical protein LOC556848 [Danio rerio]
Locus_1_Transcript_218579/226691_Confidence_1.000_Length_372	372	-	-	veNOG05112	XP_001923404	protein fam167a-like	gi|189530495|ref|XP_001923404.1|PREDICTED: protein FAM167A-like [Danio rerio]
Locus_69752_Transcript_1/1_Confidence_1.000_Length_306	306	-	-	veNOG00316	XP_001920330	low quality protein: nesprin-1-like	gi|189530625|ref|XP_001920330.1|PREDICTED: nesprin-1-like [Danio rerio]
Locus_1_Transcript_123915/226691_Confidence_1.000_Length_562	562	GO:0007165	-	veNOG02310	XP_001339622	rin3 protein	gi|189530913|ref|XP_001339622.2|PREDICTED: hypothetical protein LOC799244 [Danio rerio]
Locus_1_Transcript_117280/226691_Confidence_1.000_Length_279	279	GO:0005575	-	veNOG14475	XP_001923761	transmembrane protein 62	gi|189531023|ref|XP_001923761.1|PREDICTED: transmembrane protein 62 [Danio rerio]
Locus_8818_Transcript_1/2_Confidence_0.667_Length_1175	1175	GO:0000226,GO:0001932,GO:0051260,GO:0030165,GO:0005737,GO:0005626,GO:0031648,GO:0008017,GO:0043621	-	veNOG07238	XP_001921927	protein daple	gi|189531040|ref|XP_001921927.1|PREDICTED: protein Daple [Danio rerio]
Locus_1_Transcript_180019/226691_Confidence_1.000_Length_711	711	-	-	veNOG20156	XP_700224	PREDICTED: hypothetical protein LOC571530 [Danio rerio]	gi|189531083|ref|XP_700224.3|PREDICTED: hypothetical protein LOC571530 [Danio rerio]
Locus_1_Transcript_215297/226691_Confidence_1.000_Length_588	588	-	K00913	veNOG04641	XP_001922368	inositol-tetrakisphosphate 1-kinase	gi|189531088|ref|XP_001922368.1|PREDICTED: inositol-tetrakisphosphate 1-kinase [Danio rerio]
Locus_6589_Transcript_1/3_Confidence_0.818_Length_2876	2876	GO:0004888,GO:0016021,GO:0016020,GO:0004930,GO:0007218,GO:0007166,GO:0004872,GO:0007186,GO:0005886	-	KOG4193	XP_693839	probable g-protein coupled receptor 113	gi|189533194|ref|XP_693839.2|PREDICTED: probable G-protein coupled receptor 113 [Danio rerio]
Locus_1_Transcript_164630/226691_Confidence_1.000_Length_1157	1157	GO:0008168,GO:0016740,GO:0060729,GO:0018024,GO:0032259,GO:0060070,GO:0003677	K11427	veNOG06186	XP_001919781	histone-lysine n- h3 lysine-79 specific	gi|189535188|ref|XP_001919781.1|PREDICTED: histone-lysine N-methyltransferase, H3 lysine-79 specific [Danio rerio]
Locus_1_Transcript_68263/226691_Confidence_1.000_Length_224	224	GO:0003779	K04437	veNOG04827	XP_001922206	PREDICTED: filamin-A [Danio rerio]	gi|189535920|ref|XP_001922206.1|PREDICTED: filamin-A [Danio rerio]
Locus_69906_Transcript_1/1_Confidence_1.000_Length_239	239	GO:0008021,GO:0016020,GO:0006810,GO:0005215	-	veNOG00196	XP_001920463	synaptotagmin-6- partial	gi|189536021|ref|XP_001920463.1|PREDICTED: synaptotagmin-6 [Danio rerio]
Locus_51103_Transcript_1/1_Confidence_1.000_Length_248	248	GO:0042974,GO:0045944,GO:0035522,GO:0035517,GO:0045599,GO:0035359,GO:0048387,GO:0048386,GO:0005515,GO:0003714,GO:0003713,GO:0046872,GO:0006351,GO:0032526,GO:0000790,GO:0042975,GO:0000122	K11471	veNOG04573	XP_001341242	additional sex combs like 1	gi|189536099|ref|XP_001341242.2|PREDICTED: hypothetical protein LOC403066 [Danio rerio]
Locus_1_Transcript_171345/226691_Confidence_1.000_Length_213	213	GO:0006426,GO:0005524,GO:0005737,GO:0004812,GO:0000166,GO:0006418,GO:0004820	K01880	veNOG07393	XP_692410	glycyl-trna synthetase	gi|189536638|ref|XP_692410.3|PREDICTED: glycyl-tRNA synthetase [Danio rerio]
Locus_4115_Transcript_2/2_Confidence_0.667_Length_1649	1649	-	K08429	veNOG04345	XP_001343069	probable g-protein coupled receptor 141-like	gi|189536748|ref|XP_001343069.2|PREDICTED: probable G-protein coupled receptor 141-like [Danio rerio]
Locus_3168_Transcript_3/7_Confidence_0.222_Length_497	497	GO:0005739	-	veNOG05043	XP_685820	proline-rich protein 5-like	gi|189537647|ref|XP_685820.3|PREDICTED: proline-rich protein 5-like [Danio rerio]
Locus_1_Transcript_209938/226691_Confidence_1.000_Length_207	207	-	K08550	veNOG01102	BAB85622	estrogen receptor alpha	gi|18996336|dbj|BAB85622.1|estrogen receptor alpha [Paralichthys olivaceus]
Locus_1554_Transcript_1/1_Confidence_1.000_Length_450	450	-	K08551	veNOG00021	BAB85623	estrogen receptor beta	gi|18996338|dbj|BAB85623.1|estrogen receptor beta [Paralichthys olivaceus]
Locus_1_Transcript_128951/226691_Confidence_1.000_Length_403	403	-	-	veNOG13263	CAN84679	alpha m integrin	gi|190014507|emb|CAN84679.2|alpha M integrin [Oncorhynchus mykiss]
Locus_1613_Transcript_3/3_Confidence_0.571_Length_2989	2989	GO:0006355,GO:0003676,GO:0006351,GO:0008270,GO:0005634,GO:0003677,GO:0005622	-	veNOG21250	NP_001121695	zinc finger protein 717	gi|190014599|ref|NP_001121695.1|zinc finger protein 717 [Homo sapiens]
Locus_10831_Transcript_1/1_Confidence_1.000_Length_414	414	GO:0007219,GO:0005509,GO:0007275,GO:0016021,GO:0016020,GO:0007154	K06052	veNOG05749;veNOG21239	AAI62468	jag1a protein	gi|190336633|gb|AAI62468.1|Jag1a protein [Danio rerio]
Locus_1_Transcript_116975/226691_Confidence_1.000_Length_676	676	GO:0003674,GO:0005737,GO:0010842,GO:0031290	K05749	veNOG03784	AAI63239	zgc:194528 protein	gi|190337264|gb|AAI63239.1|Zgc:194528 protein [Danio rerio]
Locus_1_Transcript_113352/226691_Confidence_1.000_Length_1135	1135	GO:0004872,GO:0016021,GO:0016020,GO:0055085,GO:0006811,GO:0005216,GO:0006810	K04973	veNOG07241	AAI63540	transient receptor potential cation subfamily member 4	gi|190337616|gb|AAI63540.1|Transient receptor potential cation channel, subfamily V, member 4 [Danio rerio]
Locus_2245_Transcript_3/3_Confidence_0.400_Length_3215	3215	GO:0009416,GO:0006355,GO:0009411,GO:0004871,GO:0042542,GO:0009648,GO:0007165,GO:0043153	K02633	veNOG02871	AAI63549	per2 protein	gi|190337630|gb|AAI63549.1|Per2 protein [Danio rerio]
Locus_1_Transcript_199795/226691_Confidence_1.000_Length_1067	1067	-	-	veNOG15112	AAI63545	novel protein	gi|190338450|gb|AAI63545.1|Family with sequence similarity 65, member A [Danio rerio]
Locus_1_Transcript_146189/226691_Confidence_1.000_Length_800	800	-	-	veNOG02273	AAI62585	ak027570-like protein	gi|190338828|gb|AAI62585.1|Hypothetical protein FLJ20272 (human) - like [Danio rerio]
Locus_5774_Transcript_2/4_Confidence_0.600_Length_2724	2724	GO:0004842,GO:0008284,GO:0048793,GO:0030318,GO:0030182,GO:0048471,GO:0005886,GO:0048699,GO:0007368,GO:0021654,GO:0016020,GO:0001570,GO:0016567,GO:0045685,GO:0021521,GO:0021520,GO:0010001,GO:0060218,GO:0008593,GO:0007420,GO:0008270,GO:0045747,GO:0042803,GO:0001568,GO:0031410,GO:0002064,GO:0001885,GO:0021519,GO:0043234,GO:0060113,GO:0002090,GO:0071599,GO:0001756,GO:0021514,GO:0016874,GO:0030139,GO:…	K10645	veNOG05524;veNOG21720	AAI62476	e3 ubiquitin-protein ligase mib1	gi|190339064|gb|AAI62476.1|Mib protein [Danio rerio]
Locus_12014_Transcript_3/4_Confidence_0.700_Length_1884	1884	GO:0005737,GO:0001726,GO:0005938,GO:0030027	K06106	veNOG06971	AAI62578	cttn protein	gi|190339079|gb|AAI62578.1|Cttn protein [Danio rerio]
Locus_1_Transcript_214834/226691_Confidence_1.000_Length_297	297	GO:0005102,GO:0007165	-	veNOG05098	AAI63088	angptl3 protein	gi|190339153|gb|AAI63088.1|Angptl3 protein [Danio rerio]
Locus_1_Transcript_214457/226691_Confidence_1.000_Length_472	472	GO:0016740,GO:0016262,GO:0008152,GO:0006493	K09667	veNOG04462	AAI63923	o-linked n-acetylglucosamine transferase (udp-n-acetylglucosamine:polypeptide-n-acetylglucosaminyl transferase)	gi|190340092|gb|AAI63923.1|O-linked N-acetylglucosamine (GlcNAc) transferase (UDP-N-acetylglucosamine:polypeptide-N-acetylglucosaminyl transferase) [Danio rerio]
Locus_1_Transcript_120182/226691_Confidence_1.000_Length_308	308	GO:0007229,GO:0016021,GO:0016020,GO:0001501,GO:0085029,GO:0046982,GO:0004872,GO:0001968,GO:0001756,GO:0008305,GO:0007155	K06484	veNOG12058	AAI63501	alpha 5 (fibronectin alpha polypeptide)	gi|190340249|gb|AAI63501.1|Integrin, alpha 5 (fibronectin receptor, alpha polypeptide) [Danio rerio]
Locus_1_Transcript_152610/226691_Confidence_1.000_Length_318	318	GO:0016021,GO:0016020,GO:0003333,GO:0006810,GO:0006865,GO:0005737,GO:0007275,GO:0015179,GO:0015807,GO:0030154,GO:0007399,GO:0015171,GO:0005886	K13780	veNOG13666	NP_001121830	large neutral amino acids transporter small subunit 1	gi|190358618|ref|NP_001121830.1|large neutral amino acids transporter small subunit 1 [Danio rerio] >gi|169153813|emb|CAQ13486.1| novel protein similar to H.sapiens solute carrier family 7 (cationic amino acid transporter, y+ system), member 5 [Danio rerio]
Locus_1164_Transcript_1/1_Confidence_1.000_Length_920	920	GO:0005737,GO:0016740,GO:0004364	-	veNOG21597	ACE78286	rho-class glutathione-s-transferase	gi|190410767|gb|ACE78286.1|Rho-class glutathione-S-transferase [Paralichthys olivaceus]
Locus_1_Transcript_90510/226691_Confidence_1.000_Length_469	469	-	-	veNOG07022	ACE80209	natural resistance-associated macrophage protein	gi|190610716|gb|ACE80209.1|natural resistance associated macrophage protein [Scophthalmus maximus]
Locus_26455_Transcript_1/1_Confidence_1.000_Length_303	303	GO:0005524,GO:0004672,GO:0006468,GO:0004713,GO:0016772	K05126	veNOG01084	AAB50793	c-ret 36=proto-oncogene homolog product	gi|1911680|gb|AAB50793.1|c-ret 36=proto-oncogene homolog product [chickens, E14 lumbar spinal cord, Peptide, 226 aa]
Locus_61905_Transcript_1/1_Confidence_1.000_Length_202	202	GO:0019104,GO:0003677,GO:0016787,GO:0006284,GO:0006281,GO:0003824,GO:0005622,GO:0008152,GO:0016798	K03575	firmNOG01986;proNOG01760	YP_001986737	a g-specific adenine glycosylase	gi|191637571|ref|YP_001986737.1|A/G-specific adenine glycosylase [Lactobacillus casei BL23] >gi|385819291|ref|YP_005855678.1| hypothetical protein LC2W_0760 [Lactobacillus casei LC2W] >gi|385822457|ref|YP_005858799.1| hypothetical protein LCBD_0760 [Lactobacillus casei BD-II] >gi|190711873|emb|CAQ65879.1| A/G-specific adenine glycosylase (Putative) [Lactobacillus casei BL23] >gi|327381618|gb|AEA5…
Locus_1_Transcript_62670/226691_Confidence_1.000_Length_1045	1045	-	K11721	veNOG08861	CAC84085	bromodomain-containing protein 3	gi|19171509|emb|CAC84085.1|hypothetical protein [Takifugu rubripes]
Locus_13914_Transcript_1/1_Confidence_1.000_Length_556	556	-	-	veNOG19878	AAR19269	male-specific protein	gi|192316005|gb|AAR19269.4|male-specific protein [Sarotherodon galilaeus] >gi|194396237|gb|ACF60499.1| male-specific protein [Sarotherodon galilaeus]
Locus_3878_Transcript_1/1_Confidence_1.000_Length_286	286	GO:0016021,GO:0051205,GO:0016020,GO:0015031,GO:0006810,GO:0005886	K03217	proNOG01197	YP_001984274	inner membrane 60 kda	gi|192360367|ref|YP_001984274.1|inner membrane protein, 60 kDa [Cellvibrio japonicus Ueda107] >gi|254772765|sp|B3PIU1.1|OXAA_CELJU RecName: Full=Inner membrane protein oxaA >gi|190686532|gb|ACE84210.1| inner membrane protein, 60 kDa [Cellvibrio japonicus Ueda107]
Locus_2776_Transcript_1/1_Confidence_1.000_Length_1322	1322	-	K06459	veNOG24186	ACF04750	cd8 beta	gi|192383734|gb|ACF04750.1|CD8 beta [Hippoglossus hippoglossus] >gi|192383738|gb|ACF04752.1| CD8 beta [Hippoglossus hippoglossus]
Locus_6663_Transcript_1/1_Confidence_1.000_Length_1037	1037	GO:0008284,GO:0005615,GO:0005157,GO:0001934	-	veNOG10620	NP_001122173	si:ch211- protein	gi|192453538|ref|NP_001122173.1|uncharacterized protein LOC560193 precursor [Danio rerio] >gi|326676030|ref|XP_003200486.1| PREDICTED: interleukin-34-like [Danio rerio] >gi|189442669|gb|AAI67474.1| Si:ch211-239j19.3 protein [Danio rerio]
Locus_1_Transcript_210415/226691_Confidence_1.000_Length_489	489	GO:0004781,GO:0005524,GO:0004020,GO:0000103,GO:0005575	K13811	veNOG02807	NP_001122171	bifunctional 3 -phosphoadenosine 5 -phosphosulfate synthase 1	gi|192453590|ref|NP_001122171.1|bifunctional 3'-phosphoadenosine 5'-phosphosulfate synthase 1 [Danio rerio] >gi|190337551|gb|AAI63464.1| Zgc:194985 [Danio rerio] >gi|190338746|gb|AAI63465.1| Zgc:194985 [Danio rerio] >gi|220679146|emb|CAX13455.1| novel protein similar to vertebrate 3'-phosphoadenosine 5'-phosphosulfate synthase 1 (PAPSS1, zgc:194985) [Danio rerio]
Locus_9387_Transcript_1/1_Confidence_1.000_Length_3255	3255	GO:0033644,GO:0016021,GO:0016020	-	-	NP_597779	superinfection exclusion protein b	gi|19263394|ref|NP_597779.1|Superinfection exclusion protein B [Enterobacteria phage lambda] >gi|300669667|sp|P03762.2|SIEB_LAMBD RecName: Full=Superinfection exclusion protein B
Locus_19579_Transcript_1/1_Confidence_1.000_Length_1660	1660	-	-	COG5562	NP_597781	enterobacteria phage envelope protein	gi|19263396|ref|NP_597781.1|putative envelope protein [Enterobacteria phage lambda] >gi|254287638|ref|YP_003053386.1| envelope protein [Escherichia coli BL21(DE3)] >gi|387823326|ref|YP_006094186.1| enterobacteria phage lambda, putative envelope protein [Escherichia coli BL21(DE3)] >gi|428782079|ref|YP_007111842.1| putative envelope protein [Enterobacteria phage HK629] >gi|428782855|ref|YP_0071126…
Locus_51185_Transcript_1/1_Confidence_1.000_Length_266	266	-	-	-	BAG50576	interferon gamma	gi|193783978|dbj|BAG50576.1|interferon gamma [Paralichthys olivaceus]
Locus_1_Transcript_176788/226691_Confidence_1.000_Length_403	403	-	-	-	BAG50577	interferon gamma	gi|193783980|dbj|BAG50577.1|interferon gamma [Paralichthys olivaceus]
Locus_33400_Transcript_1/2_Confidence_0.800_Length_587	587	GO:0019901,GO:0007020,GO:0046785,GO:0046599,GO:0007099,GO:0000278,GO:0008275,GO:0015631,GO:0005874,GO:0051301,GO:0005814,GO:0005813,GO:0000086,GO:0005515,GO:0019904,GO:0005829	K11502	veNOG03939	BAG53911	lag-3-associated protein	gi|193784758|dbj|BAG53911.1|unnamed protein product [Homo sapiens]
Locus_69793_Transcript_1/1_Confidence_1.000_Length_352	352	GO:0046872,GO:0005789,GO:0006508,GO:0008237,GO:0016021,GO:0008233,GO:0001541	-	veNOG02528	BAG52673	isoform cra_a	gi|193787467|dbj|BAG52673.1|unnamed protein product [Homo sapiens]
Locus_26173_Transcript_1/1_Confidence_1.000_Length_577	577	GO:0000139,GO:0007029,GO:0006895,GO:0015031	-	veNOG07437	BAG52924	isoform cra_d	gi|193787721|dbj|BAG52924.1|unnamed protein product [Homo sapiens]
Locus_1_Transcript_138559/226691_Confidence_1.000_Length_397	397	-	K04524	veNOG03186	ACF21982	apolipoprotein e	gi|193795858|gb|ACF21982.1|apolipoprotein E [Oplegnathus fasciatus]
Locus_1_Transcript_209437/226691_Confidence_1.000_Length_261	261	GO:0015031,GO:0016020,GO:0005798,GO:0006810,GO:0005737,GO:0005794,GO:0031410,GO:0030126,GO:0006886,GO:0030117,GO:0016192,GO:0005198	-	veNOG08009	Q9PUE4	coatomer protein subunit gamma 2	gi|193806152|sp|Q9PUE4.2|COPG2_DANRERecName: Full=Coatomer subunit gamma-2; AltName: Full=Gamma-2-coat protein; Short=Gamma-2-COP >gi|94732535|emb|CAK05111.1| coatomer protein complex, subunit gamma 2 [Danio rerio] >gi|94734199|emb|CAK04920.1| coatomer protein complex, subunit gamma 2 [Danio rerio]
Locus_6331_Transcript_1/1_Confidence_1.000_Length_767	767	-	-	proNOG00647	ACF32406	ea59 gene protein	gi|194021597|gb|ACF32406.1|ea59 [Enterobacteria phage DE3] >gi|253976970|gb|ACT42640.1| ea59 [Escherichia coli BL21(DE3)]
Locus_1_Transcript_62932/226691_Confidence_1.000_Length_212	212	-	-	opiNOG34711	XP_001916399	PREDICTED: hypothetical protein LOC100147469 [Equus caballus]	gi|194238406|ref|XP_001916399.1|PREDICTED: hypothetical protein LOC100147469 [Equus caballus]
Locus_11407_Transcript_1/1_Confidence_1.000_Length_465	465	-	-	-	ABO38818	phospholipid hydroperoxide glutathione peroxidase	gi|194272328|gb|ABO38818.2|phospholipid hydroperoxide glutathione peroxidase [Thunnus maccoyii]
Locus_2321_Transcript_3/5_Confidence_0.357_Length_792	792	-	-	veNOG08298	ACF39458	nucleotide-binding oligomerization domain-containing protein 2	gi|194277687|gb|ACF39458.1|putative nucleotide-binding oligomerization domain-containing protein 2 [Gasterosteus aculeatus]
Locus_1_Transcript_109593/226691_Confidence_1.000_Length_1050	1050	-	K04371	veNOG05147	AAN40736	af433655_1mitogen-activated protein kinase	gi|194368104|gb|AAN40736.2|AF433655_1mitogen-activated protein kinase [Paralichthys olivaceus]
Locus_3558_Transcript_1/2_Confidence_0.800_Length_1936	1936	GO:0046872,GO:0005730,GO:0005634	-	veNOG07190	BAG57521	run and fyve domain containing 2	gi|194376750|dbj|BAG57521.1|unnamed protein product [Homo sapiens]
Locus_14513_Transcript_1/1_Confidence_1.000_Length_776	776	GO:0016021,GO:0016020,GO:0016758,GO:0031227,GO:0005789,GO:0030307,GO:0015012,GO:0030968,GO:0046872,GO:0005783,GO:0006987,GO:0001888	K02370	veNOG07536	BAG57702	exostosin-like 3	gi|194377508|dbj|BAG57702.1|unnamed protein product [Homo sapiens]
Locus_39498_Transcript_1/1_Confidence_1.000_Length_265	265	GO:0003950,GO:0006471,GO:0003956,GO:0031225,GO:0005887	-	KOG0940;prNOG22557;veNOG22865	BAG58285	polymerase (dna directed) isoform cra_c	gi|194379866|dbj|BAG58285.1|unnamed protein product [Homo sapiens]
Locus_38872_Transcript_1/1_Confidence_1.000_Length_204	204	GO:0008361,GO:0008286,GO:0019901,GO:0032008,GO:0031931,GO:0001938,GO:0001032,GO:0001031,GO:0031669,GO:0001030,GO:0001156,GO:0032403,GO:0071902,GO:0071889,GO:0045945,GO:0031929,GO:0043025,GO:0005737,GO:0005764,GO:0071230,GO:0030425,GO:0005829,GO:0016049,GO:0007050,GO:0005515	K07204	veNOG09554	BAG58742	raptor protein	gi|194381576|dbj|BAG58742.1|unnamed protein product [Homo sapiens]
Locus_1_Transcript_117433/226691_Confidence_1.000_Length_694	694	GO:0000910,GO:0016020,GO:0001928,GO:0006184,GO:0006915,GO:0005525,GO:0060178,GO:0007165,GO:0048011,GO:0030496,GO:0005515,GO:0007265,GO:0003924,GO:0007264,GO:0007049,GO:0005886	K07835	veNOG07462	BAG64302	ras-related protein ral-b	gi|194381866|dbj|BAG64302.1|unnamed protein product [Homo sapiens]
Locus_35792_Transcript_1/1_Confidence_1.000_Length_251	251	GO:0005737,GO:0005634	-	veNOG07970	BAG65226	basic immunoglobulin-like variable motif-containing partial	gi|194385702|dbj|BAG65226.1|unnamed protein product [Homo sapiens]
Locus_31941_Transcript_1/1_Confidence_1.000_Length_344	344	GO:0050321,GO:0019901,GO:0004674,GO:0007409,GO:0018105,GO:0006468,GO:0005524,GO:0016301,GO:0030182,GO:0000287,GO:0030010	K08796	veNOG02404	BAG59772	br serine threonine-protein kinase 2-like	gi|194386812|dbj|BAG59772.1|unnamed protein product [Homo sapiens]
Locus_15803_Transcript_1/1_Confidence_1.000_Length_290	290	GO:0001739,GO:0031519,GO:0009952,GO:0005634,GO:0035102,GO:0016568,GO:0000151,GO:0006351,GO:0004842,GO:0048593,GO:0003682,GO:0005737,GO:0035518,GO:0005730,GO:0045892,GO:0016607,GO:0008270,GO:0005515	-	veNOG06031	BAG59945	unnamed protein product [Homo sapiens]	gi|194387158|dbj|BAG59945.1|unnamed protein product [Homo sapiens]
Locus_35190_Transcript_1/1_Confidence_1.000_Length_263	263	GO:0003824,GO:0008134,GO:0005634	-	veNOG01191	BAG60597	dip2 disco-interacting protein 2 homolog c	gi|194390958|dbj|BAG60597.1|unnamed protein product [Homo sapiens]
Locus_9386_Transcript_2/2_Confidence_0.667_Length_354	354	GO:0046872,GO:0006164,GO:0003938,GO:0055114,GO:0016491,GO:0003824,GO:0006177	K00088	proNOG01961	ZP_03064335	inosine-5 -monophosphate dehydrogenase	gi|194432046|ref|ZP_03064335.1|inosine-5'-monophosphate dehydrogenase [Shigella dysenteriae 1012] >gi|300898392|ref|ZP_07116735.1| inosine-5'-monophosphate dehydrogenase [Escherichia coli MS 198-1] >gi|300981967|ref|ZP_07175813.1| inosine-5'-monophosphate dehydrogenase [Escherichia coli MS 45-1] >gi|300998061|ref|ZP_07181921.1| inosine-5'-monophosphate dehydrogenase [Escherichia coli MS 200-1] >g…
Locus_1_Transcript_163551/226691_Confidence_1.000_Length_234	234	GO:0016874,GO:0004832,GO:0002161,GO:0006418,GO:0006412,GO:0000166,GO:0005737,GO:0005524,GO:0006438,GO:0004812	K01873	veNOG01754;veNOG07092	NP_001124133	valyl-trna mitochondrial	gi|194578813|ref|NP_001124133.1|valyl-tRNA synthetase, mitochondrial [Danio rerio] >gi|190337268|gb|AAI63242.1| Si:ch211-152p11.2 protein [Danio rerio]
Locus_1_Transcript_168180/226691_Confidence_1.000_Length_355	355	-	-	veNOG07885	NP_001124071	novel protein	gi|194579011|ref|NP_001124071.1|uncharacterized protein LOC561983 [Danio rerio] >gi|189442657|gb|AAI67441.1| Si:ch211-198d18.2 protein [Danio rerio]
Locus_793_Transcript_1/1_Confidence_1.000_Length_2189	2189	-	-	opiNOG00002	ACF77004	c-type lectin a	gi|194594602|gb|ACF77004.1|C-lectin-A [Dicentrarchus labrax]
Locus_8838_Transcript_1/2_Confidence_0.750_Length_3316	3316	-	K01115	veNOG04501	ACF94294	phospholipase d2	gi|194739323|gb|ACF94294.1|phospholipase D2 [Paralichthys olivaceus]
Locus_18737_Transcript_1/1_Confidence_1.000_Length_906	906	GO:0035091,GO:0008152,GO:0003824,GO:0007154,GO:0005543	K01115	veNOG04501	ACF94295	phospholipase d1	gi|194739325|gb|ACF94295.1|phospholipase D1B [Paralichthys olivaceus]
Locus_9309_Transcript_8/9_Confidence_0.227_Length_931	931	GO:0003676,GO:0008270,GO:0005634,GO:0005622	-	KOG1721;opiNOG32965;veNOG06539	XP_001988926	zinc finger protein	gi|195034568|ref|XP_001988926.1|GH10312 [Drosophila grimshawi] >gi|193904926|gb|EDW03793.1| GH10312 [Drosophila grimshawi]
Locus_1_Transcript_159056/226691_Confidence_1.000_Length_722	722	GO:0003676	-	veNOG04040	XP_002010589	zinc finger bed domain-containing protein 1-like	gi|195132315|ref|XP_002010589.1|GI16010 [Drosophila mojavensis] >gi|193909039|gb|EDW07906.1| GI16010 [Drosophila mojavensis]
Locus_13476_Transcript_1/1_Confidence_1.000_Length_201	201	-	-	-	XP_002029558	GL15633 [Drosophila persimilis]	gi|195191435|ref|XP_002029558.1|GL15633 [Drosophila persimilis] >gi|194103704|gb|EDW25747.1| GL15633 [Drosophila persimilis]
Locus_9480_Transcript_3/3_Confidence_0.750_Length_726	726	-	K07623	veNOG10433	AAL89668	gap junction beta-4	gi|19526274|gb|AAL89668.1|AF411956_9connexin [Takifugu rubripes]
Locus_9145_Transcript_1/1_Confidence_1.000_Length_1110	1110	GO:0003676,GO:0008270,GO:0005622,GO:0003677	-	veNOG04040	XP_002067887	zinc finger bed domain-containing protein 1-like	gi|195440088|ref|XP_002067887.1|GK24889 [Drosophila willistoni] >gi|194163972|gb|EDW78873.1| GK24889 [Drosophila willistoni]
Locus_10328_Transcript_1/1_Confidence_1.000_Length_394	394	GO:0016740,GO:0016020,GO:0006024,GO:0030158,GO:0008375	K00771	veNOG10570	NP_001124250	protein-o-xylosyltransferase ii	gi|195546837|ref|NP_001124250.1|uncharacterized protein LOC563446 [Danio rerio] >gi|190337285|gb|AAI63258.1| Zgc:194562 [Danio rerio]
Locus_61570_Transcript_1/1_Confidence_1.000_Length_236	236	GO:0005525,GO:0007264,GO:0000166,GO:0015031	K07904	opiNOG04064	XP_002102629	ras-related protein rab-11a-like	gi|195569261|ref|XP_002102629.1|GD19397 [Drosophila simulans] >gi|194198556|gb|EDX12132.1| GD19397 [Drosophila simulans]
Locus_3160_Transcript_4/4_Confidence_0.853_Length_1332	1332	-	-	veNOG11825	ACG50688	elastase-like serine protease	gi|195661030|gb|ACG50688.1|elastase-like serine protease [Paralichthys olivaceus] >gi|302202570|gb|ADL09402.1| elastase-like serine protease [Paralichthys olivaceus]
Locus_1_Transcript_183305/226691_Confidence_1.000_Length_673	673	GO:0050908,GO:0007517,GO:0005604,GO:0007634,GO:0007155,GO:0031290,GO:0005578,GO:0005576	K05635	veNOG08332	CAD27803	laminin gamma 1	gi|19571761|emb|CAD27803.1|lamC1 [Tetraodon nigroviridis]
Locus_56455_Transcript_1/1_Confidence_1.000_Length_251	251	-	-	-	ZP_03084229	hypothetical protein EscherichcoliO157_20887 [Escherichia coli O157:H7 str. EC4024]	gi|195938847|ref|ZP_03084229.1|hypothetical protein EscherichcoliO157_20887 [Escherichia coli O157:H7 str. EC4024] >gi|300816879|ref|ZP_07097099.1| conserved hypothetical protein [Escherichia coli MS 107-1] >gi|300821041|ref|ZP_07101190.1| conserved hypothetical protein [Escherichia coli MS 119-7] >gi|300896569|ref|ZP_07115089.1| conserved hypothetical protein [Escherichia coli MS 198-1] >gi|3009…
Locus_1_Transcript_180561/226691_Confidence_1.000_Length_602	602	-	K01539	veNOG11858	ACG70796	na k-atpase alpha subunit isoform b	gi|196166475|gb|ACG70796.1|Na/K-ATPase alpha subunit isoform B [Pagrus pagrus]
Locus_12014_Transcript_1/4_Confidence_0.400_Length_1277	1277	GO:0005737,GO:0001726,GO:0005856,GO:0005938,GO:0030027,GO:0005625,GO:0005515	K06106	veNOG06971	NP_001127021	cttn protein	gi|197101627|ref|NP_001127021.1|src substrate cortactin [Pongo abelii] >gi|55733549|emb|CAH93452.1| hypothetical protein [Pongo abelii]
Locus_38746_Transcript_1/1_Confidence_1.000_Length_248	248	GO:0005525	K03596	proNOG02478	3DEG_C	gtp-binding protein	gi|197107276|pdb|3DEG|CChain C, Complex Of Elongating Escherichia Coli 70s Ribosome And Ef4(Lepa)- Gmppnp
Locus_1_Transcript_113437/226691_Confidence_1.000_Length_348	348	-	K14074	veNOG04078	ACH53598	colipase-dependent pancreatic lipase	gi|197252284|gb|ACH53598.1|colipase-dependent pancreatic lipase [Epinephelus coioides]
Locus_6611_Transcript_2/2_Confidence_0.500_Length_700	700	-	K00025	veNOG00683	ACH70612	malate dehydrogenase 1	gi|197631777|gb|ACH70612.1|malate dehydrogenase 1 [Salmo salar]
Locus_54406_Transcript_1/1_Confidence_1.000_Length_477	477	GO:0003735,GO:0006412,GO:0005840,GO:0005622	K02993	veNOG06503	ACH70774	40s ribosomal protein s7	gi|197632101|gb|ACH70774.1|ribosomal protein S7 [Salmo salar] >gi|209155864|gb|ACI34164.1| 40S ribosomal protein S7 [Salmo salar] >gi|209730890|gb|ACI66314.1| 40S ribosomal protein S7 [Salmo salar] >gi|225704732|gb|ACO08212.1| 40S ribosomal protein S7 [Oncorhynchus mykiss]
Locus_6252_Transcript_1/1_Confidence_1.000_Length_958	958	-	K06087	veNOG13526	ACH73085	claudin 3a	gi|197725791|gb|ACH73085.1|claudin 3A [Epinephelus coioides]
Locus_18149_Transcript_1/1_Confidence_1.000_Length_1319	1319	GO:0055114,GO:0020037,GO:0006979,GO:0004601	K00509	veNOG03299	ACH73266	prostaglandin g h synthase 1-like	gi|197734858|gb|ACH73266.1|cyclooxygenase-1a, partial [Fundulus heteroclitus]
Locus_3806_Transcript_2/3_Confidence_0.667_Length_1832	1832	-	K11987	veNOG08465	ACH73267	cyclooxygenase 2	gi|197734860|gb|ACH73267.1|cyclooxygenase-2b [Myoxocephalus octodecemspinosus]
Locus_1_Transcript_139405/226691_Confidence_1.000_Length_501	501	-	K08524	veNOG08038	ACH78358	retinoid x receptor gamma	gi|197941308|gb|ACH78358.1|retinoid X receptor gamma [Sebastiscus marmoratus]
Locus_15671_Transcript_1/2_Confidence_0.750_Length_1303	1303	GO:0043401,GO:0003700,GO:0003677,GO:0005634,GO:0008270,GO:0006355,GO:0004872,GO:0046872,GO:0006351,GO:0003707	K08525	veNOG01734	ACH78359	retinoid x beta	gi|197941310|gb|ACH78359.1|retinoid X receptor beta, partial [Sebastiscus marmoratus]
Locus_16568_Transcript_1/1_Confidence_1.000_Length_250	250	GO:0006508,GO:0008236,GO:0016021,GO:0016020	K03100	COG0681	ZP_03206585	signal peptidase i	gi|198274053|ref|ZP_03206585.1|hypothetical protein BACPLE_00190 [Bacteroides plebeius DSM 17135] >gi|198273131|gb|EDY97400.1| signal peptidase I [Bacteroides plebeius DSM 17135]
Locus_1_Transcript_128258/226691_Confidence_1.000_Length_404	404	GO:0004180,GO:0004872,GO:0016020,GO:0006810,GO:0005215	-	-	ZP_03208654	hypothetical protein BACPLE_02312 [Bacteroides plebeius DSM 17135]	gi|198276123|ref|ZP_03208654.1|hypothetical protein BACPLE_02312 [Bacteroides plebeius DSM 17135] >gi|198270935|gb|EDY95205.1| hypothetical protein BACPLE_02312 [Bacteroides plebeius DSM 17135]
Locus_22467_Transcript_2/2_Confidence_0.857_Length_1615	1615	GO:0009308,GO:0055114,GO:0048038,GO:0008131,GO:0005507	K00276	veNOG06328	ACH85368	primary amine liver isozyme-like	gi|198285659|gb|ACH85368.1|amine oxidase copper containing 3 [Salmo salar]
Locus_1_Transcript_204221/226691_Confidence_1.000_Length_217	217	-	K02730	veNOG09340	XP_002127869	psma6-prov protein isoform 1	gi|198422470|ref|XP_002127869.1|PREDICTED: similar to Psma6-prov protein isoform 1 [Ciona intestinalis]
Locus_1_Transcript_186842/226691_Confidence_1.000_Length_2726	2726	GO:0006974,GO:0000012,GO:0006302,GO:0000166,GO:0003906,GO:0004520,GO:0008408,GO:0005634	K13295	opiNOG14113	XP_002121818	chromosome 2 open reading frame 13	gi|198427319|ref|XP_002121818.1|PREDICTED: similar to chromosome 2 open reading frame 13 [Ciona intestinalis]
Locus_1_Transcript_153668/226691_Confidence_1.000_Length_1918	1918	-	-	NOG271901	XP_002137816	immediate early protein	gi|198454241|ref|XP_002137816.1|GA27442 [Drosophila pseudoobscura pseudoobscura] >gi|198132708|gb|EDY68374.1| GA27442 [Drosophila pseudoobscura pseudoobscura]
Locus_1_Transcript_170414/226691_Confidence_1.000_Length_584	584	-	-	veNOG00185	CAD19831	nucleoside diphosphate-linked moiety x motif 6-like	gi|19848236|emb|CAD19831.1|gfg [Takifugu rubripes]
Locus_61876_Transcript_1/1_Confidence_1.000_Length_240	240	GO:0003676,GO:0003723,GO:0006376,GO:0005737,GO:0000166,GO:0006397,GO:0005625,GO:0005634	K13207	-	BAB87830	cugbp elav-like family member 2-like	gi|19909958|dbj|BAB87830.1|elav-type ribonucleoprotein-3 [Gallus gallus]
Locus_1_Transcript_140277/226691_Confidence_1.000_Length_204	204	-	-	-	BAB86882	IL-1b [Paralichthys olivaceus]	gi|19911215|dbj|BAB86882.1|IL-1b [Paralichthys olivaceus]
Locus_1_Transcript_169688/226691_Confidence_1.000_Length_307	307	-	-	-	BAB86883	cc chemokine	gi|19911217|dbj|BAB86883.1|CC chemokine [Paralichthys olivaceus]
Locus_28815_Transcript_2/2_Confidence_0.667_Length_602	602	-	K01810	veNOG10333	CAC83779	phosphoglucose isomerase-2	gi|20067651|emb|CAC83779.1|phosphoglucose isomerase-2 [Mugil cephalus]
Locus_8985_Transcript_1/1_Confidence_0.667_Length_2875	2875	GO:0005737,GO:0006886,GO:0015031,GO:0008565,GO:0006810,GO:0005634	-	veNOG02649	Q9PTU3	cellular apoptosis susceptibility protein	gi|20138049|sp|Q9PTU3.1|XPO2_PAGMARecName: Full=Exportin-2; Short=Exp2; AltName: Full=Cellular apoptosis susceptibility protein; AltName: Full=Chromosome segregation 1-like protein; AltName: Full=Importin-alpha re-exporter >gi|6693631|dbj|BAA89430.1| cellular apoptosis susceptibility protein [Pagrus major]
Locus_7931_Transcript_1/1_Confidence_1.000_Length_962	962	GO:0019835,GO:0006958,GO:0005579,GO:0006957,GO:0006955,GO:0005576,GO:0045087	K03998	veNOG00905	Q9PVW7	complement component c8 beta	gi|20138051|sp|Q9PVW7.1|CO8B_PAROLRecName: Full=Complement component C8 beta chain; AltName: Full=Complement component 8 subunit beta; Flags: Precursor >gi|6429116|dbj|BAA86877.1| complement component C8 beta [Paralichthys olivaceus]
Locus_441_Transcript_3/5_Confidence_0.692_Length_1002	1002	GO:0006367,GO:0006355,GO:0006351,GO:0005672,GO:0005634	K03123	veNOG16366	Q9IA78	t2ag_parol ame: full=transcription initiation factor iia subunit 2 ame: full=general transcription factor iia subunit 2 ame: full=transcription initiation factor iia gamma chain short=tfiia-gamma	gi|20140818|sp|Q9IA78.1|T2AG_PAROLRecName: Full=Transcription initiation factor IIA subunit 2; AltName: Full=General transcription factor IIA subunit 2; AltName: Full=Transcription initiation factor IIA gamma chain; Short=TFIIA-gamma >gi|7340064|gb|AAF61068.1|AF220549_1 TFIIA P12 subunit [Paralichthys olivaceus]
Locus_16975_Transcript_2/2_Confidence_0.750_Length_1051	1051	GO:0055114,GO:0005739,GO:0016491,GO:0004129,GO:0016020,GO:0005743	K02263	veNOG05177	P80971	cytochrome c oxidase subunit 4 isoform mitochondrial precursor	gi|20141411|sp|P80971.2|COX42_THUOBRecName: Full=Cytochrome c oxidase subunit 4 isoform 2, mitochondrial; AltName: Full=Cytochrome c oxidase subunit IV isoform 2; Short=COX IV-2; Flags: Precursor >gi|8809758|gb|AAF79934.1|AF204871_1 cytochrome c oxidase subunit IV isoform 2 precursor [Thunnus obesus]
Locus_28865_Transcript_1/1_Confidence_1.000_Length_272	272	GO:0003676,GO:0008270,GO:0005622	-	veNOG21448	AAM12657	af495883_1ca1 protein	gi|20147785|gb|AAM12657.1|AF495883_1CA1 protein [Schistosoma japonicum]
Locus_8789_Transcript_4/6_Confidence_0.538_Length_6194	6194	GO:0007018,GO:0005874,GO:0048918,GO:0008298,GO:0048917,GO:0000166,GO:0005524,GO:0003777,GO:0048676,GO:0005543	K10392	veNOG02477;veNOG03655	AAK33008	kinesin-like protein kif1b alpha	gi|20384658|gb|AAK33008.1|kinesin-like protein Kif1b alpha [Danio rerio]
Locus_44123_Transcript_1/1_Confidence_1.000_Length_249	249	GO:0003677	K03497	firmNOG02274;proNOG03963	ZP_03224744	chromosome partitioning protein stage 0 sporulation protein j	gi|205371924|ref|ZP_03224744.1|site-specific DNA-binding protein [Bacillus coahuilensis m4-4]
Locus_1_Transcript_154637/226691_Confidence_1.000_Length_276	276	GO:0016021,GO:0016020,GO:0006812,GO:0015662,GO:0016787,GO:0000166,GO:0005524,GO:0006754,GO:0003824,GO:0005388,GO:0046872,GO:0008152,GO:0070588,GO:0016820	K05850	veNOG10759	AAB60703	plasma membrane calcium atpase	gi|206260|gb|AAB60703.1|plasma membrane calcium ATPase [Rattus norvegicus]
Locus_42473_Transcript_1/1_Confidence_1.000_Length_248	248	GO:0004994,GO:0004872,GO:0016021,GO:0007186	K04221	veNOG11395;veNOG19859	ACI12983	somatostatin receptor type 5	gi|206570751|gb|ACI12983.1|somtostatin receptor type five [Epinephelus coioides]
Locus_11394_Transcript_1/1_Confidence_1.000_Length_1018	1018	GO:0003723,GO:0006278,GO:0004519,GO:0003964	-	veNOG16489	AAC51276	reverse transcriptase	gi|2072972|gb|AAC51276.1|putative p150 [Homo sapiens]
Locus_49621_Transcript_1/1_Confidence_1.000_Length_257	257	-	-	-	AAC51279	putative p150 [Homo sapiens]	gi|2072977|gb|AAC51279.1|putative p150 [Homo sapiens]
Locus_31342_Transcript_1/1_Confidence_1.000_Length_635	635	-	K06820	veNOG03958	ACI25111	plexin partial	gi|207667308|gb|ACI25111.1|plexin A2, partial [Danio rerio]
Locus_20936_Transcript_1/1_Confidence_1.000_Length_352	352	GO:0006629,GO:0005509,GO:0016042,GO:0004435	K05858	veNOG08484	ACI25594	1-phosphatidylinositol- -bisphosphate phosphodiesterase beta-1	gi|208342308|gb|ACI25594.1|phospholipase C-beta 1 [Paralichthys olivaceus]
Locus_25025_Transcript_1/1_Confidence_1.000_Length_311	311	GO:0051726,GO:0019901,GO:0007049,GO:0051301,GO:0000079,GO:0007067,GO:0005634	-	veNOG01268	ACI25610	cyclin b1	gi|208342462|gb|ACI25610.1|cyclin B1 [Larimichthys crocea]
Locus_1_Transcript_208617/226691_Confidence_1.000_Length_1568	1568	-	-	KOG0017	ACI26720	pol polyprotein	gi|208429102|gb|ACI26720.1|pol polyprotein [Avian leukosis virus]
Locus_66960_Transcript_1/1_Confidence_1.000_Length_208	208	GO:0006816,GO:0016021,GO:0016020,GO:0055085,GO:0005432	K05849	veNOG00111	ACI28906	sodium calcium exchanger	gi|208436698|gb|ACI28906.1|sodium calcium exchanger [Phodopus sungorus]
Locus_31742_Transcript_1/1_Confidence_1.000_Length_568	568	-	K01495	veNOG01915	BAG72197	gtp cyclohydrolase 1-like	gi|208609639|dbj|BAG72197.1|GTP cyclohydrolase 2 [Paralichthys olivaceus]
Locus_25947_Transcript_1/1_Confidence_1.000_Length_381	381	-	-	veNOG03140	BAG72199	colony stimulating factor 1 receptor	gi|208609643|dbj|BAG72199.1|colony stimulating factor 1 receptor [Paralichthys olivaceus]
Locus_16908_Transcript_1/1_Confidence_1.000_Length_776	776	GO:0043565,GO:0045944,GO:0003677,GO:0005634,GO:0045893,GO:0007492,GO:0007275,GO:0006355,GO:0006351,GO:0007369,GO:0016055,GO:0008013	K04495	veNOG15703	ACI29955	transcription factor sox-17-alpha-like	gi|208657233|gb|ACI29955.1|truncated Sox17 protein [Dicentrarchus labrax]
Locus_4066_Transcript_3/3_Confidence_0.750_Length_1553	1553	GO:0003674	-	veNOG08589	NP_001038757	novel protein human and mouse cell death regulator	gi|208879427|ref|NP_001038757.2|cell death regulator aven-like [Danio rerio]
Locus_55037_Transcript_1/1_Confidence_1.000_Length_263	263	GO:0016021,GO:0016020,GO:0050793,GO:0007219,GO:0007275,GO:0030154,GO:0006355,GO:0004872,GO:0005509	K02599	veNOG06263	NP_001129167	notch 1 precursor	gi|208973220|ref|NP_001129167.1|notch 1 precursor [Oncorhynchus mykiss] >gi|207107820|dbj|BAG71913.1| notch1 [Oncorhynchus mykiss]
Locus_1_Transcript_174211/226691_Confidence_1.000_Length_264	264	-	-	veNOG03157	ACI32902	cell cycle control protein 50a	gi|209147709|gb|ACI32902.1|Cell cycle control protein 50A [Salmo salar]
Locus_2794_Transcript_1/2_Confidence_0.800_Length_2039	2039	-	K05862	veNOG09973	ACI32932	voltage-dependent anion-selective channel protein 2	gi|209148338|gb|ACI32932.1|Voltage-dependent anion-selective channel protein 2 [Salmo salar]
Locus_3661_Transcript_2/2_Confidence_0.875_Length_2432	2432	GO:0004408,GO:0005739	K01764	veNOG13051	ACI33058	holocytochrome c synthase	gi|209151056|gb|ACI33058.1|Cytochrome c-type heme lyase [Salmo salar]
Locus_1_Transcript_203875/226691_Confidence_1.000_Length_367	367	GO:0015986,GO:0045261,GO:0016469,GO:0006811,GO:0006810,GO:0046933,GO:0046034,GO:0000166,GO:0046961,GO:0005524,GO:0006754,GO:0015992,GO:0033178,GO:0016820,GO:0015991	K02132	veNOG12440	ACI33076	atp synthase subunit mitochondrial precursor	gi|209151440|gb|ACI33076.1|ATP synthase subunit alpha, mitochondrial precursor [Salmo salar] >gi|223648354|gb|ACN10935.1| ATP synthase subunit alpha, mitochondrial precursor [Salmo salar]
Locus_1_Transcript_196048/226691_Confidence_1.000_Length_241	241	-	K12196	veNOG04729	ACI33275	vacuolar protein sorting-associating protein 4b	gi|209154086|gb|ACI33275.1|Vacuolar protein sorting-associating protein 4B [Salmo salar]
Locus_837_Transcript_1/1_Confidence_1.000_Length_1311	1311	-	K10373	veNOG05011;veNOG13872	ACI33276	tropomyosin-1 alpha chain	gi|209154088|gb|ACI33276.1|Tropomyosin-1 alpha chain [Salmo salar]
Locus_1_Transcript_132793/226691_Confidence_1.000_Length_387	387	-	K00382	veNOG05946	ACI33289	dihydrolipoyl mitochondrial precursor	gi|209154114|gb|ACI33289.1|Dihydrolipoyl dehydrogenase, mitochondrial precursor [Salmo salar]
Locus_43743_Transcript_1/1_Confidence_1.000_Length_209	209	GO:0016310,GO:0004674,GO:0060872,GO:0071542,GO:0004672,GO:0005739,GO:0006468,GO:0005524,GO:0016301,GO:0051402,GO:0016772,GO:0005829	K05688	veNOG10235	ACI33368	pten induced kinase 1	gi|209154272|gb|ACI33368.1|Serine/threonine-protein kinase PINK1, mitochondrial precursor [Salmo salar]
Locus_1_Transcript_198544/226691_Confidence_1.000_Length_263	263	GO:0003674,GO:0016020,GO:0008150	-	veNOG03157	ACI33464	cell cycle control protein 50a	gi|209154464|gb|ACI33464.1|Cell cycle control protein 50A [Salmo salar]
Locus_874_Transcript_1/1_Confidence_1.000_Length_1448	1448	GO:0055114,GO:0016491,GO:0003995,GO:0008152,GO:0016627,GO:0050660	K00253	veNOG06054	ACI33497	isovaleryl coenzyme a dehydrogenase	gi|209154530|gb|ACI33497.1|Isovaleryl-CoA dehydrogenase, mitochondrial precursor [Salmo salar]
Locus_11732_Transcript_1/1_Confidence_1.000_Length_1146	1146	-	K13524	veNOG04121	ACI33512	4-aminobutyrate mitochondrial precursor	gi|209154560|gb|ACI33512.1|4-aminobutyrate aminotransferase, mitochondrial precursor [Salmo salar]
Locus_1_Transcript_114145/226691_Confidence_1.000_Length_1145	1145	GO:0003723,GO:0003676,GO:0000166,GO:0006397,GO:0005634	K13091	veNOG02788	ACI33514	rna-binding protein 39	gi|209154564|gb|ACI33514.1|RNA-binding protein 39 [Salmo salar]
Locus_1_Transcript_211236/226691_Confidence_1.000_Length_686	686	-	-	veNOG15720;veNOG20058	ACI33518	cd9 antigen	gi|209154572|gb|ACI33518.1|CD9 antigen [Salmo salar] >gi|223647620|gb|ACN10568.1| CD9 antigen [Salmo salar]
Locus_23547_Transcript_12/13_Confidence_0.421_Length_2571	2571	GO:0005741,GO:0006820,GO:0008308,GO:0055085,GO:0044070	K15041	veNOG19594	ACI33557	voltage-dependent anion-selective channel protein 2-like	gi|209154650|gb|ACI33557.1|Voltage-dependent anion-selective channel protein 2 [Salmo salar]
Locus_1_Transcript_218791/226691_Confidence_1.000_Length_448	448	GO:0016021	-	veNOG11276	ACI33734	glycoprotein m6bb	gi|209155004|gb|ACI33734.1|Neuronal membrane glycoprotein M6-b [Salmo salar]
Locus_33_Transcript_9/13_Confidence_0.762_Length_3178	3178	-	-	veNOG07881	ACI33761	mitochondrial import receptor subunit tom34	gi|209155058|gb|ACI33761.1|Mitochondrial import receptor subunit TOM34 [Salmo salar]
Locus_943_Transcript_10/15_Confidence_0.079_Length_671	671	GO:0004872	K05061	veNOG11376	ACI33848	granulocyte colony-stimulating factor receptor precursor	gi|209155232|gb|ACI33848.1|Granulocyte colony-stimulating factor receptor precursor [Salmo salar]
Locus_40477_Transcript_1/1_Confidence_1.000_Length_203	203	-	K07424	veNOG06712	ACI33861	cytochrome partial	gi|209155258|gb|ACI33861.1|Cytochrome P450 3A27 [Salmo salar]
Locus_34049_Transcript_1/1_Confidence_1.000_Length_239	239	GO:0003674,GO:0016021,GO:0016020,GO:0008150	-	veNOG10940	ACI33878	cell cycle control protein 50a	gi|209155292|gb|ACI33878.1|Cell cycle control protein 50A [Salmo salar]
Locus_1_Transcript_142091/226691_Confidence_1.000_Length_294	294	-	K01197	veNOG00166	ACI33947	hyaluronidase-2 precursor	gi|209155430|gb|ACI33947.1|Hyaluronidase-2 precursor [Salmo salar] >gi|223647960|gb|ACN10738.1| Hyaluronidase-2 precursor [Salmo salar]
Locus_1_Transcript_173539/226691_Confidence_1.000_Length_234	234	-	-	veNOG04903	ACI33980	glutaryl- mitochondrial precursor	gi|209155496|gb|ACI33980.1|Glutaryl-CoA dehydrogenase, mitochondrial precursor [Salmo salar]
Locus_1_Transcript_157554/226691_Confidence_1.000_Length_363	363	-	K05082	veNOG03368	ACI33993	thrombopoietin receptor precursor	gi|209155522|gb|ACI33993.1|Thrombopoietin receptor precursor [Salmo salar]
Locus_1_Transcript_201844/226691_Confidence_1.000_Length_310	310	GO:0009058,GO:0006520,GO:0016740,GO:0004069,GO:0003824,GO:0080130,GO:0030170,GO:0008483	K14455	veNOG04956	ACI34022	mitochondrial aspartate aminotransferase	gi|209155580|gb|ACI34022.1|Aspartate aminotransferase, mitochondrial precursor [Salmo salar]
Locus_1_Transcript_102319/226691_Confidence_1.000_Length_295	295	-	K01937	veNOG02244	ACI34065	ctp synthase 1	gi|209155666|gb|ACI34065.1|CTP synthase 1 [Salmo salar]
Locus_8617_Transcript_1/2_Confidence_0.750_Length_934	934	-	-	veNOG13825	ACI34093	glutathione s-transferase theta-1	gi|209155722|gb|ACI34093.1|Glutathione S-transferase theta-1 [Salmo salar] >gi|209736228|gb|ACI68983.1| Glutathione S-transferase theta-1 [Salmo salar]
Locus_1_Transcript_162738/226691_Confidence_1.000_Length_580	580	GO:0005525,GO:0055113,GO:0007264,GO:0000166,GO:0005622	K07941	veNOG14376	ACI34125	adp-ribosylation factor 6	gi|209155786|gb|ACI34125.1|ADP-ribosylation factor 6 [Salmo salar]
Locus_8990_Transcript_1/1_Confidence_1.000_Length_1530	1530	GO:0071577,GO:0016021,GO:0016020,GO:0030001,GO:0006811,GO:0006810,GO:0006829,GO:0055085,GO:0046873,GO:0005886	K14709	veNOG02171	ACI34150	zinc transporter zip1	gi|209155836|gb|ACI34150.1|Zinc transporter ZIP1 [Salmo salar]
Locus_2407_Transcript_7/9_Confidence_0.500_Length_3731	3731	-	-	veNOG08985	ACI34170	digestive cysteine proteinase 2 precursor	gi|209155876|gb|ACI34170.1|Digestive cysteine proteinase 2 precursor [Salmo salar]
Locus_983_Transcript_10/16_Confidence_0.321_Length_1351	1351	-	K11092	veNOG13403	ACI34186	u2 small nuclear ribonucleoprotein a	gi|209155908|gb|ACI34186.1|U2 small nuclear ribonucleoprotein A [Salmo salar]
[truncated: 20,112 more rows]
