# Supplementary material for: De Novo Assembly of the Japanese Flounder (Paralichthys olivaceus) Spleen Transcriptome to Identify Putative Genes Involved in Immunity
Source: PLoS One. 2015 Feb 27;10(2):e0117642. doi: 10.1371/journal.pone.0117642 (PMC4344349; doi:10.1371/journal.pone.0117642)
Supplement: S2 Table — (XLS) [file pone.0117642.s006.xls]

## Sheet: Annotation
Unigene ID	Length
		GO	Locus	Nr Description(Blast2GO)	Nr Description(TopHit)
Locus_12250_Transcript_1/2_Confidence_0.935_Length_597	597	GO:0009055,GO:0015986,GO:0033178,GO:0005524,GO:0020037,GO:0016021,GO:0046933,GO:0046034,GO:0045261,GO:0046961,GO:0015992,GO:0005507,GO:0015991,GO:0006754,GO:0022904,GO:0000166,GO:0022900,GO:0016469,GO:0016820,GO:0004129,GO:0006811,GO:0006810	AAG12204	atp synthase subunit alpha	gi|10039641|gb|AAG12204.1|AF287482_5Orf122 [Chlorobaculum tepidum]
Locus_70360_Transcript_1/1_Confidence_1.000_Length_247	247	GO:0016301,GO:0005524,GO:0004672,GO:0016310,GO:0006468,GO:0016772	AAG12470	calcium calmodulin-dependent protein kinase type ii subunit alpha	gi|10086317|gb|AAG12470.1|Ca2+/calmodulin-dependent protein kinase II [Ovis aries]
Locus_1_Transcript_113546/226691_Confidence_1.000_Length_206	206	GO:0015840,GO:0015696,GO:0016021,GO:0016020	ABF69688	rhesus-associated glycoprotein	gi|100913593|gb|ABF69688.1|Rhesus-associated glycoprotein [Gasterosteus aculeatus]
Locus_6793_Transcript_1/1_Confidence_1.000_Length_376	376	GO:0004970,GO:0005216,GO:0005215,GO:0016021,GO:0016020,GO:0045202,GO:0006811,GO:0030054,GO:0006810,GO:0005234,GO:0030288,GO:0004872,GO:0005886,GO:0045211	ABC71922	novel protein vertebrate ionotropic n-methyl d-aspartate glutamate receptor 1 ( nmdar1)	gi|102221214|gb|ABC71922.1|NMDA receptor subunit NR1a [Oreochromis mossambicus]
Locus_1_Transcript_174834/226691_Confidence_1.000_Length_237	237	GO:0003723,GO:0004540,GO:0016787,GO:0006396	YP_618208	ribonuclease e	gi|103488647|ref|YP_618208.1|ribonuclease [Sphingopyxis alaskensis RB2256] >gi|98978724|gb|ABF54875.1| RNAse E [Sphingopyxis alaskensis RB2256]
Locus_18129_Transcript_1/2_Confidence_0.875_Length_1438	1438	GO:0008168,GO:0060027,GO:0016740,GO:0043985,GO:0016273,GO:0032259,GO:0008757	ABF74522	protein arginine methyltransferase 1	gi|104716404|gb|ABF74522.1|protein arginine methyltransferase 1 [Paralichthys olivaceus]
Locus_41910_Transcript_1/1_Confidence_1.000_Length_210	210	GO:0044281,GO:0031965,GO:0019372,GO:0005635,GO:0016165,GO:0019370,GO:0019233,GO:0045907,GO:0042383,GO:0016363,GO:0006692,GO:0006691,GO:0004051,GO:0005506,GO:0005641,GO:0002540,GO:0007584,GO:0019369,GO:0002526,GO:0030425,GO:0005625,GO:0005829,GO:0005515,GO:0055093	B34087	arachidonate 5-lipoxygenase variant	gi|106322|pir||B34087hypothetical protein (L1H 3' region) - human
Locus_17647_Transcript_1/1_Confidence_1.000_Length_454	454	GO:0005882,GO:0005198,GO:0042074	BAB16373	type i enveloping layer	gi|10716084|dbj|BAB16373.1|keratin [Paralichthys olivaceus]
Locus_17362_Transcript_2/2_Confidence_0.667_Length_2123	2123	GO:0004386,GO:0003676,GO:0005524,GO:0016787,GO:0000166,GO:0008026	AAI17661	probable atp-dependent rna helicase ddx17-like	gi|108742054|gb|AAI17661.1|LOC556764 protein [Danio rerio]
Locus_40840_Transcript_1/1_Confidence_1.000_Length_251	251	GO:0008331,GO:0005262,GO:0048741,GO:0001501,GO:0007519,GO:0005216,GO:0005245,GO:0005244,GO:0016021,GO:0006941,GO:0005891,GO:0034765,GO:0007528,GO:0005737,GO:0007520,GO:0007029,GO:0006816,GO:0002074,GO:0031674,GO:0070588,GO:0006811,GO:0043501,GO:0006810,GO:0030315,GO:0016529,GO:0006936,GO:0005886,GO:0051925,GO:0055001	ABG43109	cacna1s protein	gi|109723931|gb|ABG43109.1|CNCNA1S [Sus scrofa]
Locus_13681_Transcript_2/2_Confidence_0.955_Length_999	999	GO:0051082,GO:0005524,GO:0006950,GO:0006457,GO:0005515	ABG56393	a chain orally active 2-amino thienopyrimidine inhibitors of the hsp90 chaperone	gi|110226522|gb|ABG56393.1|heat shock protein 90 alpha [Paralichthys olivaceus]
Locus_1_Transcript_128000/226691_Confidence_1.000_Length_1221	1221	GO:0016791,GO:0016311,GO:0016787,GO:0006470,GO:0035335,GO:0006468,GO:0004725,GO:0004721	ABG76787	protein tyrosine phosphatase a	gi|110564264|gb|ABG76787.1|protein tyrosine phosphatase alpha [Paralichthys olivaceus]
Locus_40728_Transcript_1/1_Confidence_1.000_Length_224	224	GO:0005524,GO:0016874,GO:0006221,GO:0006541,GO:0000166,GO:0003883,GO:0044210	YP_679132	ctp synthase	gi|110638923|ref|YP_679132.1|CTP synthetase [Cytophaga hutchinsonii ATCC 33406] >gi|119391095|sp|Q11S24.1|PYRG_CYTH3 RecName: Full=CTP synthase; AltName: Full=CTP synthetase; AltName: Full=UTP--ammonia ligase >gi|110281604|gb|ABG59790.1| CTP synthase (CTP synthetase) [Cytophaga hutchinsonii ATCC 33406]
Locus_17413_Transcript_1/1_Confidence_1.000_Length_388	388	GO:0005179,GO:0007218,GO:0005576	AAG28378	af191593_1pomc-ii precursor protein	gi|11065889|gb|AAG28378.1|AF191593_1POMC-II precursor protein [Paralichthys olivaceus]
Locus_32591_Transcript_1/1_Confidence_1.000_Length_409	409	GO:0005524	XP_001121258	indirect flight muscle-like	gi|110757102|ref|XP_001121258.1|PREDICTED: actin, indirect flight muscle-like [Apis mellifera]
Locus_14245_Transcript_1/2_Confidence_0.667_Length_419	419	GO:0020037,GO:0005506,GO:0016705,GO:0016020,GO:0009055,GO:0055114,GO:0070330,GO:0005792,GO:0016491,GO:0005789,GO:0046872,GO:0005783,GO:0004497,GO:0016712	ABH05130	cytochrome p450 3a	gi|111115688|gb|ABH05130.1|cytochrome P450 3A69 [Micropterus salmoides]
Locus_1_Transcript_205615/226691_Confidence_1.000_Length_377	377	GO:0006355,GO:0043565,GO:0046983,GO:0005634,GO:0003700,GO:0003677	ABH06553	proto-oncogene protein c-fos	gi|111143374|gb|ABH06553.1|proto-oncogene protein c-Fos [Dicentrarchus labrax]
Locus_43273_Transcript_1/1_Confidence_1.000_Length_251	251	GO:0045121,GO:0005524,GO:0030165,GO:0000166,GO:0016021,GO:0016787,GO:0016020	AAI18977	atp2b3 protein	gi|111600317|gb|AAI18977.1|Atp2b3 protein [Mus musculus]
Locus_68181_Transcript_1/1_Confidence_1.000_Length_226	226	GO:0005669,GO:0001939,GO:0003677,GO:0005634,GO:0006355,GO:0006383,GO:0000120,GO:0006351,GO:0003700,GO:0005672,GO:0045120,GO:0006367,GO:0006366,GO:0044212,GO:0001940,GO:0005737,GO:0070491,GO:0045893,GO:0001103,GO:0008134,GO:0005515,GO:0005719	ABI29192	tata box binding protein	gi|112980821|gb|ABI29192.1|TATA box binding protein [Sus scrofa]
Locus_1_Transcript_170448/226691_Confidence_1.000_Length_680	680	GO:0005634	NP_001037804	zinc finger ccch domain-containing protein 18	gi|113195614|ref|NP_001037804.1|zinc finger CCCH domain-containing protein 18 [Danio rerio] >gi|123888332|sp|Q1LUE5.1|ZCH18_DANRE RecName: Full=Zinc finger CCCH domain-containing protein 18 >gi|94732674|emb|CAK04265.1| novel protein [Danio rerio] >gi|94733488|emb|CAK04529.1| novel protein [Danio rerio]
Locus_25679_Transcript_1/1_Confidence_1.000_Length_579	579	GO:0005667,GO:0007623,GO:0009266,GO:0003700,GO:0005634,GO:0003677,GO:0045893,GO:0005737,GO:0009416,GO:0007165,GO:0006355,GO:0046982,GO:0005515,GO:0009648,GO:0004871,GO:0006351,GO:0032922	ABI34136	clock 1a	gi|113204806|gb|ABI34136.1|CLOCK1a [Oncorhynchus tshawytscha]
Locus_32461_Transcript_1/1_Confidence_1.000_Length_330	330	GO:0006355,GO:0046872,GO:0003676,GO:0008270,GO:0005634,GO:0003677,GO:0005622	ABI34499	pr domain containing 2	gi|113206699|gb|ABI34499.1|PR domain containing 2 [Danio rerio]
Locus_40425_Transcript_1/1_Confidence_1.000_Length_229	229	GO:0030672,GO:0016079,GO:0016021,GO:0016020,GO:0045202,GO:0030054,GO:0031410,GO:0005789,GO:0016323,GO:0005783,GO:0005886,GO:0005509	NP_001025283	novel protein vertebrate otoferlin	gi|113462015|ref|NP_001025283.1|otoferlin [Danio rerio] >gi|82232863|sp|Q5SPC5.1|OTOF_DANRE RecName: Full=Otoferlin; AltName: Full=Fer-1-like protein 2 >gi|55962900|emb|CAI11718.1| novel protein similar to vertebrate otoferlin (OTOF) [Danio rerio] >gi|56207706|emb|CAI20764.1| novel protein similar to vertebrate otoferlin (OTOF) [Danio rerio]
Locus_1_Transcript_140108/226691_Confidence_1.000_Length_243	243	GO:0046872,GO:0008270,GO:0005622	NP_001038768	uncharacterized protein LOC723998 [Danio rerio]	gi|113671293|ref|NP_001038768.1|uncharacterized protein LOC723998 [Danio rerio] >gi|108742111|gb|AAI17662.1| Zgc:136894 [Danio rerio]
Locus_2581_Transcript_2/2_Confidence_0.600_Length_325	325	GO:0005216,GO:0005244,GO:0016021,GO:0005272,GO:0006814,GO:0016020,GO:0006811,GO:0006810,GO:0034765,GO:0001518,GO:0055085,GO:0005248	NP_001038530	sodium channel protein type 4 subunit alpha b	gi|113676053|ref|NP_001038530.1|sodium channel protein type 4 subunit alpha B [Danio rerio] >gi|123891533|sp|Q20JQ7.1|SC4AB_DANRE RecName: Full=Sodium channel protein type 4 subunit alpha B; AltName: Full=Voltage-gated sodium channel subunit alpha Nav1.4b >gi|76786317|gb|ABA54920.1| voltage-gated sodium channel type IV alpha subunit Nav1.4b [Danio rerio]
Locus_1_Transcript_156072/226691_Confidence_1.000_Length_739	739	GO:0038032,GO:0005737,GO:0005089	NP_001038313	rho guanine nucleotide exchange factor 1	gi|113676379|ref|NP_001038313.1|uncharacterized protein LOC557983 [Danio rerio] >gi|108742147|gb|AAI17616.1| Zgc:136551 [Danio rerio]
Locus_51897_Transcript_1/1_Confidence_1.000_Length_215	215	GO:0005739,GO:0016021,GO:0016020,GO:0055085,GO:0005743,GO:0006810	NP_001038918	mitochondrial coenzyme a transporter slc25a42	gi|113676566|ref|NP_001038918.1|mitochondrial coenzyme A transporter SLC25A42 [Danio rerio] >gi|123914438|sp|Q0P483.1|S2542_DANRE RecName: Full=Mitochondrial coenzyme A transporter SLC25A42; AltName: Full=Solute carrier family 25 member 42 >gi|112419150|gb|AAI22226.1| Zgc:153304 [Danio rerio]
Locus_24511_Transcript_1/1_Confidence_1.000_Length_287	287	GO:0046872,GO:0008270	NP_001038652	probable palmitoyltransferase zdhhc14	gi|113676763|ref|NP_001038652.1|probable palmitoyltransferase ZDHHC14 [Danio rerio] >gi|55962699|emb|CAI11726.1| novel protein similar to vertebrate zinc finger, DHHC domain containing 14 (ZDHHC14) [Danio rerio]
Locus_1_Transcript_175050/226691_Confidence_1.000_Length_309	309	GO:0004386,GO:0003677,GO:0005634,GO:0003676,GO:0008270,GO:0005524,GO:0008026,GO:0006355,GO:0046872,GO:0016818	NP_001038323	chromodomain helicase dna binding protein 4	gi|113678140|ref|NP_001038323.1|chromodomain helicase DNA binding protein 4 [Danio rerio] >gi|94732824|emb|CAK04973.1| novel protein similar to vertebrate chromodomain helicase DNA binding protein 4 (CHD4) [Danio rerio]
Locus_39558_Transcript_1/1_Confidence_1.000_Length_251	251	GO:0004075,GO:0046872,GO:0005524,GO:0016874,GO:0008152,GO:0003824,GO:0005575	NP_001038380	methylcrotonoyl- carboxylase subunit mitochondrial	gi|113678532|ref|NP_001038380.1|methylcrotonoyl-CoA carboxylase subunit alpha, mitochondrial [Danio rerio] >gi|94732265|emb|CAK11001.1| novel protein similar to vertebrate methylcrotonoyl-Coenzyme A carboxylase 1 (alpha) (MCCC1) [Danio rerio]
Locus_12286_Transcript_1/1_Confidence_1.000_Length_2486	2486	GO:0003674,GO:0008150,GO:0005575	NP_001038866	heme-binding protein 1-like	gi|113679088|ref|NP_001038866.1|uncharacterized protein LOC751688 [Danio rerio] >gi|112418952|gb|AAI22278.1| Zgc:153411 [Danio rerio]
Locus_47649_Transcript_1/1_Confidence_1.000_Length_250	250	GO:0043065,GO:0043280	NP_001038937	bcl2 binding component 3	gi|113679636|ref|NP_001038937.1|BCL2 binding component 3 [Danio rerio] >gi|112418384|gb|ABI18122.1| Puma [Danio rerio] >gi|141796204|gb|AAI39509.1| Bbc3 protein [Danio rerio]
Locus_1_Transcript_135194/226691_Confidence_1.000_Length_236	236	GO:0015293,GO:0006865,GO:0016021,GO:0016020,GO:0006814,GO:0006811,GO:0005886,GO:0006810	NP_001038569	sodium-coupled neutral amino acid transporter 2-like	gi|113681364|ref|NP_001038569.1|sodium-coupled neutral amino acid transporter 2 [Danio rerio] >gi|82232860|sp|Q5SPB1.1|S38A2_DANRE RecName: Full=Sodium-coupled neutral amino acid transporter 2; AltName: Full=Amino acid transporter A2; AltName: Full=Solute carrier family 38 member 2; AltName: Full=System A amino acid transporter 2; AltName: Full=System A transporter 1; AltName: Full=System N amino…
Locus_11962_Transcript_1/1_Confidence_1.000_Length_570	570	GO:0007165	NP_001038618	tumor protein p53 binding 2	gi|113681546|ref|NP_001038618.1|tumor protein p53 binding protein, 2 [Danio rerio] >gi|94733020|emb|CAK11376.1| novel protein similar to vertebrate tumor protein p53 binding protein, 2 (TP53BP2) [Danio rerio]
Locus_1_Transcript_204128/226691_Confidence_1.000_Length_765	765	GO:0043565,GO:0005634,GO:0003700	AAI22710	elf2 protein	gi|113911945|gb|AAI22710.1|ELF2 protein [Bos taurus]
Locus_24964_Transcript_1/1_Confidence_1.000_Length_485	485	GO:0005524,GO:0003777,GO:0007018,GO:0005874	AAI22795	kif5c protein	gi|113911953|gb|AAI22795.1|Kinesin family member 5C [Bos taurus]
Locus_4574_Transcript_2/9_Confidence_0.049_Length_414	414	GO:0016787	NP_001039191	novel protein containing an inosine-uridine preferring nucleoside hydrolase domain	gi|113931480|ref|NP_001039191.1|novel protein containing an Inosine-uridine preferring nucleoside hydrolase domain [Xenopus (Silurana) tropicalis] >gi|89273873|emb|CAJ82014.1| novel protein containing an Inosine-uridine preferring nucleoside hydrolase domain [Xenopus (Silurana) tropicalis]
Locus_33130_Transcript_1/1_Confidence_1.000_Length_344	344	GO:0016740,GO:0016021,GO:0030166,GO:0016020,GO:0016310,GO:0000139,GO:0000166,GO:0005794,GO:0005524,GO:0016301,GO:0048701	NP_001041506	tpa_inf: fam20b	gi|114158652|ref|NP_001041506.1|uncharacterized protein LOC677724 [Takifugu rubripes] >gi|58396935|tpg|DAA01889.1| TPA_inf: FAM20B [Takifugu rubripes]
Locus_955_Transcript_3/5_Confidence_0.750_Length_7389	7389	GO:0005200,GO:0001533,GO:0005916,GO:0016337,GO:0034332,GO:0006915,GO:0030216,GO:0005198,GO:0043588,GO:0008544,GO:0030057,GO:0005739,GO:0030674,GO:0018149,GO:0006921,GO:0005624,GO:0005515,GO:0005886,GO:0016323,GO:0042060	XP_001165361	desmoplakin isoform 1	gi|114605381|ref|XP_001165361.1|PREDICTED: desmoplakin isoform 1 [Pan troglodytes]
Locus_5379_Transcript_1/1_Confidence_1.000_Length_501	501	GO:0055113,GO:0060027,GO:0003779,GO:0030041,GO:0016043,GO:0042074,GO:0017048,GO:0030036	ABI79462	diaphanous 2	gi|114797050|gb|ABI79462.1|diaphanous 2 [Danio rerio]
Locus_24995_Transcript_1/1_Confidence_1.000_Length_750	750	GO:0055114,GO:0016491,GO:0004800,GO:0042446	ABI93489	iodothyronine deiodinase type iii	gi|115293041|gb|ABI93489.1|iodothyronine deiodinase type III [Hippoglossus hippoglossus]
Locus_1_Transcript_202142/226691_Confidence_1.000_Length_1188	1188	GO:0030155,GO:0016192,GO:0032012,GO:0005543,GO:0005802,GO:0005086,GO:0005886,GO:0005622	AAI24140	cytohesin 1	gi|115313031|gb|AAI24140.1|Cytohesin 1 [Danio rerio] >gi|182888990|gb|AAI64494.1| Cyth1 protein [Danio rerio]
Locus_28055_Transcript_1/1_Confidence_1.000_Length_273	273	GO:0003674,GO:0008150,GO:0005575	AAI24248	echinoderm microtubule associated protein like 1	gi|115313535|gb|AAI24248.1|Echinoderm microtubule associated protein like 1 [Danio rerio] >gi|182889094|gb|AAI64638.1| Eml1 protein [Danio rerio]
Locus_1_Transcript_75222/226691_Confidence_1.000_Length_234	234	GO:0004459,GO:0044262,GO:0000166,GO:0005737,GO:0055114,GO:0005975,GO:0006096,GO:0016616,GO:0016491,GO:0003824	ABI94572	lactate dehydrogenase isoform a	gi|115343222|gb|ABI94572.1|lactate dehydrogenase isoform A [Misgurnus fossilis]
Locus_3568_Transcript_1/1_Confidence_1.000_Length_2308	2308	GO:0006355,GO:0005667,GO:0006351,GO:0005634,GO:0003677,GO:0003700	ABI96690	transcription factor dp-1	gi|115382568|gb|ABI96690.1|transcription factor Dp-1 [Larimichthys crocea]
Locus_25386_Transcript_1/1_Confidence_1.000_Length_1403	1403	GO:0008152,GO:0016746	NP_001035339	glycerol-3-phosphate acyltransferase 4-like	gi|115432027|ref|NP_001035339.2|glycerol-3-phosphate acyltransferase 4 [Danio rerio] >gi|115313135|gb|AAI24076.1| Zgc:136875 [Danio rerio] >gi|182890162|gb|AAI64676.1| Zgc:136875 protein [Danio rerio]
Locus_20238_Transcript_1/1_Confidence_1.000_Length_275	275	GO:0003676,GO:0005524,GO:0004672,GO:0000166,GO:0006468,GO:0016772	NP_001070127	serine threonine-protein kinase kist	gi|115495227|ref|NP_001070127.1|serine/threonine-protein kinase Kist [Danio rerio] >gi|115313546|gb|AAI24287.1| Zgc:153241 [Danio rerio] >gi|182890586|gb|AAI64787.1| Zgc:153241 protein [Danio rerio]
Locus_12012_Transcript_1/1_Confidence_1.000_Length_953	953	GO:0005524,GO:0004835,GO:0005575,GO:0006464	NP_001070093	novel protein (zgc:153332)	gi|115495501|ref|NP_001070093.1|tubulin--tyrosine ligase [Danio rerio] >gi|115313554|gb|AAI24320.1| Zgc:153332 [Danio rerio] >gi|182888690|gb|AAI64082.1| Zgc:153332 protein [Danio rerio] >gi|220678851|emb|CAX12971.1| novel protein (zgc:153332) [Danio rerio]
Locus_27699_Transcript_1/1_Confidence_1.000_Length_841	841	GO:0005525,GO:0007264,GO:0000166,GO:0005622	NP_001070112	e3 ubiquitin-protein ligase trim23-like	gi|115497286|ref|NP_001070112.1|GTP-binding protein ARD-1 [Danio rerio] >gi|115313206|gb|AAI24362.1| Zgc:153463 [Danio rerio] >gi|182889164|gb|AAI64727.1| Zgc:153463 protein [Danio rerio]
Locus_29055_Transcript_1/1_Confidence_1.000_Length_424	424	GO:0005739,GO:0020027,GO:0016021,GO:0016020,GO:0030218,GO:0055085,GO:0005743,GO:0006810	NP_001070070	solute carrier family 25 member 38-a	gi|115497342|ref|NP_001070070.1|solute carrier family 25 member 38-A [Danio rerio] >gi|123911189|sp|Q08CI8.1|S238A_DANRE RecName: Full=Solute carrier family 25 member 38-A >gi|115313798|gb|AAI24223.1| Zgc:153036 [Danio rerio]
Locus_792_Transcript_6/12_Confidence_0.412_Length_1773	1773	GO:0016787,GO:0016021,GO:0016020,GO:0047372	NP_001070065	monoacylglycerol lipase abhd12	gi|115497554|ref|NP_001070065.1|monoacylglycerol lipase ABHD12 [Danio rerio] >gi|123905321|sp|Q08C93.1|ABD12_DANRE RecName: Full=Monoacylglycerol lipase ABHD12; AltName: Full=Abhydrolase domain-containing protein 12 >gi|115313341|gb|AAI24331.1| Abhydrolase domain containing 12 [Danio rerio]
Locus_30269_Transcript_1/1_Confidence_1.000_Length_346	346	GO:0016021	NP_001068676	transmembrane channel-like protein 6	gi|115498002|ref|NP_001068676.1|transmembrane channel-like protein 6 [Bos taurus] >gi|111305391|gb|AAI19988.1| Transmembrane channel-like 6 [Bos taurus] >gi|296476080|gb|DAA18195.1| transmembrane channel-like 6 [Bos taurus]
Locus_11601_Transcript_1/1_Confidence_1.000_Length_378	378	GO:0042127,GO:0008286,GO:0032873,GO:0019901,GO:0005667,GO:0003677,GO:0005634,GO:0006916,GO:0006355,GO:0006974,GO:0003705,GO:0006351,GO:0007389,GO:0009790,GO:0051090,GO:0009888,GO:0003700,GO:0045944,GO:0043565,GO:0005829,GO:0008134,GO:0048513,GO:0001568,GO:0003690,GO:0008301	AAI24670	forkhead box	gi|115528593|gb|AAI24670.1|Forkhead box O1 a [Danio rerio]
Locus_1_Transcript_164835/226691_Confidence_1.000_Length_246	246	GO:0016740,GO:0005975,GO:0004461,GO:0016757	AAI24814	beta- -galactosyltransferase 1	gi|115528640|gb|AAI24814.1|Zgc:154116 [Danio rerio]
Locus_2690_Transcript_1/1_Confidence_1.000_Length_1379	1379	GO:0006355,GO:0016032,GO:0005634,GO:0003700	XP_001179617	l _3	gi|115910625|ref|XP_001179617.1|PREDICTED: similar to LReO_3 [Strongylocentrotus purpuratus] >gi|115950722|ref|XP_001181096.1| PREDICTED: similar to LReO_3 [Strongylocentrotus purpuratus]
Locus_34749_Transcript_1/1_Confidence_1.000_Length_212	212	GO:0008083,GO:0005576,GO:0040007	NP_001070614	bone morphogenetic protein 7	gi|116004511|ref|NP_001070614.1|bone morphogenetic protein 7 [Danio rerio] >gi|115313796|gb|AAI24216.1| Bone morphogenetic protein 7b [Danio rerio]
Locus_22604_Transcript_1/1_Confidence_1.000_Length_426	426	GO:0003676,GO:0008270	NP_001070621	zinc finger protein c3h type-like 1	gi|116004517|ref|NP_001070621.1|zinc finger protein 36, C3H type-like 1a [Danio rerio] >gi|115313405|gb|AAI24506.1| Zinc finger protein 36, C3H type-like 2 [Danio rerio] >gi|182890842|gb|AAI65552.1| Zfp36l2 protein [Danio rerio]
Locus_9208_Transcript_2/2_Confidence_0.900_Length_855	855	GO:0005739,GO:0022904,GO:0015002,GO:0019646,GO:0004129,GO:0016021,GO:0016020	YP_788136	cytochrome c oxidase subunit iii	gi|116014317|ref|YP_788136.1|cytochrome c oxidase subunit III [Verasper moseri] >gi|115498276|gb|ABI98719.1| cytochrome c oxidase subunit III [Verasper moseri]
Locus_1_Transcript_203880/226691_Confidence_1.000_Length_418	418	GO:0015986,GO:0045261,GO:0016469,GO:0006811,GO:0006810,GO:0000166,GO:0046933,GO:0046034,GO:0046961,GO:0005524,GO:0006754,GO:0015992,GO:0015991,GO:0016820,GO:0033178	NP_001070823	atp synthase subunit mitochondrial	gi|116325975|ref|NP_001070823.1|ATP synthase subunit alpha, mitochondrial [Danio rerio] >gi|115528192|gb|AAI24812.1| ATP synthase, H+ transporting, mitochondrial F1 complex, alpha subunit 1, cardiac muscle [Danio rerio]
Locus_47490_Transcript_1/1_Confidence_1.000_Length_251	251	GO:0046872,GO:0005524,GO:0008152,GO:0003824	YP_795627	atp-grasp protein	gi|116334100|ref|YP_795627.1|ATP-grasp protein [Lactobacillus brevis ATCC 367] >gi|116099447|gb|ABJ64596.1| Predicted ATP-grasp enzyme [Lactobacillus brevis ATCC 367]
Locus_4843_Transcript_1/1_Confidence_1.000_Length_774	774	GO:0006281	AAI25958	fanconi complementation group c	gi|116487972|gb|AAI25958.1|Fancc protein [Danio rerio]
Locus_1_Transcript_124550/226691_Confidence_1.000_Length_225	225	GO:0016301,GO:0030955,GO:0004743,GO:0016310,GO:0016740,GO:0000287,GO:0003824,GO:0006096	ABJ98638	pyruvate kinase	gi|116488112|gb|ABJ98638.1|pyruvate kinase [Scophthalmus maximus]
Locus_1_Transcript_150208/226691_Confidence_1.000_Length_225	225	GO:0004386,GO:0005634,GO:0016787,GO:0003676,GO:0000166,GO:0005524,GO:0003723,GO:0008026,GO:0016818	ABJ98642	atp-dependent rna helicase	gi|116488120|gb|ABJ98642.1|ATP-dependent RNA helicase [Scophthalmus maximus]
Locus_28187_Transcript_1/1_Confidence_1.000_Length_604	604	GO:0046872,GO:0055114,GO:0006879,GO:0004322,GO:0016491,GO:0046914,GO:0008199,GO:0006826	ABJ98672	heavy subunit	gi|116488180|gb|ABJ98672.1|ferritin heavy chain [Scophthalmus maximus]
Locus_3747_Transcript_1/1_Confidence_1.000_Length_721	721	GO:0032797	ABJ98683	gem-associated protein 7	gi|116488202|gb|ABJ98683.1|gemin 7 [Scophthalmus maximus]
Locus_1_Transcript_128902/226691_Confidence_1.000_Length_402	402	GO:0005737	ABJ98686	osteoclast-stimulating factor	gi|116488208|gb|ABJ98686.1|osteoclast-stimulating factor [Scophthalmus maximus]
Locus_16607_Transcript_1/1_Confidence_1.000_Length_1063	1063	GO:0005737,GO:0016740,GO:0004364	CAA64493	glutathione s-transferase	gi|1165136|emb|CAA64493.1|glutathione S-transferase [Pleuronectes platessa]
Locus_65066_Transcript_1/1_Confidence_1.000_Length_222	222	GO:0030286,GO:0016887,GO:0005524,GO:0003777,GO:0007018	AAC52362	dynein heavy chain axonemal-like	gi|1165198|gb|AAC52362.1|axonemal dynein heavy chain, partial [Rattus norvegicus]
Locus_29907_Transcript_1/1_Confidence_1.000_Length_526	526	GO:0035050,GO:2000223,GO:0003146,GO:0048368,GO:0035469,GO:0060971,GO:0001947,GO:0008083,GO:0003140,GO:0005576,GO:0035462,GO:0040007,GO:0007368	BAF35855	nodal homolog	gi|116744382|dbj|BAF35855.1|southpaw [Paralichthys olivaceus]
Locus_1_Transcript_101862/226691_Confidence_1.000_Length_322	322	GO:0006355,GO:0005524,GO:0005634,GO:0003700,GO:0003677	BAF36003	frrunx1 p29	gi|116812236|dbj|BAF36003.1|frRunx1/p29 [Takifugu rubripes]
Locus_8516_Transcript_3/4_Confidence_0.455_Length_1843	1843	GO:0016787,GO:0005615,GO:0004104,GO:0047372,GO:0005829,GO:0004091	AAI24754	carboxyl ester like precursor	gi|117167887|gb|AAI24754.1|Cel.2 protein [Danio rerio]
Locus_12766_Transcript_1/1_Confidence_1.000_Length_1348	1348	GO:0003676,GO:0000166	XP_422302	rna-binding protein 40	gi|118094273|ref|XP_422302.2|PREDICTED: RNA-binding protein 40 [Gallus gallus]
Locus_20674_Transcript_1/1_Confidence_1.000_Length_232	232	GO:0003674,GO:0008150,GO:0005575	XP_415148	b-cell cll lymphoma 7a	gi|118098497|ref|XP_415148.2|PREDICTED: B-cell CLL/lymphoma 7 protein family member A [Gallus gallus]
Locus_1_Transcript_151470/226691_Confidence_1.000_Length_2054	2054	GO:0070679,GO:0050917,GO:0050916,GO:0005792,GO:0050913,GO:0005789,GO:0005654,GO:0051592,GO:0005730,GO:0060402,GO:0035091,GO:0005887,GO:0005218,GO:0005220	XP_418035	inositol -trisphosphate receptor type 3	gi|118102546|ref|XP_418035.2|PREDICTED: inositol 1,4,5-trisphosphate receptor type 3 [Gallus gallus]
Locus_1_Transcript_136159/226691_Confidence_1.000_Length_3492	3492	GO:0005694,GO:0000781,GO:0003677,GO:0005634	NP_001071213	cst complex subunit ctc1	gi|118150468|ref|NP_001071213.1|CST complex subunit CTC1 [Danio rerio] >gi|147640187|sp|A0JMF1.1|CTC1_DANRE RecName: Full=CST complex subunit CTC1; AltName: Full=Conserved telomere maintenance component 1 >gi|116487572|gb|AAI25855.1| Zgc:153125 [Danio rerio]
Locus_17774_Transcript_1/1_Confidence_1.000_Length_755	755	GO:0003674,GO:0008150,GO:0005575	NP_001071263	wd repeat-containing protein 48	gi|118150606|ref|NP_001071263.1|uncharacterized protein LOC777754 [Danio rerio] >gi|117167881|gb|AAI24684.1| Zgc:153492 [Danio rerio]
Locus_17481_Transcript_1/1_Confidence_1.000_Length_334	334	GO:0004872,GO:0016021	BAF37034	membrane progestin receptor beta	gi|118197117|dbj|BAF37034.1|membrane progestin receptor beta [Carassius auratus]
Locus_286_Transcript_1/8_Confidence_0.565_Length_3020	3020	GO:0009103	NP_001072061	cytidine monophospho-n-acetylneuraminic acid synthetase	gi|118344580|ref|NP_001072061.1|cytidine monophospho-N-acetylneuraminic acid synthetase [Takifugu rubripes] >gi|62990039|emb|CAG28328.1| putative cytidine monophospho-N-acetylneuraminic acid synthetase [Takifugu rubripes]
Locus_1_Transcript_143613/226691_Confidence_1.000_Length_804	804	GO:0016787,GO:0008152	NP_001072058	cat eye syndrome candidate region 5 protein	gi|118344582|ref|NP_001072058.1|cat eye syndrome candidate region 5 protein [Takifugu rubripes] >gi|59857478|dbj|BAD89744.1| cat eye syndrome candidate region 5 protein [Takifugu rubripes]
Locus_2295_Transcript_1/1_Confidence_1.000_Length_411	411	GO:0046872,GO:0008270	NP_001072064	membrane-associated dhhc8 zinc finger protein	gi|118344586|ref|NP_001072064.1|membrane-associated DHHC8 zinc finger protein [Takifugu rubripes] >gi|62131250|gb|AAX68546.1| membrane-associated DHHC8 zinc finger protein [Takifugu rubripes]
Locus_13072_Transcript_1/1_Confidence_1.000_Length_767	767	GO:0016021	NP_001072063	transmembrane protein 57	gi|118344592|ref|NP_001072063.1|macoilin-2 [Takifugu rubripes] >gi|59897119|gb|AAX11926.1| macoilin-2 [Takifugu rubripes]
Locus_1_Transcript_119613/226691_Confidence_1.000_Length_356	356	GO:0007049,GO:0005737,GO:0005856,GO:0005819,GO:0030054,GO:0051301,GO:0005921	NP_001072071	cytospin a	gi|118344604|ref|NP_001072071.1|cytospin-A [Takifugu rubripes] >gi|91208267|sp|Q2KN94.1|CYTSA_TAKRU RecName: Full=Cytospin-A; AltName: Full=SPECC1-like protein; AltName: Full=Sperm antigen with calponin homology and coiled-coil domains 1-like >gi|62484096|gb|AAX84192.1| cytospin A [Takifugu rubripes]
Locus_1_Transcript_131176/226691_Confidence_1.000_Length_1065	1065	GO:0016021,GO:0016020,GO:0004930,GO:0070098,GO:0007165,GO:0004950,GO:0004872,GO:0004871,GO:0007186	NP_001072090	interleukin 8 receptor ii	gi|118344614|ref|NP_001072090.1|interleukin 8 receptor II [Takifugu rubripes] >gi|65306819|gb|AAY41947.1| interleukin 8 receptor II [Takifugu rubripes]
Locus_67586_Transcript_1/1_Confidence_1.000_Length_249	249	GO:0003674,GO:0032526,GO:0042221,GO:0022625,GO:0005575	NP_001072976	ribosomal protein l36a-like	gi|118405216|ref|NP_001072976.1|ribosomal protein L36a-like [Bos taurus] >gi|73587247|gb|AAI02169.1| Ribosomal protein L36a-like [Bos taurus]
Locus_1618_Transcript_1/1_Confidence_1.000_Length_2887	2887	GO:0016301,GO:0048565,GO:0005524,GO:0016310,GO:0016740,GO:0000166,GO:0016773,GO:0016772	NP_001070679	target of rapamycin	gi|118601079|ref|NP_001070679.2|serine/threonine-protein kinase mTOR [Danio rerio] >gi|118574785|gb|ABG56082.2| target of rapamycin [Danio rerio]
Locus_64105_Transcript_1/1_Confidence_1.000_Length_388	388	GO:0003918,GO:0006265,GO:0003916,GO:0005694,GO:0006261,GO:0003677,GO:0000166,GO:0005737,GO:0005524,GO:0016853	YP_908868	dna gyrase subunit b	gi|119025023|ref|YP_908868.1|DNA gyrase subunit B [Bifidobacterium adolescentis ATCC 15703] >gi|154486351|ref|ZP_02027758.1| hypothetical protein BIFADO_00160 [Bifidobacterium adolescentis L2-32] >gi|118764607|dbj|BAF38786.1| DNA gyrase (topoisomerase II) B subunit [Bifidobacterium adolescentis ATCC 15703] >gi|154084214|gb|EDN83259.1| DNA gyrase, B subunit [Bifidobacterium adolescentis L2-32]
Locus_27579_Transcript_1/1_Confidence_1.000_Length_356	356	GO:0009273,GO:0008658	YP_908903	penicillin-binding protein a	gi|119025058|ref|YP_908903.1|penicillin binding protein transpeptidase [Bifidobacterium adolescentis ATCC 15703] >gi|118764642|dbj|BAF38821.1| probable penicillin binding protein transpeptidase [Bifidobacterium adolescentis ATCC 15703]
Locus_1_Transcript_128386/226691_Confidence_1.000_Length_291	291	GO:0006508,GO:0016805	YP_908971	dipeptidase [Bifidobacterium adolescentis ATCC 15703]	gi|119025126|ref|YP_908971.1|dipeptidase [Bifidobacterium adolescentis ATCC 15703] >gi|118764710|dbj|BAF38889.1| dipeptidase [Bifidobacterium adolescentis ATCC 15703]
Locus_13597_Transcript_1/1_Confidence_1.000_Length_444	444	GO:0007205,GO:0004143	YP_908998	diacylglycerol kinase	gi|119025153|ref|YP_908998.1|hypothetical protein BAD_0135 [Bifidobacterium adolescentis ATCC 15703] >gi|118764737|dbj|BAF38916.1| hypothetical protein BAD_0135 [Bifidobacterium adolescentis ATCC 15703]
Locus_14444_Transcript_4/4_Confidence_0.500_Length_305	305	GO:0006508,GO:0016805	YP_909031	dipeptidase	gi|119025186|ref|YP_909031.1|dipeptidase [Bifidobacterium adolescentis ATCC 15703] >gi|118764770|dbj|BAF38949.1| dipeptidase [Bifidobacterium adolescentis ATCC 15703]
Locus_15767_Transcript_1/1_Confidence_1.000_Length_259	259	GO:0016779,GO:0008299,GO:0016740,GO:0003824,GO:0050518	YP_909132	2-c-methyl-d-erythritol 4-phosphate cytidylyltransferase	gi|119025287|ref|YP_909132.1|2-C-methyl-D-erythritol 4-phosphate cytidylyltransferase [Bifidobacterium adolescentis ATCC 15703] >gi|118764871|dbj|BAF39050.1| 2-C-methyl-D-erythritol 4-phosphate cytidylyltransferase [Bifidobacterium adolescentis ATCC 15703]
Locus_29585_Transcript_1/1_Confidence_1.000_Length_311	311	GO:0003735,GO:0006412,GO:0030529,GO:0042254,GO:0005840,GO:0005622	YP_909147	ribosomal protein l10	gi|119025302|ref|YP_909147.1|50S ribosomal protein L10 [Bifidobacterium adolescentis ATCC 15703] >gi|154486703|ref|ZP_02028110.1| hypothetical protein BIFADO_00524 [Bifidobacterium adolescentis L2-32] >gi|166229708|sp|A1A032.1|RL10_BIFAA RecName: Full=50S ribosomal protein L10 >gi|118764886|dbj|BAF39065.1| 50S ribosomal protein L10 [Bifidobacterium adolescentis ATCC 15703] >gi|154084566|gb|EDN836…
Locus_24572_Transcript_1/1_Confidence_1.000_Length_368	368	GO:0016887,GO:0005524,GO:0000166,GO:0017111,GO:0006200	YP_909349	abc transporter	gi|119025504|ref|YP_909349.1|ABC transporter [Bifidobacterium adolescentis ATCC 15703] >gi|118765088|dbj|BAF39267.1| ABC transporter [Bifidobacterium adolescentis ATCC 15703]
Locus_27668_Transcript_1/1_Confidence_1.000_Length_276	276	GO:0005524,GO:0000166,GO:0017111	YP_909448	recombination factor protein	gi|119025603|ref|YP_909448.1|recombination factor protein RarA [Bifidobacterium adolescentis ATCC 15703] >gi|154487065|ref|ZP_02028472.1| hypothetical protein BIFADO_00903 [Bifidobacterium adolescentis L2-32] >gi|118765187|dbj|BAF39366.1| hypothetical protein BAD_0585 [Bifidobacterium adolescentis ATCC 15703] >gi|154084928|gb|EDN83973.1| ATPase, AAA family [Bifidobacterium adolescentis L2-32]
Locus_19269_Transcript_1/1_Confidence_1.000_Length_271	271	GO:0035556,GO:0043565,GO:0003700,GO:0003677,GO:0000160,GO:0006355,GO:0016987,GO:0005622,GO:0000156,GO:0006352,GO:0006351	YP_909901	response regulator of two-component system	gi|119026056|ref|YP_909901.1|response regulator of two-component system [Bifidobacterium adolescentis ATCC 15703] >gi|118765640|dbj|BAF39819.1| response regulator of two-component system [Bifidobacterium adolescentis ATCC 15703]
Locus_22636_Transcript_1/1_Confidence_1.000_Length_343	343	GO:0006207,GO:0016020,GO:0055114,GO:0016491,GO:0003824,GO:0006222,GO:0004158,GO:0006221,GO:0004152	YP_910197	dihydroorotate dehydrogenase 2	gi|119026352|ref|YP_910197.1|dihydroorotate dehydrogenase 2 [Bifidobacterium adolescentis ATCC 15703] >gi|118765936|dbj|BAF40115.1| dihydroorotate dehydrogenase-like protein [Bifidobacterium adolescentis ATCC 15703]
Locus_41994_Transcript_1/1_Confidence_1.000_Length_217	217	GO:0009274,GO:0009273,GO:0008658,GO:0008360,GO:0007047,GO:0003824,GO:0009252	YP_910199	penicillin-binding protein	gi|119026354|ref|YP_910199.1|penicillin-binding protein [Bifidobacterium adolescentis ATCC 15703] >gi|118765938|dbj|BAF40117.1| possible penicillin-binding protein [Bifidobacterium adolescentis ATCC 15703]
Locus_57305_Transcript_1/1_Confidence_1.000_Length_223	223	GO:0015171,GO:0006865,GO:0016021,GO:0016020,GO:0055085,GO:0003333,GO:0006810	YP_910282	amino acid permease	gi|119026437|ref|YP_910282.1|amino acid permease [Bifidobacterium adolescentis ATCC 15703] >gi|118766021|dbj|BAF40200.1| amino acid permease [Bifidobacterium adolescentis ATCC 15703]
Locus_1_Transcript_192986/226691_Confidence_1.000_Length_403	403	GO:0006355,GO:0006351,GO:0043565,GO:0007275,GO:0005634,GO:0003700,GO:0003677	Q1KL12	hxa3a_fugru ame: full=homeobox protein hox-a3a	gi|119370772|sp|Q1KL12.1|HXA3A_FUGRURecName: Full=Homeobox protein Hox-A3a >gi|94482762|gb|ABF22382.1| homeobox protein HoxA3a [Takifugu rubripes]
Locus_4441_Transcript_1/1_Confidence_1.000_Length_1441	1441	GO:0006355,GO:0006351,GO:0043565,GO:0007275,GO:0005634,GO:0003700,GO:0003677	Q1KKY0	hxb6a_fugru ame: full=homeobox protein hox-b6a	gi|119370787|sp|Q1KKY0.1|HXB6A_FUGRURecName: Full=Homeobox protein Hox-B6a >gi|94482796|gb|ABF22414.1| homeobox protein HoxB6a [Takifugu rubripes]
Locus_10701_Transcript_1/1_Confidence_1.000_Length_945	945	GO:0046872,GO:0055114,GO:0016491,GO:0005783,GO:0004392,GO:0006788,GO:0005792	ABL74501	heme oxygenase 1	gi|119394687|gb|ABL74501.1|heme oxygenase 1 [Dicentrarchus labrax]
Locus_18978_Transcript_1/1_Confidence_1.000_Length_612	612	GO:0005509,GO:0004872,GO:0007156,GO:0016021,GO:0007155,GO:0016020,GO:0005886	ABL75868	cadherin-related neuronal receptor variable 6	gi|119514205|gb|ABL75868.1|protocadherin 2A28 [Takifugu rubripes]
Locus_63442_Transcript_1/1_Confidence_1.000_Length_246	246	GO:0005509	EAW53308	s100 calcium binding protein isoform cra_b	gi|119573693|gb|EAW53308.1|S100 calcium binding protein A3, isoform CRA_b [Homo sapiens]
Locus_49919_Transcript_1/1_Confidence_1.000_Length_255	255	GO:0004984,GO:0016021,GO:0004930,GO:0005886	EAW59691	isoform cra_a	gi|119580095|gb|EAW59691.1|hCG1777113, isoform CRA_a [Homo sapiens]
Locus_17189_Transcript_1/1_Confidence_1.000_Length_617	617	GO:0004871,GO:0035412,GO:0005886,GO:0003924,GO:0060158,GO:0007202,GO:0005624,GO:0006184,GO:0006471,GO:0001664,GO:0001508,GO:0005525,GO:0001501,GO:0007610,GO:0042733,GO:0009791,GO:0006469,GO:0030168,GO:0050821,GO:0005096,GO:0007189,GO:0007186,GO:0005515,GO:0005834,GO:0046872,GO:0016322,GO:0048066,GO:0043547,GO:0005737,GO:0007507,GO:0045634,GO:0031683,GO:0007215,GO:0021884,GO:0007596,GO:0031234	EAW62605	guanine nucleotide-binding protein g subunit alpha	gi|119583009|gb|EAW62605.1|guanine nucleotide binding protein (G protein), q polypeptide, isoform CRA_a [Homo sapiens] >gi|119583012|gb|EAW62608.1| guanine nucleotide binding protein (G protein), q polypeptide, isoform CRA_a [Homo sapiens]
Locus_57583_Transcript_1/1_Confidence_1.000_Length_248	248	GO:0003723,GO:0006278,GO:0003964	EAW66125	hCG2038557 [Homo sapiens]	gi|119586529|gb|EAW66125.1|hCG2038557 [Homo sapiens]
Locus_36466_Transcript_1/1_Confidence_1.000_Length_210	210	GO:0016071,GO:0016070,GO:0008284,GO:0044267,GO:0030529,GO:0000184,GO:0003735,GO:0015935,GO:0006417,GO:0006415,GO:0006414,GO:0022627,GO:0006413,GO:0006412,GO:0045182,GO:0006614,GO:0019058,GO:0016032,GO:0005737,GO:0005840,GO:0019083,GO:0005730,GO:0005829,GO:0019843,GO:0010467,GO:0005515	EAW72210	ribosomal protein isoform cra_b	gi|119592616|gb|EAW72210.1|ribosomal protein S9, isoform CRA_b [Homo sapiens]
Locus_42806_Transcript_1/1_Confidence_1.000_Length_264	264	GO:0019904,GO:0004497	EAW72462	tyrosine 3 tryptophan 5 -monooxygenase activation eta polypeptide	gi|119592868|gb|EAW72462.1|hCG2042299 [Homo sapiens]
Locus_56797_Transcript_1/1_Confidence_1.000_Length_264	264	GO:0005730,GO:0005634	EAW73104	btb domain containing isoform cra_c	gi|119593510|gb|EAW73104.1|BTB (POZ) domain containing 8, isoform CRA_c [Homo sapiens]
Locus_49672_Transcript_1/1_Confidence_1.000_Length_237	237	GO:0016020,GO:0006915,GO:0006909,GO:0060326,GO:0030971,GO:0005515,GO:0005543,GO:0005829,GO:0010333,GO:0017124,GO:0005856	EAW75742	isoform cra_d	gi|119596148|gb|EAW75742.1|hCG1811050, isoform CRA_d [Homo sapiens]
Locus_40418_Transcript_1/1_Confidence_1.000_Length_252	252	GO:0005739,GO:0016023	EAW76211	chromosome 20 open reading frame isoform cra_b	gi|119596617|gb|EAW76211.1|chromosome 20 open reading frame 44, isoform CRA_b [Homo sapiens]
Locus_15333_Transcript_1/1_Confidence_1.000_Length_416	416	GO:0005667,GO:0005634,GO:0007093,GO:0030914,GO:0000125,GO:0006355,GO:0006351,GO:0016578,GO:0003713,GO:0016573,GO:0035267,GO:0003712,GO:0005730,GO:0033276,GO:0016773,GO:0005515,GO:0043968,GO:0043967	EAW76698	transformation transcription domain-associated protein	gi|119597104|gb|EAW76698.1|transformation/transcription domain-associated protein, isoform CRA_f [Homo sapiens]
Locus_19433_Transcript_3/4_Confidence_0.583_Length_938	938	GO:0008064,GO:0043195,GO:2000300,GO:0015629,GO:0005737,GO:0003779,GO:0030838,GO:0005546,GO:0030837,GO:0005515,GO:0030036	EAW78851	profilin isoform cra_b	gi|119599257|gb|EAW78851.1|profilin 2, isoform CRA_b [Homo sapiens] >gi|119599259|gb|EAW78853.1| profilin 2, isoform CRA_b [Homo sapiens]
Locus_46086_Transcript_1/1_Confidence_1.000_Length_258	258	GO:0019985,GO:0005694,GO:0006261,GO:0003677,GO:0005634,GO:0006260,GO:0000166,GO:0003887,GO:0016035,GO:0046872,GO:0008408,GO:0006297	EAW86956	hCG1983635 [Homo sapiens]	gi|119607362|gb|EAW86956.1|hCG1983635 [Homo sapiens]
Locus_37502_Transcript_1/1_Confidence_1.000_Length_223	223	GO:0003723,GO:0006278,GO:0003964	EAW87495	hCG2042125 [Homo sapiens]	gi|119607901|gb|EAW87495.1|hCG2042125 [Homo sapiens]
Locus_60750_Transcript_1/1_Confidence_1.000_Length_251	251	GO:0006355,GO:0003676,GO:0006351,GO:0008270,GO:0005634,GO:0003677,GO:0005622	EAW92088	lyr motif-containing protein partial	gi|119612494|gb|EAW92088.1|hCG1814455 [Homo sapiens]
Locus_1_Transcript_217881/226691_Confidence_1.000_Length_474	474	GO:0010507,GO:0006897,GO:0005769,GO:0005770,GO:0045806,GO:0006914,GO:0005794,GO:0005764,GO:0005515	EAW92239	isoform cra_b	gi|119612645|gb|EAW92239.1|hCG22771, isoform CRA_b [Homo sapiens]
Locus_48394_Transcript_1/2_Confidence_0.667_Length_317	317	GO:0006312,GO:0000794,GO:0006268,GO:0000793,GO:0006310,GO:0000730,GO:0003677,GO:0005634,GO:0005524,GO:0005759,GO:0042802,GO:0007126,GO:0008094,GO:0048471,GO:0051260,GO:0003684,GO:0000800,GO:0005739,GO:0000724,GO:0005737,GO:0006302,GO:0007131,GO:0051106,GO:0003697,GO:0005654,GO:0006281,GO:0016605,GO:0005515,GO:0043142,GO:0008022,GO:0003690	EAW92431	rad51 homolog ( coli) ( cerevisiae) isoform cra_a	gi|119612837|gb|EAW92431.1|RAD51 homolog (RecA homolog, E. coli) (S. cerevisiae), isoform CRA_a [Homo sapiens]
Locus_56272_Transcript_1/1_Confidence_1.000_Length_279	279	GO:0016071,GO:0016070,GO:0003723,GO:0005634,GO:0044267,GO:0030529,GO:0000184,GO:0003735,GO:0006415,GO:0006414,GO:0006413,GO:0006412,GO:0044419,GO:0022625,GO:0006614,GO:0019058,GO:0016032,GO:0005737,GO:0042254,GO:0005840,GO:0019083,GO:0005829,GO:0010467,GO:0005515	EAW98172	ribosomal isoform cra_c	gi|119618578|gb|EAW98172.1|ribosomal protein, large, P0, isoform CRA_c [Homo sapiens]
Locus_1_Transcript_198515/226691_Confidence_1.000_Length_855	855	GO:0035162,GO:0020037,GO:0034641,GO:0006979,GO:0009986,GO:0005739,GO:0005737,GO:0042744,GO:0004447,GO:0044281,GO:0004601,GO:0042446,GO:0005887,GO:0006590,GO:0005886,GO:0005509	EAX01090	thyroid isoform cra_d	gi|119621495|gb|EAX01090.1|thyroid peroxidase, isoform CRA_d [Homo sapiens]
Locus_43624_Transcript_1/1_Confidence_1.000_Length_313	313	GO:0051260,GO:0006351,GO:0045892,GO:0003714,GO:0008134,GO:0005634	EAX01224	btb poz domain-containing protein kctd1-like	gi|119621629|gb|EAX01224.1|potassium channel tetramerisation domain containing 1, isoform CRA_c [Homo sapiens]
Locus_44204_Transcript_1/1_Confidence_1.000_Length_229	229	GO:0035556,GO:0005524,GO:0005737,GO:0005856,GO:0005622,GO:0004674	EAX05001	dclk2 protein	gi|119625406|gb|EAX05001.1|doublecortin and CaM kinase-like 2, isoform CRA_a [Homo sapiens]
Locus_41366_Transcript_1/1_Confidence_1.000_Length_234	234	GO:0003723,GO:0006278,GO:0003964	EAX06267	mgc4836 protein	gi|119626672|gb|EAX06267.1|hCG1820572 [Homo sapiens]
Locus_50478_Transcript_1/1_Confidence_1.000_Length_230	230	GO:0004108,GO:0005737,GO:0016740,GO:0006099,GO:0046912,GO:0044262,GO:0016746	YP_922098	citrate synthase	gi|119715133|ref|YP_922098.1|citrate synthase [Nocardioides sp. JS614] >gi|119535794|gb|ABL80411.1| citrate synthase [Nocardioides sp. JS614]
Locus_1_Transcript_123105/226691_Confidence_1.000_Length_564	564	GO:0003674,GO:0008150,GO:0005575	XP_584164	novel protein	gi|119909851|ref|XP_584164.3|PREDICTED: uncharacterized protein KIAA0513 [Bos taurus] >gi|297485160|ref|XP_002694796.1| PREDICTED: uncharacterized protein KIAA0513 [Bos taurus] >gi|296478219|gb|DAA20334.1| KIAA0513 protein-like [Bos taurus]
Locus_52160_Transcript_1/1_Confidence_1.000_Length_213	213	GO:0019900,GO:0051219,GO:0035189,GO:0006355,GO:0016605,GO:0031134,GO:0048667,GO:0006351,GO:0071930,GO:0007049,GO:0042551,GO:0051726,GO:0051402,GO:0051146,GO:0045944,GO:0016568,GO:0048565,GO:0007265,GO:0045879,GO:0044419,GO:0051301,GO:0005819,GO:0045842,GO:0071922,GO:0043550,GO:0007090,GO:0006469,GO:0001047,GO:0034088,GO:0031175,GO:0045445,GO:0003677,GO:0031625,GO:0007050,GO:0001102,GO:0071459,GO:…	AAG45219	af323706_1retinoblastoma tumor suppressor	gi|12007468|gb|AAG45219.1|AF323706_1retinoblastoma tumor suppressor [Gallus gallus]
Locus_1_Transcript_172088/226691_Confidence_1.000_Length_306	306	GO:0007016,GO:0005925,GO:0015629,GO:0005158,GO:0003779,GO:0005200,GO:0001726,GO:0007155,GO:0005198,GO:0005856	AAI29277	tln1 protein	gi|120537692|gb|AAI29277.1|Tln1 protein [Danio rerio]
Locus_25572_Transcript_1/1_Confidence_1.000_Length_567	567	GO:0003674,GO:0005737,GO:0005856,GO:0008150,GO:0005813,GO:0005874	AAI29458	centrosomal protein 170	gi|120538416|gb|AAI29458.1|LOC557463 protein [Danio rerio]
Locus_52146_Transcript_1/1_Confidence_1.000_Length_230	230	GO:0005737,GO:0045893,GO:0045892,GO:0005634,GO:0003677	ABM54322	homeobox-containing protein 1	gi|121484007|gb|ABM54322.1|FLJ21616 [Pan paniscus] >gi|124111259|gb|ABM92023.1| FLJ21616 [Pan troglodytes]
Locus_2344_Transcript_4/5_Confidence_0.714_Length_2731	2731	GO:0005216,GO:0001614,GO:0016021,GO:0016020,GO:0006812,GO:0006811,GO:0006810,GO:0004931,GO:0005524,GO:0004872,GO:0005886,GO:0034220	CAI59608	atp-gated ionotropic p2x receptor subunit 7	gi|121488645|emb|CAI59608.1|ATP-gated ionotropic P2X receptor subunit 7 [Sparus aurata]
Locus_7698_Transcript_1/3_Confidence_0.600_Length_1706	1706	GO:0008150,GO:0005515,GO:0005575	NP_001073496	terf1 -interacting nuclear factor 2	gi|121583647|ref|NP_001073496.1|TERF1 (TRF1)-interacting nuclear factor 2 [Danio rerio] >gi|118763893|gb|AAI28835.1| TERF1 (TRF1)-interacting nuclear factor 2 [Danio rerio]
Locus_4912_Transcript_1/2_Confidence_0.750_Length_1266	1266	GO:0003674,GO:0008150,GO:0005575	NP_001073554	uncharacterized protein LOC790940 [Danio rerio]	gi|121583697|ref|NP_001073554.1|uncharacterized protein LOC790940 [Danio rerio] >gi|118764159|gb|AAI28826.1| Zgc:158252 [Danio rerio]
Locus_1_Transcript_178440/226691_Confidence_1.000_Length_214	214	GO:0046872,GO:0008270,GO:0005575	NP_001073542	ring finger protein 115	gi|121583717|ref|NP_001073542.1|RING finger protein 115 [Danio rerio] >gi|118764169|gb|AAI28880.1| Zgc:158455 [Danio rerio]
Locus_5890_Transcript_1/1_Confidence_1.000_Length_1168	1168	GO:0003674,GO:0008150,GO:0005575	NP_001073551	kazrin [Danio rerio]	gi|121583740|ref|NP_001073551.1|kazrin [Danio rerio] >gi|118763895|gb|AAI28837.1| Zgc:158299 [Danio rerio]
Locus_1_Transcript_184824/226691_Confidence_1.000_Length_950	950	GO:0003674,GO:0008150,GO:0005575	NP_001073452	anoctamin 5b	gi|121583760|ref|NP_001073452.1|anoctamin 5b [Danio rerio] >gi|118764128|gb|AAI28871.1| Zgc:158430 [Danio rerio]
Locus_1_Transcript_105971/226691_Confidence_1.000_Length_880	880	GO:0003674,GO:0008150,GO:0005575	NP_001073419	glucocorticoid induced transcript 1	gi|121583780|ref|NP_001073419.1|glucocorticoid-induced transcript 1 protein [Danio rerio] >gi|120537639|gb|AAI29171.1| Glucocorticoid induced transcript 1 [Danio rerio]
Locus_35_Transcript_6/6_Confidence_0.815_Length_4109	4109	GO:0003674,GO:0008150,GO:0005575	NP_001073425	pre-b-cell leukemia homeobox interacting protein 1	gi|121583794|ref|NP_001073425.1|pre-B-cell leukemia homeobox interacting protein 1 [Danio rerio] >gi|120538114|gb|AAI29143.1| Zgc:158151 [Danio rerio]
Locus_4223_Transcript_14/14_Confidence_0.308_Length_2712	2712	GO:0006865,GO:0016021,GO:0006814,GO:0016020,GO:0006811,GO:0006810	NP_001073468	sodium-coupled neutral amino acid transporter 9-like	gi|121583885|ref|NP_001073468.1|putative sodium-coupled neutral amino acid transporter 9 [Danio rerio] >gi|123884281|sp|Q08BA4.1|S38A9_DANRE RecName: Full=Putative sodium-coupled neutral amino acid transporter 9 >gi|115528636|gb|AAI24809.1| Zgc:154088 [Danio rerio]
Locus_16368_Transcript_2/4_Confidence_0.692_Length_571	571	GO:0009055,GO:0015986,GO:0033178,GO:0005524,GO:0020037,GO:0016021,GO:0046933,GO:0046034,GO:0045261,GO:0046961,GO:0015992,GO:0005507,GO:0015991,GO:0006754,GO:0022904,GO:0000166,GO:0022900,GO:0016469,GO:0016820,GO:0004129,GO:0006811,GO:0006810	ZP_01679079	pg1 homology to homo sapiens	gi|121592110|ref|ZP_01679079.1|conserved hypothetical protein [Vibrio cholerae 2740-80] >gi|121546188|gb|EAX56522.1| conserved hypothetical protein [Vibrio cholerae 2740-80]
Locus_65451_Transcript_1/1_Confidence_1.000_Length_225	225	GO:0006520,GO:0003824,GO:0030170	XP_001270572	cystathionine gamma-synthase	gi|121704618|ref|XP_001270572.1|cystathionine gamma-synthase [Aspergillus clavatus NRRL 1] >gi|119398718|gb|EAW09146.1| cystathionine gamma-synthase [Aspergillus clavatus NRRL 1]
Locus_57601_Transcript_1/1_Confidence_1.000_Length_309	309	GO:0009986,GO:0042043,GO:0015705,GO:0042446,GO:0048471,GO:0045202,GO:0005783,GO:0005615,GO:0032496,GO:0009268,GO:0004872,GO:0007416,GO:0030878,GO:0005179,GO:0007165,GO:0005794,GO:0004091,GO:0031641,GO:0006590,GO:0005887,GO:0005576,GO:0045056,GO:0051087	AAI27888	tg protein	gi|121934003|gb|AAI27888.1|TG protein [Homo sapiens]
Locus_1_Transcript_65402/226691_Confidence_1.000_Length_684	684	GO:0005737,GO:0016020,GO:0005543,GO:0005886,GO:0005634	Q1KKW7	src family associated phosphoprotein 1	gi|122070137|sp|Q1KKW7.1|SKAP1_FUGRURecName: Full=Src kinase-associated phosphoprotein 1; AltName: Full=Src family-associated phosphoprotein 1 >gi|94482810|gb|ABF22427.1| Src family associated phosphoprotein 1 [Takifugu rubripes]
Locus_10390_Transcript_1/1_Confidence_1.000_Length_463	463	GO:0046847,GO:0016477,GO:0009880,GO:0060026,GO:0051649,GO:0005938,GO:0030866,GO:0005515	NP_001073646	angiomotin-like protein 2	gi|122114559|ref|NP_001073646.1|angiomotin-like protein 2 [Danio rerio] >gi|114431570|gb|ABI74626.1| angiomotin-like 2 [Danio rerio]
Locus_1_Transcript_82684/226691_Confidence_1.000_Length_202	202	GO:0005739,GO:0016874,GO:0004467,GO:0007405,GO:0016020	AAG49599	af326974_1long chain fatty acyl synthetase	gi|12240281|gb|AAG49599.1|AF326974_1long chain fatty acyl CoA synthetase [Notothenia coriiceps]
Locus_34541_Transcript_1/1_Confidence_1.000_Length_262	262	GO:0003674,GO:0008150,GO:0005575	CAM13660	tetratricopeptide repeat domain 39a	gi|122890082|emb|CAM13660.1|tetratricopeptide repeat domain 39A [Mus musculus]
Locus_1483_Transcript_3/3_Confidence_0.600_Length_2313	2313	GO:0003723,GO:0016779,GO:0006351,GO:0031123,GO:0004652,GO:0043631,GO:0005634	CAM12938	poly polymerase gamma	gi|122890852|emb|CAM12938.1|poly(A) polymerase gamma [Danio rerio]
Locus_70589_Transcript_1/1_Confidence_1.000_Length_227	227	GO:0005216,GO:0005245,GO:0005244,GO:0006816,GO:0016021,GO:0016020,GO:0006811,GO:0006810,GO:0034765,GO:0005262,GO:0005891,GO:0055085,GO:0070588,GO:0051925	CAM14112	novel protein vertebrate calcium voltage- l alpha 1b subunit	gi|122890936|emb|CAM14112.1|novel protein similar to vertebrate calcium channel, voltage-dependent, L type, alpha 1B subunit (CACNA1B) [Danio rerio] >gi|169146081|emb|CAQ15028.1| novel protein similar to vertebrate calcium channel, voltage-dependent, L type, alpha 1B subunit (CACNA1B) [Danio rerio]
Locus_1_Transcript_155642/226691_Confidence_1.000_Length_623	623	GO:0005740,GO:0043065,GO:0045822,GO:0016021,GO:0001947	CAM12901	bcl2 adenovirus e1b interacting protein 3-like	gi|122891043|emb|CAM12901.1|BCL2/adenovirus E1B interacting protein 3-like [Danio rerio]
Locus_23429_Transcript_1/1_Confidence_1.000_Length_511	511	GO:0046872,GO:0016740,GO:0000287,GO:0030976,GO:0016021,GO:0016020,GO:0003824	CAM13011	acetolactate synthase-like protein	gi|122891274|emb|CAM13011.1|ilvB (bacterial acetolactate synthase)-like [Danio rerio]
Locus_47694_Transcript_1/1_Confidence_1.000_Length_355	355	GO:0006284,GO:0006974,GO:0006281,GO:0016787,GO:0008152,GO:0016799,GO:0016798,GO:0004844	CAM13129	uracil-dna glycosylase	gi|122891342|emb|CAM13129.1|uracil-DNA glycosylase [Danio rerio]
Locus_17332_Transcript_1/1_Confidence_1.000_Length_434	434	GO:0005783	CAI11627	novel protein	gi|122891352|emb|CAI11627.2|novel protein [Danio rerio] >gi|148725867|emb|CAN88694.1| novel protein [Danio rerio]
Locus_35058_Transcript_1/1_Confidence_1.000_Length_273	273	GO:0016021,GO:0005768,GO:0006200,GO:0000166,GO:0017111,GO:0005524,GO:0032383,GO:0005764,GO:0016887,GO:0048545,GO:0006357,GO:0042632	CAM15927	novel protein vertebrate atp-binding cassette sub-family a abc1 member 2	gi|123231604|emb|CAM15927.1|novel protein similar to vertebrate ATP-binding cassette sub-family A ABC1 member 2 (ABCA2) [Danio rerio] >gi|169154805|emb|CAQ13536.1| novel protein similar to vertebrate ATP-binding cassette sub-family A ABC1 member 2 (ABCA2) [Danio rerio]
Locus_10110_Transcript_1/1_Confidence_1.000_Length_1631	1631	GO:0006508,GO:0004190,GO:0007165,GO:0005575	CAM15089	novel protein vertebrate ankyrin neuronal ( zgc:101738)	gi|123231889|emb|CAM15089.1|novel protein similar to vertebrate ankyrin 2, neuronal (ANK2, zgc:101738) [Danio rerio] >gi|123231905|emb|CAM15399.1| novel protein similar to vertebrate ankyrin 2, neuronal (ANK2, zgc:101738) [Danio rerio]
Locus_1_Transcript_130669/226691_Confidence_1.000_Length_958	958	GO:0046872,GO:0003674,GO:0008150,GO:0005575	CAM21132	novel krab box and zinc c2h2 type domain containing protein	gi|123232535|emb|CAM21132.1|novel KRAB box and zinc finger, C2H2 type domain containing protein [Mus musculus]
Locus_1_Transcript_163710/226691_Confidence_1.000_Length_298	298	GO:0055114,GO:0016620,GO:0000166,GO:0005575	CAM16405	male sterility domain containing 2	gi|123232860|emb|CAM16405.1|male sterility domain containing 2 [Danio rerio]
Locus_1_Transcript_166273/226691_Confidence_1.000_Length_1099	1099	GO:0005509,GO:0016021,GO:0016020,GO:0055085,GO:0005743,GO:0006810	CAM16393	novel protein solute carrier family 25 (mitochondrial carrier phosphate carrier) member 25	gi|123233167|emb|CAM16393.1|novel protein similar to solute carrier family 25 (mitochondrial carrier; phosphate carrier), member 25 (slc25a25) [Danio rerio]
Locus_60268_Transcript_1/1_Confidence_1.000_Length_251	251	GO:0035556,GO:0006468,GO:0007409,GO:0005524,GO:0046872,GO:0016301,GO:0035023,GO:0004674,GO:0048471,GO:0019899,GO:0004672,GO:0050773,GO:0005089,GO:0005085,GO:0000166,GO:0043025,GO:0005737,GO:0016310,GO:0007399,GO:0005622,GO:0016772,GO:0005856,GO:0016740,GO:0043005,GO:0005543	CAM18307	low quality protein: kalirin	gi|123234334|emb|CAM18307.1|kalirin, RhoGEF kinase [Mus musculus]
Locus_36537_Transcript_1/1_Confidence_1.000_Length_226	226	GO:0006810,GO:0043235,GO:0019902,GO:0043234,GO:0019901,GO:0005518,GO:0001707,GO:0032731,GO:0005515,GO:0001701,GO:0017015,GO:0043130,GO:0046332,GO:0008285,GO:0030335,GO:0001666,GO:0007183,GO:0003700,GO:0032924,GO:0001501,GO:0031490,GO:0002076,GO:0016202,GO:0032332,GO:0031625,GO:0005667,GO:0048589,GO:0001756,GO:0007179,GO:0033689,GO:0001102,GO:0046872,GO:0030878,GO:0008270,GO:0032916,GO:0071141,GO:…	CAM26528	mad homolog 3	gi|123234368|emb|CAM26528.1|MAD homolog 3 (Drosophila) [Mus musculus]
Locus_1_Transcript_219246/226691_Confidence_1.000_Length_1286	1286	GO:0005543,GO:0008150,GO:0005575	NP_001074055	niban-like protein 1	gi|123704669|ref|NP_001074055.1|niban-like protein 1 [Danio rerio] >gi|120537617|gb|AAI29201.1| Zgc:158319 [Danio rerio]
Locus_10009_Transcript_1/1_Confidence_1.000_Length_757	757	GO:0046872,GO:0005509,GO:0016020,GO:0008150,GO:0008270,GO:0005886	NP_001074056	dytn_danre ame: full=dystrotelin	gi|123704748|ref|NP_001074056.1|dystrotelin [Danio rerio] >gi|156630438|sp|A2CI97.1|DYTN_DANRE RecName: Full=Dystrotelin >gi|90812126|gb|ABD98314.1| dystrotelin [Danio rerio]
Locus_25430_Transcript_1/2_Confidence_0.667_Length_1199	1199	GO:0004872,GO:0030246,GO:0016021,GO:0016020,GO:0008150,GO:0005575,GO:0005886	Q149M0	c-type lectin domain family 12 member b	gi|123782805|sp|Q149M0.1|CL12B_MOUSERecName: Full=C-type lectin domain family 12 member B >gi|109734824|gb|AAI17713.1| Clec12b protein [Mus musculus]
Locus_3424_Transcript_1/4_Confidence_0.609_Length_3933	3933	GO:0005216,GO:0005244,GO:0016021,GO:0005272,GO:0016020,GO:0006814,GO:0006811,GO:0006810,GO:0034765,GO:0035725,GO:0001518,GO:0055085,GO:0005248	Q2XVR4	voltage-gated sodium channel	gi|123898107|sp|Q2XVR4.1|SC4AB_TETNGRecName: Full=Sodium channel protein type 4 subunit alpha B; AltName: Full=Voltage-gated sodium channel subunit alpha Nav1.4b >gi|78172676|gb|ABB29444.1| voltage-gated sodium channel Nav1.4b [Tetraodon nigroviridis]
Locus_565_Transcript_10/11_Confidence_0.553_Length_2799	2799	GO:0016740,GO:0016021,GO:0016020,GO:0016757,GO:0005794,GO:0003828,GO:0008373,GO:0006486,GO:0030173	CAM12271	alpha- -sialyltransferase st8sia i	gi|124001408|emb|CAM12271.1|alpha-2,8-sialyltransferase ST8Sia I [Gasterosteus aculeatus]
Locus_1_Transcript_175784/226691_Confidence_1.000_Length_1018	1018	GO:0047150,GO:0008898,GO:0008168,GO:0005737,GO:0016740,GO:0008270,GO:0032259,GO:0009086	ABM88795	betaine homocysteine s-methyltansferase	gi|124020700|gb|ABM88795.1|betaine homocysteine S-methyltansferase [Paralichthys olivaceus]
Locus_20454_Transcript_1/1_Confidence_1.000_Length_1061	1061	GO:0001106,GO:0005667,GO:0043124,GO:0003682,GO:0008134	ABM91625	transducin-like enhancer of split 2a protein	gi|124110470|gb|ABM91625.1|transducin-like enhancer of split 2a protein [Oryzias latipes]
Locus_12473_Transcript_1/1_Confidence_1.000_Length_937	937	GO:0003676,GO:0005737,GO:0000166,GO:0008187	ABN04300	cytoplasmic polyadenylation element-binding protein 2	gi|124298399|gb|ABN04300.1|cytoplasmatic polyadenylation element binding protein 2A [Danio rerio]
Locus_25488_Transcript_1/1_Confidence_1.000_Length_223	223	GO:0055074,GO:0001964,GO:0005509,GO:0008542,GO:0045211,GO:0004872,GO:0042391,GO:0005216,GO:0005215,GO:0005886,GO:0030054,GO:0016021,GO:0050905,GO:0050770,GO:0043278,GO:0016020,GO:0045944,GO:0008344,GO:0035249,GO:0021586,GO:0008021,GO:0016594,GO:0007585,GO:0005624,GO:0010646,GO:0045202,GO:0001661,GO:0035176,GO:0007616,GO:0005234,GO:0070588,GO:0007613,GO:0007612,GO:0007611,GO:0005262,GO:0005261,GO:…	BAF46256	n-methyl-d-aspartate receptor	gi|124430458|dbj|BAF46256.1|NMDA-type glutamate receptor 1 subunit [Oncorhynchus nerka]
Locus_5244_Transcript_1/1_Confidence_1.000_Length_541	541	GO:0046872,GO:0003723,GO:0008270,GO:0005575	NP_001074462	rna-binding protein mex3b	gi|124430528|ref|NP_001074462.1|RNA-binding protein MEX3B [Danio rerio] >gi|124297228|gb|AAI31872.1| Zgc:158350 [Danio rerio]
Locus_31569_Transcript_1/1_Confidence_1.000_Length_460	460	GO:0046872,GO:0019135,GO:0055114,GO:0016491,GO:0004497,GO:0005575,GO:0008612	XP_682868	deoxyhypusine hydroxylase isoform cra_a	gi|125818168|ref|XP_682868.2|PREDICTED: hypothetical protein LOC555305 [Danio rerio]
Locus_28213_Transcript_1/1_Confidence_1.000_Length_934	934	GO:0019904,GO:0050905,GO:0001964,GO:0008327,GO:0043234,GO:0005515,GO:0006122,GO:0021549,GO:0032048,GO:0051965,GO:0007616,GO:0005575,GO:0007613,GO:0043524,GO:0007612,GO:0008284,GO:0006020,GO:0001666,GO:0006576,GO:0001662,GO:0003700,GO:0007416,GO:0031490,GO:0040029,GO:0000400,GO:0045322,GO:0008211,GO:0047485,GO:0016358,GO:0021591,GO:0035197,GO:0006950,GO:0009405,GO:0030182,GO:0007268,GO:0046470,GO:…	XP_690360	methyl- binding domain protein 5	gi|125819496|ref|XP_690360.2|PREDICTED: hypothetical protein LOC561863 [Danio rerio]
Locus_1_Transcript_129741/226691_Confidence_1.000_Length_423	423	GO:0015377,GO:0016021,GO:0016020,GO:0055085,GO:0015379,GO:0006811,GO:0006810,GO:0005215	XP_691291	solute carrier family 12 member 4	gi|125821751|ref|XP_691291.2|PREDICTED: solute carrier family 12 member 4 [Danio rerio]
Locus_1_Transcript_203725/226691_Confidence_1.000_Length_1229	1229	GO:0051087	XP_001337521	bag family molecular chaperone regulator 4	gi|125824741|ref|XP_001337521.1|PREDICTED: BAG family molecular chaperone regulator 4 [Danio rerio] >gi|220679349|emb|CAX13466.1| novel protein [Danio rerio]
Locus_19628_Transcript_1/1_Confidence_1.000_Length_853	853	GO:0005739,GO:0003674,GO:0008150,GO:0005575	XP_001338258	loc733342 protein	gi|125829247|ref|XP_001338258.1|PREDICTED: uncharacterized protein C2orf47, mitochondrial-like [Danio rerio]
Locus_1_Transcript_125955/226691_Confidence_1.000_Length_776	776	GO:0006355,GO:0006959,GO:0045893,GO:0001892,GO:0046983	XP_690778	transcription factor eb	gi|125829340|ref|XP_690778.2|PREDICTED: transcription factor EB [Danio rerio]
Locus_30421_Transcript_1/1_Confidence_1.000_Length_520	520	GO:0003674,GO:0008150,GO:0005575	XP_001339026	PREDICTED: hypothetical protein LOC798582 [Danio rerio]	gi|125831442|ref|XP_001339026.1|PREDICTED: hypothetical protein LOC798582 [Danio rerio]
Locus_25924_Transcript_1/1_Confidence_1.000_Length_416	416	GO:0005525,GO:0007264,GO:0000166,GO:0015031	XP_001339262	ras-related protein rab-9b-like	gi|125834658|ref|XP_001339262.1|PREDICTED: ras-related protein Rab-9B-like [Danio rerio]
Locus_30594_Transcript_1/1_Confidence_1.000_Length_754	754	GO:0007411,GO:0003677,GO:0005634,GO:0045892,GO:0005525,GO:0005100,GO:0032321,GO:0003714,GO:0051056,GO:0006351,GO:0005829,GO:0007264	XP_001343636	rho gtpase-activating protein 35-like	gi|125837488|ref|XP_001343636.1|PREDICTED: glucocorticoid receptor DNA-binding factor 1 [Danio rerio]
Locus_29723_Transcript_1/1_Confidence_1.000_Length_366	366	GO:0000012,GO:0008219,GO:0005634,GO:0017005,GO:0005737,GO:0006302,GO:0006281,GO:0004527,GO:0008081,GO:0003697,GO:0005515,GO:0003690	XP_700174	tyrosyl-dna phosphodiesterase 1-like	gi|125841556|ref|XP_700174.2|PREDICTED: tyrosyl-DNA phosphodiesterase 1 [Danio rerio]
Locus_20341_Transcript_1/1_Confidence_1.000_Length_251	251	GO:0008270,GO:0005815,GO:0005515,GO:0005622	XP_001339691	protein znf365-like	gi|125842480|ref|XP_001339691.1|PREDICTED: protein ZNF365-like [Danio rerio]
Locus_1_Transcript_192157/226691_Confidence_1.000_Length_1217	1217	GO:0016020,GO:0006810,GO:0005215	XP_696263	solute carrier organic anion transporter family member 4a1	gi|125851605|ref|XP_696263.2|PREDICTED: solute carrier organic anion transporter family member 4A1 [Danio rerio]
Locus_8537_Transcript_1/1_Confidence_1.000_Length_3324	3324	GO:0006508,GO:0008234	XP_001343517	sentrin-specific protease 1	gi|125852188|ref|XP_001343517.1|PREDICTED: sentrin-specific protease 1 [Danio rerio]
Locus_1_Transcript_195346/226691_Confidence_1.000_Length_1014	1014	GO:0006886,GO:0008565	AAI29157	importin 9	gi|125858048|gb|AAI29157.1|Importin 9 [Danio rerio] >gi|148725825|emb|CAN88007.1| importin 9 [Danio rerio]
Locus_15614_Transcript_1/1_Confidence_1.000_Length_426	426	GO:0003950	AAI29511	tankyrase-1 isoform 2	gi|125858890|gb|AAI29511.1|LOC733328 protein [Xenopus laevis]
Locus_1_Transcript_140863/226691_Confidence_1.000_Length_1670	1670	GO:0007250,GO:0034138,GO:0045083,GO:0034134,GO:0035419,GO:0002224,GO:0005634,GO:0003677,GO:0042803,GO:0006351,GO:0034146,GO:0034142,GO:0003700,GO:0045944,GO:0005737,GO:0007165,GO:0002218,GO:0035682,GO:0043565,GO:0034154,GO:0035681,GO:0045892,GO:0005829,GO:0001818,GO:0051059,GO:0002755	ABN58794	nf-kappa-b 1 p105 subunit	gi|125968525|gb|ABN58794.1|NF-kappa-B 1 p105 subunit [Siniperca chuatsi]
Locus_5458_Transcript_2/2_Confidence_0.667_Length_1077	1077	GO:0046872,GO:0035556,GO:0005543,GO:0005089,GO:0035023,GO:0005622	NP_001075100	rho guanine nucleotide exchange factor 1	gi|125995396|ref|NP_001075100.1|Rho guanine nucleotide exchange factor (GEF) 1a [Danio rerio] >gi|124481582|gb|AAI33080.1| Rho guanine nucleotide exchange factor (GEF) 1 [Danio rerio] >gi|148726360|emb|CAN88382.1| rho guanine nucleotide exchange factor (GEF) 1 [Danio rerio]
Locus_20393_Transcript_1/1_Confidence_1.000_Length_928	928	GO:0005737,GO:0008150	NP_001075160	endophilin-a3 isoform 2	gi|126157457|ref|NP_001075160.1|endophilin-A3 [Danio rerio] >gi|120537849|gb|AAI29423.1| Zgc:158742 [Danio rerio] >gi|182891374|gb|AAI64395.1| Zgc:158742 protein [Danio rerio]
Locus_11677_Transcript_1/1_Confidence_1.000_Length_1986	1986	GO:0005524,GO:0004672,GO:0000166,GO:0006468,GO:0016772,GO:0004674	XP_001375001	death-associated protein kinase 2	gi|126277344|ref|XP_001375001.1|PREDICTED: death-associated protein kinase 2-like [Monodelphis domestica]
Locus_2991_Transcript_2/2_Confidence_0.667_Length_1499	1499	GO:0019717	XP_001370431	protein smaug homolog 1 isoform 2	gi|126282748|ref|XP_001370431.1|PREDICTED: protein Smaug homolog 1 isoform 2 [Monodelphis domestica]
Locus_1_Transcript_155705/226691_Confidence_1.000_Length_210	210	GO:0006904,GO:0016192	XP_001365291	syntaxin-binding protein 1-like	gi|126297630|ref|XP_001365291.1|PREDICTED: syntaxin-binding protein 1-like [Monodelphis domestica]
Locus_40774_Transcript_1/1_Confidence_1.000_Length_251	251	GO:0006355,GO:0005669,GO:0006352,GO:0003700,GO:0003677	XP_001377040	tbp-associated factor 4	gi|126303108|ref|XP_001377040.1|PREDICTED: transcription initiation factor TFIID subunit 4-like [Monodelphis domestica]
Locus_10192_Transcript_1/1_Confidence_1.000_Length_545	545	GO:0016337,GO:0001849,GO:0016023,GO:0005509,GO:0030246,GO:0009986,GO:0005886	XP_001382094	complement component c1q receptor	gi|126304283|ref|XP_001382094.1|PREDICTED: complement component C1q receptor [Monodelphis domestica]
Locus_1_Transcript_159530/226691_Confidence_1.000_Length_1000	1000	GO:0004386,GO:0003676,GO:0005524,GO:0016787,GO:0000166,GO:0008270,GO:0008026	XP_001362686	atp-dependent rna helicase dhx57	gi|126304534|ref|XP_001362686.1|PREDICTED: putative ATP-dependent RNA helicase DHX57 [Monodelphis domestica]
Locus_21252_Transcript_1/1_Confidence_1.000_Length_497	497	GO:0016021	XP_001362603	vacuole membrane protein 1-like	gi|126307422|ref|XP_001362603.1|PREDICTED: vacuole membrane protein 1-like [Monodelphis domestica]
Locus_1_Transcript_168492/226691_Confidence_1.000_Length_419	419	GO:0031965,GO:0043234,GO:0005737,GO:0006886,GO:0006610,GO:0019904,GO:0008565,GO:0006606	XP_001366856	importin subunit beta-1	gi|126308210|ref|XP_001366856.1|PREDICTED: importin subunit beta-1 [Monodelphis domestica]
Locus_2395_Transcript_1/3_Confidence_0.778_Length_1607	1607	GO:0030131,GO:0016192,GO:0006886,GO:0006810	XP_001367146	ap-4 complex subunit mu-1	gi|126309317|ref|XP_001367146.1|PREDICTED: AP-4 complex subunit mu-1 [Monodelphis domestica]
Locus_9612_Transcript_1/2_Confidence_0.800_Length_1326	1326	GO:0008289,GO:0006810,GO:0005215	XP_001377311	PREDICTED: hypothetical protein LOC100026824 [Monodelphis domestica]	gi|126321232|ref|XP_001377311.1|PREDICTED: hypothetical protein LOC100026824 [Monodelphis domestica]
Locus_22438_Transcript_1/1_Confidence_1.000_Length_224	224	GO:0001750,GO:0004674,GO:0004672,GO:0005634,GO:0046777,GO:0006468,GO:0000166,GO:0045494,GO:0005524,GO:0005813,GO:0001917,GO:0072686,GO:0030496,GO:0003713,GO:0016772	XP_001367342	serine threonine-protein kinase mak isoform 1	gi|126321996|ref|XP_001367342.1|PREDICTED: serine/threonine-protein kinase MAK isoform 1 [Monodelphis domestica]
Locus_1_Transcript_158851/226691_Confidence_1.000_Length_258	258	GO:0000466,GO:0042254,GO:0000463,GO:0005634,GO:0006364,GO:0000089,GO:0070545,GO:0051726,GO:0030687,GO:0005654,GO:0007000,GO:0005730,GO:0005622,GO:0000793,GO:0033365,GO:0008283	XP_001380443	pescadillo homolog	gi|126324981|ref|XP_001380443.1|PREDICTED: pescadillo homolog [Monodelphis domestica]
Locus_8078_Transcript_4/5_Confidence_0.364_Length_1279	1279	GO:0016020,GO:0005484,GO:0006886,GO:0005622	XP_001364357	loc443606 protein	gi|126331929|ref|XP_001364357.1|PREDICTED: syntaxin-18-like [Monodelphis domestica]
Locus_1_Transcript_174583/226691_Confidence_1.000_Length_1823	1823	GO:0030218,GO:0035264,GO:0016020,GO:0048873,GO:0020027,GO:0000902,GO:0006884,GO:0001701,GO:0046872,GO:0005198,GO:0005856	XP_001365004	alpha-adducin isoform 2	gi|126331971|ref|XP_001365004.1|PREDICTED: alpha-adducin isoform 2 [Monodelphis domestica]
Locus_32769_Transcript_1/1_Confidence_1.000_Length_1034	1034	GO:0016021,GO:0016020	XP_001366767	tetraspanin- partial	gi|126340685|ref|XP_001366767.1|PREDICTED: tetraspanin-33-like [Monodelphis domestica]
Locus_1_Transcript_155821/226691_Confidence_1.000_Length_202	202	GO:0005509,GO:0030018,GO:0006816,GO:0031982,GO:0005886,GO:0005622	XP_001368600	PREDICTED: sorcin-like [Monodelphis domestica]	gi|126341318|ref|XP_001368600.1|PREDICTED: sorcin-like [Monodelphis domestica]
Locus_4140_Transcript_1/2_Confidence_0.800_Length_3595	3595	GO:0048471,GO:0008289,GO:0030136,GO:0005634	XP_001363331	epn3_human ame: full=epsin-3 ame: full=eps-15-interacting protein 3	gi|126343198|ref|XP_001363331.1|PREDICTED: epsin-3 [Monodelphis domestica]
Locus_18552_Transcript_1/1_Confidence_1.000_Length_351	351	GO:0008283,GO:0043025,GO:0006930,GO:0005886,GO:0000146,GO:0021680,GO:0043531,GO:0001701,GO:0001764,GO:0055003,GO:0051015,GO:0005819,GO:0030496,GO:0016460,GO:0005524,GO:0030048,GO:0021678,GO:0006887,GO:0007097,GO:0021670,GO:0001725,GO:0005938,GO:0007512,GO:0008360,GO:0030426,GO:0016459,GO:0043197,GO:0030424,GO:0031594,GO:0003779,GO:0050885,GO:0060041,GO:0007411,GO:0005516,GO:0005515,GO:0003774,GO:…	AAH00280	nonmuscle myosin heavy chain	gi|12653033|gb|AAH00280.1|MYH10 protein [Homo sapiens]
Locus_29543_Transcript_1/1_Confidence_1.000_Length_488	488	GO:0006260,GO:0006139,GO:0003676,GO:0016779,GO:0016740,GO:0003887,GO:0000166,GO:0003677	CAM46996	dna polymerase delta catalytic subunit	gi|126540825|emb|CAM46996.1|polymerase (DNA directed), delta 1, catalytic subunit [Danio rerio]
Locus_1_Transcript_150846/226691_Confidence_1.000_Length_258	258	GO:0035434,GO:0046688,GO:0042221,GO:0016021,GO:0006825,GO:0005375,GO:0042539	CAF34419	solute carrier family 31 (copper transporters) 1	gi|126567344|emb|CAF34419.3|solute carrier family 31 (copper transporters),member 1 [Sparus aurata]
Locus_21099_Transcript_1/1_Confidence_1.000_Length_300	300	GO:0016740,GO:0032259,GO:0008168,GO:0005694,GO:0005634,GO:0003676,GO:0000166,GO:0003723,GO:0018024,GO:0016568,GO:0006355,GO:0006351,GO:0016607	AAI34080	histone-lysine n-methyltransferase setd1b	gi|126631600|gb|AAI34080.1|Setd1ba protein [Danio rerio]
Locus_20784_Transcript_1/1_Confidence_1.000_Length_643	643	GO:0035556	AAI34133	diacylglycerol zeta	gi|126631632|gb|AAI34133.1|DGKI protein [Danio rerio]
Locus_1_Transcript_150806/226691_Confidence_1.000_Length_662	662	GO:0006508,GO:0034701,GO:0008237,GO:0016787,GO:0008152,GO:0016805,GO:0005575	CAM56314	cndp dipeptidase 2 (metallopeptidase m20 family)	gi|126632452|emb|CAM56314.1|CNDP dipeptidase 2 (metallopeptidase M20 family) [Danio rerio]
Locus_1_Transcript_70400/226691_Confidence_1.000_Length_842	842	GO:0016021,GO:0016020	CAM56411	novel tetraspanin family protein	gi|126632517|emb|CAM56411.1|novel tetraspanin family protein [Danio rerio]
Locus_1_Transcript_163549/226691_Confidence_1.000_Length_315	315	GO:0016874,GO:0004832,GO:0002161,GO:0006418,GO:0006412,GO:0000166,GO:0005737,GO:0005524,GO:0006438,GO:0004812	CAM56332	novel protein vertebrate valyl-trna synthetase 2-like	gi|126632628|emb|CAM56332.1|novel protein similar to vertebrate valyl-tRNA synthetase 2-like (VARS2L) [Danio rerio]
Locus_1_Transcript_187896/226691_Confidence_1.000_Length_268	268	GO:0005681,GO:0003674,GO:0016607,GO:0008380,GO:0006397,GO:0005634	CAM56405	pre-mrna-splicing factor 18	gi|126632818|emb|CAM56405.1|novel protein similar to vertebrate PRP18 pre-mRNA processing factor 18 homolog (yeast) (PRPF18) [Danio rerio]
Locus_49199_Transcript_1/1_Confidence_1.000_Length_230	230	GO:0003964	ZP_01732662	hypothetical protein CY0110_00950 [Cyanothece sp. CCY0110]	gi|126661643|ref|ZP_01732662.1|hypothetical protein CY0110_00950 [Cyanothece sp. CCY0110] >gi|126617072|gb|EAZ87922.1| hypothetical protein CY0110_00950 [Cyanothece sp. CCY0110]
Locus_55955_Transcript_1/1_Confidence_1.000_Length_222	222	GO:0006139,GO:0009116,GO:0004731,GO:0016740,GO:0016763,GO:0003824,GO:0016757	ZP_01734359	inosine guanosine and xanthosine phosphorylase	gi|126663361|ref|ZP_01734359.1|purine nucleoside phosphorylase [Flavobacteria bacterium BAL38] >gi|126625019|gb|EAZ95709.1| purine nucleoside phosphorylase [Flavobacteria bacterium BAL38]
Locus_39040_Transcript_1/1_Confidence_1.000_Length_254	254	GO:0055114,GO:0016491,GO:0030976,GO:0008152,GO:0003824	YP_001086586	subunit of oxidoreductase	gi|126697689|ref|YP_001086586.1|ferredoxin/flavodoxin oxidoreductase subunit beta [Clostridium difficile 630] >gi|254973776|ref|ZP_05270248.1| putative subunit of oxidoreductase [Clostridium difficile QCD-66c26] >gi|255091166|ref|ZP_05320644.1| putative subunit of oxidoreductase [Clostridium difficile CIP 107932] >gi|255099277|ref|ZP_05328254.1| putative subunit of oxidoreductase [Clostridium dif…
Locus_24370_Transcript_1/1_Confidence_1.000_Length_314	314	GO:0016779,GO:0016740,GO:0003887	YP_001090070	dna polymerase delta subunit	gi|126701173|ref|YP_001090070.1|DNA polymerase III subunit delta' [Clostridium difficile 630] >gi|254977173|ref|ZP_05273645.1| putative DNA polymerase III, delta' subunit [Clostridium difficile QCD-66c26] >gi|255094503|ref|ZP_05323981.1| putative DNA polymerase III, delta' subunit [Clostridium difficile CIP 107932] >gi|255102759|ref|ZP_05331736.1| putative DNA polymerase III, delta' subunit [Clos…
Locus_1_Transcript_208632/226691_Confidence_1.000_Length_332	332	GO:0006355,GO:0042025,GO:0003677	P01104	myb_avimb ame: full=transforming protein myb	gi|127590|sp|P01104.2|MYB_AVIMBRecName: Full=Transforming protein Myb >gi|9864803|gb|AAB31930.2| v-myb product [Avian myeloblastosis virus]
Locus_48220_Transcript_1/1_Confidence_1.000_Length_251	251	GO:0005575	AAH66601	enhanced at puberty protein 1	gi|127799335|gb|AAH66601.3|Zgc:73290 [Danio rerio]
Locus_31391_Transcript_1/1_Confidence_1.000_Length_581	581	GO:0005887	BAB27919	teneurin-3- partial	gi|12848348|dbj|BAB27919.1|unnamed protein product [Mus musculus]
Locus_10490_Transcript_1/3_Confidence_0.667_Length_2512	2512	GO:0008270	NP_001076296	e3 ubiquitin-protein ligase march5	gi|130488289|ref|NP_001076296.1|E3 ubiquitin-protein ligase MARCH5 [Danio rerio] >gi|126631990|gb|AAI34172.1| Zgc:162966 protein [Danio rerio] >gi|220678560|emb|CAX13539.1| novel protein similar to vertebrate membrane-associated ring finger (C3HC4) 5 (MARCH5, zgc:162966) [Danio rerio]
Locus_10910_Transcript_1/1_Confidence_1.000_Length_2422	2422	GO:0008270,GO:0005622	NP_001076407	si:ch211- protein	gi|130498743|ref|NP_001076407.1|uncharacterized protein LOC100000125 [Danio rerio] >gi|94733857|emb|CAK04110.1| novel protein [Danio rerio]
Locus_10582_Transcript_1/8_Confidence_0.652_Length_2838	2838	GO:0003676,GO:0008150,GO:0008270,GO:0005634,GO:0005622	NP_001076470	zinc finger protein 276	gi|131889197|ref|NP_001076470.1|zinc finger protein 276 [Danio rerio] >gi|124481872|gb|AAI33089.1| Zgc:158366 protein [Danio rerio]
Locus_644_Transcript_11/12_Confidence_0.667_Length_3198	3198	GO:0020037,GO:0005506,GO:0016705,GO:0009055,GO:0055114,GO:0016491,GO:0046872,GO:0004497,GO:0016712	NP_001076504	cytochrome family subfamily polypeptide 24	gi|131889653|ref|NP_001076504.1|cytochrome P450, family 2, subfamily P, polypeptide 8 [Danio rerio] >gi|55251127|emb|CAH69017.1| novel protein similar to cytochrome P450, family 2, subfamily J [Danio rerio] >gi|190338017|gb|AAI62547.1| Cytochrome P450, family 2, subfamily J, polypeptide 23 [Danio rerio] >gi|190339336|gb|AAI62546.1| Cytochrome P450, family 2, subfamily J, polypeptide 23 [Danio rer…
Locus_1_Transcript_199408/226691_Confidence_1.000_Length_274	274	GO:0006508,GO:0004252,GO:0008236,GO:0016787,GO:0008233	NP_001076494	proprotein convertase subtilisin kexin type 7 precursor	gi|131889972|ref|NP_001076494.1|proprotein convertase subtilisin/kexin type 7 precursor [Danio rerio] >gi|124481621|gb|AAI33085.1| Zgc:158336 protein [Danio rerio]
Locus_35222_Transcript_1/1_Confidence_1.000_Length_251	251	GO:0007047,GO:0008360,GO:0016021,GO:0016311,GO:0046677,GO:0016020,GO:0016787,GO:0009252,GO:0005886,GO:0050380	YP_001096291	undecaprenyl pyrophosphate phosphatase	gi|133757055|ref|YP_001096291.1|undecaprenyl pyrophosphate phosphatase [Staphylococcus sp. 693-2] >gi|110084103|gb|ABG49257.1| hypothetical protein [Staphylococcus sp. 693-2]
Locus_11861_Transcript_1/1_Confidence_1.000_Length_404	404	GO:0048013,GO:0006468,GO:0035475,GO:0005524,GO:0016301,GO:0016021,GO:0016020,GO:0004672,GO:0060026,GO:0004872,GO:0007169,GO:0000166,GO:0016310,GO:0005003,GO:0016772,GO:0005887,GO:0004713,GO:0016740	AAI15251	eph-like receptor tyrosine kinase rtk5	gi|133777492|gb|AAI15251.1|LOC100000756 protein [Danio rerio]
Locus_52054_Transcript_1/1_Confidence_1.000_Length_203	203	GO:0005543	AAI34064	loc556935 protein	gi|133778682|gb|AAI34064.1|LOC556935 protein [Danio rerio]
Locus_25247_Transcript_1/1_Confidence_1.000_Length_479	479	GO:0006355,GO:0005634	AAI35126	transducin-like enhancer of split 1 (e drosophila)	gi|134023687|gb|AAI35126.1|LOC100037863 protein [Xenopus (Silurana) tropicalis]
Locus_55906_Transcript_1/1_Confidence_1.000_Length_251	251	GO:0052902,GO:0005777,GO:0052901,GO:0008215,GO:0052899,GO:0052904,GO:0052903	AAI34596	paox protein	gi|134024713|gb|AAI34596.1|PAOX protein [Bos taurus]
Locus_37001_Transcript_1/1_Confidence_1.000_Length_254	254	GO:0007050	AAI34976	si:ch211- protein	gi|134025002|gb|AAI34976.1|Si:ch211-203h15.1 protein [Danio rerio]
Locus_31677_Transcript_1/1_Confidence_1.000_Length_382	382	GO:0005096,GO:0051056,GO:0043547,GO:0005622	AAI34869	sb:cb54 protein	gi|134025269|gb|AAI34869.1|Sb:cb54 protein [Danio rerio]
Locus_34537_Transcript_1/1_Confidence_1.000_Length_360	360	GO:0008093,GO:0008060,GO:0005737,GO:0008270,GO:0007165,GO:0046847,GO:0005543,GO:0017124,GO:0032312	AAI35061	arf-gap with sh3 ank repeat and ph domain-containing protein 2	gi|134025323|gb|AAI35061.1|Asap2a protein [Danio rerio]
Locus_1_Transcript_139666/226691_Confidence_1.000_Length_369	369	GO:0006915,GO:0005524,GO:0016874,GO:0005737,GO:0000166,GO:0016881,GO:0004842,GO:0005634	Q6DG60	ube2z_danre ame: full=ubiquitin-conjugating enzyme e2 z ame: full=ubiquitin carrier protein z ame: full=ubiquitin-protein ligase z	gi|134035343|sp|Q6DG60.2|UBE2Z_DANRERecName: Full=Ubiquitin-conjugating enzyme E2 Z; AltName: Full=Ubiquitin carrier protein Z; AltName: Full=Ubiquitin-protein ligase Z
Locus_30400_Transcript_1/1_Confidence_1.000_Length_447	447	GO:0016740,GO:0004349,GO:0005737,GO:0004350,GO:0016620,GO:0055114,GO:0016491,GO:0003824,GO:0008152,GO:0008652,GO:0006561	NP_001077015	delta-1-pyrroline-5-carboxylate synthase-like	gi|134133294|ref|NP_001077015.1|aldehyde dehydrogenase 18A1 [Danio rerio] >gi|292619574|ref|XP_002664020.1| PREDICTED: delta-1-pyrroline-5-carboxylate synthase-like [Danio rerio] >gi|134024926|gb|AAI35034.1| Aldh18a1 protein [Danio rerio]
Locus_1_Transcript_208627/226691_Confidence_1.000_Length_326	326	GO:0006310,GO:0003723,GO:0016787,GO:0004523,GO:0003677,GO:0003676,GO:0090305,GO:0046872,GO:0005198,GO:0006278,GO:0004190,GO:0019012,GO:0003964,GO:0008152,GO:0003887,GO:0019028,GO:0003824,GO:0016032,GO:0006508,GO:0004519,GO:0004518,GO:0016779,GO:0015074,GO:0008270,GO:0016740	AAK13200	truncated pr160 gag-pol polyprotein precursor	gi|13508436|gb|AAK13200.1|truncated Pr160 gag-pol polyprotein precursor [Avian leukosis virus]
Locus_53530_Transcript_1/1_Confidence_1.000_Length_223	223	GO:0000166,GO:0005737,GO:0008270,GO:0055114,GO:0006069,GO:0016491,GO:0051903,GO:0004022,GO:0046872	P80467	alcohol dehydrogenase class-3	gi|1351884|sp|P80467.1|ADHX_UROHARecName: Full=Alcohol dehydrogenase class-3; AltName: Full=Alcohol dehydrogenase class-III; AltName: Full=Glutathione-dependent formaldehyde dehydrogenase; Short=FALDH; Short=FDH; Short=GSH-FDH; AltName: Full=S-(hydroxymethyl)glutathione dehydrogenase
Locus_28877_Transcript_1/1_Confidence_1.000_Length_331	331	GO:0050775,GO:0007157,GO:0005102,GO:0097105,GO:0004725,GO:0050839,GO:0030182	AAB02007	protein tyrosine phosphatase partial	gi|1354859|gb|AAB02007.1|protein tyrosine phosphatase delta, partial [Rattus norvegicus]
Locus_42065_Transcript_1/1_Confidence_1.000_Length_222	222	GO:0007018,GO:0007017,GO:0051258,GO:0006184,GO:0005874,GO:0000166,GO:0005737,GO:0005525,GO:0043234,GO:0003924,GO:0005198,GO:0005856	P02556	tbb_lytpi ame: full=tubulin beta chain ame: full=beta-tubulin	gi|135487|sp|P02556.1|TBB_LYTPIRecName: Full=Tubulin beta chain; AltName: Full=Beta-tubulin >gi|1162988|gb|AAA85475.1| beta-3 tubulin, partial [Lytechinus pictus]
Locus_11010_Transcript_1/1_Confidence_1.000_Length_2076	2076	GO:0006355,GO:0010628,GO:0043565,GO:0030099,GO:0046983,GO:0003700	BAB40972	ccaat enhancer binding protein epsilon	gi|13603404|dbj|BAB40972.1|CCAAT/Enhancer binding protein epsilon [Paralichthys olivaceus]
Locus_44673_Transcript_1/1_Confidence_1.000_Length_330	330	GO:0023014,GO:0004675,GO:0007178,GO:0016020,GO:0004674,GO:0004672,GO:0005024,GO:0006468,GO:0005524,GO:0017002,GO:0004872,GO:0032924,GO:0016772,GO:0004702	AAK38702	activin receptor type-2a-like	gi|13752516|gb|AAK38702.1|AF359586_1activin A receptor type II, partial [Oryzias latipes]
Locus_118_Transcript_1/1_Confidence_1.000_Length_5442	5442	GO:0046872,GO:0006260,GO:0016787,GO:0090305,GO:0004519,GO:0004518,GO:0003677	P07928	protein a	gi|138133|sp|P07928.1|VGA_BPS13RecName: Full=A' protein; AltName: Full=GPA >gi|216090|gb|AAA32581.1| A' gene [Enterobacteria phage S13] >gi|224933|prf||1204206A gene A
Locus_1_Transcript_128406/226691_Confidence_1.000_Length_246	246	GO:0016740,GO:0032259,GO:0009058,GO:0008168,GO:0006413,GO:0006412,GO:0004479,GO:0003824,GO:0071951,GO:0016742	ZP_01771047	Hypothetical protein COLAER_00018 [Collinsella aerofaciens ATCC 25986]	gi|139436887|ref|ZP_01771047.1|Hypothetical protein COLAER_00018 [Collinsella aerofaciens ATCC 25986] >gi|133776534|gb|EBA40354.1| Hypothetical protein COLAER_00018 [Collinsella aerofaciens ATCC 25986]
Locus_14570_Transcript_1/1_Confidence_1.000_Length_359	359	GO:0016887,GO:0005524,GO:0000166,GO:0017111,GO:0006200	ZP_01771079	abc atp-binding protein	gi|139436919|ref|ZP_01771079.1|Hypothetical protein COLAER_00050 [Collinsella aerofaciens ATCC 25986] >gi|133776566|gb|EBA40386.1| ABC transporter, ATP-binding protein [Collinsella aerofaciens ATCC 25986]
Locus_24575_Transcript_1/1_Confidence_1.000_Length_322	322	GO:0004553,GO:0016787,GO:0008152,GO:0005975,GO:0016798	ZP_01771158	glycosyl hydrolase family 32	gi|139436998|ref|ZP_01771158.1|Hypothetical protein COLAER_00132 [Collinsella aerofaciens ATCC 25986] >gi|133776645|gb|EBA40465.1| glycosyl hydrolase family 32 [Collinsella aerofaciens ATCC 25986]
Locus_33879_Transcript_1/1_Confidence_1.000_Length_225	225	GO:0046872,GO:0051539,GO:0008270,GO:0009228,GO:0016829,GO:0051536	ZP_01771268	thiamine biosynthesis protein	gi|139437108|ref|ZP_01771268.1|Hypothetical protein COLAER_00247 [Collinsella aerofaciens ATCC 25986] >gi|133776755|gb|EBA40575.1| thiamine biosynthesis protein ThiC [Collinsella aerofaciens ATCC 25986]
Locus_4737_Transcript_1/1_Confidence_1.000_Length_201	201	GO:0004358,GO:0006526,GO:0004042	ZP_01771386	Hypothetical protein COLAER_00365 [Collinsella aerofaciens ATCC 25986]	gi|139437226|ref|ZP_01771386.1|Hypothetical protein COLAER_00365 [Collinsella aerofaciens ATCC 25986] >gi|133776873|gb|EBA40693.1| Hypothetical protein COLAER_00365 [Collinsella aerofaciens ATCC 25986]
Locus_25090_Transcript_1/1_Confidence_1.000_Length_458	458	GO:0016740,GO:0006082,GO:0016310,GO:0000166,GO:0005737,GO:0005524,GO:0016301,GO:0005622,GO:0016774,GO:0008152	ZP_01771395	acetate kinase	gi|139437235|ref|ZP_01771395.1|Hypothetical protein COLAER_00374 [Collinsella aerofaciens ATCC 25986] >gi|133776882|gb|EBA40702.1| acetate kinase [Collinsella aerofaciens ATCC 25986]
Locus_4286_Transcript_2/2_Confidence_0.667_Length_316	316	GO:0004659,GO:0009234,GO:0016740,GO:0016021	ZP_01771565	Hypothetical protein COLAER_00552 [Collinsella aerofaciens ATCC 25986]	gi|139438012|ref|ZP_01771565.1|Hypothetical protein COLAER_00552 [Collinsella aerofaciens ATCC 25986] >gi|133776209|gb|EBA40029.1| Hypothetical protein COLAER_00552 [Collinsella aerofaciens ATCC 25986]
Locus_23824_Transcript_1/1_Confidence_1.000_Length_277	277	GO:0009058,GO:0016847,GO:0016740,GO:0003824,GO:0042218,GO:0030170,GO:0003677	ZP_01771583	bifunctional hth-domain containing protein aminotransferase	gi|139438030|ref|ZP_01771583.1|Hypothetical protein COLAER_00570 [Collinsella aerofaciens ATCC 25986] >gi|133776227|gb|EBA40047.1| aminotransferase, class I/II [Collinsella aerofaciens ATCC 25986]
Locus_24270_Transcript_1/1_Confidence_1.000_Length_443	443	GO:0055114,GO:0016491,GO:0008033,GO:0017150,GO:0003824,GO:0050660	ZP_01771644	dihydrouridine synthase	gi|139438091|ref|ZP_01771644.1|Hypothetical protein COLAER_00632 [Collinsella aerofaciens ATCC 25986] >gi|133776288|gb|EBA40108.1| dihydrouridine synthase (Dus) [Collinsella aerofaciens ATCC 25986]
Locus_40507_Transcript_1/1_Confidence_1.000_Length_342	342	GO:0003723,GO:0008168,GO:0016740,GO:0001510,GO:0006396,GO:0032259,GO:0008173	ZP_01772041	rna group 3	gi|139438525|ref|ZP_01772041.1|Hypothetical protein COLAER_01034 [Collinsella aerofaciens ATCC 25986] >gi|133776064|gb|EBA39884.1| RNA methyltransferase, TrmH family, group 3 [Collinsella aerofaciens ATCC 25986]
Locus_33539_Transcript_1/1_Confidence_1.000_Length_361	361	GO:0016810,GO:0016787	ZP_01772118	chlorohydrolase aminohydrolase	gi|139438602|ref|ZP_01772118.1|Hypothetical protein COLAER_01116 [Collinsella aerofaciens ATCC 25986] >gi|133776141|gb|EBA39961.1| putative selenium metabolism protein SsnA [Collinsella aerofaciens ATCC 25986]
Locus_16304_Transcript_1/1_Confidence_1.000_Length_365	365	GO:0016020,GO:0006810,GO:0005215	ZP_01772389	natural resistance-associated macrophage protein	gi|139438929|ref|ZP_01772389.1|Hypothetical protein COLAER_01395 [Collinsella aerofaciens ATCC 25986] >gi|133775640|gb|EBA39460.1| metal ion transporter, metal ion (Mn2+/Fe2+) transporter (Nramp) family [Collinsella aerofaciens ATCC 25986]
Locus_38513_Transcript_1/1_Confidence_1.000_Length_431	431	GO:0009086,GO:0004488,GO:0016787,GO:0000166,GO:0009396,GO:0006730,GO:0055114,GO:0000105,GO:0016491,GO:0003824,GO:0004477,GO:0008152,GO:0008652,GO:0006164	ZP_01772452	methenyltetrahydrofolate cyclohydrolase -methylenetetrahydrofolate dehydrogenase (nadp+)	gi|139438992|ref|ZP_01772452.1|Hypothetical protein COLAER_01458 [Collinsella aerofaciens ATCC 25986] >gi|133775703|gb|EBA39523.1| tetrahydrofolate dehydrogenase/cyclohydrolase, NAD(P)-binding domain protein [Collinsella aerofaciens ATCC 25986]
Locus_30686_Transcript_1/3_Confidence_0.600_Length_250	250	GO:0004612,GO:0005524,GO:0004611,GO:0000166,GO:0017076,GO:0016831,GO:0016829,GO:0006094	ZP_01772530	phosphoenolpyruvate carboxykinase	gi|139439078|ref|ZP_01772530.1|Hypothetical protein COLAER_01536 [Collinsella aerofaciens ATCC 25986] >gi|133775425|gb|EBA39245.1| phosphoenolpyruvate carboxykinase (ATP) [Collinsella aerofaciens ATCC 25986]
Locus_34380_Transcript_1/1_Confidence_1.000_Length_222	222	GO:0071805,GO:0016021,GO:0016020,GO:0006813,GO:0006811,GO:0015079,GO:0006810,GO:0005886	ZP_01772713	potassium transporter	gi|139439271|ref|ZP_01772713.1|Hypothetical protein COLAER_01729 [Collinsella aerofaciens ATCC 25986] >gi|133775295|gb|EBA39115.1| potassium transporter [Collinsella aerofaciens ATCC 25986]
Locus_1491_Transcript_1/1_Confidence_1.000_Length_285	285	GO:0016301,GO:0016310,GO:0016740,GO:0051156,GO:0004340	ZP_01772983	Hypothetical protein COLAER_02010 [Collinsella aerofaciens ATCC 25986]	gi|139439551|ref|ZP_01772983.1|Hypothetical protein COLAER_02010 [Collinsella aerofaciens ATCC 25986] >gi|133775104|gb|EBA38924.1| Hypothetical protein COLAER_02010 [Collinsella aerofaciens ATCC 25986]
Locus_30790_Transcript_1/1_Confidence_1.000_Length_275	275	GO:0016301,GO:0016310,GO:0016740,GO:0051156,GO:0004340	ZP_01772983	rok family protein	gi|139439551|ref|ZP_01772983.1|Hypothetical protein COLAER_02010 [Collinsella aerofaciens ATCC 25986] >gi|133775104|gb|EBA38924.1| ROK family protein [Collinsella aerofaciens ATCC 25986]
Locus_26990_Transcript_1/1_Confidence_1.000_Length_294	294	GO:0016765,GO:0016740	ZP_01773155	di- -cis-decaprenylcistransferase	gi|139439764|ref|ZP_01773155.1|Hypothetical protein COLAER_02186 [Collinsella aerofaciens ATCC 25986] >gi|133774914|gb|EBA38734.1| di-trans,poly-cis-decaprenylcistransferase [Collinsella aerofaciens ATCC 25986]
Locus_30765_Transcript_1/1_Confidence_1.000_Length_281	281	GO:0005694,GO:0005524,GO:0006265,GO:0003916,GO:0003677	ZP_01773215	dna gyrase	gi|139439850|ref|ZP_01773215.1|Hypothetical protein COLAER_02249 [Collinsella aerofaciens ATCC 25986] >gi|133774778|gb|EBA38598.1| DNA gyrase C-terminal domain, beta-propeller [Collinsella aerofaciens ATCC 25986]
Locus_34327_Transcript_1/1_Confidence_1.000_Length_316	316	GO:0016740,GO:0023014,GO:0016021,GO:0016310,GO:0016020,GO:0004673,GO:0018106,GO:0000166,GO:0005524,GO:0016301,GO:0007165,GO:0000160,GO:0004871,GO:0000155,GO:0016772	ZP_01773243	atpase histidine kinase dna gyrase b hsp90 domain protein	gi|139439878|ref|ZP_01773243.1|Hypothetical protein COLAER_02278 [Collinsella aerofaciens ATCC 25986] >gi|133774806|gb|EBA38626.1| ATPase/histidine kinase/DNA gyrase B/HSP90 domain protein [Collinsella aerofaciens ATCC 25986]
Locus_65869_Transcript_1/1_Confidence_1.000_Length_239	239	GO:0007018,GO:0008219,GO:0008089,GO:0005634,GO:0005874,GO:0005737,GO:0005524,GO:0003777,GO:0003774,GO:0005543	AAB03192	kinesin-like protein kif1a-like	gi|1399022|gb|AAB03192.1|FKIF8, partial [Morone saxatilis]
Locus_17110_Transcript_1/1_Confidence_1.000_Length_1410	1410	GO:0016337,GO:0003674,GO:0016020	NP_001077304	vascular cell adhesion protein 1 precursor	gi|139948840|ref|NP_001077304.1|vascular cell adhesion protein 1 precursor [Danio rerio] >gi|134054340|emb|CAM73164.1| zgc:158875 [Danio rerio]
Locus_1_Transcript_214495/226691_Confidence_1.000_Length_239	239	GO:0015986,GO:0045261,GO:0016469,GO:0006811,GO:0006810,GO:0000166,GO:0046933,GO:0046034,GO:0046961,GO:0005524,GO:0006754,GO:0015992,GO:0015991,GO:0016820,GO:0033178	BAB47389	mitochondrial atp synthase alpha-subunit	gi|14009437|dbj|BAB47389.1|mitochondrial ATP synthase alpha-subunit [Cyprinus carpio]
Locus_26738_Transcript_1/1_Confidence_1.000_Length_401	401	GO:0048471,GO:0007026,GO:0005794,GO:0008017,GO:0005516,GO:0005874	BAB47507	kiaa1878 protein	gi|14017973|dbj|BAB47507.1|KIAA1878 protein [Homo sapiens]
Locus_11551_Transcript_1/1_Confidence_1.000_Length_342	342	GO:0005216,GO:0005244,GO:0016021,GO:0005272,GO:0006814,GO:0016020,GO:0006811,GO:0006810,GO:0034765,GO:0001518,GO:0055085,GO:0005248	AAK55441	sodium channel 5	gi|14165232|gb|AAK55441.1|Nav1.6b [Sternopygus macrurus]
Locus_2754_Transcript_1/1_Confidence_1.000_Length_597	597	GO:0003674,GO:0016021,GO:0008150	AAI39613	zgc:162698 protein	gi|141795319|gb|AAI39613.1|Zgc:162698 protein [Danio rerio]
Locus_1407_Transcript_7/8_Confidence_0.600_Length_1698	1698	GO:0003677,GO:0005634,GO:0006355,GO:0016363,GO:0006351,GO:0003700,GO:0006397,GO:0000398,GO:0008380,GO:0005689,GO:0005730,GO:0045893,GO:0005686,GO:0016607,GO:0005654,GO:0010467,GO:0005515,GO:0005681	NP_116147	phd finger protein 5a	gi|14249398|ref|NP_116147.1|PHD finger-like domain-containing protein 5A [Homo sapiens] >gi|20302071|ref|NP_620243.1| PHD finger-like domain-containing protein 5A [Rattus norvegicus] >gi|24415990|ref|NP_081013.1| PHD finger-like domain-containing protein 5A [Mus musculus] >gi|27545283|ref|NP_775373.1| PHD finger-like domain-containing protein 5A [Danio rerio] >gi|134085850|ref|NP_001076851.1| PHD…
Locus_1_Transcript_180564/226691_Confidence_1.000_Length_288	288	GO:0016021,GO:0016020,GO:0015662,GO:0006812,GO:0006811,GO:0016787,GO:0006810,GO:0000166,GO:0015077,GO:0005524,GO:0006754,GO:0003824,GO:0008152,GO:0046872,GO:0016820,GO:0015672	BAB60722	-atpase alpha subunit 3	gi|14349292|dbj|BAB60722.1|Na,K-ATPase alpha subunit 3 [Carassius auratus]
Locus_52998_Transcript_1/1_Confidence_1.000_Length_265	265	GO:0007420,GO:0006511,GO:0005634,GO:0006464,GO:0014068,GO:0070936,GO:0042787,GO:0016874,GO:0001541,GO:0030521,GO:0004842,GO:0044419,GO:0060736,GO:0045944,GO:0035037,GO:0006508,GO:0005737,GO:0003713,GO:0016881,GO:0005829,GO:0005622,GO:0000502,GO:0005515	AAH09271	ubiquitin protein ligase e3a	gi|14424503|gb|AAH09271.1|UBE3A protein [Homo sapiens] >gi|325464523|gb|ADZ16032.1| ubiquitin protein ligase E3A [synthetic construct] >gi|343961953|dbj|BAK62564.1| ubiquitin-protein ligase E3A [Pan troglodytes]
Locus_27706_Transcript_1/1_Confidence_1.000_Length_268	268	GO:0004887,GO:0043565,GO:0043401,GO:0003700,GO:0003677,GO:0005634,GO:0008270,GO:0006355,GO:0004872,GO:0046872,GO:0006351,GO:0003707	ABP62962	thyroid hormone receptor beta	gi|145315399|gb|ABP62962.1|thyroid hormone receptor beta protein [Epinephelus coioides]
Locus_1250_Transcript_4/11_Confidence_0.730_Length_3304	3304	GO:0006355,GO:0005634,GO:0003677	ABP65284	ugly duckling	gi|145386844|gb|ABP65284.1|ugly duckling [Danio rerio]
Locus_9242_Transcript_1/3_Confidence_0.400_Length_268	268	GO:0009536,GO:0009507	YP_001152205	ribosomal protein s10	gi|145408581|ref|YP_001152205.1|ORF58e [Pinus koraiensis] >gi|145048830|gb|ABP35448.1| ORF58e [Pinus koraiensis]
Locus_9614_Transcript_1/1_Confidence_1.000_Length_918	918	GO:0009860,GO:0005199	XP_001427121	pollen-specific leucine-rich repeat extensin-like protein 1	gi|145482197|ref|XP_001427121.1|hypothetical protein [Paramecium tetraurelia strain d4-2] >gi|124394200|emb|CAK59723.1| unnamed protein product [Paramecium tetraurelia]
Locus_13236_Transcript_1/1_Confidence_1.000_Length_509	509	GO:0005694,GO:0000786,GO:0006334,GO:0005634,GO:0003677	AAK66965	histone h2a-like	gi|14549635|gb|AAK66965.1|AF255739_1replication-dependent histone H2A [Bufo gargarizans]
Locus_1_Transcript_77623/226691_Confidence_1.000_Length_699	699	GO:0055114,GO:0008113	XP_001440076	smc6 protein	gi|145508253|ref|XP_001440076.1|hypothetical protein [Paramecium tetraurelia strain d4-2] >gi|124407282|emb|CAK72679.1| unnamed protein product [Paramecium tetraurelia]
Locus_63130_Transcript_1/1_Confidence_1.000_Length_230	230	GO:0009103,GO:0016740,GO:0016757	ZP_01791068	udp-gal--lipooligosaccharide galactosyltransferase	gi|145635366|ref|ZP_01791068.1|UDP-Gal--lipooligosaccharide galactosyltransferase [Haemophilus influenzae PittAA] >gi|145267372|gb|EDK07374.1| UDP-Gal--lipooligosaccharide galactosyltransferase [Haemophilus influenzae PittAA]
Locus_20259_Transcript_1/1_Confidence_1.000_Length_423	423	GO:0016021,GO:0016020,GO:0055085,GO:0006811,GO:0005216,GO:0006810	ABP98939	voltage-gated sodium channel type iv alpha subunit	gi|145933723|gb|ABP98939.1|voltage-gated sodium channel alpha type V [Oncorhynchus mykiss]
Locus_27299_Transcript_1/1_Confidence_1.000_Length_807	807	GO:0016021	ABP99036	transmembrane 4 l6 family member 4-like	gi|145967358|gb|ABP99036.1|transmembrane 4 L6 family member 4 [Paralichthys olivaceus]
Locus_11841_Transcript_2/3_Confidence_0.600_Length_1745	1745	GO:0008270,GO:0005634,GO:0003677	AAI39876	mbd1 protein	gi|146187002|gb|AAI39876.1|Mbd1 protein [Danio rerio]
Locus_1_Transcript_87010/226691_Confidence_1.000_Length_231	231	GO:0003735,GO:0006412,GO:0030529,GO:0005840,GO:0005622	CAM91786	ribosomal protein l18	gi|146189569|emb|CAM91786.1|hypothetical protein [Platynereis dumerilii]
Locus_390_Transcript_14/16_Confidence_0.684_Length_2410	2410	GO:0004872	BAF58121	interleukin-31 receptor a precursor	gi|146272308|dbj|BAF58121.1|glycoprotein 130 homologue [Paralichthys olivaceus]
Locus_39840_Transcript_1/1_Confidence_1.000_Length_240	240	GO:0020037,GO:0005507,GO:0005506,GO:0009060,GO:0016021,GO:0009055,GO:0070469,GO:0006810,GO:0055114,GO:0016491,GO:0004129,GO:0022900,GO:0005886	YP_001185649	cytochrome-c oxidase	gi|146305184|ref|YP_001185649.1|cytochrome-c oxidase [Pseudomonas mendocina ymp] >gi|421502879|ref|ZP_15949831.1| cytochrome-c oxidase [Pseudomonas mendocina DLHK] >gi|145573385|gb|ABP82917.1| Cytochrome-c oxidase [Pseudomonas mendocina ymp] >gi|400346336|gb|EJO94694.1| cytochrome-c oxidase [Pseudomonas mendocina DLHK]
Locus_68454_Transcript_1/1_Confidence_1.000_Length_291	291	GO:0006102,GO:0051287,GO:0005743,GO:0005739,GO:0006099,GO:0055114,GO:0016616,GO:0016491,GO:0004450,GO:0046872,GO:0000287	ABQ22445	mitochondrial isocitrate dehydrogenase precursor-like protein	gi|146331878|gb|ABQ22445.1|mitochondrial isocitrate dehydrogenase (NADP) precursor-like protein [Callithrix jacchus] >gi|146332827|gb|ABQ22919.1| mitochondrial isocitrate dehydrogenase (NADP) precursor-like protein [Callithrix jacchus]
Locus_9767_Transcript_6/6_Confidence_0.773_Length_3396	3396	GO:0035556,GO:0005622	ABQ28700	cytokine-inducible sh2-containing protein	gi|146400003|gb|ABQ28700.1|cytokine-inducible SH2-containing protein [Gasterosteus aculeatus]
Locus_1_Transcript_185487/226691_Confidence_1.000_Length_262	262	GO:0035556,GO:0005622	ABQ28703	suppressor of cytokine signaling 9	gi|146400009|gb|ABQ28703.1|suppressor of cytokine signaling 9 [Gasterosteus aculeatus]
Locus_56161_Transcript_1/1_Confidence_1.000_Length_251	251	GO:0016021,GO:0016020,GO:0055085,GO:0006810,GO:0005215	XP_001482930	potential transporter	gi|146413919|ref|XP_001482930.1|hypothetical protein PGUG_04885 [Meyerozyma guilliermondii ATCC 6260]
Locus_1_Transcript_159198/226691_Confidence_1.000_Length_637	637	GO:0051262,GO:0044212,GO:0003700,GO:0003677,GO:0005634,GO:0006915,GO:0005737,GO:0006355,GO:0046872,GO:0006351,GO:0007049	ABQ42582	p53 tumor supressor protein	gi|146738012|gb|ABQ42582.1|p53 tumor supressor protein [Paralichthys olivaceus]
Locus_19502_Transcript_1/1_Confidence_1.000_Length_849	849	GO:0043401,GO:0003700,GO:0003677,GO:0005634,GO:0008270,GO:0006355,GO:0004872,GO:0048384,GO:0046872,GO:0006351,GO:0003708,GO:0003707	ABQ44493	retinoic acid receptor alpha	gi|146760610|gb|ABQ44493.1|retinoic acid receptor alpha 1 [Oryzias latipes]
Locus_66950_Transcript_1/1_Confidence_1.000_Length_240	240	GO:0016874,GO:0006423,GO:0006418,GO:0000166,GO:0005737,GO:0006412,GO:0005524,GO:0004817,GO:0000049,GO:0004812,GO:0046872	NP_001080786	cysteinyl-trna cytoplasmic	gi|147899657|ref|NP_001080786.1|cysteine--tRNA ligase, cytoplasmic [Xenopus laevis] >gi|82241490|sp|Q7ZWR2.1|SYCC_XENLA RecName: Full=Cysteine--tRNA ligase, cytoplasmic; AltName: Full=Cysteinyl-tRNA synthetase; Short=CysRS >gi|28436794|gb|AAH46746.1| Cars-prov protein [Xenopus laevis]
Locus_43401_Transcript_1/1_Confidence_1.000_Length_226	226	GO:0004386,GO:0003676,GO:0005524,GO:0000166,GO:0016787,GO:0005575,GO:0008026	NP_001082936	zgc:158828 protein	gi|147900003|ref|NP_001082936.1|uncharacterized protein LOC100037310 [Danio rerio] >gi|125858081|gb|AAI29478.1| Zgc:158828 protein [Danio rerio]
Locus_61608_Transcript_1/1_Confidence_1.000_Length_242	242	GO:0003674,GO:0008150,GO:0005575	NP_001082964	monoacylglycerol lipase abhd6	gi|147900021|ref|NP_001082964.1|abhydrolase domain containing 6b [Danio rerio] >gi|126631985|gb|AAI34131.1| Zgc:162889 protein [Danio rerio]
Locus_11901_Transcript_1/1_Confidence_1.000_Length_237	237	GO:0005543,GO:0008150,GO:0005158,GO:0005575	NP_001082908	docking protein 6	gi|147901195|ref|NP_001082908.1|docking protein 6 [Danio rerio] >gi|126631332|gb|AAI33920.1| Zgc:162250 protein [Danio rerio]
Locus_4772_Transcript_1/1_Confidence_1.000_Length_381	381	GO:0090305,GO:0006310,GO:0005634,GO:0016787,GO:0006974,GO:0006281,GO:0004519,GO:0046872,GO:0004518	NP_001090376	structure-specific endonuclease subunit slx1	gi|147901424|ref|NP_001090376.1|structure-specific endonuclease subunit slx1 [Xenopus laevis] >gi|123911486|sp|Q0IH86.1|SLX1_XENLA RecName: Full=Structure-specific endonuclease subunit slx1; AltName: Full=GIY-YIG domain-containing protein 1 >gi|114108307|gb|AAI23265.1| Giyd1 protein [Xenopus laevis]
Locus_7462_Transcript_5/14_Confidence_0.292_Length_3708	3708	GO:0016021,GO:0015031,GO:0008565	NP_001086825	mgc82698 protein	gi|147902266|ref|NP_001086825.1|MGC82698 protein [Xenopus laevis] >gi|50603962|gb|AAH77513.1| MGC82698 protein [Xenopus laevis]
Locus_17722_Transcript_1/1_Confidence_1.000_Length_632	632	GO:0016779,GO:0016740,GO:0006351,GO:0003899,GO:0032549,GO:0008270,GO:0005634,GO:0003677	NP_001080302	dna-directed rna polymerase iii subunit rpc1	gi|147905844|ref|NP_001080302.1|polymerase (RNA) III (DNA directed) polypeptide A, 155kDa [Xenopus laevis] >gi|28422598|gb|AAH44092.1| Rpc155-prov protein [Xenopus laevis]
Locus_2962_Transcript_3/4_Confidence_0.571_Length_817	817	GO:0003676,GO:0000166,GO:0008270,GO:0005622	NP_001086293	mgc84691 protein	gi|148224502|ref|NP_001086293.1|MGC84691 protein [Xenopus laevis] >gi|49522198|gb|AAH74437.1| MGC84691 protein [Xenopus laevis]
Locus_18697_Transcript_5/5_Confidence_0.733_Length_926	926	GO:0005681,GO:0007067	NP_001089208	thioredoxin-like protein 4a	gi|148225007|ref|NP_001089208.1|thioredoxin-like 4A [Xenopus laevis] >gi|57920944|gb|AAH89128.1| MGC85128 protein [Xenopus laevis] >gi|225706116|gb|ACO08904.1| Thioredoxin-like protein 4A [Osmerus mordax] >gi|397776456|gb|AFO64926.1| thioredoxin-like protein 4A [Oplegnathus fasciatus]
Locus_1_Transcript_188826/226691_Confidence_1.000_Length_258	258	GO:0004386,GO:0003676,GO:0005524,GO:0016787,GO:0000166,GO:0008026	NP_001080283	dead (asp-glu-ala-asp) box polypeptide x-linked	gi|148226262|ref|NP_001080283.1|DEAD (Asp-Glu-Ala-Asp) box polypeptide 3, X-linked [Xenopus laevis] >gi|27924277|gb|AAH44972.1| Pl10-prov protein [Xenopus laevis]
Locus_9091_Transcript_1/1_Confidence_1.000_Length_1598	1598	GO:0003676	NP_001090600	g patch domain and ankyrin repeats 1	gi|148227576|ref|NP_001090600.1|G patch domain and ankyrin repeats 1 [Xenopus laevis] >gi|120537392|gb|AAI29063.1| LOC100036843 protein [Xenopus laevis]
Locus_1_Transcript_143337/226691_Confidence_1.000_Length_505	505	GO:0005525,GO:0007264,GO:0000166,GO:0015031	NP_001087958	ras-related protein rab-27a	gi|148227658|ref|NP_001087958.1|RAB27A, member RAS oncogene family [Xenopus laevis] >gi|52078448|gb|AAH82420.1| LOC494641 protein [Xenopus laevis]
Locus_1_Transcript_209678/226691_Confidence_1.000_Length_692	692	GO:0006915,GO:0001525,GO:0005737,GO:0016020,GO:0005794,GO:0000139,GO:0005886	NP_001080224	programmed cell death protein 10	gi|148230786|ref|NP_001080224.1|programmed cell death protein 10 [Xenopus laevis] >gi|77416558|sp|Q8AVR4.1|PDC10_XENLA RecName: Full=Programmed cell death protein 10 >gi|27371113|gb|AAH41501.1| Pdcd10-prov protein [Xenopus laevis]
Locus_29892_Transcript_1/1_Confidence_1.000_Length_347	347	GO:0005524,GO:0004672,GO:0000166,GO:0006468,GO:0016772,GO:0004674	NP_001085126	serine threonine-protein kinase mark1	gi|148232710|ref|NP_001085126.1|MAP/microtubule affinity-regulating kinase 1 [Xenopus laevis] >gi|47939752|gb|AAH72186.1| MGC80341 protein [Xenopus laevis]
Locus_26538_Transcript_1/1_Confidence_1.000_Length_284	284	GO:0005083,GO:0004672,GO:0005524,GO:0000166,GO:0006468,GO:0016772,GO:0004674	NP_001083048	misshapen-like kinase 1	gi|148234518|ref|NP_001083048.1|misshapen-like kinase 1 [Danio rerio] >gi|126631507|gb|AAI33894.1| Mink1 protein [Danio rerio]
Locus_4295_Transcript_2/3_Confidence_0.714_Length_1224	1224	GO:0006351,GO:0003899,GO:0003677	NP_001086474	polymerase iii (dna directed) polypeptide c	gi|148234765|ref|NP_001086474.1|polymerase (RNA) III (DNA directed) polypeptide C (62kD) [Xenopus laevis] >gi|49670421|gb|AAH75179.1| Polr3c-prov protein [Xenopus laevis]
Locus_1_Transcript_111318/226691_Confidence_1.000_Length_420	420	GO:0016740,GO:0016021,GO:0008963	NP_001082880	udp-n-acetylglucosamine--dolichyl-phosphate n-acetylglucosaminephosphotransferase	gi|148235673|ref|NP_001082880.1|UDP-N-acetylglucosamine--dolichyl-phosphate N-acetylglucosaminephosphotransferase [Danio rerio] >gi|122891011|emb|CAM13147.1| novel protein similar to vertebrate olichyl-phosphate (UDP-N-acetylglucosamine) N-acetylglucosaminephosphotransferase 1 (GlcNAc-1-P transferase) (DPAGT1) [Danio rerio] >gi|141795519|gb|AAI39559.1| Dpagt1 protein [Danio rerio]
Locus_1_Transcript_71061/226691_Confidence_1.000_Length_259	259	GO:0005730,GO:0005634	NP_001079641	mgc52897 protein	gi|148237612|ref|NP_001079641.1|midnolin-B [Xenopus laevis] >gi|82176471|sp|Q7ZWX9.1|MIDNB_XENLA RecName: Full=Midnolin-B; AltName: Full=Midbrain nucleolar protein B >gi|28436855|gb|AAH46658.1| MGC52897 protein [Xenopus laevis]
Locus_1_Transcript_113668/226691_Confidence_1.000_Length_1581	1581	GO:0046872,GO:0006508,GO:0003824,GO:0008270,GO:0004222,GO:0005575	NP_001082994	insulin-degrading enzyme	gi|148238275|ref|NP_001082994.1|insulin-degrading enzyme [Danio rerio] >gi|141796249|gb|AAI39608.1| Zgc:162603 protein [Danio rerio]
Locus_42532_Transcript_1/1_Confidence_1.000_Length_270	270	GO:0009058,GO:0016740	YP_001219645	group 1 family protein	gi|148244951|ref|YP_001219645.1|glycosyl transferase family protein [Candidatus Vesicomyosocius okutanii HA] >gi|146326778|dbj|BAF61921.1| glycosyltransferase, group 1 family [Candidatus Vesicomyosocius okutanii HA]
Locus_9888_Transcript_1/1_Confidence_1.000_Length_267	267	GO:0005509,GO:0016020	YP_001231301	outer membrane adhesin like protein	gi|148264595|ref|YP_001231301.1|putative outer membrane adhesin like protein [Geobacter uraniireducens Rf4] >gi|146398095|gb|ABQ26728.1| putative outer membrane adhesin like protein [Geobacter uraniireducens Rf4]
Locus_1_Transcript_66952/226691_Confidence_1.000_Length_667	667	GO:0006355,GO:0005654,GO:0031053,GO:0005737,GO:0006351,GO:0008283,GO:0031047,GO:0005634	NP_775345	arsenate resistance protein 2	gi|148277652|ref|NP_775345.2|serrate RNA effector molecule homolog [Danio rerio] >gi|82181102|sp|Q66I22.1|SRRT_DANRE RecName: Full=Serrate RNA effector molecule homolog; AltName: Full=Arsenite-resistance protein 2 >gi|51858806|gb|AAH81580.1| Arsenate resistance protein 2 [Danio rerio] >gi|122891260|emb|CAM14209.1| arsenate resistance protein 2 [Danio rerio]
Locus_1_Transcript_126859/226691_Confidence_1.000_Length_589	589	GO:0016605,GO:0045892,GO:0005634	ABQ59654	death domain-associated protein 6	gi|148362127|gb|ABQ59654.1|DAXX [Salmo salar]
Locus_32879_Transcript_1/1_Confidence_1.000_Length_815	815	GO:0046872,GO:0016874,GO:0008270	ABQ59676	e3 ubiquitin-protein ligase ring2-a	gi|148362153|gb|ABQ59676.1|RING1 [Salmo salar]
Locus_7911_Transcript_2/2_Confidence_0.500_Length_940	940	GO:0003674,GO:0008150,GO:0005575	ABQ59678	vacuolar protein sorting 52	gi|148362155|gb|ABQ59678.1|vacuolar protein sorting 52 [Salmo salar] >gi|260182162|gb|ACX35591.1| vacuolar protein sorting 52 [Salmo salar]
Locus_7958_Transcript_1/1_Confidence_1.000_Length_1696	1696	GO:0045600,GO:0046889,GO:0043565,GO:0003700,GO:0003677,GO:0046326,GO:0005634,GO:0045893,GO:0030154,GO:0046983,GO:0006355,GO:0006351	NP_001002702	camp-responsive element-binding 2	gi|148539951|ref|NP_001002702.2|cAMP-responsive element-binding protein-like 2 [Danio rerio] >gi|82180994|sp|Q642H2.1|CRBL2_DANRE RecName: Full=cAMP-responsive element-binding protein-like 2 >gi|51980623|gb|AAH81675.1| Zgc:92620 protein [Danio rerio]
Locus_1_Transcript_90587/226691_Confidence_1.000_Length_485	485	GO:0005509,GO:0045162,GO:0033270,GO:0033268	NP_001091958	spectrin alpha brain	gi|148596963|ref|NP_001091958.1|spectrin alpha chain, brain [Danio rerio] >gi|125630788|gb|ABN47004.1| alpha II-spectrin [Danio rerio]
Locus_1_Transcript_155710/226691_Confidence_1.000_Length_287	287	GO:0019003,GO:0005770,GO:0045176,GO:0003924,GO:0006184,GO:0005525,GO:0007264,GO:0016020,GO:0048471,GO:0008543,GO:0009790,GO:0006895,GO:0032880,GO:0001948,GO:0007589,GO:0030133,GO:0015031,GO:0000166,GO:0005769,GO:0005768,GO:0097208,GO:0005764,GO:0005795,GO:0042175,GO:0005794,GO:0005829,GO:0005624,GO:0005791,GO:0006810,GO:0005622,GO:0005515,GO:0030140,GO:0016324,GO:0005886	EDL08644	member ras oncogene isoform cra_a	gi|148676697|gb|EDL08644.1|RAB14, member RAS oncogene family, isoform CRA_a [Mus musculus]
Locus_1_Transcript_98057/226691_Confidence_1.000_Length_541	541	GO:0050909,GO:0051020,GO:0008283,GO:0003924,GO:0060041,GO:0007204,GO:0006184,GO:0005834,GO:0007200,GO:0007186,GO:0071456,GO:0007603,GO:0004871,GO:0001664,GO:0010659,GO:0007165,GO:0001750,GO:0031702	EDL15010	guanine nucleotide-binding protein g g g subunit beta-1-like	gi|148683063|gb|EDL15010.1|guanine nucleotide binding protein, beta 1, isoform CRA_a [Mus musculus]
Locus_22992_Transcript_1/1_Confidence_1.000_Length_768	768	GO:0006355,GO:0005634,GO:0003677	EDL15247	gon-4-like protein	gi|148683300|gb|EDL15247.1|mCG17560 [Mus musculus]
Locus_1_Transcript_217674/226691_Confidence_1.000_Length_429	429	GO:0048745,GO:0001822,GO:0060021,GO:0042803,GO:0042802,GO:0048705,GO:0005737,GO:0006807,GO:0001553,GO:0009791,GO:0008210,GO:0008585,GO:0060325,GO:0048008,GO:0005515,GO:0010761	EDL15509	schwannomin interacting protein 1	gi|148683562|gb|EDL15509.1|schwannomin interacting protein 1 [Mus musculus]
Locus_18381_Transcript_1/1_Confidence_1.000_Length_1442	1442	GO:0004012,GO:0016021,GO:0016020,GO:0015662,GO:0006812,GO:0005768,GO:0016787,GO:0000166,GO:0055037,GO:0005524,GO:0015914,GO:0005783,GO:0046872,GO:0000287,GO:0005886,GO:0016820	EDL22103	probable phospholipid-transporting atpase ih	gi|148690156|gb|EDL22103.1|ATPase, class VI, type 11A, isoform CRA_c [Mus musculus]
Locus_67239_Transcript_1/1_Confidence_1.000_Length_215	215	GO:0003779,GO:0016043,GO:0030036,GO:0017048,GO:0005575	EDL23637	dishevelled associated activator of morphoproteinis 2	gi|148691690|gb|EDL23637.1|mCG141146 [Mus musculus]
Locus_10896_Transcript_1/1_Confidence_1.000_Length_700	700	GO:0006355,GO:0045944,GO:0001654,GO:0043565,GO:0003677,GO:0003700,GO:0005634	EDL27883	myeloid ecotropic viral integration site-related gene isoform cra_b	gi|148695936|gb|EDL27883.1|myeloid ecotropic viral integration site-related gene 1, isoform CRA_b [Mus musculus]
Locus_16246_Transcript_1/1_Confidence_1.000_Length_715	715	GO:0016021,GO:0016020,GO:0015293,GO:0006810,GO:0003674,GO:0005575,GO:0055085,GO:0008150,GO:0005886	EDL41757	monocarboxylate transporter 12	gi|148709811|gb|EDL41757.1|solute carrier family 16 (monocarboxylic acid transporters), member 12 [Mus musculus]
Locus_48383_Transcript_1/1_Confidence_1.000_Length_234	234	GO:0051260,GO:0003674,GO:0008150,GO:0005575	CAK11068	novel protein potassium channel tetramerisation domain containing 3	gi|148724873|emb|CAK11068.2|novel protein similar to potassium channel tetramerisation domain containing 3 (KCTD3) [Danio rerio]
Locus_1_Transcript_186350/226691_Confidence_1.000_Length_522	522	GO:0016337,GO:0003674,GO:0016020	CAN88649	novel protein	gi|148725634|emb|CAN88649.1|novel protein [Danio rerio]
Locus_60107_Transcript_1/1_Confidence_1.000_Length_219	219	GO:0030027,GO:0005739,GO:0005741,GO:0015629,GO:0003779,GO:0006461,GO:0030041,GO:0006928,GO:0005856	CAN88174	was protein member 1	gi|148726100|emb|CAN88174.1|novel protein similar to vertebrate WAS protein family, member 1 (WASF1) [Danio rerio]
Locus_1143_Transcript_6/14_Confidence_0.518_Length_1437	1437	GO:0016740,GO:0016310,GO:0004672,GO:0006468,GO:0000166,GO:0005524,GO:0016301,GO:0004713,GO:0016772	CAN88269	yes-relayed kinase	gi|148726499|emb|CAN88269.1|Yes-relayed kinase [Danio rerio]
Locus_60964_Transcript_1/1_Confidence_1.000_Length_238	238	GO:0016021,GO:0006869,GO:0034189,GO:0034447,GO:0034185,GO:0048306,GO:0001948,GO:0021517,GO:0030229,GO:0005624,GO:0030228,GO:0034437,GO:0034361,GO:0008203,GO:0005509,GO:0005615,GO:0005905	ABR08661	very low density lipoprotein receptor 2	gi|148728373|gb|ABR08661.1|very low density lipoprotein receptor 2 [Anser anser] >gi|149395010|gb|ABR27359.1| very low density lipoprotein receptor 2 [Anser cygnoides]
Locus_39935_Transcript_1/1_Confidence_1.000_Length_218	218	GO:0005230,GO:0008284,GO:0015643,GO:0045766,GO:0007268,GO:0042803,GO:0000187,GO:0016021,GO:0005892,GO:0042166,GO:0001540,GO:0017081,GO:0004872,GO:0001666,GO:0030054,GO:0042221,GO:0015464,GO:0007165,GO:0006816,GO:0004889,GO:0050890,GO:0035094,GO:0006874,GO:0045211,GO:0007613,GO:0006811,GO:0032720,GO:0005886	ABR09437	neuronal acetylcholine receptor subunit alpha-7-like	gi|148743549|gb|ABR09437.1|alpha7 nicotinic receptor isoform 16 [Homo sapiens]
Locus_1_Transcript_127200/226691_Confidence_1.000_Length_1017	1017	GO:0003674,GO:0008150,GO:0005575	AAI42602	si:ch211- protein	gi|148744308|gb|AAI42602.1|Si:ch211-276g21.1 protein [Danio rerio] >gi|169146093|emb|CAQ13441.1| novel protein similar to discs large (dlg) family [Danio rerio]
Locus_46983_Transcript_1/1_Confidence_1.000_Length_229	229	GO:0005737,GO:0006886,GO:0006810,GO:0015031,GO:0005634,GO:0008565	AAI42792	interferon regulatory factor 6	gi|148745142|gb|AAI42792.1|Xpo6 protein [Danio rerio]
Locus_38139_Transcript_1/1_Confidence_1.000_Length_225	225	GO:0004672,GO:0005524,GO:0000166,GO:0006468,GO:0016772,GO:0004674	AAI42807	serine threonine-protein kinase ulk1	gi|148745708|gb|AAI42807.1|Ulk1 protein [Danio rerio]
Locus_26885_Transcript_1/1_Confidence_1.000_Length_1011	1011	GO:0014032,GO:0030154,GO:0060548,GO:0061303,GO:0072404,GO:0021782,GO:0006355,GO:0060253,GO:0006351,GO:0003151,GO:0007399,GO:0060412,GO:0001158,GO:0000979,GO:0050672,GO:0003211,GO:0060023,GO:0060022,GO:0061386,GO:0046887,GO:0050769,GO:0045778,GO:0060563,GO:0035332,GO:0048557,GO:0060174,GO:2000648,GO:0021510,GO:2001111,GO:0061029,GO:0001077,GO:0048485,GO:0061053,GO:0002089,GO:0008135,GO:0001841,GO:…	ABR10399	transcription factor sox- partial	gi|148763342|gb|ABR10399.1|SOX11b [Epinephelus coioides]
Locus_8576_Transcript_7/8_Confidence_0.350_Length_3700	3700	GO:0006355,GO:0005524,GO:0005634,GO:0003700,GO:0003677	NP_001092121	frrunx3 p45	gi|148839329|ref|NP_001092121.1|frRunx3/p45 [Takifugu rubripes] >gi|116812246|dbj|BAF36008.1| frRunx3/p45 [Takifugu rubripes]
Locus_1_Transcript_203089/226691_Confidence_1.000_Length_943	943	GO:0060042,GO:0007409,GO:0030424,GO:0016021,GO:0016020,GO:0042802,GO:0030182	NP_001092128	cd166 antigen homolog precursor	gi|148839370|ref|NP_001092128.1|neurolin-a [Takifugu rubripes] >gi|84043167|gb|ABC50098.1| neurolin-a [Takifugu rubripes]
Locus_28352_Transcript_1/1_Confidence_1.000_Length_226	226	GO:0005524,GO:0003674,GO:0000166,GO:0008150,GO:0017111,GO:0005575	CAN99594	novel protein mouse and humaniq motif containing with aaa domain	gi|148880028|emb|CAN99594.1|novel protein similar to mouse and humanIQ motif containing with AAA domain (IQCA) [Danio rerio]
Locus_65860_Transcript_1/1_Confidence_1.000_Length_211	211	GO:0016226	ZP_01827341	assembly protein	gi|149002407|ref|ZP_01827341.1|FeS assembly protein SufB [Streptococcus pneumoniae SP14-BS69] >gi|147759344|gb|EDK66336.1| FeS assembly protein SufB [Streptococcus pneumoniae SP14-BS69]
Locus_38289_Transcript_1/1_Confidence_1.000_Length_234	234	GO:0006417,GO:0006446,GO:0003677,GO:0006413,GO:0005737,GO:0006412,GO:0016070,GO:0003723,GO:0016281,GO:0008190,GO:0003743	EDL78015	isoform cra_b	gi|149019867|gb|EDL78015.1|rCG36786, isoform CRA_b [Rattus norvegicus]
Locus_48232_Transcript_1/1_Confidence_1.000_Length_206	206	GO:0030672,GO:0006897,GO:0045807,GO:0015629,GO:0030054,GO:0007612,GO:0008022,GO:0046982,GO:0008021,GO:0007268,GO:0005515,GO:0043547,GO:0048488,GO:0043679	EDL87379	amphiphysin- partial	gi|149032501|gb|EDL87379.1|rCG45289 [Rattus norvegicus]
Locus_69138_Transcript_1/1_Confidence_1.000_Length_235	235	GO:0046872,GO:0008270	EDL92286	isoform cra_a	gi|149037926|gb|EDL92286.1|rCG51455, isoform CRA_a [Rattus norvegicus] >gi|149037927|gb|EDL92287.1| rCG51455, isoform CRA_a [Rattus norvegicus]
Locus_32136_Transcript_1/1_Confidence_1.000_Length_610	610	GO:0016021,GO:0016020,GO:0045444,GO:0006629,GO:0007283,GO:0001558,GO:0005739,GO:0005634,GO:0009235,GO:0051647,GO:0003674,GO:0019915,GO:0060612	EDM01292	riken cdna isoform cra_b	gi|149048751|gb|EDM01292.1|similar to RIKEN cDNA D630029K19, isoform CRA_b [Rattus norvegicus]
Locus_69280_Transcript_1/1_Confidence_1.000_Length_331	331	GO:0044281,GO:0045598,GO:0031965,GO:0031065,GO:0005667,GO:0005634,GO:0042975,GO:0000266,GO:0003674,GO:0019432,GO:0005789,GO:0000122,GO:0006351,GO:0031529,GO:0009062,GO:0032869,GO:0045944,GO:0005737,GO:0006642,GO:0031100,GO:0003713,GO:0005829,GO:0008195,GO:0031532,GO:0042826,GO:0044255,GO:0001085	EDM03133	isoform cra_b	gi|149050960|gb|EDM03133.1|rCG61514, isoform CRA_b [Rattus norvegicus]
Locus_69125_Transcript_1/1_Confidence_1.000_Length_204	204	GO:0015695,GO:0016021,GO:0003333,GO:0015101,GO:0006865,GO:0005737,GO:0015179,GO:0015807,GO:0016323,GO:0015804,GO:0042605,GO:0015171,GO:0005886,GO:0019534	EDM14191	solute carrier family 7 (cationic amino acid y+ system) member isoform cra_c	gi|149063921|gb|EDM14191.1|solute carrier family 7 (cationic amino acid transporter, y+ system), member 8, isoform CRA_c [Rattus norvegicus]
Locus_30404_Transcript_1/1_Confidence_1.000_Length_619	619	GO:0019904,GO:0072385,GO:0018125,GO:0003924,GO:0005525,GO:0006184,GO:0007264,GO:0005802,GO:0016020,GO:0000042,GO:0034067,GO:0015031,GO:0006890,GO:0000139,GO:0031410,GO:0005794,GO:0005829,GO:0005515	EDM18324	isoform cra_a	gi|149068772|gb|EDM18324.1|rCG39700, isoform CRA_a [Rattus norvegicus]
Locus_15165_Transcript_5/6_Confidence_0.125_Length_825	825	GO:0005524,GO:0005737,GO:0004812,GO:0006421,GO:0000166,GO:0006418,GO:0004816	EDM18500	probable asparagine--trna mitochondrial	gi|149068948|gb|EDM18500.1|rCG64430 [Rattus norvegicus]
Locus_3043_Transcript_1/1_Confidence_1.000_Length_1479	1479	GO:0006355,GO:0006351,GO:0043565,GO:0007275,GO:0005634,GO:0003700,GO:0003677	Q9PWD2	hxa4_morsa ame: full=homeobox protein hox-a4	gi|14916600|sp|Q9PWD2.1|HXA4_MORSARecName: Full=Homeobox protein Hox-A4 >gi|5669605|gb|AAD46399.1|AF089743_5 homeodomain protein Hox-A4 [Morone saxatilis]
Locus_19332_Transcript_1/2_Confidence_0.750_Length_1634	1634	GO:0006355,GO:0006351,GO:0043565,GO:0007275,GO:0005634,GO:0003700,GO:0003677	Q9PWD3	homeobox protein 5aa	gi|14916601|sp|Q9PWD3.1|HXA5_MORSARecName: Full=Homeobox protein Hox-A5 >gi|5669604|gb|AAD46398.1|AF089743_4 homeodomain protein Hox-A5 [Morone saxatilis]
Locus_1_Transcript_150857/226691_Confidence_1.000_Length_361	361	GO:0006414,GO:0005525,GO:0003746,GO:0003924,GO:0005737,GO:0006184,GO:0000166	BAF64485	elongation factor 1 alpha isoform 2	gi|149166267|dbj|BAF64485.1|elongation factor 1 alpha isoform 2 [Solea senegalensis]
Locus_70248_Transcript_1/1_Confidence_1.000_Length_228	228	GO:0090260,GO:0001933,GO:0005509,GO:0061364,GO:0031290,GO:0002689,GO:0071676,GO:0005886,GO:0071672,GO:0002042,GO:0050772,GO:0021972,GO:0016020,GO:0090288,GO:0043116,GO:0048754,GO:0048495,GO:0030308,GO:0042803,GO:0030336,GO:0032870,GO:0090027,GO:0043394,GO:0090024,GO:0050929,GO:0043237,GO:0071504,GO:0048846,GO:0021836,GO:0021834,GO:0008045,GO:0070100,GO:0014912,GO:0005615,GO:0009986,GO:0001657,GO:…	ABR21385	achain third lrr domain of human slit2	gi|149207280|gb|ABR21385.1|Slit2 [Ovis aries]
Locus_19157_Transcript_1/1_Confidence_1.000_Length_436	436	GO:0016021,GO:0016020,GO:0055085,GO:0006810,GO:0005886,GO:0005215	XP_001520672	hippocampus abundant transcript 1	gi|149480474|ref|XP_001520672.1|PREDICTED: hippocampus abundant transcript 1 protein-like, partial [Ornithorhynchus anatinus]
Locus_18315_Transcript_1/1_Confidence_1.000_Length_319	319	GO:0000822,GO:0004872,GO:0005218,GO:0043025,GO:0005216,GO:0005887,GO:0005886,GO:0045177,GO:0051592,GO:0016021,GO:0016020,GO:0005789,GO:0043533,GO:0005783,GO:0007204,GO:0005654,GO:0048016,GO:0043209,GO:0070588,GO:0005262,GO:0051260,GO:0051291,GO:0060402,GO:0005903,GO:0030425,GO:0070679,GO:0055085,GO:0005640,GO:0007186,GO:0005515,GO:0006816,GO:0005220,GO:0005737,GO:0050917,GO:0006811,GO:0050916,GO:…	CAA94862	inositol -trisphosphate receptor type 3	gi|1495698|emb|CAA94862.1|inositol 1,4,5-trisphosphate receptor type 3 [Mus musculus]
Locus_26489_Transcript_1/1_Confidence_1.000_Length_525	525	GO:0003676,GO:0008270,GO:0005622	XP_001512846	zinc finger protein 865- partial	gi|149570947|ref|XP_001512846.1|PREDICTED: zinc finger protein 865-like, partial [Ornithorhynchus anatinus]
Locus_42983_Transcript_1/1_Confidence_1.000_Length_310	310	GO:0007275	XP_001512849	coiled-coil domain-containing protein 85c-like	gi|149612256|ref|XP_001512849.1|PREDICTED: coiled-coil domain-containing protein 85C-like [Ornithorhynchus anatinus]
Locus_35830_Transcript_1/1_Confidence_1.000_Length_215	215	GO:0046872	XP_001511904	membrane-associated phosphatidylinositol transfer protein 3	gi|149641227|ref|XP_001511904.1|PREDICTED: membrane-associated phosphatidylinositol transfer protein 3-like, partial [Ornithorhynchus anatinus]
Locus_2755_Transcript_4/7_Confidence_0.645_Length_1667	1667	GO:0009987,GO:0018108,GO:0061098,GO:0030027,GO:0030296,GO:0005737,GO:0031252,GO:0005622,GO:0001756,GO:0030175,GO:0006928	XP_001494774	abl interactor 1 isoform 4	gi|149743503|ref|XP_001494774.1|PREDICTED: abl interactor 1 isoform 4 [Equus caballus]
Locus_696_Transcript_1/1_Confidence_1.000_Length_2850	2850	GO:0003674	NP_001092712	litaf-like protein	gi|149773493|ref|NP_001092712.1|LITAF-like protein [Danio rerio] >gi|148922139|gb|AAI46752.1| Zgc:165666 protein [Danio rerio]
Locus_15671_Transcript_2/2_Confidence_0.500_Length_591	591	GO:0043401,GO:0003700,GO:0003677,GO:0005634,GO:0008270,GO:0006355,GO:0004872,GO:0046872,GO:0006351,GO:0003707	AAK76400	retinoid x receptor beta	gi|14994052|gb|AAK76400.1|retinoid X receptor beta [Scophthalmus maximus]
Locus_13627_Transcript_1/1_Confidence_1.000_Length_216	216	GO:0016020,GO:0055085	YP_001298976	efflux rnd mfp subunit	gi|150004232|ref|YP_001298976.1|multidrug efflux protein [Bacteroides vulgatus ATCC 8482] >gi|149932656|gb|ABR39354.1| multidrug efflux protein [Bacteroides vulgatus ATCC 8482]
Locus_66002_Transcript_1/1_Confidence_1.000_Length_212	212	GO:0008324,GO:0055085,GO:0006812	YP_001299720	k+ uptake protein	gi|150004976|ref|YP_001299720.1|K+ uptake protein [Bacteroides vulgatus ATCC 8482] >gi|149933400|gb|ABR40098.1| K+ uptake protein [Bacteroides vulgatus ATCC 8482]
Locus_42736_Transcript_1/1_Confidence_1.000_Length_248	248	GO:0004386,GO:0016787,GO:0003676,GO:0000166,GO:0017111,GO:0005524,GO:0003723,GO:0008186,GO:0006355,GO:0006353,GO:0006351	YP_001300194	transcription termination factor rho	gi|150005450|ref|YP_001300194.1|transcription termination factor Rho [Bacteroides vulgatus ATCC 8482] >gi|294775703|ref|ZP_06741207.1| transcription termination factor Rho [Bacteroides vulgatus PC510] >gi|319640673|ref|ZP_07995389.1| transcription termination factor [Bacteroides sp. 3_1_40A] >gi|345517585|ref|ZP_08797053.1| transcription termination factor Rho [Bacteroides sp. 4_3_47FAA] >gi|4233…
Locus_55604_Transcript_1/1_Confidence_1.000_Length_276	276	GO:0005216,GO:0005245,GO:0006816,GO:0005244,GO:0016020,GO:0006811,GO:0006810,GO:0042383,GO:0034765,GO:0005262,GO:0007268,GO:0005891,GO:0070588,GO:0051925,GO:0005886,GO:0007601	CAA45577	brain calcium channel beta-subunit 2c (splice variant of the gene 2)	gi|1502|emb|CAA45577.1|brain calcium channel beta-subunit CaB2c (splice variant of the gene CaB2) [Oryctolagus cuniculus]
Locus_49231_Transcript_1/1_Confidence_1.000_Length_231	231	GO:0016021,GO:0016020,GO:0005743,GO:0070469,GO:0008137,GO:0005739,GO:0006810,GO:0055114,GO:0006120,GO:0016491,GO:0042773,GO:0022900	BAF65671	nadh dehydrogenase subunit 2	gi|150371712|dbj|BAF65671.1|NADH dehydrogenase subunit-2 [Paralichthys olivaceus]
Locus_1_Transcript_175236/226691_Confidence_1.000_Length_583	583	GO:0016021,GO:0016020,GO:0005743,GO:0070469,GO:0008137,GO:0005739,GO:0006810,GO:0055114,GO:0016491,GO:0042773,GO:0022900	BAF65674	nadh dehydrogenase subunit-5	gi|150371718|dbj|BAF65674.1|NADH dehydrogenase subunit-5 [Paralichthys olivaceus]
Locus_1_Transcript_175239/226691_Confidence_1.000_Length_422	422	GO:0016021,GO:0016020,GO:0005743,GO:0070469,GO:0008137,GO:0005739,GO:0006810,GO:0055114,GO:0016491,GO:0042773,GO:0022900	BAF65675	nadh dehydrogenase subunit-5	gi|150371720|dbj|BAF65675.1|NADH dehydrogenase subunit-5 [Paralichthys olivaceus]
Locus_1_Transcript_203189/226691_Confidence_1.000_Length_235	235	GO:0016740,GO:0046939,GO:0016310,GO:0005634,GO:0019205,GO:0005737,GO:0000166,GO:0005524,GO:0016301,GO:0019201,GO:0006221,GO:0004127,GO:0016776,GO:0006139	Q7ZWE9	cytidylate kinase	gi|150383502|sp|Q7ZWE9.2|KCY_DANRERecName: Full=UMP-CMP kinase; AltName: Full=Cytidine monophosphate kinase; AltName: Full=Cytidylate kinase; AltName: Full=Deoxycytidylate kinase; AltName: Full=Uridine monophosphate kinase; AltName: Full=Uridine monophosphate/cytidine monophosphate kinase; Short=UMP/CMP kinase; Short=UMP/CMPK
Locus_33216_Transcript_1/1_Confidence_1.000_Length_445	445	GO:0005179,GO:0007218,GO:0005576	BAB62411	peptide y	gi|15076594|dbj|BAB62411.1|peptide Y [Paralichthys olivaceus]
Locus_15358_Transcript_1/1_Confidence_1.000_Length_387	387	GO:0001963,GO:0004674,GO:0004672,GO:0005515,GO:0046826,GO:0021549,GO:0035249,GO:0001764,GO:0007519,GO:0043525,GO:0031594,GO:0045786,GO:0030334,GO:0044428,GO:0007416,GO:0031397,GO:0016301,GO:0009611,GO:0061001,GO:0014069,GO:0042220,GO:0005176,GO:0008219,GO:0043125,GO:0051402,GO:0030426,GO:0018107,GO:0030425,GO:0033136,GO:0021697,GO:0030424,GO:0000166,GO:0018105,GO:0021537,GO:0043025,GO:0021695,GO:…	BAA05650	cyclin-dependent kinase 5 isoform 2	gi|1510182|dbj|BAA05650.1|cyclin-dependent kinase 5 [Mus musculus domesticus]
Locus_4824_Transcript_1/1_Confidence_1.000_Length_1668	1668	GO:0055114,GO:0016706,GO:0016705,GO:0016491,GO:0008475,GO:0005783,GO:0005506,GO:0031418	NP_001093074	lysyl hydroxylase 1 precursor	gi|151301032|ref|NP_001093074.1|lysyl hydroxylase 1 precursor [Takifugu rubripes] >gi|146325988|dbj|BAF61136.1| lysyl hydroxylase 1 [Takifugu rubripes]
Locus_1_Transcript_205640/226691_Confidence_1.000_Length_215	215	GO:0055114,GO:0016706,GO:0016705,GO:0016491,GO:0008475,GO:0005783,GO:0005506,GO:0031418	NP_001093075	lysyl hydroxylase 3 precursor	gi|151301193|ref|NP_001093075.1|lysyl hydroxylase 3 precursor [Takifugu rubripes] >gi|146325990|dbj|BAF61137.1| lysyl hydroxylase 3 [Takifugu rubripes]
Locus_1_Transcript_124668/226691_Confidence_1.000_Length_866	866	GO:0016740,GO:0042787,GO:0005634,GO:0005737,GO:0006464,GO:0016567,GO:0005622,GO:0004842,GO:0016881,GO:0046872	AAI50223	hectd1 protein	gi|152012580|gb|AAI50223.1|Hectd1 protein [Danio rerio]
Locus_12016_Transcript_4/6_Confidence_0.400_Length_1665	1665	GO:0008150	AAI50428	zgc:165596 protein	gi|152013104|gb|AAI50428.1|Zgc:165596 protein [Danio rerio]
Locus_51507_Transcript_1/1_Confidence_1.000_Length_211	211	GO:0005737	BAB63034	n-alpha-acetyltransferase auxiliary subunit- partial	gi|15208019|dbj|BAB63034.1|hypothetical protein [Macaca fascicularis]
Locus_14131_Transcript_1/1_Confidence_1.000_Length_323	323	GO:0007411,GO:0001656,GO:0030673,GO:0046982	AAK94294	roundabout homolog 2 precursor	gi|15281517|gb|AAK94294.1|AF364048_1Roundabout2 protein [Gallus gallus]
Locus_2326_Transcript_1/2_Confidence_0.500_Length_808	808	GO:0005126,GO:0005615,GO:0005125,GO:0006955,GO:0005576	ABS44953	interleukin-2 precursor	gi|152940979|gb|ABS44953.1|interleukin-2 [Gasterosteus aculeatus]
Locus_1_Transcript_215859/226691_Confidence_1.000_Length_470	470	GO:0007165,GO:0005622	NP_001093486	novel protein active bcr-related gene	gi|153791603|ref|NP_001093486.1|uncharacterized protein LOC565190 [Danio rerio] >gi|148726058|emb|CAN88211.1| novel protein similar to H.sapiens ABR, active BCR-related gene (ABR) [Danio rerio]
Locus_20171_Transcript_1/1_Confidence_1.000_Length_969	969	GO:0008150,GO:0005575	NP_001093570	translin-associated factor x-interacting protein 1	gi|153792120|ref|NP_001093570.1|translin-associated factor X-interacting protein 1 [Danio rerio] >gi|148725877|emb|CAN87951.1| novel protein similar to H.sapiens TSNAXIP1, translin-associated factor X interacting protein 1 (TSNAXIP1) [Danio rerio]
Locus_33310_Transcript_1/1_Confidence_1.000_Length_569	569	GO:0006402,GO:0006367,GO:0006355,GO:0006366,GO:0007369,GO:0003677	NP_001093264	tata box binding protein	gi|153792245|ref|NP_001093264.1|TATA box binding protein [Takifugu rubripes] >gi|148910855|tpg|DAA06038.1| TPA_inf: TATA box binding protein [Takifugu rubripes]
Locus_620_Transcript_4/5_Confidence_0.615_Length_2426	2426	GO:0071577,GO:0016021,GO:0016020,GO:0008324,GO:0006812,GO:0006811,GO:0006810,GO:0005794,GO:0006829,GO:0055085,GO:0005385	NP_001093556	zinc transporter 7	gi|153792360|ref|NP_001093556.1|zinc transporter 7 [Danio rerio] >gi|166228724|sp|A5PMX1.1|ZNT7_DANRE RecName: Full=Zinc transporter 7; Short=ZnT-7; AltName: Full=Solute carrier family 30 member 7 >gi|148725635|emb|CAN88650.1| solute carrier family 30 (zinc transporter), member 7 [Danio rerio]
Locus_16428_Transcript_1/2_Confidence_0.667_Length_1159	1159	GO:0005509,GO:0004571,GO:0016020	NP_001093449	endoplasmic reticulum mannosyl-oligosaccharide -alpha-mannosidase	gi|153792498|ref|NP_001093449.1|endoplasmic reticulum mannosyl-oligosaccharide 1,2-alpha-mannosidase [Danio rerio] >gi|148726406|emb|CAN88131.1| novel protein similar to human and mouse mannosidase, alpha, class 1B, member 1 (MAN1B1) [Danio rerio]
Locus_12230_Transcript_1/1_Confidence_1.000_Length_700	700	GO:0004674,GO:0016310,GO:0004672,GO:0000166,GO:0006468,GO:0005524,GO:0016301,GO:0007165,GO:0016772	NP_001093460	death-associated protein kinase 1	gi|153792613|ref|NP_001093460.1|death-associated protein kinase 1 [Danio rerio] >gi|148726019|emb|CAN88539.1| novel protein similar to H.sapiens DAPK1, death-associated protein kinase 1 (DAPK1) [Danio rerio] >gi|169146653|emb|CAQ14762.1| novel protein similar to H.sapiens DAPK1, death-associated protein kinase 1 (DAPK1) [Danio rerio] >gi|186970582|gb|ACC99357.1| death-associated protein kinase [D…
Locus_30135_Transcript_1/1_Confidence_1.000_Length_269	269	GO:0046872,GO:0006974,GO:0006281,GO:0006310,GO:0003677	ZP_01959361	recombination protein recr	gi|153806693|ref|ZP_01959361.1|hypothetical protein BACCAC_00964 [Bacteroides caccae ATCC 43185] >gi|423218180|ref|ZP_17204676.1| recombination protein recR [Bacteroides caccae CL03T12C61] >gi|149131370|gb|EDM22576.1| recombination protein RecR [Bacteroides caccae ATCC 43185] >gi|392627683|gb|EIY21718.1| recombination protein recR [Bacteroides caccae CL03T12C61]
Locus_64831_Transcript_1/1_Confidence_1.000_Length_337	337	GO:0006355,GO:0006352,GO:0006351,GO:0016987,GO:0003700,GO:0003677	ZP_01960628	rna polymerase ecf-type sigma factor	gi|153807960|ref|ZP_01960628.1|hypothetical protein BACCAC_02246 [Bacteroides caccae ATCC 43185] >gi|423217905|ref|ZP_17204401.1| sigma-70 family RNA polymerase sigma factor [Bacteroides caccae CL03T12C61] >gi|149129569|gb|EDM20783.1| Sigma-70 region 2 [Bacteroides caccae ATCC 43185] >gi|392627408|gb|EIY21443.1| sigma-70 family RNA polymerase sigma factor [Bacteroides caccae CL03T12C61]
Locus_58605_Transcript_1/1_Confidence_1.000_Length_223	223	GO:0016020,GO:0055085,GO:0006810,GO:0005215	ZP_01966720	xanthine uracil permeases	gi|153814052|ref|ZP_01966720.1|hypothetical protein RUMTOR_00260 [Ruminococcus torques ATCC 27756] >gi|317502476|ref|ZP_07960638.1| UraA protein [Lachnospiraceae bacterium 8_1_57FAA] >gi|331087915|ref|ZP_08336839.1| hypothetical protein HMPREF1025_00422 [Lachnospiraceae bacterium 3_1_46FAA] >gi|336438398|ref|ZP_08618034.1| hypothetical protein HMPREF0990_00428 [Lachnospiraceae bacterium 1_1_57FAA…
Locus_1_Transcript_128420/226691_Confidence_1.000_Length_265	265	GO:0016661,GO:0050418,GO:0005737,GO:0055114,GO:0051539,GO:0016491,GO:0051536,GO:0003824,GO:0046872	ZP_01994304	hydroxylamine reductase	gi|153852867|ref|ZP_01994304.1|hypothetical protein DORLON_00286 [Dorea longicatena DSM 13814] >gi|149754509|gb|EDM64440.1| hypothetical protein DORLON_00286 [Dorea longicatena DSM 13814]
Locus_15349_Transcript_1/1_Confidence_1.000_Length_284	284	GO:0055114,GO:0016491,GO:0008998	ZP_01994963	anaerobic ribonucleoside-triphosphate reductase	gi|153853583|ref|ZP_01994963.1|hypothetical protein DORLON_00953 [Dorea longicatena DSM 13814] >gi|149753738|gb|EDM63669.1| anaerobic ribonucleoside-triphosphate reductase [Dorea longicatena DSM 13814]
Locus_24984_Transcript_1/1_Confidence_1.000_Length_231	231	GO:0046872,GO:0008152,GO:0008081,GO:0003824	ZP_01995210	hd domain protein	gi|153853854|ref|ZP_01995210.1|hypothetical protein DORLON_01201 [Dorea longicatena DSM 13814] >gi|149753604|gb|EDM63535.1| HD domain protein [Dorea longicatena DSM 13814]
Locus_45846_Transcript_1/1_Confidence_1.000_Length_218	218	GO:0003918,GO:0006265,GO:0003916,GO:0005694,GO:0006261,GO:0006259,GO:0003677,GO:0000166,GO:0005737,GO:0005524,GO:0016853	ZP_01995549	a subunit	gi|153854250|ref|ZP_01995549.1|hypothetical protein DORLON_01543 [Dorea longicatena DSM 13814] >gi|149753025|gb|EDM62956.1| DNA gyrase, A subunit [Dorea longicatena DSM 13814]
Locus_8625_Transcript_1/1_Confidence_1.000_Length_281	281	GO:0003918,GO:0006265,GO:0003916,GO:0005694,GO:0006261,GO:0003677,GO:0000166,GO:0005737,GO:0005524,GO:0016853	ZP_01995550	dna b subunit	gi|153854251|ref|ZP_01995550.1|hypothetical protein DORLON_01544 [Dorea longicatena DSM 13814] >gi|149753026|gb|EDM62957.1| DNA gyrase, B subunit [Dorea longicatena DSM 13814]
Locus_43182_Transcript_1/1_Confidence_1.000_Length_250	250	GO:0003723,GO:0006278,GO:0003964	ZP_02004659	conserved hypothetical protein [Beggiatoa sp. PS]	gi|153878697|ref|ZP_02004659.1|conserved hypothetical protein [Beggiatoa sp. PS] >gi|152064839|gb|EDN65341.1| conserved hypothetical protein [Beggiatoa sp. PS]
Locus_16228_Transcript_1/1_Confidence_1.000_Length_421	421	GO:0046872,GO:0006355,GO:0008270,GO:0003700	NP_001070244	runt-related transcription factor 1 translocated 1 (cyclin d-related)	gi|154090991|ref|NP_001070244.2|protein CBFA2T1 [Danio rerio] >gi|94734202|emb|CAK04627.1| novel protein similar to vertebrate runt-related transcription factor 1; translocated to, 1 (cyclin D-related) (RUNX1T1) [Danio rerio] >gi|94734526|emb|CAK11451.1| novel protein similar to vertebrate runt-related transcription factor 1; translocated to, 1 (cyclin D-related) (RUNX1T1) [Danio rerio]
Locus_32393_Transcript_1/1_Confidence_1.000_Length_317	317	GO:0006355,GO:0006351,GO:0043565,GO:0007275,GO:0005634,GO:0003700,GO:0003677	ABS70741	homeobox protein hox-b5a-like	gi|154183798|gb|ABS70741.1|Hoxb5a [Haplochromis burtoni]
Locus_12597_Transcript_2/2_Confidence_0.500_Length_810	810	GO:0006508,GO:0004180,GO:0004185	ABS70751	probable serine carboxypeptidase cpvl-like	gi|154183809|gb|ABS70751.1|Cpv-1 [Haplochromis burtoni]
Locus_1_Transcript_177898/226691_Confidence_1.000_Length_983	983	GO:0005634	ABS70763	chromobox protein homolog 5-like	gi|154183822|gb|ABS70763.1|Cbx5 [Haplochromis burtoni]
Locus_15420_Transcript_1/1_Confidence_1.000_Length_271	271	GO:0006355,GO:0006351,GO:0043565,GO:0007275,GO:0005634,GO:0003700,GO:0003677	ABS70767	homeobox protein	gi|154183827|gb|ABS70767.1|Hoxa2a [Haplochromis burtoni]
Locus_33509_Transcript_1/1_Confidence_1.000_Length_375	375	GO:0051287,GO:0004616,GO:0050662,GO:0000166,GO:0055114,GO:0006573,GO:0006098,GO:0016616,GO:0016491,GO:0008442	ABS70777	3-hydroxyisobutyrate dehydrogenase	gi|154183837|gb|ABS70777.1|3-hydroxyisobutyrate dehydrogenase [Haplochromis burtoni]
Locus_29105_Transcript_2/2_Confidence_0.400_Length_247	247	GO:0035091,GO:0007154,GO:0005575	ABS70788	sorting nexin-11	gi|154183849|gb|ABS70788.1|sorting nexin 11 [Haplochromis burtoni]
Locus_343_Transcript_1/4_Confidence_0.769_Length_3628	3628	GO:0016021,GO:0016020	ABS70802	protein lunapark-b	gi|154183865|gb|ABS70802.1|lunapark b [Haplochromis burtoni]
Locus_60709_Transcript_1/1_Confidence_1.000_Length_244	244	GO:0016740,GO:0003677,GO:0006974,GO:0006260,GO:0003676,GO:0003887,GO:0005737,GO:0016779,GO:0006281,GO:0003824,GO:0008408	YP_001415716	dna polymerase alpha subunit	gi|154244758|ref|YP_001415716.1|DNA polymerase III subunit alpha [Xanthobacter autotrophicus Py2] >gi|154158843|gb|ABS66059.1| DNA polymerase III, alpha subunit [Xanthobacter autotrophicus Py2]
Locus_881_Transcript_1/6_Confidence_0.091_Length_2403	2403	GO:0004540,GO:0006568,GO:0004640	XP_001568167	proteophosphoglycan ppg4	gi|154344451|ref|XP_001568167.1|proteophosphoglycan ppg4 [Leishmania braziliensis MHOM/BR/75/M2904] >gi|134065504|emb|CAM43271.1| proteophosphoglycan ppg4 [Leishmania braziliensis MHOM/BR/75/M2904]
Locus_20352_Transcript_1/1_Confidence_1.000_Length_252	252	GO:0016740	ZP_02027619	glycosyl transferase (glycosyl transferase family 2)	gi|154485932|ref|ZP_02027619.1|hypothetical protein BIFADO_00015 [Bifidobacterium adolescentis L2-32] >gi|154085136|gb|EDN84181.1| hypothetical protein BIFADO_00015 [Bifidobacterium adolescentis L2-32]
Locus_14436_Transcript_1/1_Confidence_1.000_Length_267	267	GO:0004553,GO:0005975	ZP_02027940	glycosyl family 43	gi|154486533|ref|ZP_02027940.1|hypothetical protein BIFADO_00348 [Bifidobacterium adolescentis L2-32] >gi|154084396|gb|EDN83441.1| hypothetical protein BIFADO_00348 [Bifidobacterium adolescentis L2-32]
Locus_30963_Transcript_1/2_Confidence_0.625_Length_263	263	GO:0008774,GO:0015976,GO:0055114,GO:0016620,GO:0016491,GO:0006066,GO:0004022,GO:0008152,GO:0046872	ZP_02028151	aldehyde-alcohol dehydrogenase 2	gi|154486744|ref|ZP_02028151.1|hypothetical protein BIFADO_00569 [Bifidobacterium adolescentis L2-32] >gi|154084607|gb|EDN83652.1| aldehyde dehydrogenase (NAD) family protein [Bifidobacterium adolescentis L2-32]
Locus_22403_Transcript_1/1_Confidence_1.000_Length_283	283	GO:0016887,GO:0005524,GO:0000166,GO:0017111,GO:0006200	ZP_02028555	abc atp-binding protein	gi|154487148|ref|ZP_02028555.1|hypothetical protein BIFADO_00988 [Bifidobacterium adolescentis L2-32] >gi|154085011|gb|EDN84056.1| ABC transporter, ATP-binding protein [Bifidobacterium adolescentis L2-32]
Locus_28298_Transcript_1/1_Confidence_1.000_Length_212	212	GO:0016779,GO:0005524,GO:0016740,GO:0008882,GO:0000166	ZP_02028803	bifunctional glutamine-synthetase adenylyltransferase deadenyltransferase	gi|154487396|ref|ZP_02028803.1|hypothetical protein BIFADO_01248 [Bifidobacterium adolescentis L2-32] >gi|154083914|gb|EDN82959.1| [glutamate--ammonia-ligase] adenylyltransferase [Bifidobacterium adolescentis L2-32]
Locus_16763_Transcript_1/1_Confidence_1.000_Length_243	243	GO:0055114,GO:0051920	ZP_02028806	cupin domain protein	gi|154487399|ref|ZP_02028806.1|hypothetical protein BIFADO_01251 [Bifidobacterium adolescentis L2-32] >gi|154083917|gb|EDN82962.1| cupin domain protein [Bifidobacterium adolescentis L2-32]
Locus_21160_Transcript_1/1_Confidence_1.000_Length_220	220	GO:0016876,GO:0005524,GO:0005737,GO:0043039,GO:0000166	ZP_02029270	glutamyl-queuosine trna synthetase	gi|154488153|ref|ZP_02029270.1|hypothetical protein BIFADO_01724 [Bifidobacterium adolescentis L2-32] >gi|154083626|gb|EDN82671.1| tRNA ligase class I (E and Q), catalytic domain protein [Bifidobacterium adolescentis L2-32]
Locus_30697_Transcript_1/1_Confidence_1.000_Length_316	316	GO:0005524,GO:0006772,GO:0004788,GO:0009229	ZP_02029718	thiamine diphosphokinase	gi|154488869|ref|ZP_02029718.1|hypothetical protein BIFADO_02177 [Bifidobacterium adolescentis L2-32] >gi|154083006|gb|EDN82051.1| thiamine diphosphokinase [Bifidobacterium adolescentis L2-32]
Locus_11265_Transcript_1/1_Confidence_1.000_Length_308	308	GO:0005524,GO:0000166,GO:0017111,GO:0006810,GO:0005622	ZP_02029807	type ii iv secretion system protein	gi|154488958|ref|ZP_02029807.1|hypothetical protein BIFADO_02267 [Bifidobacterium adolescentis L2-32] >gi|154083095|gb|EDN82140.1| type II/IV secretion system protein [Bifidobacterium adolescentis L2-32]
Locus_1_Transcript_128403/226691_Confidence_1.000_Length_239	239	GO:0003916,GO:0006265,GO:0004386,GO:0005694,GO:0016787,GO:0003677,GO:0004003,GO:0000166,GO:0005524	ZP_02029944	helicase iv	gi|154489095|ref|ZP_02029944.1|hypothetical protein BIFADO_02407 [Bifidobacterium adolescentis L2-32] >gi|154083232|gb|EDN82277.1| hypothetical protein BIFADO_02407 [Bifidobacterium adolescentis L2-32]
Locus_57125_Transcript_1/1_Confidence_1.000_Length_218	218	GO:0005524,GO:0000166,GO:0017111	ZP_02031111	aaa family	gi|154491485|ref|ZP_02031111.1|hypothetical protein PARMER_01094 [Parabacteroides merdae ATCC 43184] >gi|154088460|gb|EDN87505.1| ATPase, AAA family [Parabacteroides merdae ATCC 43184]
Locus_6745_Transcript_1/1_Confidence_1.000_Length_390	390	GO:0046872,GO:0006508,GO:0003824,GO:0008270,GO:0004222	ZP_02032712	hypothetical protein PARMER_02729 [Parabacteroides merdae ATCC 43184]	gi|154493392|ref|ZP_02032712.1|hypothetical protein PARMER_02729 [Parabacteroides merdae ATCC 43184] >gi|154086602|gb|EDN85647.1| hypothetical protein PARMER_02729 [Parabacteroides merdae ATCC 43184]
Locus_34203_Transcript_1/1_Confidence_1.000_Length_279	279	GO:0009536,GO:0009507	ZP_02033630	hypothetical protein PARMER_03663 [Parabacteroides merdae ATCC 43184]	gi|154494310|ref|ZP_02033630.1|hypothetical protein PARMER_03663 [Parabacteroides merdae ATCC 43184] >gi|154085939|gb|EDN84984.1| hypothetical protein PARMER_03663 [Parabacteroides merdae ATCC 43184]
Locus_4201_Transcript_1/1_Confidence_1.000_Length_307	307	GO:0016740	ZP_02033786	nodulation protein l	gi|154494466|ref|ZP_02033786.1|hypothetical protein PARMER_03821 [Parabacteroides merdae ATCC 43184] >gi|154085910|gb|EDN84955.1| hypothetical protein PARMER_03821 [Parabacteroides merdae ATCC 43184]
Locus_55964_Transcript_1/1_Confidence_1.000_Length_219	219	GO:0008152,GO:0003824	ZP_02034625	alpha-l-rhamnosidase n-terminal domain protein	gi|154495929|ref|ZP_02034625.1|hypothetical protein BACCAP_00209 [Bacteroides capillosus ATCC 29799] >gi|150274812|gb|EDN01868.1| Alpha-L-rhamnosidase N-terminal domain protein [Pseudoflavonifractor capillosus ATCC 29799]
Locus_1_Transcript_114446/226691_Confidence_1.000_Length_237	237	GO:0003918,GO:0006265,GO:0003916,GO:0005694,GO:0006261,GO:0003677,GO:0000166,GO:0005737,GO:0005524,GO:0016853	ZP_02034832	dna b subunit	gi|154496136|ref|ZP_02034832.1|hypothetical protein BACCAP_00420 [Bacteroides capillosus ATCC 29799] >gi|150274691|gb|EDN01755.1| hypothetical protein BACCAP_00420 [Bacteroides capillosus ATCC 29799]
Locus_57425_Transcript_1/1_Confidence_1.000_Length_251	251	GO:0006259,GO:0005694,GO:0005524,GO:0006265,GO:0003918,GO:0003677	ZP_02035074	dna gyrase subunit a	gi|154496378|ref|ZP_02035074.1|hypothetical protein BACCAP_00666 [Bacteroides capillosus ATCC 29799] >gi|150274461|gb|EDN01538.1| DNA gyrase/topoisomerase IV, A subunit [Pseudoflavonifractor capillosus ATCC 29799]
Locus_52015_Transcript_1/1_Confidence_1.000_Length_251	251	GO:0009058	ZP_02036018	group 1 family protein	gi|154497322|ref|ZP_02036018.1|hypothetical protein BACCAP_01615 [Bacteroides capillosus ATCC 29799] >gi|150273721|gb|EDN00849.1| glycosyltransferase, group 1 family protein [Pseudoflavonifractor capillosus ATCC 29799]
Locus_66191_Transcript_1/1_Confidence_1.000_Length_243	243	GO:0008270,GO:0005622	ZP_02036653	hypothetical protein BACCAP_02264 [Bacteroides capillosus ATCC 29799]	gi|154498275|ref|ZP_02036653.1|hypothetical protein BACCAP_02264 [Bacteroides capillosus ATCC 29799] >gi|150272822|gb|EDM99990.1| hypothetical protein BACCAP_02264 [Pseudoflavonifractor capillosus ATCC 29799]
Locus_43611_Transcript_1/1_Confidence_1.000_Length_251	251	GO:0006260,GO:0006281,GO:0003911,GO:0005622	ZP_02037025	dna ligase (nad+)	gi|154498647|ref|ZP_02037025.1|hypothetical protein BACCAP_02637 [Bacteroides capillosus ATCC 29799] >gi|150272386|gb|EDM99580.1| DNA ligase (NAD+) [Pseudoflavonifractor capillosus ATCC 29799]
Locus_10372_Transcript_1/1_Confidence_1.000_Length_265	265	GO:0006355,GO:0006352,GO:0006351,GO:0016987,GO:0003700,GO:0003677	ZP_02038386	rna polymerase sigma-g factor	gi|154500348|ref|ZP_02038386.1|hypothetical protein BACCAP_04015 [Bacteroides capillosus ATCC 29799] >gi|150270853|gb|EDM98136.1| hypothetical protein BACCAP_04015 [Bacteroides capillosus ATCC 29799]
Locus_22104_Transcript_1/1_Confidence_1.000_Length_371	371	GO:0016021,GO:0016020,GO:0015693,GO:0006812,GO:0015662,GO:0016787,GO:0000166,GO:0015444,GO:0005524,GO:0006754,GO:0003824,GO:0046872,GO:0008152,GO:0016820	ZP_02038897	magnesium-importing atpase	gi|154500859|ref|ZP_02038897.1|hypothetical protein BACCAP_04544 [Bacteroides capillosus ATCC 29799] >gi|150270359|gb|EDM97685.1| magnesium-importing ATPase [Pseudoflavonifractor capillosus ATCC 29799]
Locus_1_Transcript_128355/226691_Confidence_1.000_Length_207	207	GO:0016887,GO:0005524,GO:0000166,GO:0017111,GO:0006200	ZP_02042592	abc atp-binding protein	gi|154505854|ref|ZP_02042592.1|hypothetical protein RUMGNA_03395 [Ruminococcus gnavus ATCC 29149] >gi|336432167|ref|ZP_08612006.1| hypothetical protein HMPREF0991_01125 [Lachnospiraceae bacterium 2_1_58FAA] >gi|153793872|gb|EDN76292.1| hypothetical protein RUMGNA_03395 [Ruminococcus gnavus ATCC 29149] >gi|336019326|gb|EGN49052.1| hypothetical protein HMPREF0991_01125 [Lachnospiraceae bacterium 2_…
Locus_1783_Transcript_11/11_Confidence_0.295_Length_1010	1010	GO:0016740,GO:0004515,GO:0009058,GO:0005737,GO:0000166,GO:0005794,GO:0005524,GO:0019363,GO:0016779,GO:0009435	ABS86775	nicotinamide nucleotide adenylyltransferase 2	gi|154795563|gb|ABS86775.1|nicotinamide nucleotide adenylyltransferase 2 [Salmo salar]
Locus_43999_Transcript_1/1_Confidence_1.000_Length_264	264	GO:0016301,GO:0005083,GO:0016310	ABU49432	mitogen-activated protein kinase kinase kinase kinase 4	gi|156106267|gb|ABU49432.1|mitogen-activated protein kinase kinase kinase kinase 4-like protein [Oncorhynchus mykiss]
Locus_1_Transcript_161429/226691_Confidence_1.000_Length_3783	3783	GO:0051301,GO:0006468,GO:0030496,GO:0005634,GO:0005524,GO:0006355,GO:0016301,GO:0016020,GO:0007155,GO:0007049,GO:0004674,GO:0006351,GO:0004672,GO:0032154,GO:0030027,GO:0000166,GO:0030054,GO:0005737,GO:0016310,GO:0007165,GO:0042995,GO:0005622,GO:0016772,GO:0005856,GO:0016740,GO:0004697	AAI51830	serine threonine-protein kinase n2	gi|156229814|gb|AAI51830.1|Zgc:153916 protein [Danio rerio]
Locus_9470_Transcript_1/1_Confidence_1.000_Length_503	503	GO:0000781,GO:0042162,GO:0042803,GO:0000723,GO:0005634,GO:0003677	AAI52523	loc566954 protein	gi|156229835|gb|AAI52523.1|LOC566954 protein [Danio rerio]
Locus_1_Transcript_137502/226691_Confidence_1.000_Length_992	992	GO:0003674,GO:0016021,GO:0016020,GO:0008150	AAI51988	im:6896251 protein	gi|156230299|gb|AAI51988.1|Im:6896251 protein [Danio rerio]
Locus_2327_Transcript_2/6_Confidence_0.231_Length_1532	1532	GO:0004373,GO:0005978,GO:0005575	ABU62630	glycogen synthase	gi|156254254|gb|ABU62630.1|glycogen synthase [Oreochromis mossambicus]
Locus_1_Transcript_173891/226691_Confidence_1.000_Length_906	906	GO:0005581	XP_001621948	cuticle collagen 3a3	gi|156349174|ref|XP_001621948.1|hypothetical protein NEMVEDRAFT_v1g143109 [Nematostella vectensis] >gi|156208312|gb|EDO29848.1| predicted protein [Nematostella vectensis]
Locus_8666_Transcript_2/8_Confidence_0.600_Length_2338	2338	GO:0006904,GO:0016192	XP_001624478	vesicle protein sorting-associated	gi|156358339|ref|XP_001624478.1|predicted protein [Nematostella vectensis] >gi|156211261|gb|EDO32378.1| predicted protein [Nematostella vectensis]
Locus_16419_Transcript_2/2_Confidence_0.833_Length_402	402	GO:0005543,GO:0005089,GO:0035023,GO:0005622	XP_001627731	predicted protein [Nematostella vectensis]	gi|156368500|ref|XP_001627731.1|predicted protein [Nematostella vectensis] >gi|156214650|gb|EDO35631.1| predicted protein [Nematostella vectensis]
Locus_18807_Transcript_1/1_Confidence_1.000_Length_245	245	GO:0016301,GO:0016310,GO:0006793,GO:0008976,GO:0005575	XP_001628249	polyphosphate kinase 2 family	gi|156369977|ref|XP_001628249.1|predicted protein [Nematostella vectensis] >gi|156215221|gb|EDO36186.1| predicted protein [Nematostella vectensis]
Locus_32557_Transcript_1/1_Confidence_1.000_Length_1087	1087	GO:0006508,GO:0004252,GO:0005509,GO:0016787,GO:0003824,GO:0008233,GO:0006956,GO:0005576	ABU63968	ca2+-dependent complex c1r c1s subunit	gi|156454683|gb|ABU63968.1|Ca2+-dependent complex C1R/C1S subunit [Perca flavescens]
Locus_59925_Transcript_1/1_Confidence_1.000_Length_256	256	GO:0004872,GO:0016021	NP_001096038	anthrax toxin receptor 1-like	gi|156523281|ref|NP_001096038.1|anthrax toxin receptor 2b precursor [Danio rerio] >gi|151335854|gb|ABS00409.1| capillary morphogenesis protein 2B [Danio rerio]
Locus_26454_Transcript_1/1_Confidence_1.000_Length_1391	1391	GO:0003674,GO:0008150,GO:0005575	NP_001096211	upf0501 protein kiaa1430 homolog	gi|156717342|ref|NP_001096211.1|UPF0501 protein KIAA1430 homolog [Xenopus (Silurana) tropicalis] >gi|160395548|sp|A4IJ15.1|K1430_XENTR RecName: Full=UPF0501 protein KIAA1430 homolog >gi|134026244|gb|AAI36238.1| LOC100124762 protein [Xenopus (Silurana) tropicalis]
Locus_44847_Transcript_1/1_Confidence_1.000_Length_203	203	GO:0006950	NP_266538	osmotically inducible protein c	gi|15672364|ref|NP_266538.1|hypothetical protein L186839 [Lactococcus lactis subsp. lactis Il1403] >gi|385829950|ref|YP_005867763.1| osmotically inducible protein C [Lactococcus lactis subsp. lactis CV56] >gi|418038537|ref|ZP_12676866.1| hypothetical protein LLCRE1631_01673 [Lactococcus lactis subsp. cremoris CNCM I-1631] >gi|12723254|gb|AAK04480.1|AE006275_4 conserved hypothetical protein [Lacto…
Locus_60251_Transcript_1/1_Confidence_1.000_Length_307	307	GO:0055114,GO:0016491,GO:0016021,GO:0008750,GO:0015992,GO:0050661	AAI52643	nad mitochondrial	gi|156914913|gb|AAI52643.1|Nnt protein [Danio rerio] >gi|189441737|gb|AAI67531.1| LOC100170519 protein [Xenopus (Silurana) tropicalis]
Locus_139_Transcript_7/11_Confidence_0.422_Length_924	924	GO:0008009,GO:0006955,GO:0005576	BAF79875	cxc chemokine	gi|157060219|dbj|BAF79875.1|CXC chemokine [Paralichthys olivaceus]
Locus_1_Transcript_203972/226691_Confidence_1.000_Length_1342	1342	GO:0004222,GO:0016787,GO:0008270,GO:0008237,GO:0031012,GO:0008233,GO:0006508,GO:0046872,GO:0008152	BAB68366	matrix metalloproteinase-9	gi|15718389|dbj|BAB68366.1|gelatinase [Paralichthys olivaceus]
Locus_28037_Transcript_1/1_Confidence_1.000_Length_297	297	GO:0016791,GO:0016311,GO:0004872,GO:0016787,GO:0006470,GO:0004725,GO:0004721	AAL05975	af190145_1receptor ptp-like protein ia-2beta	gi|15718461|gb|AAL05975.1|AF190145_1receptor PTP-like protein IA-2beta [Danio rerio]
Locus_23317_Transcript_1/1_Confidence_1.000_Length_354	354	GO:0004983,GO:0004872,GO:0016021,GO:0004930,GO:0004871,GO:0007165,GO:0007186	NP_001098074	neuropeptide y receptor y8b	gi|157265553|ref|NP_001098074.1|neuropeptide Y/peptide YY receptor Npy8br [Takifugu rubripes] >gi|156615971|gb|ABU87349.1| Npy8br protein [Takifugu rubripes]
Locus_1_Transcript_172550/226691_Confidence_1.000_Length_489	489	GO:0016301,GO:0004756,GO:0005524,GO:0016310,GO:0003824	NP_001004295	selenophosphate synthetase 2	gi|157276601|ref|NP_001004295.2|selenophosphate synthetase 2 [Danio rerio]
Locus_1_Transcript_153983/226691_Confidence_1.000_Length_970	970	GO:0000228	NP_001098161	cohesin subunit rad21	gi|157278125|ref|NP_001098161.1|cohesin subunit Rad21 [Oryzias latipes] >gi|41349742|dbj|BAD08302.1| cohesin subunit Rad21 [Oryzias latipes]
Locus_2870_Transcript_3/3_Confidence_0.714_Length_1465	1465	GO:0006915,GO:0005730,GO:0005634	NP_001098180	protein yippee-like 3-like	gi|157278161|ref|NP_001098180.1|protein yippee-like 3 [Oryzias latipes] >gi|348533079|ref|XP_003454033.1| PREDICTED: protein yippee-like 3-like [Oreochromis niloticus] >gi|82083881|sp|Q65Z54.1|YPEL3_ORYLA RecName: Full=Protein yippee-like 3; AltName: Full=Protein yippee-like a >gi|52214089|dbj|BAD51391.1| yippee-like a [Oryzias latipes]
Locus_27248_Transcript_3/10_Confidence_0.367_Length_815	815	GO:0004222,GO:0016787,GO:0008270,GO:0005581,GO:0008237,GO:0031012,GO:0008233,GO:0006508,GO:0046872,GO:0008152,GO:0005509	NP_001098185	collagenase 3-like	gi|157278171|ref|NP_001098185.1|collagenase precursor [Oryzias latipes] >gi|71361197|dbj|BAE16357.1| collagenase [Oryzias latipes]
Locus_10061_Transcript_1/2_Confidence_0.750_Length_1158	1158	GO:0020037,GO:0004872	NP_001098199	progestin receptor membrane component 2	gi|157278199|ref|NP_001098199.1|progestin receptor membrane component 2 [Oryzias latipes] >gi|78675273|dbj|BAE47697.1| progestin receptor membrane component 2 [Oryzias latipes] >gi|78675275|dbj|BAE47698.1| progestin receptor membrane component 2 [Oryzias latipes]
Locus_71_Transcript_12/15_Confidence_0.663_Length_2133	2133	GO:0006355,GO:0006351,GO:0005634,GO:0003677	NP_001098202	bhlh protein dec1b	gi|157278205|ref|NP_001098202.1|bHLH protein DEC1b [Oryzias latipes] >gi|86355059|dbj|BAE78764.1| bHLH protein DEC1b [Oryzias latipes]
Locus_27927_Transcript_1/1_Confidence_1.000_Length_350	350	GO:0016740,GO:0032580,GO:0016021,GO:0016020,GO:0016757,GO:0036065,GO:0005794,GO:0008417,GO:0006486	NP_001098246	alpha3-fucosyltransferase precursor	gi|157278289|ref|NP_001098246.1|alpha3-fucosyltransferase precursor [Oryzias latipes] >gi|58864750|emb|CAI52069.1| alpha3-fucosyltransferase [Oryzias latipes]
Locus_1436_Transcript_2/3_Confidence_0.750_Length_1086	1086	GO:0046872,GO:0003676,GO:0008270	NP_001098254	zinc finger protein 183	gi|157278305|ref|NP_001098254.1|zinc finger protein 183 [Oryzias latipes] >gi|40891600|gb|AAR97526.1| zinc finger protein 183 [Oryzias latipes]
Locus_1_Transcript_183205/226691_Confidence_1.000_Length_644	644	GO:0007276	NP_001098265	spindlin protein c	gi|157278327|ref|NP_001098265.1|spindlin protein C [Oryzias latipes] >gi|48857059|gb|AAT47136.1| spindlin protein C [Oryzias latipes]
Locus_1108_Transcript_1/2_Confidence_0.833_Length_894	894	GO:0005509,GO:0004859,GO:0005544	NP_001098295	annexin max3	gi|157278387|ref|NP_001098295.1|annexin max3 [Oryzias latipes] >gi|3288570|emb|CAA72124.1| annexin max3 [Oryzias latipes]
Locus_1_Transcript_150975/226691_Confidence_1.000_Length_239	239	GO:0046872,GO:0018149,GO:0003810	NP_001098300	embryonic transglutaminase	gi|157278397|ref|NP_001098300.1|embryonic transglutaminase [Oryzias latipes] >gi|34419182|dbj|BAC84967.1| embryonic transglutaminase [Oryzias latipes]
Locus_1_Transcript_118815/226691_Confidence_1.000_Length_822	822	GO:0006508,GO:0004252,GO:0008236,GO:0016787,GO:0003824,GO:0008233	NP_001098301	tissue-type plasminogen activator precursor	gi|157278399|ref|NP_001098301.1|tissue-type plasminogen activator precursor [Oryzias latipes] >gi|63002598|dbj|BAD97813.1| tissue-type plasminogen activator [Oryzias latipes]
Locus_15281_Transcript_1/1_Confidence_1.000_Length_268	268	GO:0016740,GO:0032580,GO:0016021,GO:0016020,GO:0016757,GO:0036065,GO:0005794,GO:0008417,GO:0006486	NP_001098305	alpha-( )-fucosyltransferase-like	gi|157278405|ref|NP_001098305.1|alpha3-fucosyltransferase [Oryzias latipes] >gi|58864748|emb|CAI52068.1| alpha3-fucosyltransferase [Oryzias latipes]
Locus_8588_Transcript_1/2_Confidence_0.833_Length_2095	2095	GO:0055114,GO:0016491,GO:0005737,GO:0016620,GO:0008152,GO:0004029	NP_001098318	aldehyde dehydrogenase family 9 member a1-a	gi|157278431|ref|NP_001098318.1|aldehyde dehydrogenase family 9 member A1 [Oryzias latipes] >gi|123912467|sp|Q19A30.1|AL9A1_ORYLA RecName: Full=Aldehyde dehydrogenase family 9 member A1 >gi|106897063|gb|ABF83193.1| betaine aldehyde dehydrogenase [Oryzias latipes]
Locus_7662_Transcript_1/2_Confidence_0.833_Length_2039	2039	GO:0005507,GO:0016021,GO:0016020,GO:0030001,GO:0006812,GO:0015662,GO:0016787,GO:0046034,GO:0000166,GO:0005524,GO:0003824,GO:0006825,GO:0046872,GO:0043682,GO:0008152	NP_001098326	embryonic ectoderm development protein	gi|157278447|ref|NP_001098326.1|embryonic ectoderm development protein [Oryzias latipes] >gi|48147237|dbj|BAD22546.1| embryonic ectoderm development protein [Oryzias latipes]
Locus_26009_Transcript_1/1_Confidence_1.000_Length_434	434	GO:0008150,GO:0005575	NP_001098334	germ cell-less protein	gi|157278465|ref|NP_001098334.1|germ cell-less protein [Oryzias latipes] >gi|13957745|gb|AAK50633.1|AF355473_1 germ cell-less protein [Oryzias latipes]
Locus_58164_Transcript_1/1_Confidence_1.000_Length_329	329	GO:0016740,GO:0016021,GO:0016020,GO:0016757,GO:0005794,GO:0008373,GO:0006486,GO:0030173,GO:0008118	NP_001098342	alpha- -sialyltransferase st3gal iii	gi|157278481|ref|NP_001098342.1|alpha-2,3-sialyltransferase ST3Gal III [Oryzias latipes] >gi|56797986|emb|CAI39229.1| alpha-2,3-sialyltransferase ST3Gal III [Oryzias latipes]
Locus_1_Transcript_111199/226691_Confidence_1.000_Length_766	766	GO:0005179,GO:0005576	NP_001098361	adrenomedullin 3 precursor	gi|157278519|ref|NP_001098361.1|adrenomedullin 3 precursor [Oryzias latipes] >gi|116062115|dbj|BAF34690.1| adrenomedullin 3 [Oryzias latipes]
Locus_1693_Transcript_4/5_Confidence_0.840_Length_1339	1339	GO:0005179,GO:0005576,GO:0042311	NP_001098364	calcitonin gene-related peptide precursor	gi|157278525|ref|NP_001098364.1|calcitonin gene-related peptide 2 precursor [Oryzias latipes] >gi|116062123|dbj|BAF34694.1| calcitonin gene-related peptide 2 [Oryzias latipes]
Locus_9271_Transcript_1/1_Confidence_1.000_Length_804	804	GO:0005179,GO:0005576	NP_001098365	calcitonin 2 precursor	gi|157278529|ref|NP_001098365.1|calcitonin 2 precursor [Oryzias latipes] >gi|116062127|dbj|BAF34696.1| calcitonin 2 [Oryzias latipes]
Locus_1662_Transcript_2/3_Confidence_0.400_Length_1528	1528	GO:0006508,GO:0004252,GO:0005044,GO:0008236,GO:0016787,GO:0016020,GO:0003824,GO:0008233	NP_001098369	enteropeptidase-2 [Oryzias latipes]	gi|157278537|ref|NP_001098369.1|enteropeptidase-2 [Oryzias latipes] >gi|145966012|dbj|BAF57204.1| enteropeptidase-2 [Oryzias latipes]
Locus_21721_Transcript_1/1_Confidence_1.000_Length_705	705	GO:0006546,GO:0005960	ABV31710	protein fam206a	gi|157285978|gb|ABV31710.1|transposase [Salmo salar]
Locus_58729_Transcript_1/1_Confidence_1.000_Length_246	246	GO:0004386,GO:0003677,GO:0016787,GO:0003676,GO:0000166,GO:0005524,GO:0006355,GO:0006351,GO:0016817	YP_001476964	rna polymerase-associated protein rapa	gi|157368975|ref|YP_001476964.1|ATP-dependent helicase HepA [Serratia proteamaculans 568] >gi|189029426|sp|A8G9P6.1|RAPA_SERP5 RecName: Full=RNA polymerase-associated protein RapA; AltName: Full=ATP-dependent helicase HepA >gi|157320739|gb|ABV39836.1| SNF2-related protein [Serratia proteamaculans 568]
Locus_57150_Transcript_1/1_Confidence_1.000_Length_225	225	GO:0016021,GO:0016020,GO:0055085,GO:0006810,GO:0005886	YP_001478709	subfamily drug resistance transporter	gi|157370720|ref|YP_001478709.1|EmrB/QacA family drug resistance transporter [Serratia proteamaculans 568] >gi|157322484|gb|ABV41581.1| drug resistance transporter, EmrB/QacA subfamily [Serratia proteamaculans 568]
Locus_25493_Transcript_1/1_Confidence_1.000_Length_410	410	GO:0006355,GO:0006351,GO:0003700,GO:0003677	YP_001480658	family transcriptional regulator	gi|157372669|ref|YP_001480658.1|LysR family transcriptional regulator [Serratia proteamaculans 568] >gi|157324433|gb|ABV43530.1| transcriptional regulator, LysR family [Serratia proteamaculans 568]
Locus_1265_Transcript_6/10_Confidence_0.581_Length_3147	3147	GO:0003723,GO:0003676,GO:0006412,GO:0005737,GO:0000166,GO:0005634	NP_001025137	trna selenocysteine 1-associated protein 1-like	gi|157384980|ref|NP_001025137.2|tRNA selenocysteine 1-associated protein 1-like [Danio rerio]
Locus_840_Transcript_3/7_Confidence_0.833_Length_5159	5159	GO:0004983,GO:0004872,GO:0016021,GO:0004930,GO:0004871,GO:0007165,GO:0007186	NP_001098693	neuropeptide y receptor 2 precursor	gi|157412304|ref|NP_001098693.1|neuropeptide Y receptor 2 precursor [Takifugu rubripes] >gi|156615963|gb|ABU87345.1| Npy2r protein [Takifugu rubripes]
Locus_1_Transcript_154142/226691_Confidence_1.000_Length_271	271	GO:0035556,GO:0004872,GO:0016021,GO:0004930,GO:0055085,GO:0007186,GO:0005622	NP_001098703	g protein-coupled receptor 155	gi|157412322|ref|NP_001098703.1|G protein-coupled receptor 155 [Takifugu rubripes] >gi|94482869|gb|ABF22483.1| G protein-coupled receptor 155 [Takifugu rubripes]
Locus_1_Transcript_161998/226691_Confidence_1.000_Length_1511	1511	GO:0046872,GO:0006508,GO:0008237,GO:0016787,GO:0008233,GO:0008270,GO:0004222,GO:0005576	AAI53307	loc566044 protein	gi|157422789|gb|AAI53307.1|LOC566044 protein [Danio rerio]
Locus_1904_Transcript_11/14_Confidence_0.640_Length_6747	6747	GO:0003674,GO:0008150,GO:0005575	AAI53564	zgc:112982 protein	gi|157423053|gb|AAI53564.1|Zgc:112982 protein [Danio rerio]
Locus_47097_Transcript_1/1_Confidence_1.000_Length_321	321	GO:0005515	CAP08016	leucine-rich repeat transmembrane protein flrt3-like	gi|157676763|emb|CAP08016.1|unnamed protein product [Danio rerio]
Locus_23921_Transcript_1/1_Confidence_1.000_Length_469	469	GO:0016337,GO:0045202,GO:0030054,GO:0006915,GO:0005737,GO:0048471,GO:0005515,GO:0007155,GO:0019717	NP_001100466	cytoplasmic fmr1 interacting protein 2	gi|157819571|ref|NP_001100466.1|cytoplasmic FMR1 interacting protein 2 [Rattus norvegicus] >gi|149052349|gb|EDM04166.1| cytoplasmic FMR1 interacting protein 2 (predicted) [Rattus norvegicus]
Locus_49590_Transcript_1/1_Confidence_1.000_Length_215	215	GO:0006271,GO:0000278,GO:0005654,GO:0000084,GO:0005515	2Q9Q_A	achain the crystal structure of full length human gins complex	gi|157835874|pdb|2Q9Q|AChain A, The Crystal Structure Of Full Length Human Gins Complex >gi|157835878|pdb|2Q9Q|E Chain E, The Crystal Structure Of Full Length Human Gins Complex
Locus_19024_Transcript_1/1_Confidence_1.000_Length_469	469	GO:0006857,GO:0016021,GO:0016020,GO:0006810,GO:0005215	ABV82968	solute carrier family 15 member 1	gi|157838578|gb|ABV82968.1|intestinal peptide transporter [Sebastes nebulosus]
Locus_1_Transcript_203843/226691_Confidence_1.000_Length_657	657	GO:0017153,GO:0016020,GO:0006835	NP_001103173	excitatory amino acid transporter 4	gi|157841240|ref|NP_001103173.1|excitatory amino acid transporter 4 [Danio rerio] >gi|156230842|gb|AAI51993.1| Zgc:171923 protein [Danio rerio]
Locus_1_Transcript_135034/226691_Confidence_1.000_Length_784	784	GO:0022857,GO:0016021,GO:0055085	NP_001103169	solute carrier family 22 member 15-like	gi|157841272|ref|NP_001103169.1|uncharacterized protein LOC555262 [Danio rerio] >gi|156229823|gb|AAI51833.1| Zgc:165580 protein [Danio rerio]
Locus_33498_Transcript_1/1_Confidence_1.000_Length_614	614	GO:0001525,GO:0004872,GO:0004930,GO:0004871,GO:0016021,GO:0070915,GO:0007165,GO:0007186	ABW04134	lysophosphatidic acid receptor 2-like	gi|157929892|gb|ABW04134.1|lysophosphatidic acid G protein coupled receptor 4 [Epinephelus coioides]
Locus_1_Transcript_176643/226691_Confidence_1.000_Length_569	569	GO:0006102,GO:0051287,GO:0006099,GO:0055114,GO:0016616,GO:0016491,GO:0004450,GO:0046872,GO:0000287	AAI53922	idh1 protein	gi|158253463|gb|AAI53922.1|Idh1 protein [Danio rerio]
Locus_11864_Transcript_1/1_Confidence_1.000_Length_863	863	GO:0020037,GO:0042787,GO:0007283,GO:0005085,GO:0005743,GO:0005634,GO:0005737,GO:0008270,GO:0016567,GO:0006281,GO:0006886,GO:0005622,GO:0004842,GO:0005515	AAI48319	e3 ubiquitin-protein ligase herc2-like	gi|158253947|gb|AAI48319.1|HERC2 protein [Homo sapiens]
Locus_16833_Transcript_1/1_Confidence_1.000_Length_392	392	GO:0016301,GO:0046488,GO:0016310,GO:0046854,GO:0016307	AAI53961	phosphatidylinositol-4-phosphate 5- type gamma	gi|158253975|gb|AAI53961.1|LOC798876 protein [Danio rerio]
Locus_1_Transcript_187041/226691_Confidence_1.000_Length_693	693	GO:0009952,GO:0004872,GO:0003677	NP_956570	novel protein (zgc:56355)	gi|158517898|ref|NP_956570.2|nuclear receptor corepressor 1 [Danio rerio] >gi|118176016|gb|ABK76313.1| nuclear receptor co-repressor [Danio rerio]
Locus_17713_Transcript_1/1_Confidence_1.000_Length_487	487	GO:0043565,GO:0043401,GO:0003700,GO:0003677,GO:0005634,GO:0008270,GO:0006355,GO:0004872,GO:0048384,GO:0046872,GO:0006351,GO:0003708,GO:0003707	ABW77511	retinoic acid receptor gamma	gi|158702320|gb|ABW77511.1|retinoic acid receptor gamma a [Salmo salar]
Locus_13431_Transcript_1/1_Confidence_1.000_Length_242	242	GO:0038032,GO:0007275,GO:0004871,GO:0007165,GO:0005622	ABW82156	axin 2 ( axil) isoform cra_a	gi|158905354|gb|ABW82156.1|axin 2 [Pantherophis guttatus]
Locus_1_Transcript_211240/226691_Confidence_1.000_Length_267	267	GO:0004347,GO:0005737,GO:0006096,GO:0016853,GO:0006094	BAF91561	glucose-6-phosphate isomerase	gi|158936892|dbj|BAF91561.1|phosphoglucose isomerase-2 [Anguilla anguilla]
Locus_34246_Transcript_1/1_Confidence_1.000_Length_311	311	GO:0016301,GO:0016310	NP_350084	ribokinase family sugar kinase	gi|15896735|ref|NP_350084.1|ribokinase sugar kinase [Clostridium acetobutylicum ATCC 824] >gi|337738703|ref|YP_004638150.1| ribokinase sugar kinase [Clostridium acetobutylicum DSM 1731] >gi|384460214|ref|YP_005672634.1| sugar kinase [Clostridium acetobutylicum EA 2018] >gi|15026589|gb|AAK81424.1|AE007846_15 Sugar kinase, ribokinase family [Clostridium acetobutylicum ATCC 824] >gi|325510903|gb|ADZ…
Locus_14902_Transcript_1/1_Confidence_1.000_Length_653	653	GO:0007155,GO:0016020,GO:0005173	ABW91106	kit ligand	gi|159149094|gb|ABW91106.1|kit ligand [Gasterosteus aculeatus aculeatus] >gi|159149106|gb|ABW91112.1| kit ligand [Gasterosteus aculeatus aculeatus]
Locus_5264_Transcript_2/3_Confidence_0.500_Length_3037	3037	GO:0010923,GO:0019902	AAI54765	loc560147 protein	gi|159155118|gb|AAI54765.1|LOC560147 protein [Danio rerio]
Locus_1_Transcript_212186/226691_Confidence_1.000_Length_299	299	GO:0061133,GO:0000502,GO:0005737,GO:0043248,GO:0005634	AAI54826	adrm1b protein	gi|159155275|gb|AAI54826.1|Adrm1b protein [Danio rerio]
Locus_17761_Transcript_1/1_Confidence_1.000_Length_519	519	GO:0006915,GO:0005719	AAI54472	cat eye syndrome critical region protein 2	gi|159155373|gb|AAI54472.1|LOC799918 protein [Danio rerio]
Locus_1_Transcript_146696/226691_Confidence_1.000_Length_985	985	GO:0004221,GO:0006511	AAI54416	c13orf22 homolog ( sapiens) like	gi|159155870|gb|AAI54416.1|C13orf22 homolog (H. sapiens), like [Danio rerio]
Locus_1_Transcript_154023/226691_Confidence_1.000_Length_513	513	GO:0046872,GO:0020037,GO:0042221,GO:0005575	AAI54825	cyb5a protein	gi|159156005|gb|AAI54825.1|Cyb5a protein [Danio rerio]
Locus_1_Transcript_146179/226691_Confidence_1.000_Length_379	379	GO:0051082,GO:0005509,GO:0006457,GO:0005783	CAP19518	like 2	gi|159570628|emb|CAP19518.1|calreticulin, like 2 [Danio rerio]
Locus_1_Transcript_108141/226691_Confidence_1.000_Length_586	586	GO:0051056,GO:0007264,GO:0007165,GO:0005622,GO:0005085	CAP19487	ral guanine nucleotide dissociation stimulator-like 1	gi|159570816|emb|CAP19487.1|novel protein similar to H.sapiens ral guanine nucleotide dissociation stimulator (zgc:77299) [Danio rerio]
Locus_51928_Transcript_1/1_Confidence_1.000_Length_242	242	GO:0006260,GO:0016779,GO:0016740,GO:0003887,GO:0009360,GO:0003677	1JQL_B	dna polymerase delta subunit	gi|15988191|pdb|1JQL|BChain B, Mechanism Of Processivity Clamp Opening By The Delta Subunit Wrench Of The Clamp Loader Complex Of E. Coli Dna Polymerase Iii: Structure Of Beta-Delta (1-140)
Locus_1_Transcript_159433/226691_Confidence_1.000_Length_580	580	GO:0016075,GO:0003723,GO:0004525,GO:0006396,GO:0003725,GO:0005622	NP_001103942	ribonuclease 3	gi|160333099|ref|NP_001103942.1|ribonuclease 3 [Danio rerio] >gi|124481653|gb|AAI33135.1| Zgc:158612 [Danio rerio]
Locus_1_Transcript_110004/226691_Confidence_1.000_Length_1311	1311	GO:0046872,GO:0051056,GO:0035556,GO:0005509,GO:0007264,GO:0005622,GO:0005085	NP_001103934	ras guanyl-releasing protein 3	gi|160333122|ref|NP_001103934.1|ras guanyl-releasing protein 3 [Danio rerio] >gi|141795264|gb|AAI39528.1| Zgc:162151 protein [Danio rerio]
Locus_3140_Transcript_5/12_Confidence_0.135_Length_2333	2333	GO:0030902,GO:0007178,GO:0004675,GO:0004674,GO:0016020,GO:0004672,GO:0001501,GO:0005024,GO:0006468,GO:0005524,GO:0017002,GO:0051216,GO:0004872,GO:0001755,GO:0032924,GO:0016772,GO:0004702	NP_001103748	activin receptor type-2a precursor	gi|160333324|ref|NP_001103748.1|activin receptor type-2A precursor [Danio rerio] >gi|158832370|dbj|BAF91265.1| activin receptor [Danio rerio]
Locus_5115_Transcript_1/2_Confidence_0.667_Length_956	956	GO:0046872,GO:0008270	NP_001103874	ring finger protein 180	gi|160333692|ref|NP_001103874.1|RING finger protein 180 [Danio rerio] >gi|159155242|gb|AAI54783.1| Rnf180 protein [Danio rerio]
Locus_3224_Transcript_1/5_Confidence_0.300_Length_1267	1267	GO:0003854,GO:0055114,GO:0016491,GO:0000166,GO:0016616,GO:0006694,GO:0016853,GO:0005575	AAI55182	hydroxy-delta-5-steroid 3 beta- and steroid delta-isomerase	gi|160773207|gb|AAI55182.1|Hsd3b7 protein [Danio rerio]
Locus_28561_Transcript_1/1_Confidence_1.000_Length_432	432	GO:0005543	AAI55333	loc100001129 protein	gi|160774064|gb|AAI55333.1|LOC100001129 protein [Danio rerio]
Locus_1_Transcript_210872/226691_Confidence_1.000_Length_335	335	GO:0055114,GO:0016491,GO:0003995,GO:0008152,GO:0016627,GO:0050660	AAI55202	acadvl protein	gi|160774198|gb|AAI55202.1|Acadvl protein [Danio rerio]
Locus_54156_Transcript_1/1_Confidence_1.000_Length_224	224	GO:0016740,GO:0032259,GO:0003684,GO:0008168,GO:0003677,GO:0006974,GO:0000166,GO:0017111,GO:0005524,GO:0006281,GO:0046872	YP_001560549	dna repair protein	gi|160881581|ref|YP_001560549.1|DNA repair protein RadA [Clostridium phytofermentans ISDg] >gi|160430247|gb|ABX43810.1| DNA repair protein RadA [Clostridium phytofermentans ISDg]
Locus_25095_Transcript_1/1_Confidence_1.000_Length_223	223	GO:0004180,GO:0004872,GO:0016020,GO:0009279,GO:0006810,GO:0005886,GO:0005215	ZP_02068763	family -linked outer membrane protein	gi|160887760|ref|ZP_02068763.1|hypothetical protein BACUNI_00163 [Bacteroides uniformis ATCC 8492] >gi|317478058|ref|ZP_07937239.1| TonB dependent receptor [Bacteroides sp. 4_1_36] >gi|156862702|gb|EDO56133.1| TonB-linked outer membrane protein, SusC/RagA family [Bacteroides uniformis ATCC 8492] >gi|316905779|gb|EFV27552.1| TonB dependent receptor [Bacteroides sp. 4_1_36]
Locus_32066_Transcript_1/1_Confidence_1.000_Length_347	347	GO:0055114,GO:0016491,GO:0000166,GO:0004735,GO:0006561	ZP_02069026	pyrroline-5-carboxylate reductase	gi|160888023|ref|ZP_02069026.1|hypothetical protein BACUNI_00429 [Bacteroides uniformis ATCC 8492] >gi|317478593|ref|ZP_07937750.1| pyrroline-5-carboxylate reductase [Bacteroides sp. 4_1_36] >gi|156862522|gb|EDO55953.1| pyrroline-5-carboxylate reductase [Bacteroides uniformis ATCC 8492] >gi|316905234|gb|EFV27031.1| pyrroline-5-carboxylate reductase [Bacteroides sp. 4_1_36]
Locus_11412_Transcript_1/1_Confidence_1.000_Length_327	327	GO:0004180,GO:0004872,GO:0016020,GO:0009279,GO:0006810,GO:0005886,GO:0005215	ZP_02070189	family -linked outer membrane protein	gi|160889186|ref|ZP_02070189.1|hypothetical protein BACUNI_01607 [Bacteroides uniformis ATCC 8492] >gi|156861193|gb|EDO54624.1| TonB-linked outer membrane protein, SusC/RagA family [Bacteroides uniformis ATCC 8492]
Locus_23292_Transcript_1/1_Confidence_1.000_Length_313	313	GO:0003676,GO:0015074	ZP_02072251	integrase core domain protein	gi|160891248|ref|ZP_02072251.1|hypothetical protein BACUNI_03696 [Bacteroides uniformis ATCC 8492] >gi|156859469|gb|EDO52900.1| integrase core domain protein [Bacteroides uniformis ATCC 8492]
Locus_58647_Transcript_1/1_Confidence_1.000_Length_218	218	GO:0006461,GO:0008535,GO:0016020	ZP_02072973	cytochrome c biogenesis protein ccsa	gi|160891970|ref|ZP_02072973.1|hypothetical protein BACUNI_04429 [Bacteroides uniformis ATCC 8492] >gi|156858448|gb|EDO51879.1| cytochrome c assembly protein [Bacteroides uniformis ATCC 8492]
Locus_38500_Transcript_1/1_Confidence_1.000_Length_222	222	GO:0006508,GO:0004177	ZP_02076151	hypothetical protein CLOL250_02939 [Clostridium sp. L2-50]	gi|160895381|ref|ZP_02076151.1|hypothetical protein CLOL250_02939 [Clostridium sp. L2-50] >gi|156862952|gb|EDO56383.1| hypothetical protein CLOL250_02939 [Clostridium sp. L2-50]
Locus_23767_Transcript_1/1_Confidence_1.000_Length_349	349	GO:0016887,GO:0005524,GO:0015408,GO:0016787,GO:0000166,GO:0017111,GO:0006200	YP_001561389	abc transporter-like protein	gi|160895807|ref|YP_001561389.1|ABC transporter-like protein [Delftia acidovorans SPH-1] >gi|333912034|ref|YP_004485766.1| Fe(3+)-transporting ATPase [Delftia sp. Cs1-4] >gi|160361391|gb|ABX33004.1| ABC transporter related [Delftia acidovorans SPH-1] >gi|333742234|gb|AEF87411.1| Fe(3+)-transporting ATPase [Delftia sp. Cs1-4]
Locus_28442_Transcript_1/1_Confidence_1.000_Length_343	343	GO:0006817,GO:0016020,GO:0005315	YP_001566362	phosphate transporter	gi|160900780|ref|YP_001566362.1|phosphate transporter [Delftia acidovorans SPH-1] >gi|333912918|ref|YP_004486650.1| phosphate transporter [Delftia sp. Cs1-4] >gi|160366364|gb|ABX37977.1| phosphate transporter [Delftia acidovorans SPH-1] >gi|333743118|gb|AEF88295.1| phosphate transporter [Delftia sp. Cs1-4]
Locus_37406_Transcript_1/1_Confidence_1.000_Length_251	251	GO:0005525,GO:0003924,GO:0006184,GO:0000166	ZP_02079999	gtp-binding protein	gi|160932609|ref|ZP_02079999.1|hypothetical protein CLOLEP_01451 [Clostridium leptum DSM 753] >gi|156868568|gb|EDO61940.1| GTP-binding protein LepA [Clostridium leptum DSM 753]
Locus_35059_Transcript_1/1_Confidence_1.000_Length_219	219	GO:0016021,GO:0019835	ZP_02080128	channel hemolysin iii family	gi|160932739|ref|ZP_02080128.1|hypothetical protein CLOLEP_01580 [Clostridium leptum DSM 753] >gi|156867813|gb|EDO61185.1| channel protein, hemolysin III family [Clostridium leptum DSM 753]
Locus_23593_Transcript_1/1_Confidence_1.000_Length_234	234	GO:0006184,GO:0006413,GO:0000166,GO:0005737,GO:0006412,GO:0005525,GO:0005622,GO:0003743,GO:0003924	ZP_02080298	translation initiation factor if-2	gi|160932909|ref|ZP_02080298.1|hypothetical protein CLOLEP_01750 [Clostridium leptum DSM 753] >gi|156867983|gb|EDO61355.1| translation initiation factor IF-2 [Clostridium leptum DSM 753]
Locus_9666_Transcript_1/1_Confidence_1.000_Length_352	352	GO:0006259,GO:0005694,GO:0005524,GO:0006265,GO:0003918,GO:0003916,GO:0016853,GO:0003677	ZP_02081131	hypothetical protein CLOLEP_02604 [Clostridium leptum DSM 753]	gi|160933743|ref|ZP_02081131.1|hypothetical protein CLOLEP_02604 [Clostridium leptum DSM 753] >gi|156867620|gb|EDO60992.1| hypothetical protein CLOLEP_02604 [Clostridium leptum DSM 753]
Locus_19222_Transcript_1/1_Confidence_1.000_Length_316	316	GO:0016021,GO:0016020,GO:0006810,GO:0005886,GO:0005215	ZP_02084578	iron compound abc permease protein	gi|160937216|ref|ZP_02084578.1|hypothetical protein CLOBOL_02106 [Clostridium bolteae ATCC BAA-613] >gi|158439780|gb|EDP17529.1| hypothetical protein CLOBOL_02106 [Clostridium bolteae ATCC BAA-613]
Locus_27559_Transcript_1/1_Confidence_1.000_Length_339	339	GO:0006355,GO:0006352,GO:0016987,GO:0003700,GO:0003677	ZP_02086755	glutamic acid-rich protein	gi|160939405|ref|ZP_02086755.1|hypothetical protein CLOBOL_04298 [Clostridium bolteae ATCC BAA-613] >gi|158437615|gb|EDP15377.1| hypothetical protein CLOBOL_04298 [Clostridium bolteae ATCC BAA-613]
Locus_17690_Transcript_1/1_Confidence_1.000_Length_301	301	GO:0055114,GO:0016491	ZP_02090033	fad dependent oxidoreductase	gi|160942792|ref|ZP_02090033.1|hypothetical protein FAEPRAM212_00269 [Faecalibacterium prausnitzii M21/2] >gi|158445957|gb|EDP22960.1| FAD dependent oxidoreductase [Faecalibacterium prausnitzii M21/2] >gi|295103860|emb|CBL01404.1| Uncharacterized FAD-dependent dehydrogenases [Faecalibacterium prausnitzii SL3/3]
Locus_28683_Transcript_1/1_Confidence_1.000_Length_310	310	GO:0006629,GO:0004806	ZP_02090192	tat pathway signal sequence	gi|160942953|ref|ZP_02090192.1|hypothetical protein FAEPRAM212_00431 [Faecalibacterium prausnitzii M21/2] >gi|158445854|gb|EDP22857.1| Tat pathway signal sequence domain protein [Faecalibacterium prausnitzii M21/2]
Locus_63131_Transcript_1/1_Confidence_1.000_Length_238	238	GO:0051301,GO:0016020	ZP_02090467	efflux abc permease protein	gi|160943231|ref|ZP_02090467.1|hypothetical protein FAEPRAM212_00717 [Faecalibacterium prausnitzii M21/2] >gi|158445470|gb|EDP22473.1| efflux ABC transporter, permease protein [Faecalibacterium prausnitzii M21/2] >gi|295105195|emb|CBL02739.1| Cell division protein [Faecalibacterium prausnitzii SL3/3]
Locus_25980_Transcript_1/1_Confidence_1.000_Length_311	311	GO:0016853	ZP_02090682	ap family 2	gi|160943448|ref|ZP_02090682.1|hypothetical protein FAEPRAM212_00939 [Faecalibacterium prausnitzii M21/2] >gi|158445308|gb|EDP22311.1| AP endonuclease, family 2 [Faecalibacterium prausnitzii M21/2]
Locus_5574_Transcript_1/1_Confidence_1.000_Length_258	258	GO:0007049,GO:0005737,GO:0003755,GO:0006457,GO:0051301,GO:0000413,GO:0016853,GO:0015031	ZP_02090713	trigger factor	gi|160943480|ref|ZP_02090713.1|hypothetical protein FAEPRAM212_00970 [Faecalibacterium prausnitzii M21/2] >gi|158445159|gb|EDP22162.1| hypothetical protein FAEPRAM212_00970 [Faecalibacterium prausnitzii M21/2]
Locus_11749_Transcript_1/1_Confidence_1.000_Length_307	307	GO:0004645,GO:0016740,GO:0005975,GO:0030170,GO:0016757	ZP_02091207	glycogen starch alpha-glucan family	gi|160943977|ref|ZP_02091207.1|hypothetical protein FAEPRAM212_01478 [Faecalibacterium prausnitzii M21/2] >gi|158444653|gb|EDP21657.1| phosphorylase, glycogen/starch/alpha-glucan family [Faecalibacterium prausnitzii M21/2]
Locus_28093_Transcript_1/1_Confidence_1.000_Length_281	281	GO:0003735,GO:0006412,GO:0030529,GO:0005840,GO:0005622	ZP_02091841	ribosomal protein l7 l12	gi|160944614|ref|ZP_02091841.1|hypothetical protein FAEPRAM212_02127 [Faecalibacterium prausnitzii M21/2] >gi|158443798|gb|EDP20802.1| ribosomal protein L7/L12 [Faecalibacterium prausnitzii M21/2]
Locus_40808_Transcript_1/1_Confidence_1.000_Length_290	290	GO:0016021,GO:0016020,GO:0006810,GO:0005886,GO:0005215	ZP_02091856	amino acid or sugar abc transport permease protein	gi|160944629|ref|ZP_02091856.1|hypothetical protein FAEPRAM212_02142 [Faecalibacterium prausnitzii M21/2] >gi|158443813|gb|EDP20817.1| branched-chain amino acid ABC transporter, permease protein [Faecalibacterium prausnitzii M21/2] >gi|295104368|emb|CBL01912.1| ABC-type uncharacterized transport system, permease component [Faecalibacterium prausnitzii SL3/3]
Locus_56532_Transcript_1/1_Confidence_1.000_Length_203	203	GO:0016874,GO:0006418,GO:0000166,GO:0005737,GO:0006412,GO:0005524,GO:0004819,GO:0004812,GO:0016876,GO:0006425,GO:0043039	ZP_02092007	glutamine--trna ligase	gi|160944780|ref|ZP_02092007.1|hypothetical protein FAEPRAM212_02295 [Faecalibacterium prausnitzii M21/2] >gi|158443964|gb|EDP20968.1| glutamine--tRNA ligase [Faecalibacterium prausnitzii M21/2] >gi|295104290|emb|CBL01834.1| glutaminyl-tRNA synthetase [Faecalibacterium prausnitzii SL3/3]
Locus_29724_Transcript_1/1_Confidence_1.000_Length_282	282	GO:0016887,GO:0005524,GO:0000166,GO:0017111,GO:0006200	ZP_02092289	abc atp-binding protein	gi|160945063|ref|ZP_02092289.1|hypothetical protein FAEPRAM212_02581 [Faecalibacterium prausnitzii M21/2] >gi|158442794|gb|EDP19799.1| ABC transporter, ATP-binding protein [Faecalibacterium prausnitzii M21/2]
Locus_53164_Transcript_1/1_Confidence_1.000_Length_210	210	GO:0003676,GO:0090305,GO:0004518	ZP_02092329	tigr00252 family protein	gi|160945103|ref|ZP_02092329.1|hypothetical protein FAEPRAM212_02622 [Faecalibacterium prausnitzii M21/2] >gi|158442834|gb|EDP19839.1| putative TIGR00252 family protein [Faecalibacterium prausnitzii M21/2]
Locus_19180_Transcript_1/1_Confidence_1.000_Length_293	293	GO:0046872,GO:0006355,GO:0005524,GO:0006351,GO:0000166,GO:0045892,GO:0008270,GO:0003677	ZP_02092339	transcriptional regulator	gi|160945113|ref|ZP_02092339.1|hypothetical protein FAEPRAM212_02632 [Faecalibacterium prausnitzii M21/2] >gi|158442844|gb|EDP19849.1| transcriptional regulator NrdR [Faecalibacterium prausnitzii M21/2] >gi|295105641|emb|CBL03185.1| transcriptional regulator NrdR [Faecalibacterium prausnitzii SL3/3]
Locus_29346_Transcript_1/2_Confidence_0.667_Length_349	349	GO:0004386,GO:0003677,GO:0016787,GO:0006260,GO:0003676,GO:0000166,GO:0017111,GO:0005524,GO:0008026	ZP_02092447	primosomal protein n	gi|160945221|ref|ZP_02092447.1|hypothetical protein FAEPRAM212_02740 [Faecalibacterium prausnitzii M21/2] >gi|158442952|gb|EDP19957.1| primosomal protein N' [Faecalibacterium prausnitzii M21/2]
Locus_20867_Transcript_1/1_Confidence_1.000_Length_283	283	GO:0016779,GO:0016740,GO:0006351,GO:0003899,GO:0032549,GO:0003677	ZP_02092503	dna-directed rna beta subunit	gi|160945277|ref|ZP_02092503.1|hypothetical protein FAEPRAM212_02796 [Faecalibacterium prausnitzii M21/2] >gi|158443008|gb|EDP20013.1| DNA-directed RNA polymerase, beta subunit [Faecalibacterium prausnitzii M21/2] >gi|295105510|emb|CBL03054.1| DNA-directed RNA polymerase subunit beta [Faecalibacterium prausnitzii SL3/3]
Locus_29729_Transcript_1/1_Confidence_1.000_Length_394	394	GO:0046872,GO:0008152,GO:0003824,GO:0051539,GO:0051536	ZP_02092671	radical sam domain protein	gi|160945445|ref|ZP_02092671.1|hypothetical protein FAEPRAM212_02968 [Faecalibacterium prausnitzii M21/2] >gi|158443176|gb|EDP20181.1| six-Cys-in-45 modification radical SAM protein [Faecalibacterium prausnitzii M21/2]
Locus_51519_Transcript_1/1_Confidence_1.000_Length_228	228	GO:0043856,GO:0042177,GO:0006950,GO:0005737,GO:0045893,GO:0009267,GO:0010350,GO:0005515	NP_415678	anti-adapter protein	gi|16129123|ref|NP_415678.1|RpoS stabilzer during Mg starvation, anti-RssB factor [Escherichia coli str. K-12 substr. MG1655] >gi|170020470|ref|YP_001725424.1| hypothetical protein EcolC_2466 [Escherichia coli ATCC 8739] >gi|170080788|ref|YP_001730108.1| hypothetical protein ECDH10B_1209 [Escherichia coli str. K-12 substr. DH10B] >gi|238900391|ref|YP_002926187.1| hypothetical protein BWG_0985 [Es…
Locus_43001_Transcript_1/1_Confidence_1.000_Length_271	271	GO:0016874,GO:0006419,GO:0003676,GO:0006412,GO:0000166,GO:0005737,GO:0005524,GO:0003723,GO:0000049,GO:0004813,GO:0004812,GO:0046872,GO:0016876,GO:0043039	YP_001576937	alanyl-trna synthetase	gi|161506983|ref|YP_001576937.1|alanyl-tRNA synthetase [Lactobacillus helveticus DPC 4571] >gi|205830127|sp|A8YTJ0.1|SYA_LACH4 RecName: Full=Alanine--tRNA ligase; AltName: Full=Alanyl-tRNA synthetase; Short=AlaRS >gi|160347972|gb|ABX26646.1| Alanyl-tRNA synthetase [Lactobacillus helveticus DPC 4571]
Locus_1_Transcript_213347/226691_Confidence_1.000_Length_267	267	GO:0005618	YP_001576985	membrane protein	gi|161507031|ref|YP_001576985.1|hypothetical protein lhv_0496 [Lactobacillus helveticus DPC 4571] >gi|160348020|gb|ABX26694.1| putative membrane protein [Lactobacillus helveticus DPC 4571]
Locus_5838_Transcript_1/1_Confidence_1.000_Length_314	314	GO:0016740,GO:0009058,GO:0004595,GO:0000166,GO:0005737,GO:0005524,GO:0016779,GO:0003824,GO:0015937	YP_001577293	phosphopantetheine adenylyltransferase	gi|161507339|ref|YP_001577293.1|phosphopantetheine adenylyltransferase [Lactobacillus helveticus DPC 4571] >gi|260101771|ref|ZP_05752008.1| pantetheine-phosphate adenylyltransferase [Lactobacillus helveticus DSM 20075] >gi|172048264|sp|A8YUR4.1|COAD_LACH4 RecName: Full=Phosphopantetheine adenylyltransferase; AltName: Full=Dephospho-CoA pyrophosphorylase; AltName: Full=Pantetheine-phosphate adenyl…
Locus_39019_Transcript_1/1_Confidence_1.000_Length_243	243	GO:0003676,GO:0015074	YP_001577432	transposase	gi|161507478|ref|YP_001577432.1|transposase [Lactobacillus helveticus DPC 4571] >gi|160348467|gb|ABX27141.1| transposase [Lactobacillus helveticus DPC 4571]
Locus_317_Transcript_2/3_Confidence_0.750_Length_3704	3704	GO:0008150,GO:0005575	AAI55758	si:dkey- protein	gi|161611480|gb|AAI55758.1|Si:dkey-98f17.2 protein [Danio rerio]
Locus_1_Transcript_139074/226691_Confidence_1.000_Length_2074	2074	GO:0016342,GO:0005902,GO:0030057,GO:0015629,GO:0005913,GO:0005938,GO:0045296,GO:0005198,GO:0007155	AAI55816	catenin (cadherin-associated protein) alpha	gi|161611586|gb|AAI55816.1|Catenin (cadherin-associated protein), alpha [Danio rerio]
Locus_23172_Transcript_1/1_Confidence_1.000_Length_1012	1012	GO:0003779,GO:0007010	AAI55751	svil protein	gi|161611697|gb|AAI55751.1|Svil protein [Danio rerio]
Locus_1_Transcript_193432/226691_Confidence_1.000_Length_991	991	GO:0008430,GO:0005576	AAI55822	selenoprotein 1a	gi|161612237|gb|AAI55822.1|Selenoprotein P, plasma, 1a [Danio rerio] >gi|166796357|gb|AAI59241.1| Selenoprotein P, plasma, 1a [Danio rerio]
Locus_23202_Transcript_1/1_Confidence_1.000_Length_774	774	GO:0003674,GO:0008150	NP_001104627	ewing tumor-associated antigen 1	gi|162139038|ref|NP_001104627.1|Ewing tumor-associated antigen 1 [Danio rerio] >gi|158253803|gb|AAI53951.1| Zgc:171518 protein [Danio rerio]
Locus_821_Transcript_19/24_Confidence_0.370_Length_5637	5637	GO:0000793,GO:0042393,GO:0005634	NP_001104751	bromodomain-containing protein 4	gi|162287117|ref|NP_001104751.1|bromodomain-containing protein 4 [Danio rerio] >gi|159507457|gb|ABW97742.1| bromodomain 4 [Danio rerio]
Locus_63476_Transcript_1/1_Confidence_1.000_Length_227	227	GO:0005524,GO:0006950	ABX88889	type iv prepilin-like protein	gi|162404917|gb|ABX88889.1|heat shock protein [Edwardsiella ictaluri 93-146]
Locus_1_Transcript_110536/226691_Confidence_1.000_Length_908	908	GO:0003723,GO:0003676,GO:0005737,GO:0007275,GO:0008270,GO:0003677,GO:0005634,GO:0005622	Q6PCR6	zfr_danre ame: full=zinc finger rna-binding protein	gi|162416261|sp|Q6PCR6.2|ZFR_DANRERecName: Full=Zinc finger RNA-binding protein
Locus_50266_Transcript_1/1_Confidence_1.000_Length_259	259	GO:0004803,GO:0006313,GO:0003677	ZP_02161266	transposase family protein	gi|163754143|ref|ZP_02161266.1|transposase [Kordia algicida OT-1] >gi|161326357|gb|EDP97683.1| transposase [Kordia algicida OT-1]
Locus_67531_Transcript_1/1_Confidence_1.000_Length_514	514	GO:0035418,GO:0045211,GO:0043025,GO:0005886,GO:2001257,GO:0044325,GO:2001256,GO:0007623,GO:0030054,GO:0051592,GO:0016020,GO:0032947,GO:0031802,GO:0046982,GO:0045202,GO:0032236,GO:0030018,GO:0042802,GO:0006950,GO:0042220,GO:0005102,GO:0090279,GO:0097110,GO:0043198,GO:0060076,GO:0030425,GO:0048741,GO:0005515,GO:0043034,GO:0003009,GO:0005737,GO:0019717,GO:0035094,GO:0007216,GO:0035256,GO:0014069	NP_001106603	homer homolog 1	gi|163914761|ref|NP_001106603.1|homer homolog 1 [Xenopus (Silurana) tropicalis] >gi|160773587|gb|AAI55437.1| homer1 protein [Xenopus (Silurana) tropicalis]
Locus_16250_Transcript_1/1_Confidence_1.000_Length_983	983	GO:0004872	NP_001106665	tir domain-containing adapter molecule 1	gi|163954963|ref|NP_001106665.1|toll-like receptor adaptor molecule [Takifugu rubripes] >gi|158828568|dbj|BAF91188.1| toll-like receptor adaptor molecule [Takifugu rubripes]
Locus_18269_Transcript_1/1_Confidence_1.000_Length_378	378	GO:0005634,GO:0003677,GO:0003676,GO:0008270,GO:0021654,GO:0006355,GO:0005622,GO:0006351,GO:0046872,GO:0048932	ABY50721	e3 sumo-protein ligase egr2 isoform 2	gi|163963594|gb|ABY50721.1|early growth response 2b [Salmo salar] >gi|163963596|gb|ABY50722.1| early growth response 2 [Salmo salar]
Locus_19561_Transcript_4/5_Confidence_0.583_Length_1582	1582	GO:0006367,GO:0006366,GO:0005524,GO:0003824,GO:0005674,GO:0005634,GO:0008026	NP_001096603	general transcription factor polypeptide 30kda	gi|164448676|ref|NP_001096603.1|general transcription factor IIF, polypeptide 2a isoform 2 [Danio rerio] >gi|156230595|gb|AAI52268.1| MGC174761 protein [Danio rerio]
Locus_1_Transcript_126208/226691_Confidence_1.000_Length_350	350	GO:0035279,GO:0035278,GO:0003723,GO:0000932,GO:0016787,GO:0016891,GO:0000340,GO:0003676,GO:0016442,GO:0035197,GO:0090305,GO:0030529,GO:0046872,GO:0031047,GO:0006417,GO:0045947,GO:0005845,GO:0035068,GO:0005737,GO:0004519,GO:0004518,GO:0031054,GO:0070551	ABV22635	argonaute 2	gi|164498968|gb|ABV22635.1|argonaute 2 [Gobiocypris rarus]
Locus_1_Transcript_142210/226691_Confidence_1.000_Length_216	216	GO:0016021,GO:0016020,GO:0006810	XP_001728754	carnitine acyl carnitine carrier	gi|164655247|ref|XP_001728754.1|hypothetical protein MGL_4089 [Malassezia globosa CBS 7966] >gi|159102638|gb|EDP41540.1| hypothetical protein MGL_4089 [Malassezia globosa CBS 7966]
Locus_21305_Transcript_1/1_Confidence_1.000_Length_475	475	GO:0030506,GO:0043034,GO:0008092,GO:0042383,GO:0005737,GO:0003779,GO:0030018,GO:0005515,GO:0034329,GO:0005829,GO:0005886,GO:0005856	CAA49689	filamin-c isoform 1	gi|1657315|emb|CAA49689.1|filamin [Homo sapiens]
Locus_8513_Transcript_1/1_Confidence_1.000_Length_393	393	GO:0015377,GO:0005215,GO:0016021,GO:0006814,GO:0016020,GO:0006811,GO:0015293,GO:0006810,GO:0055085	AAL26926	thiazide-sensitive na-cl cotransporter isoform	gi|16588876|gb|AAL26926.1|thiazide-sensitive Na-Cl cotransporter isoform [Pseudopleuronectes americanus]
Locus_9974_Transcript_3/8_Confidence_0.125_Length_814	814	GO:0016740,GO:0016310,GO:0004674,GO:0004672,GO:0006468,GO:0000166,GO:0005524,GO:0016301,GO:0005516,GO:0016772,GO:0004683	NP_001107164	calcium calmodulin-dependent protein kinase ii delta	gi|165973408|ref|NP_001107164.1|calcium/calmodulin-dependent protein kinase II delta [Xenopus (Silurana) tropicalis] >gi|163916446|gb|AAI57250.1| camk2d protein [Xenopus (Silurana) tropicalis] >gi|213625749|gb|AAI71257.1| calcium/calmodulin-dependent protein kinase (CaM kinase) II delta [Xenopus (Silurana) tropicalis]
Locus_1_Transcript_154167/226691_Confidence_1.000_Length_442	442	GO:0004872,GO:0004896,GO:0016020	NP_001107204	tpa: leukemia inhibitory factor	gi|165974608|ref|NP_001107204.1|leukemia inhibitory factor receptor alpha b precursor [Danio rerio] >gi|159885681|tpe|CAI96519.1| TPA: leukemia inhibitory factor receptor.b [Danio rerio]
Locus_15626_Transcript_1/1_Confidence_1.000_Length_351	351	GO:0042626,GO:0006811,GO:0006810,GO:0046933,GO:0046961,GO:0042777,GO:0005524,GO:0006754,GO:0015992,GO:0015991,GO:0033178	ZP_02235965	v-type d subunit	gi|166033136|ref|ZP_02235965.1|hypothetical protein DORFOR_02858 [Dorea formicigenerans ATCC 27755] >gi|346306871|ref|ZP_08849021.1| V-type ATPase, D subunit [Dorea formicigenerans 4_6_53AFAA] >gi|166027493|gb|EDR46250.1| V-type ATPase, D subunit [Dorea formicigenerans ATCC 27755] >gi|345907768|gb|EGX77475.1| V-type ATPase, D subunit [Dorea formicigenerans 4_6_53AFAA]
Locus_33400_Transcript_2/2_Confidence_0.800_Length_504	504	GO:0019901,GO:0007020,GO:0046785,GO:0046599,GO:0007099,GO:0000278,GO:0008275,GO:0015631,GO:0005874,GO:0051301,GO:0005814,GO:0005813,GO:0000086,GO:0005515,GO:0019904,GO:0005829	CAC80028	lag-3-associated protein	gi|16605510|emb|CAC80028.1|LAG-3-associated protein [Homo sapiens] >gi|33870272|gb|AAH24209.3| CENPJ protein [Homo sapiens]
Locus_1_Transcript_105891/226691_Confidence_1.000_Length_218	218	GO:0004872,GO:0042221,GO:0005783	CAC86147	translocon-associated protein subunit alpha precursor	gi|16605543|emb|CAC86147.1|translocon associated protein alpha homolog [Tetraodon nigroviridis]
Locus_8781_Transcript_2/2_Confidence_0.900_Length_2754	2754	GO:0005525,GO:0003924,GO:0006184,GO:0007264,GO:0000166,GO:0016020,GO:0007165	ABY82346	ras-related protein r-ras2	gi|166092745|gb|ABY82346.1|R-ras [Kryptolebias marmoratus]
Locus_24404_Transcript_1/1_Confidence_1.000_Length_478	478	GO:0004888,GO:0007218,GO:0016021,GO:0004930,GO:0016020,GO:0007166,GO:0007186,GO:0005886	NP_001107298	probable g-protein coupled receptor 110	gi|166158208|ref|NP_001107298.1|G protein-coupled receptor 116 precursor [Xenopus (Silurana) tropicalis] >gi|161611522|gb|AAI55694.1| LOC100135087 protein [Xenopus (Silurana) tropicalis]
Locus_1_Transcript_219050/226691_Confidence_1.000_Length_1128	1128	GO:0004872,GO:0016021,GO:0004930,GO:0004871,GO:0007165,GO:0004962,GO:0007186	ABY86759	endothelin c receptor	gi|166344073|gb|ABY86759.1|endothelin C receptor [Fundulus heteroclitus]
Locus_1_Transcript_146705/226691_Confidence_1.000_Length_585	585	GO:0004221,GO:0006511	AAI59219	c13orf22 homolog ( sapiens) like	gi|166796242|gb|AAI59219.1|C13orf22l protein [Danio rerio]
Locus_19359_Transcript_1/1_Confidence_1.000_Length_711	711	GO:0008289,GO:0005737,GO:0006810,GO:0005215	ABY90513	fatty acid-binding heart	gi|166836562|gb|ABY90513.1|muscle fatty acid binding protein [Rachycentron canadum]
Locus_7963_Transcript_13/16_Confidence_0.300_Length_2271	2271	GO:0006629,GO:0016788,GO:0016787,GO:0016042	ABY90514	lysosomal acid lipase cholesteryl ester hydrolase precursor	gi|166836564|gb|ABY90514.1|triacylglycerol lipase [Rachycentron canadum]
Locus_66398_Transcript_1/1_Confidence_1.000_Length_359	359	GO:0016787	YP_001663701	beta-lactamase domain-containing protein	gi|167040716|ref|YP_001663701.1|beta-lactamase domain-containing protein [Thermoanaerobacter sp. X514] >gi|256752149|ref|ZP_05493015.1| beta-lactamase domain protein [Thermoanaerobacter ethanolicus CCSD1] >gi|300914756|ref|ZP_07132072.1| beta-lactamase domain-containing protein [Thermoanaerobacter sp. X561] >gi|307724010|ref|YP_003903761.1| beta-lactamase domain-containing protein [Thermoanaeroba…
Locus_2571_Transcript_8/26_Confidence_1.000_Length_260	260	GO:0005739,GO:0008137,GO:0003954	XP_001746888	hypothetical protein [Monosiga brevicollis MX1]	gi|167525106|ref|XP_001746888.1|hypothetical protein [Monosiga brevicollis MX1] >gi|163774668|gb|EDQ88295.1| predicted protein [Monosiga brevicollis MX1]
Locus_1_Transcript_112109/226691_Confidence_1.000_Length_384	384	GO:0005524,GO:0004672,GO:0000166,GO:0006468,GO:0016772,GO:0004674	XP_001749454	brucei -specific protein	gi|167535561|ref|XP_001749454.1|hypothetical protein [Monosiga brevicollis MX1] >gi|163772082|gb|EDQ85739.1| predicted protein [Monosiga brevicollis MX1]
Locus_1_Transcript_189861/226691_Confidence_1.000_Length_292	292	GO:0003676,GO:0008150,GO:0008270,GO:0005622	NP_001107917	zinc finger protein 71-like	gi|167555069|ref|NP_001107917.1|zinc finger protein 71-like [Danio rerio] >gi|161611691|gb|AAI55739.1| Zgc:174315 protein [Danio rerio]
Locus_3475_Transcript_1/3_Confidence_0.852_Length_1976	1976	GO:0008009,GO:0004674,GO:0004672,GO:0000166,GO:0006468,GO:0005524,GO:0005576,GO:0016772,GO:0006955	NP_001107948	serine threonine-protein kinase mark1	gi|167555209|ref|NP_001107948.1|serine/threonine-protein kinase MARK1 [Danio rerio] >gi|161612058|gb|AAI55560.1| Mark1 protein [Danio rerio]
Locus_47982_Transcript_1/1_Confidence_1.000_Length_295	295	GO:0046872,GO:0055114,GO:0016491	ZP_02419019	nadh-dependent butanol dehydrogenase	gi|167746892|ref|ZP_02419019.1|hypothetical protein ANACAC_01604 [Anaerostipes caccae DSM 14662] >gi|317471701|ref|ZP_07931042.1| iron-containing alcohol dehydrogenase [Anaerostipes sp. 3_2_56FAA] >gi|167653852|gb|EDR97981.1| alcohol dehydrogenase, iron-dependent [Anaerostipes caccae DSM 14662] >gi|316900805|gb|EFV22778.1| iron-containing alcohol dehydrogenase [Anaerostipes sp. 3_2_56FAA]
Locus_1_Transcript_128377/226691_Confidence_1.000_Length_216	216	GO:0016874,GO:0006526,GO:0004088,GO:0070409,GO:0000166,GO:0005524,GO:0006543,GO:0006541,GO:0006221,GO:0008652	ZP_02421499	carbamoyl-phosphate synthase small subunit	gi|167749372|ref|ZP_02421499.1|hypothetical protein EUBSIR_00324 [Eubacterium siraeum DSM 15702] >gi|167657653|gb|EDS01783.1| hypothetical protein EUBSIR_00324 [Eubacterium siraeum DSM 15702] >gi|291531445|emb|CBK97030.1| carbamoyl-phosphate synthase small subunit [Eubacterium siraeum 70/3] >gi|291556261|emb|CBL33378.1| carbamoyl-phosphate synthase small subunit [Eubacterium siraeum V10Sc8a]
Locus_19709_Transcript_1/1_Confidence_1.000_Length_325	325	GO:0006184,GO:0006414,GO:0000166,GO:0005737,GO:0006412,GO:0005525,GO:0003746,GO:0005622,GO:0003924	ZP_02421981	translation elongation factor g	gi|167749854|ref|ZP_02421981.1|hypothetical protein EUBSIR_00822 [Eubacterium siraeum DSM 15702] >gi|167657166|gb|EDS01296.1| translation elongation factor G [Eubacterium siraeum DSM 15702]
Locus_1_Transcript_128419/226691_Confidence_1.000_Length_201	201	GO:0016661,GO:0050418,GO:0005737,GO:0055114,GO:0051539,GO:0016491,GO:0051536,GO:0003824,GO:0046872	ZP_02423139	hydroxylamine reductase	gi|167751012|ref|ZP_02423139.1|hypothetical protein EUBSIR_01997 [Eubacterium siraeum DSM 15702] >gi|167655930|gb|EDS00060.1| hypothetical protein EUBSIR_01997 [Eubacterium siraeum DSM 15702]
Locus_6194_Transcript_1/1_Confidence_1.000_Length_295	295	GO:0005737,GO:0016740,GO:0008033,GO:0016783	ZP_02423941	trna (5-methylaminomethyl-2-thiouridylate)-methyltransferase	gi|167751814|ref|ZP_02423941.1|hypothetical protein ALIPUT_00055 [Alistipes putredinis DSM 17216] >gi|167660055|gb|EDS04185.1| hypothetical protein ALIPUT_00055 [Alistipes putredinis DSM 17216]
Locus_30184_Transcript_1/1_Confidence_1.000_Length_272	272	GO:0003866,GO:0016765,GO:0005737,GO:0016740,GO:0003824,GO:0008652,GO:0009073	ZP_02423949	3-phosphoshikimate 1-carboxyvinyltransferase	gi|167751822|ref|ZP_02423949.1|hypothetical protein ALIPUT_00064 [Alistipes putredinis DSM 17216] >gi|167660063|gb|EDS04193.1| 3-phosphoshikimate 1-carboxyvinyltransferase [Alistipes putredinis DSM 17216]
Locus_31105_Transcript_1/1_Confidence_1.000_Length_233	233	GO:0015159,GO:0016020,GO:0015774	ZP_02424143	polysaccharide biosynthesis export protein	gi|167752016|ref|ZP_02424143.1|hypothetical protein ALIPUT_00258 [Alistipes putredinis DSM 17216] >gi|167660257|gb|EDS04387.1| polysaccharide biosynthesis/export protein [Alistipes putredinis DSM 17216]
Locus_24687_Transcript_1/1_Confidence_1.000_Length_323	323	GO:0008171	ZP_02424244	o-methyltransferase	gi|167752117|ref|ZP_02424244.1|hypothetical protein ALIPUT_00359 [Alistipes putredinis DSM 17216] >gi|167660358|gb|EDS04488.1| O-methyltransferase [Alistipes putredinis DSM 17216]
Locus_42926_Transcript_1/1_Confidence_1.000_Length_427	427	GO:0003723,GO:0008168,GO:0016740,GO:0001510,GO:0006396,GO:0032259,GO:0008173	ZP_02424476	rna family	gi|167752349|ref|ZP_02424476.1|hypothetical protein ALIPUT_00593 [Alistipes putredinis DSM 17216] >gi|167660590|gb|EDS04720.1| RNA methyltransferase, TrmH family [Alistipes putredinis DSM 17216]
Locus_63583_Transcript_1/1_Confidence_1.000_Length_251	251	GO:0016020	ZP_02424491	membrane protein	gi|167752364|ref|ZP_02424491.1|hypothetical protein ALIPUT_00608 [Alistipes putredinis DSM 17216] >gi|167660605|gb|EDS04735.1| putative membrane protein [Alistipes putredinis DSM 17216]
Locus_57954_Transcript_1/1_Confidence_1.000_Length_251	251	GO:0006355,GO:0003700,GO:0003677	ZP_02424831	transcriptional regulator	gi|167752704|ref|ZP_02424831.1|hypothetical protein ALIPUT_00964 [Alistipes putredinis DSM 17216] >gi|167659773|gb|EDS03903.1| hypothetical protein ALIPUT_00964 [Alistipes putredinis DSM 17216]
Locus_23632_Transcript_1/1_Confidence_1.000_Length_380	380	GO:0005525,GO:0006412,GO:0003924,GO:0005737,GO:0006184,GO:0000166,GO:0016149,GO:0006415	ZP_02424983	peptide chain release factor 3	gi|167752856|ref|ZP_02424983.1|hypothetical protein ALIPUT_01117 [Alistipes putredinis DSM 17216] >gi|167659925|gb|EDS04055.1| peptide chain release factor 3 [Alistipes putredinis DSM 17216]
Locus_43107_Transcript_1/1_Confidence_1.000_Length_207	207	GO:0006520,GO:0016765,GO:0003824,GO:0030170	ZP_02425107	o-acetylhomoserine aminocarboxypropyltransferase cysteine synthase	gi|167752980|ref|ZP_02425107.1|hypothetical protein ALIPUT_01243 [Alistipes putredinis DSM 17216] >gi|167659294|gb|EDS03424.1| O-acetylhomoserine aminocarboxypropyltransferase/cysteine synthase [Alistipes putredinis DSM 17216]
Locus_17985_Transcript_1/1_Confidence_1.000_Length_332	332	GO:0016020,GO:0030288,GO:0015031,GO:0008565	ZP_02425722	#NAME?	gi|167753595|ref|ZP_02425722.1|hypothetical protein ALIPUT_01872 [Alistipes putredinis DSM 17216] >gi|167658220|gb|EDS02350.1| TonB-dependent receptor [Alistipes putredinis DSM 17216]
Locus_52440_Transcript_1/1_Confidence_1.000_Length_203	203	GO:0005524,GO:0006974,GO:0006281,GO:0003684,GO:0000166,GO:0030983,GO:0006298,GO:0003677	ZP_02425771	dna mismatch repair protein	gi|167753644|ref|ZP_02425771.1|hypothetical protein ALIPUT_01924 [Alistipes putredinis DSM 17216] >gi|167658269|gb|EDS02399.1| DNA mismatch repair protein MutS [Alistipes putredinis DSM 17216]
Locus_36688_Transcript_1/1_Confidence_1.000_Length_391	391	GO:0046872,GO:0004789,GO:0016740,GO:0003824,GO:0009228	ZP_02425874	thiamine phosphate pyrophosphorylase	gi|167753747|ref|ZP_02425874.1|hypothetical protein ALIPUT_02029 [Alistipes putredinis DSM 17216] >gi|167658372|gb|EDS02502.1| thiamine monophosphate synthase/TENI [Alistipes putredinis DSM 17216]
Locus_14205_Transcript_1/1_Confidence_1.000_Length_292	292	GO:0016020	ZP_02426141	membrane protein	gi|167754014|ref|ZP_02426141.1|hypothetical protein ALIPUT_02301 [Alistipes putredinis DSM 17216] >gi|167658639|gb|EDS02769.1| putative membrane protein [Alistipes putredinis DSM 17216]
Locus_1_Transcript_128210/226691_Confidence_1.000_Length_258	258	GO:0016021,GO:0016020,GO:0055085,GO:0006810	ZP_02426549	arabinose efflux permease	gi|167754422|ref|ZP_02426549.1|hypothetical protein ALIPUT_02716 [Alistipes putredinis DSM 17216] >gi|167659047|gb|EDS03177.1| hypothetical protein ALIPUT_02716 [Alistipes putredinis DSM 17216]
Locus_54532_Transcript_1/1_Confidence_1.000_Length_242	242	GO:0004180,GO:0004872,GO:0016020,GO:0009279,GO:0006810,GO:0005886,GO:0005215	ZP_02435747	#NAME?	gi|167763620|ref|ZP_02435747.1|hypothetical protein BACSTE_01995 [Bacteroides stercoris ATCC 43183] >gi|167698914|gb|EDS15493.1| TonB-dependent receptor [Bacteroides stercoris ATCC 43183]
Locus_69254_Transcript_1/1_Confidence_1.000_Length_238	238	GO:0009225,GO:0000166,GO:0044237,GO:0003824,GO:0050662,GO:0008460,GO:0016829	ZP_02437969	dtdp-glucose -dehydratase	gi|167765916|ref|ZP_02437969.1|hypothetical protein CLOSS21_00407 [Clostridium sp. SS2/1] >gi|317498844|ref|ZP_07957130.1| dTDP-glucose 4,6-dehydratase [Lachnospiraceae bacterium 5_1_63FAA] >gi|167712414|gb|EDS22993.1| dTDP-glucose 4,6-dehydratase [Clostridium sp. SS2/1] >gi|291559814|emb|CBL38614.1| dTDP-glucose 4,6-dehydratase [butyrate-producing bacterium SSC/2] >gi|316893872|gb|EFV16068.1| dT…
Locus_31268_Transcript_1/1_Confidence_1.000_Length_326	326	GO:0042626,GO:0005215,GO:0016020,GO:0015419,GO:0016787,GO:0006810,GO:0008272,GO:0006200,GO:0000166,GO:0017111,GO:0005524,GO:0043190,GO:0016887,GO:0016820	ZP_02439367	sulfate abc atp-binding protein	gi|167767314|ref|ZP_02439367.1|hypothetical protein CLOSS21_01833 [Clostridium sp. SS2/1] >gi|167711289|gb|EDS21868.1| sulfate ABC transporter, ATP-binding protein [Clostridium sp. SS2/1] >gi|291559380|emb|CBL38180.1| sulfate ABC transporter, ATP-binding protein [butyrate-producing bacterium SSC/2]
Locus_14519_Transcript_2/3_Confidence_0.588_Length_619	619	GO:0009055,GO:0015986,GO:0033178,GO:0005524,GO:0020037,GO:0016021,GO:0046933,GO:0046034,GO:0045261,GO:0046961,GO:0015992,GO:0005507,GO:0015991,GO:0006754,GO:0022904,GO:0000166,GO:0022900,GO:0016469,GO:0016820,GO:0004129,GO:0006811,GO:0006810	ACA05077	atp synthase subunit alpha	gi|167860595|gb|ACA05077.1|hypothetical protein [Flammeovirga yaeyamensis]
Locus_2992_Transcript_1/2_Confidence_0.667_Length_3389	3389	GO:0035556,GO:0004435,GO:0006629,GO:0008081,GO:0007165,GO:0004629,GO:0005622,GO:0004871,GO:0005543,GO:0005509	ACA05829	1-phosphatidylinositol- -bisphosphate phosphodiesterase delta-4	gi|167882622|gb|ACA05829.1|phospholipase C delta 4 [Paralichthys olivaceus]
Locus_1_Transcript_142844/226691_Confidence_1.000_Length_242	242	GO:0051056,GO:0031295,GO:0019901,GO:0005829,GO:0043025,GO:0007173,GO:0005886,GO:0003924,GO:0051149,GO:0072686,GO:0031996,GO:0007264,GO:0006184,GO:0051683,GO:0030496,GO:0030175,GO:0005815,GO:0007163,GO:0005525,GO:0051233,GO:0000139,GO:0051489,GO:0007030,GO:0072384,GO:0042059,GO:0031274,GO:0007411,GO:0042692,GO:0043005,GO:0005515,GO:0030036,GO:0005737,GO:0031333,GO:0030225,GO:0007596,GO:0051988,GO:…	ACA13262	ubiquitin carboxyl- hydrolase 22	gi|167966517|gb|ACA13262.1|dsRed1/N-WASP/Cdc42/ECFP fusion protein [synthetic construct]
Locus_1_Transcript_141426/226691_Confidence_1.000_Length_413	413	GO:0015057,GO:0016021,GO:0007596,GO:0004930,GO:0070493,GO:0007165,GO:0004872,GO:0008233,GO:0006508,GO:0004871,GO:0007186	NP_001108318	novel protein vertebrate coagulation factor ii receptor	gi|168693601|ref|NP_001108318.1|proteinase-activated receptor 1 precursor [Danio rerio] >gi|122891182|emb|CAM13186.1| novel protein similar to vertebrate coagulation factor II (thrombin) receptor (F2R) [Danio rerio] >gi|122891261|emb|CAM13317.1| novel protein similar to vertebrate coagulation factor II (thrombin) receptor (F2R) [Danio rerio] >gi|254972454|gb|ACT98412.1| protease-activated recepto…
Locus_25001_Transcript_1/1_Confidence_1.000_Length_367	367	GO:0019028	ZP_02815279	bacteriophage lambda head decoration d family protein	gi|168790272|ref|ZP_02815279.1|head decoration protein [Escherichia coli O157:H7 str. EC869] >gi|189370245|gb|EDU88661.1| head decoration protein [Escherichia coli O157:H7 str. EC869]
Locus_58267_Transcript_1/1_Confidence_1.000_Length_262	262	GO:0005886,GO:0005634	NP_001108323	fanconi complementation group i	gi|168803994|ref|NP_001108323.1|Fanconi anemia, complementation group I [Gallus gallus] >gi|167216110|dbj|BAG06920.1| Fanconi anemia complementation group I [Gallus gallus]
Locus_1_Transcript_114784/226691_Confidence_1.000_Length_334	334	GO:0004872,GO:0007275,GO:0016020	NP_001108357	zgc:174881 protein	gi|168823528|ref|NP_001108357.1|semaphorin-7A [Danio rerio] >gi|160773379|gb|AAI55291.1| Zgc:174881 protein [Danio rerio]
Locus_37046_Transcript_1/1_Confidence_1.000_Length_251	251	GO:0035556,GO:0048477,GO:0015629,GO:0003779,GO:0003674,GO:0007275,GO:0005575,GO:0005622,GO:0040038,GO:0007132,GO:0051295,GO:0016344,GO:0030036	CAQ10525	formin 2	gi|168984198|emb|CAQ10525.1|formin 2 [Homo sapiens]
Locus_11060_Transcript_1/1_Confidence_1.000_Length_813	813	GO:0003779,GO:0016043,GO:0030036,GO:0017048	CAQ13740	formin-like protein 2-like	gi|169145325|emb|CAQ13740.1|novel protein similar to H.sapiens FMNL2, formin-like 2 (FMNL2) [Danio rerio]
Locus_1_Transcript_168301/226691_Confidence_1.000_Length_1349	1349	GO:0005697,GO:0000781,GO:0030529,GO:0000722,GO:0016363,GO:0005737,GO:0005524,GO:0003723,GO:0007004,GO:0003720,GO:0005625	CAE17634	novel protein human telomerase-associated protein 1	gi|169145636|emb|CAE17634.2|novel protein similar to human telomerase-associated protein 1 (TEP1) [Danio rerio]
Locus_22139_Transcript_1/2_Confidence_0.750_Length_1863	1863	GO:0016740,GO:0008152,GO:0003824,GO:0016747,GO:0016746	CAQ15676	novel protein (zgc:56036)	gi|169145723|emb|CAQ15676.1|novel protein (zgc:56036) [Danio rerio] >gi|169153851|emb|CAQ15204.1| novel protein (zgc:56036) [Danio rerio]
Locus_1_Transcript_156725/226691_Confidence_1.000_Length_1016	1016	GO:0005524,GO:0000166,GO:0003777,GO:0007018,GO:0005874	CAQ15674	novel protein vertebrate kinesin heavy chain member 2a ( zgc:103670)	gi|169145918|emb|CAQ15674.1|novel protein similar to vertebrate kinesin heavy chain member 2A (KIF2A, zgc:103670) [Danio rerio]
Locus_61741_Transcript_1/1_Confidence_1.000_Length_283	283	GO:0003676,GO:0008270,GO:0005622	CAQ13517	novel protein	gi|169146014|emb|CAQ13517.1|novel protein [Danio rerio]
Locus_16400_Transcript_1/1_Confidence_1.000_Length_392	392	GO:0043565,GO:0043401,GO:0003700,GO:0005634,GO:0003677,GO:0008270,GO:0006355,GO:0004872,GO:0005496,GO:0006351,GO:0046872,GO:0003707	CAQ14518	progesterone receptor	gi|169146179|emb|CAQ14518.1|novel protein similar to H.sapiens PGR, progesterone receptor (PGR) [Danio rerio]
Locus_30210_Transcript_1/1_Confidence_1.000_Length_541	541	GO:0035556,GO:0051259,GO:0004143,GO:0005634,GO:0005768,GO:0005737,GO:0031965,GO:0005543,GO:0007205	CAQ14673	novel protein diacylglycerol eta	gi|169146202|emb|CAQ14673.1|novel protein similar to H.sapiens DGKH, diacylglycerol kinase, eta (DGKH) [Danio rerio] >gi|169154049|emb|CAQ13578.1| novel protein similar to H.sapiens DGKH, diacylglycerol kinase, eta (DGKH) [Danio rerio]
Locus_21266_Transcript_1/1_Confidence_1.000_Length_1249	1249	GO:0016301,GO:0004672,GO:0005524,GO:0016310,GO:0006468,GO:0016772,GO:0004674	CAQ14048	ap2-associated protein kinase 1	gi|169153885|emb|CAQ14048.1|novel protein similar to H.sapiens AAK1, AP2 associated kinase 1 (AAK1) [Danio rerio]
Locus_1_Transcript_168688/226691_Confidence_1.000_Length_283	283	GO:0016020	CAQ14070	aspartate beta-hydroxylase	gi|169153983|emb|CAQ14070.1|aspartate beta-hydroxylase [Danio rerio]
Locus_58171_Transcript_1/1_Confidence_1.000_Length_343	343	GO:0008104	CAQ13648	vacuolar protein sorting 13 homolog a ( cerevisiae)	gi|169154017|emb|CAQ13648.1|vacuolar protein sorting 13 homolog A (S. cerevisiae) [Danio rerio]
Locus_25746_Transcript_2/2_Confidence_0.667_Length_569	569	GO:0005525,GO:0008150,GO:0005575	CAQ14227	novel protein (zgc:136870)	gi|169154317|emb|CAQ14227.1|novel protein (zgc:136870) [Danio rerio]
Locus_1_Transcript_183399/226691_Confidence_1.000_Length_1361	1361	GO:0005575	CAQ14264	transmembrane protein 189	gi|169154361|emb|CAQ14264.1|novel protein (zgc:101801) [Danio rerio]
Locus_20425_Transcript_1/1_Confidence_1.000_Length_341	341	GO:0016567,GO:0080008,GO:0005634	CAQ14895	iq motif and wd repeats 1	gi|169154712|emb|CAQ14895.1|novel protein similar to vertebrate Q motif and WD repeats 1 (IQWD1) [Danio rerio]
Locus_48109_Transcript_1/1_Confidence_1.000_Length_222	222	GO:0017095,GO:0016740,GO:0008152,GO:0016021,GO:0016020,GO:0008146	CAQ13444	heparan sulfate 6-o-sulfotransferase 1	gi|169154768|emb|CAQ13444.1|heparan sulfate 6-O-sulfotransferase 1 [Danio rerio]
Locus_4477_Transcript_1/1_Confidence_1.000_Length_1324	1324	GO:0005096,GO:0035556,GO:0038032,GO:0005834,GO:0005737,GO:0004871,GO:0005886,GO:0007186	CAQ15421	wd repeat phosphoinositide interacting 1	gi|169154840|emb|CAQ15421.1|WD repeat domain, phosphoinositide interacting 1 [Danio rerio]
Locus_976_Transcript_27/27_Confidence_0.681_Length_6231	6231	GO:0005201,GO:0005581	CAQ15246	novel collagen protein	gi|169154860|emb|CAQ15246.1|novel collagen protein [Danio rerio]
Locus_1_Transcript_76352/226691_Confidence_1.000_Length_2852	2852	GO:0004359,GO:0006541	CAQ14461	novel protein glutaminase	gi|169154879|emb|CAQ14461.1|novel protein similar to glutaminase [Danio rerio]
Locus_1_Transcript_176641/226691_Confidence_1.000_Length_294	294	GO:0006102,GO:0051287,GO:0006099,GO:0055114,GO:0016616,GO:0016491,GO:0004450,GO:0046872,GO:0000287	CAQ15241	isocitrate dehydrogenase 1 (nadp+) soluble	gi|169158157|emb|CAQ15241.1|isocitrate dehydrogenase 1 (NADP+), soluble [Danio rerio]
Locus_1_Transcript_158252/226691_Confidence_1.000_Length_433	433	GO:0003723,GO:0003676,GO:0000166,GO:0006397,GO:0005634	CAQ13460	rna binding motif protein 39b	gi|169158602|emb|CAQ13460.1|RNA binding motif protein 39b [Danio rerio]
Locus_1_Transcript_164938/226691_Confidence_1.000_Length_414	414	GO:0035162,GO:0016310,GO:0004672,GO:0006468,GO:0005524,GO:0016301,GO:0007165,GO:0004872,GO:0016772	CAQ13227	novel protein vertebrate interleukin-1 receptor-associated kinase 3	gi|169158626|emb|CAQ13227.1|novel protein similar to vertebrate interleukin-1 receptor-associated kinase 3 (IRAK3) [Danio rerio]
Locus_10972_Transcript_2/5_Confidence_0.667_Length_1597	1597	GO:0005737,GO:0003824,GO:0004139,GO:0009264,GO:0016829	CAQ13229	novel protein vertebrate 2-deoxyribose-5-phosphate aldolase homolog ( elegans) ( zgc:101610)	gi|169158628|emb|CAQ13229.1|novel protein similar to vertebrate 2-deoxyribose-5-phosphate aldolase homolog (C. elegans) (DERA, zgc:101610) [Danio rerio]
Locus_9818_Transcript_1/1_Confidence_1.000_Length_515	515	GO:0005096,GO:0046872,GO:0035556,GO:0007165,GO:0005622	CAQ13896	rho gtpase-activating protein 29	gi|169158634|emb|CAQ13896.1|novel protein (zgc:63950) [Danio rerio]
Locus_59088_Transcript_1/1_Confidence_1.000_Length_544	544	GO:0005667,GO:0007623,GO:0003700,GO:0003677,GO:0005634,GO:0005737,GO:0009416,GO:0007165,GO:0006355,GO:0005515,GO:0009648,GO:0004871,GO:0006351	CAQ13592	brain and muscle arnt-like 2	gi|169158685|emb|CAQ13592.1|brain and muscle ARNT-like 2 [Danio rerio]
Locus_15116_Transcript_1/1_Confidence_1.000_Length_1295	1295	GO:0005201,GO:0005581	CAQ14611	novel collagen protein	gi|169158763|emb|CAQ14611.1|novel collagen protein [Danio rerio]
Locus_1_Transcript_149939/226691_Confidence_1.000_Length_669	669	GO:0007165,GO:0005622	CAQ13697	novel protein human sorting nexin 26	gi|169159063|emb|CAQ13697.1|novel protein similar to human sorting nexin 26 (SNX26) [Danio rerio]
Locus_20322_Transcript_1/1_Confidence_1.000_Length_372	372	GO:0008284,GO:0006468,GO:0005634,GO:0005524,GO:0016023,GO:0016301,GO:0016021,GO:0016020,GO:0004672,GO:0008543,GO:0004872,GO:0000166,GO:0005737,GO:0016310,GO:0031410,GO:0005007,GO:0005829,GO:0016772,GO:0004714,GO:0016740,GO:0004713,GO:0005886	ACA51312	fibroblast growth factor receptor 1 iiib vt- isoform	gi|169246842|gb|ACA51312.1|fibroblast growth factor receptor 1 [Xiphophorus hellerii]
Locus_5802_Transcript_1/2_Confidence_0.833_Length_1731	1731	GO:0004888,GO:0016021,GO:0016020,GO:0004930,GO:0007166,GO:0007165,GO:0004872,GO:0004871,GO:0007188,GO:0007186,GO:0005886,GO:0004999	NP_571854	vasoactive intestinal polypeptide receptor 2 precursor	gi|169259764|ref|NP_571854.1|vasoactive intestinal polypeptide receptor 2 precursor [Danio rerio] >gi|156106232|gb|ABU49421.1| vasoactive intestingal polypeptide receptor type 2 [Danio rerio] >gi|190339622|gb|AAI62944.1| Vasoactive intestinal peptide receptor 2 [Danio rerio]
Locus_64365_Transcript_1/1_Confidence_1.000_Length_212	212	GO:0046872,GO:0006164,GO:0009116,GO:0016740,GO:0009113,GO:0004044,GO:0051536,GO:0016757	ZP_02867604	amidophosphoribosyltransferase	gi|169350666|ref|ZP_02867604.1|hypothetical protein CLOSPI_01439 [Clostridium spiroforme DSM 1552] >gi|169292529|gb|EDS74662.1| amidophosphoribosyltransferase [Clostridium spiroforme DSM 1552]
Locus_1_Transcript_215848/226691_Confidence_1.000_Length_347	347	GO:0005525,GO:0007049,GO:0000166,GO:0031105	NP_001108589	sept8a protein	gi|169403963|ref|NP_001108589.1|septin-8-A [Danio rerio] >gi|223635831|sp|Q642H3.2|SEP8A_DANRE RecName: Full=Septin-8-A
Locus_18763_Transcript_1/1_Confidence_1.000_Length_586	586	GO:0016021,GO:0030054,GO:0005198,GO:0016020,GO:0005923,GO:0005886	DAA06156	novel protein human claudin	gi|169640220|tpg|DAA06156.1|TPA_exp: claudin 10e [Salmo salar]
Locus_53979_Transcript_1/1_Confidence_1.000_Length_225	225	GO:0038032	AAI60909	sorting nexin-14	gi|169642283|gb|AAI60909.1|Snx14 protein [Rattus norvegicus]
Locus_1_Transcript_87349/226691_Confidence_1.000_Length_1418	1418	GO:0005681,GO:0000398	NP_957270	pre-mrna-processing-splicing factor 8	gi|169646741|ref|NP_957270.2|pre-mRNA processing factor 8 [Danio rerio]
Locus_7176_Transcript_1/1_Confidence_1.000_Length_1922	1922	GO:0008104	NP_001112365	vacuolar protein sorting 13 homolog a	gi|169646798|ref|NP_001112365.1|vacuolar protein sorting 13 homolog A [Danio rerio]
Locus_39997_Transcript_1/1_Confidence_1.000_Length_205	205	GO:0016992,GO:0003824,GO:0051539,GO:0009107,GO:0051536	YP_001692598	lipoyl synthase	gi|169824987|ref|YP_001692598.1|lipoyl synthase [Finegoldia magna ATCC 29328] >gi|167831792|dbj|BAG08708.1| lipoic acid synthetase [Finegoldia magna ATCC 29328]
Locus_54290_Transcript_1/1_Confidence_1.000_Length_203	203	GO:0003676,GO:0008270,GO:0005634,GO:0005622	XP_001847682	zinc finger protein 605	gi|170039740|ref|XP_001847682.1|zinc finger protein 605 [Culex quinquefasciatus] >gi|167863361|gb|EDS26744.1| zinc finger protein 605 [Culex quinquefasciatus]
Locus_1_Transcript_201302/226691_Confidence_1.000_Length_206	206	GO:0005524,GO:0016020,GO:0017038	XP_001866102	conserved hypothetical protein [Culex quinquefasciatus]	gi|170061127|ref|XP_001866102.1|conserved hypothetical protein [Culex quinquefasciatus] >gi|167879353|gb|EDS42736.1| conserved hypothetical protein [Culex quinquefasciatus]
Locus_1_Transcript_161154/226691_Confidence_1.000_Length_295	295	GO:0005525,GO:0019001,GO:0004871,GO:0000166,GO:0007165,GO:0007186	XP_001866889	guanine nucleotide-binding protein g subunit alpha 65a	gi|170062944|ref|XP_001866889.1|guanine nucleotide-binding protein G(I) subunit alpha 65A [Culex quinquefasciatus] >gi|167880737|gb|EDS44120.1| guanine nucleotide-binding protein G(I) subunit alpha 65A [Culex quinquefasciatus]
Locus_33426_Transcript_1/1_Confidence_1.000_Length_240	240	GO:0018149,GO:0005737,GO:0004872,GO:0016021,GO:0004930,GO:0004871,GO:0007165,GO:0007186	XP_001869400	octopamine receptor oamb	gi|170069925|ref|XP_001869400.1|octopamine receptor oamb [Culex quinquefasciatus] >gi|167865772|gb|EDS29155.1| octopamine receptor oamb [Culex quinquefasciatus]
Locus_1_Transcript_104013/226691_Confidence_1.000_Length_280	280	GO:0016740	XP_001870217	n-acetyl lactosaminide beta- -n-acetyl glucosaminyl transferase	gi|170072611|ref|XP_001870217.1|N-acetyl lactosaminide beta-1,3-N-acetyl glucosaminyl transferase [Culex quinquefasciatus] >gi|167869012|gb|EDS32395.1| N-acetyl lactosaminide beta-1,3-N-acetyl glucosaminyl transferase [Culex quinquefasciatus]
Locus_2511_Transcript_1/1_Confidence_1.000_Length_314	314	GO:0006355,GO:0003676,GO:0006351,GO:0008270,GO:0003677,GO:0005634,GO:0005622	NP_001116215	pr domain zinc finger protein 4	gi|170172581|ref|NP_001116215.1|PR domain zinc finger protein 4 [Danio rerio]
Locus_39634_Transcript_1/1_Confidence_1.000_Length_374	374	GO:0008270,GO:0048066,GO:0005634,GO:0005622	NP_001116227	basonuclin 2	gi|170295821|ref|NP_001116227.1|zinc finger protein basonuclin-2 [Danio rerio] >gi|163915529|gb|AAI57381.1| Si:dkey-114f6.1 protein [Danio rerio]
Locus_68950_Transcript_1/1_Confidence_1.000_Length_224	224	GO:0006351,GO:0003899,GO:0032549,GO:0003677	ACB15386	dna-directed rna beta subunit	gi|170516901|gb|ACB15386.1|RpoB [Bifidobacterium longum]
Locus_27491_Transcript_1/1_Confidence_1.000_Length_282	282	GO:0008108,GO:0016779,GO:0005737,GO:0016740,GO:0005975,GO:0006012	ACB15395	galactose-1-phosphate uridylyltransferase	gi|170516917|gb|ACB15395.1|GalT2 [Bifidobacterium longum]
Locus_18014_Transcript_1/1_Confidence_1.000_Length_292	292	GO:0051726,GO:0019901,GO:0007049,GO:0051301,GO:0000079,GO:0005634	ACB20718	b chain crystal structure of human cdk2 complexed with a thiazolidinone inhibitor	gi|170523016|gb|ACB20718.1|cyclin A2 [Ovis aries]
Locus_1_Transcript_216216/226691_Confidence_1.000_Length_338	338	GO:0000786,GO:0016740,GO:0003677,GO:0005634,GO:0006334,GO:0008270,GO:0006355,GO:0016747,GO:0046872	XP_001892369	histone acetyltransferase myst3	gi|170573162|ref|XP_001892369.1|hypothetical protein [Brugia malayi] >gi|158602150|gb|EDP38806.1| conserved hypothetical protein [Brugia malayi]
Locus_1_Transcript_90348/226691_Confidence_1.000_Length_225	225	GO:0019904	XP_001893666	14-3-3-like protein 2	gi|170576532|ref|XP_001893666.1|14-3-3-like protein 2 [Brugia malayi] >gi|158600194|gb|EDP37497.1| 14-3-3-like protein 2, putative [Brugia malayi]
Locus_33071_Transcript_1/1_Confidence_1.000_Length_440	440	GO:0030054,GO:0016021,GO:0016020,GO:0007154,GO:0005922,GO:0005921,GO:0005886	P51915	cx32_micun ame: full=gap junction protein ame: full=connexin-	gi|1706211|sp|P51915.2|CX32_MICUNRecName: Full=Gap junction Cx32.2 protein; AltName: Full=Connexin-32.2 >gi|468330|gb|AAA66969.1| connexin 32.2 [Micropogonias undulatus]
Locus_24688_Transcript_1/1_Confidence_1.000_Length_318	318	GO:0005525	YP_001746180	family protein	gi|170681079|ref|YP_001746180.1|hypothetical protein EcSMS35_4229 [Escherichia coli SMS-3-5] >gi|170518797|gb|ACB16975.1| conserved hypothetical protein [Escherichia coli SMS-3-5]
Locus_25623_Transcript_1/1_Confidence_1.000_Length_214	214	GO:0035556,GO:0005622	NP_001116333	suppressor of cytokine signaling 5-like	gi|171184467|ref|NP_001116333.1|suppressor of cytokine signaling 5-like [Takifugu rubripes] >gi|122912919|gb|ABM68021.1| suppressor of cytokine signaling 5-like [Takifugu rubripes]
Locus_125_Transcript_1/1_Confidence_1.000_Length_1482	1482	GO:0005789,GO:0055114,GO:0016491,GO:0004800,GO:0016021,GO:0016020,GO:0005783,GO:0042446	BAG15906	iodothyronine deiodinase type i	gi|171451963|dbj|BAG15906.1|iodothyronine deiodinase type I [Paralichthys olivaceus]
Locus_1_Transcript_163899/226691_Confidence_1.000_Length_383	383	GO:0010008,GO:0016021,GO:0016020,GO:0004800,GO:0005768,GO:0055114,GO:0033798,GO:0016491,GO:0042446,GO:0005886	BAG15908	iodothyronine deiodinase type iii	gi|171451967|dbj|BAG15908.1|iodothyronine deiodinase type III [Paralichthys olivaceus]
Locus_39784_Transcript_1/1_Confidence_1.000_Length_251	251	GO:0006306,GO:0008168,GO:0016740,GO:0032259,GO:0003677	BAG15985	dna methyltransferase 3a	gi|171472518|dbj|BAG15985.1|DNA methyltransferase 3A [Meriones unguiculatus]
Locus_1_Transcript_206839/226691_Confidence_1.000_Length_949	949	GO:0019001,GO:0016020,GO:0005634,GO:0005815,GO:0000166,GO:0005737,GO:0005525,GO:0051301,GO:0005813,GO:0007165,GO:0030496,GO:0004871,GO:0046872,GO:0007186,GO:0007049,GO:0005886,GO:0005856	NP_001116402	guanine nucleotide-binding protein g subunit alpha-1	gi|171543903|ref|NP_001116402.1|guanine nucleotide-binding protein G(i) subunit alpha-1 [Oryzias latipes] >gi|3913723|sp|P87383.3|GNAI1_ORYLA RecName: Full=Guanine nucleotide-binding protein G(i) subunit alpha-1; AltName: Full=Adenylate cyclase-inhibiting G alpha protein; AltName: Full=Gi alpha a; AltName: Full=Gi1 subunit alpha >gi|1902834|dbj|BAA19454.1| Gi1 alpha subunit [Oryzias latipes]
Locus_37473_Transcript_1/1_Confidence_1.000_Length_392	392	GO:0035556,GO:0005622	NP_001116396	suppressor of cytokine signaling 5	gi|171545959|ref|NP_001116396.1|suppressor of cytokine signaling 5 [Oryzias latipes] >gi|148251524|gb|ABQ53613.1| suppressor of cytokine signaling 5 [Oryzias latipes]
Locus_54089_Transcript_1/1_Confidence_1.000_Length_225	225	GO:0016020,GO:0008150,GO:0000139	AAI61662	golgi apparatus protein 1-like	gi|171846383|gb|AAI61662.1|Zgc:153569 protein [Danio rerio]
Locus_15610_Transcript_1/1_Confidence_1.000_Length_344	344	GO:0003674,GO:0005737,GO:0005856,GO:0008150,GO:0005575	AAI61677	map7 domain-containing protein 1	gi|171846985|gb|AAI61677.1|Unknown (protein for IMAGE:5048831) [Xenopus laevis]
Locus_1905_Transcript_7/19_Confidence_1.000_Length_257	257	GO:0016021,GO:0015288,GO:0016020,GO:0009279	ZP_02931247	opacity protein	gi|171915777|ref|ZP_02931247.1|hypothetical protein VspiD_31440 [Verrucomicrobium spinosum DSM 4136]
Locus_3462_Transcript_1/2_Confidence_0.667_Length_2936	2936	GO:0016301,GO:0004673,GO:0005524,GO:0016310,GO:0000155,GO:0007165,GO:0016772,GO:0018106	ACB72248	pyruvate dehydrogenase kinase 4	gi|172087124|gb|ACB72248.1|pyruvate dehydrogenase kinase 4 [Fundulus heteroclitus]
Locus_26942_Transcript_1/1_Confidence_1.000_Length_333	333	GO:0002474,GO:0042612,GO:0005576	CAM84305	beta 2-microglobulin	gi|172152172|emb|CAM84305.1|beta 2-microglobulin [Cyprinus carpio]
Locus_2076_Transcript_1/1_Confidence_1.000_Length_2506	2506	GO:0046872,GO:0018149,GO:0016740,GO:0003810,GO:0016746	P52181	tgm2_pagma ame: full=protein-glutamine gamma-glutamyltransferase 2 ame: full=tissue transglutaminase ame: full=transglutaminase c short=tg short=tgc short=tgase c ame: full=transglutaminase-2 short=tgase-2	gi|1729923|sp|P52181.1|TGM2_PAGMARecName: Full=Protein-glutamine gamma-glutamyltransferase 2; AltName: Full=Tissue transglutaminase; AltName: Full=Transglutaminase C; Short=TG(C); Short=TGC; Short=TGase C; AltName: Full=Transglutaminase-2; Short=TGase-2 >gi|14488746|pdb|1G0D|A Chain A, Crystal Structure Of Red Sea Bream Transglutaminase >gi|1176435|gb|AAB35370.1| transglutaminase [Pagrus major]
Locus_41937_Transcript_1/1_Confidence_1.000_Length_255	255	GO:0006928,GO:0043064,GO:0005198,GO:0009420,GO:0009288,GO:0005576,GO:0001539	Q56572	flagellin b	gi|17366564|sp|Q56572.3|FLAB_VIBANRecName: Full=Flagellin B >gi|1272426|gb|AAB09435.1| flagellin B [Vibrio anguillarum]
Locus_9508_Transcript_1/2_Confidence_0.750_Length_1532	1532	GO:0016874,GO:0003676,GO:0008270,GO:0007275,GO:0030154,GO:0016567,GO:0006355,GO:0046872,GO:0006351,GO:0007399	Q9DD48	ring zinc finger protein makorin2	gi|17368847|sp|Q9DD48.1|MKRN2_SERQURecName: Full=Probable E3 ubiquitin-protein ligase makorin-2; AltName: Full=Zinc finger protein YGHLC3HC4 >gi|11559426|dbj|BAB18861.1| zinc finger protein YGHLC3HC4 [Seriola quinqueradiata] >gi|11559471|dbj|BAB18815.1| ring zinc finger protein MAKORIN2 [Seriola quinqueradiata] >gi|13486618|dbj|BAB39861.1| ring zinc finger protein MAKORIN2 [Seriola quinqueradiata…
Locus_45925_Transcript_1/1_Confidence_1.000_Length_219	219	GO:0009032,GO:0016740,GO:0006206,GO:0016763,GO:0008152,GO:0006213,GO:0016757	NP_518325	thymidine phosphorylase	gi|17544923|ref|NP_518325.1|thymidine phosphorylase [Ralstonia solanacearum GMI1000] >gi|34395900|sp|Q8Y2X7.1|TYPH_RALSO RecName: Full=Putative thymidine phosphorylase; AltName: Full=TdRPase >gi|17427213|emb|CAD13732.1| putative thymidine phosphorylase (tdrpase) protein [Ralstonia solanacearum GMI1000]
Locus_29301_Transcript_1/1_Confidence_1.000_Length_228	228	GO:0000082,GO:0005829,GO:0005509,GO:0019899,GO:0051592,GO:0016311,GO:0016020,GO:0045944,GO:0035690,GO:0005625,GO:0050804,GO:0046983,GO:0046982,GO:0006606,GO:0006470,GO:0030018,GO:0006950,GO:0008144,GO:0060079,GO:0001975,GO:0048741,GO:0005516,GO:0005515,GO:0071333,GO:0006816,GO:0004723,GO:0004722,GO:0005739,GO:0004721,GO:0005737,GO:0005730,GO:0042110,GO:0005792,GO:0005955,GO:0046676,GO:0005634,GO:…	AAA35634	calcineurin catalytic partial	gi|179808|gb|AAA35634.1|calcineurin catalytic subunit, partial [Homo sapiens]
Locus_1_Transcript_110617/226691_Confidence_1.000_Length_447	447	GO:0016023,GO:0016020,GO:0006897,GO:0005737,GO:0005764,GO:0031410,GO:0008289,GO:0005938,GO:0005886,GO:0005856,GO:0005905	NP_001116716	formin-binding protein 1	gi|181329890|ref|NP_001116716.1|formin-binding protein 1 [Danio rerio] >gi|169158269|emb|CAQ14399.1| novel protein similar to vertebrate formin binding protein 1 (FNBP1) [Danio rerio]
Locus_26211_Transcript_1/1_Confidence_1.000_Length_524	524	GO:0005524,GO:0004672,GO:0004872	BAB83667	insulin receptor	gi|18150104|dbj|BAB83667.1|insulin receptor [Paralichthys olivaceus]
Locus_13245_Transcript_2/3_Confidence_0.364_Length_4031	4031	GO:0043548,GO:0048589,GO:0006468,GO:0005524,GO:0016301,GO:0016021,GO:0016020,GO:0004672,GO:0009790,GO:0004872,GO:0007169,GO:0046777,GO:0000166,GO:0016310,GO:0016772,GO:0004714,GO:0043560,GO:0016740,GO:0004713	BAB83668	insulin receptor	gi|18150106|dbj|BAB83668.1|insulin receptor [Paralichthys olivaceus]
Locus_124_Transcript_4/6_Confidence_0.350_Length_2817	2817	GO:0016740,GO:0035556,GO:0016310,GO:0004674,GO:0005057,GO:0004672,GO:0006468,GO:0000166,GO:0005524,GO:0016301,GO:0007165,GO:0005622,GO:0046872,GO:0016772	BAB39747	serine threonine protein kinase raf1	gi|18157432|dbj|BAB39747.3|protein kinase raf 1 [Seriola quinqueradiata]
Locus_14238_Transcript_1/1_Confidence_1.000_Length_366	366	GO:0016740,GO:0008080	ZP_02949026	gnat family	gi|182417707|ref|ZP_02949026.1|acetyltransferase, gnat family [Clostridium butyricum 5521] >gi|237667123|ref|ZP_04527107.1| acetyltransferase, GNAT family [Clostridium butyricum E4 str. BoNT E BL5262] >gi|182378431|gb|EDT75962.1| acetyltransferase, gnat family [Clostridium butyricum 5521] >gi|237655471|gb|EEP53027.1| acetyltransferase, GNAT family [Clostridium butyricum E4 str. BoNT E BL5262]
Locus_13660_Transcript_1/1_Confidence_1.000_Length_347	347	GO:0050660	ZP_02949082	cbs transporter-associated domain protein	gi|182417764|ref|ZP_02949082.1|transporter associated domain protein [Clostridium butyricum 5521] >gi|237667969|ref|ZP_04527953.1| CBS/transporter-associated domain protein [Clostridium butyricum E4 str. BoNT E BL5262] >gi|182378488|gb|EDT76019.1| transporter associated domain protein [Clostridium butyricum 5521] >gi|237656317|gb|EEP53873.1| CBS/transporter-associated domain protein [Clostridium …
Locus_1_Transcript_210968/226691_Confidence_1.000_Length_220	220	GO:0042626,GO:0016021,GO:0016020,GO:0006811,GO:0006810,GO:0000166,GO:0017111,GO:0005524,GO:0016887,GO:0005254,GO:0055085	ACB97645	multidrug resistance-associated protein 4	gi|182636834|gb|ACB97645.1|Abcc4 [Danio rerio]
Locus_1_Transcript_204900/226691_Confidence_1.000_Length_236	236	GO:0016874,GO:0006418,GO:0006420,GO:0006412,GO:0000166,GO:0005737,GO:0005524,GO:0004814,GO:0004812	AAI65718	arginyl-trna synthetase	gi|182892034|gb|AAI65718.1|Rars protein [Danio rerio]
Locus_29028_Transcript_1/1_Confidence_1.000_Length_451	451	GO:0005179,GO:0005576	BAG24411	adrenomedullin 5	gi|183014164|dbj|BAG24411.1|adrenomedullin 5 [Anguilla japonica]
Locus_30627_Transcript_1/1_Confidence_1.000_Length_253	253	GO:0006534,GO:0006520,GO:0016740,GO:0008152,GO:0003824,GO:0008483,GO:0031071,GO:0030170	NP_562701	cysteine desulfurase	gi|18310767|ref|NP_562701.1|cysteine desulfurase [Clostridium perfringens str. 13] >gi|169343494|ref|ZP_02864493.1| cysteine desulfurase [Clostridium perfringens C str. JGS1495] >gi|18145448|dbj|BAB81491.1| iron-sulfur cofactor synthesis protein [Clostridium perfringens str. 13] >gi|169298054|gb|EDS80144.1| cysteine desulfurase [Clostridium perfringens C str. JGS1495]
Locus_26312_Transcript_1/1_Confidence_1.000_Length_667	667	GO:0006950	AAB46594	heat shock protein 30	gi|1835585|gb|AAB46594.1|low molecular weight heat shock protein Hsp30B [Poeciliopsis lucida]
Locus_58900_Transcript_1/1_Confidence_1.000_Length_251	251	GO:0006260,GO:0055114,GO:0005524,GO:0016491,GO:0004748,GO:0005971	YP_001855013	ribonucleoside-diphosphate alpha subunit	gi|184200806|ref|YP_001855013.1|ribonucleoside-diphosphate reductase alpha subunit [Kocuria rhizophila DC2201] >gi|183581036|dbj|BAG29507.1| ribonucleoside-diphosphate reductase alpha subunit [Kocuria rhizophila DC2201]
Locus_1_Transcript_161634/226691_Confidence_1.000_Length_330	330	GO:0016477,GO:0015031,GO:0004252,GO:0016021,GO:0016020,GO:0050709,GO:0000139,GO:0006810,GO:0005794,GO:0019838,GO:0042058,GO:0005789,GO:0061136,GO:0006508,GO:0005783,GO:0008283	AAL73049	inactive rhomboid protein 1-like	gi|18463968|gb|AAL73049.1|C16ORF8 [Sphoeroides nephelus]
Locus_1_Transcript_155552/226691_Confidence_1.000_Length_224	224	GO:0004386,GO:0003723,GO:0003676,GO:0005524,GO:0016787,GO:0000166,GO:0008026	NP_001117993	myc-regulated dead box protein	gi|185132644|ref|NP_001117993.1|myc-regulated DEAD box protein [Oncorhynchus mykiss] >gi|52547136|gb|AAU81664.1| myc-regulated DEAD box protein [Oncorhynchus mykiss]
Locus_1_Transcript_217389/226691_Confidence_1.000_Length_374	374	GO:0006820,GO:0005215,GO:0016021,GO:0008509,GO:0016020,GO:0005452,GO:0006811,GO:0006810,GO:0015301	NP_001118189	band 3 anion exchange protein	gi|185132655|ref|NP_001118189.1|band 3 anion exchange protein [Oncorhynchus mykiss] >gi|1352064|sp|P32847.2|B3AT_ONCMY RecName: Full=Band 3 anion exchange protein; AltName: Full=Anion exchange protein 1; Short=AE 1; Short=Anion exchanger 1; AltName: Full=Solute carrier family 4 member 1 >gi|64309|emb|CAA43868.1| Band 3 [Oncorhynchus mykiss]
Locus_1_Transcript_201501/226691_Confidence_1.000_Length_885	885	GO:0055114,GO:0016491,GO:0000166	NP_001118002	lysine ketoglutarate reductase saccharopine dehydrogenase	gi|185133193|ref|NP_001118002.1|lysine ketoglutarate reductase/saccharopine dehydrogenase [Oncorhynchus mykiss] >gi|53851170|gb|AAU95502.1| lysine ketoglutarate reductase/saccharopine dehydrogenase [Oncorhynchus mykiss]
Locus_1_Transcript_195711/226691_Confidence_1.000_Length_228	228	GO:0015377,GO:0016021,GO:0016020,GO:0055085,GO:0006811,GO:0006810,GO:0005215	NP_001117155	na k 2cl co-transporter	gi|185133258|ref|NP_001117155.1|Na/K/2Cl co-transporter [Salmo salar] >gi|114438954|gb|ABI74746.1| Na/K/2Cl co-transporter [Salmo salar]
Locus_1_Transcript_182551/226691_Confidence_1.000_Length_1468	1468	GO:0004888,GO:0016021,GO:0016020,GO:0007165,GO:0045087,GO:0031224,GO:0005622	NP_001117022	st2l protein precursor	gi|185133359|ref|NP_001117022.1|putative ST2L protein precursor [Salmo salar] >gi|23477183|emb|CAC84138.2| putative ST2L protein [Salmo salar]
Locus_13940_Transcript_1/1_Confidence_1.000_Length_1016	1016	GO:0016020,GO:0006955	NP_001118005	cytotoxic t-lymphocyte-associated protein 4	gi|185133363|ref|NP_001118005.1|CTLA4-like protein precursor [Oncorhynchus mykiss] >gi|58532608|gb|AAW78854.1| CTLA4-like protein [Oncorhynchus mykiss]
Locus_1_Transcript_107903/226691_Confidence_1.000_Length_498	498	GO:0004888,GO:0004872,GO:0016021,GO:0016020,GO:0007165,GO:0045087,GO:0031224,GO:0005622	NP_001117024	interleukin 1 receptor accessory protein precursor	gi|185133417|ref|NP_001117024.1|interleukin 1 receptor accessory protein precursor [Salmo salar] >gi|37496478|emb|CAD43598.1| interleukin 1 receptor accessory protein [Salmo salar]
Locus_22954_Transcript_1/1_Confidence_1.000_Length_410	410	GO:0005216,GO:0005245,GO:0005244,GO:0006816,GO:0016021,GO:0016020,GO:0006811,GO:0006810,GO:0034765,GO:0005262,GO:0055085,GO:0005891,GO:0070588,GO:0051925	NP_001118101	neuronal-type voltage-gated calcium channel subunit	gi|185133713|ref|NP_001118101.1|neuronal-type voltage-gated calcium channel subunit Cav2.2 [Oncorhynchus mykiss] >gi|32478671|gb|AAP83588.1| neuronal-type voltage-gated calcium channel subunit Cav2.2 [Oncorhynchus mykiss]
Locus_1_Transcript_117458/226691_Confidence_1.000_Length_5148	5148	GO:0005509	NP_001117921	latent transforming growth factor binding protein precursor	gi|185134552|ref|NP_001117921.1|latent transforming growth factor binding protein precursor [Oncorhynchus mykiss] >gi|27549564|gb|AAO17057.1| latent transforming growth factor binding protein [Oncorhynchus mykiss]
Locus_6151_Transcript_7/11_Confidence_0.621_Length_1513	1513	GO:0005164,GO:0016020,GO:0006955	NP_001118036	tumor necrosis factor ligand superfamily member 13b	gi|185134749|ref|NP_001118036.1|tumor necrosis factor ligand superfamily member 13B [Oncorhynchus mykiss] >gi|85822187|gb|ABC84582.1| TNF superfamily member 13b [Oncorhynchus mykiss]
Locus_1_Transcript_124518/226691_Confidence_1.000_Length_231	231	GO:0005788,GO:0008430,GO:0005783	NP_001117926	15 kda selenoprotein precursor	gi|185134879|ref|NP_001117926.1|15 kDa selenoprotein precursor [Oncorhynchus mykiss] >gi|182639183|sp|Q6X4M2.2|SEP15_ONCMY RecName: Full=15 kDa selenoprotein; Flags: Precursor >gi|33113420|gb|AAP94226.1| 15 kDa selenoprotein precursor [Oncorhynchus mykiss]
Locus_1_Transcript_110921/226691_Confidence_1.000_Length_208	208	GO:0006508,GO:0005509,GO:0016787,GO:0008234,GO:0008233,GO:0004198,GO:0005622	NP_001117963	calpain 2 catalytic subunit	gi|185135539|ref|NP_001117963.1|calpain 2 catalytic subunit [Oncorhynchus mykiss] >gi|50812447|gb|AAT81417.1| calpain 2 catalytic subunit [Oncorhynchus mykiss]
Locus_1_Transcript_108882/226691_Confidence_1.000_Length_249	249	GO:0008373,GO:0006486,GO:0016740,GO:0016021,GO:0030173,GO:0016020,GO:0005794,GO:0016757	NP_001117689	c alpha -sialyltransferase	gi|185135565|ref|NP_001117689.1|GalNAc alpha 2,6-sialyltransferase [Oncorhynchus mykiss] >gi|31559700|dbj|BAC77520.1| GalNAc alpha 2,6-sialyltransferase [Oncorhynchus mykiss]
Locus_23185_Transcript_1/1_Confidence_1.000_Length_520	520	GO:0004908,GO:0004888,GO:0016021,GO:0016020,GO:0031224,GO:0007165,GO:0004872,GO:0005622,GO:0045087	NP_001117105	interleukin-1 receptor-like protein precursor	gi|185136291|ref|NP_001117105.1|interleukin-1 receptor-like protein precursor [Salmo salar] >gi|19912979|emb|CAC83729.1| interleukin-1 receptor-like protein [Salmo salar] >gi|223648416|gb|ACN10966.1| Interleukin-1 receptor type I precursor [Salmo salar]
Locus_1_Transcript_186880/226691_Confidence_1.000_Length_473	473	GO:0006508,GO:0008234	ACC86112	cathepsin k precursor	gi|186688053|gb|ACC86112.1|cathepsin K [Paralichthys olivaceus]
Locus_1_Transcript_110495/226691_Confidence_1.000_Length_732	732	GO:0046872,GO:0055114,GO:0016705,GO:0020037,GO:0016491,GO:0009055,GO:0005506,GO:0004497	AAL78297	af131885_1cytochrome p450 1c1	gi|18693249|gb|AAL78297.1|AF131885_1cytochrome P450 1C1 [Stenotomus chrysops]
Locus_1_Transcript_110497/226691_Confidence_1.000_Length_312	312	GO:0046872,GO:0055114,GO:0016705,GO:0020037,GO:0016491,GO:0009055,GO:0005506,GO:0004497	AAL78299	af235138_1cytochrome p450 1c2	gi|18693253|gb|AAL78299.1|AF235138_1cytochrome P450 1C2 [Stenotomus chrysops]
Locus_52355_Transcript_1/1_Confidence_1.000_Length_288	288	GO:0003674,GO:0008150,GO:0005575	ACD03132	lipin 1	gi|187372789|gb|ACD03132.1|lipin [Dicentrarchus labrax]
Locus_1_Transcript_186742/226691_Confidence_1.000_Length_222	222	GO:0005179,GO:0005576	ACD10965	preprovasoactive intestinal peptide	gi|187439147|gb|ACD10965.1|preprovasoactive intestinal peptide [Paralichthys olivaceus] >gi|187439149|gb|ACD10966.1| preprovasoactive intestinal peptide [Paralichthys olivaceus]
Locus_1_Transcript_188584/226691_Confidence_1.000_Length_1211	1211	GO:0001558,GO:0005520,GO:0005576	ACD11357	igf binding protein 5	gi|187472095|gb|ACD11357.1|IGF binding protein 5 [Seriola quinqueradiata]
Locus_1_Transcript_180569/226691_Confidence_1.000_Length_214	214	GO:0016021,GO:0016020,GO:0015662,GO:0006812,GO:0016787,GO:0006811,GO:0006810,GO:0015077,GO:0000166,GO:0005524,GO:0006754,GO:0003824,GO:0046872,GO:0008152,GO:0016820,GO:0015672	NP_001120366	na+ k+ alpha 3a polypeptide	gi|187607487|ref|NP_001120366.1|ATPase, Na+/K+ transporting, alpha 3 polypeptide [Xenopus (Silurana) tropicalis] >gi|170284510|gb|AAI61056.1| LOC100145440 protein [Xenopus (Silurana) tropicalis]
Locus_4406_Transcript_1/1_Confidence_1.000_Length_674	674	GO:0005743,GO:0042605,GO:0046980,GO:0005524,GO:0016021,GO:0015421,GO:0001916,GO:0042288,GO:0055085,GO:0000166,GO:0016887,GO:0046979,GO:0017111,GO:0046978,GO:0042626,GO:0006810,GO:0015833,GO:0005886,GO:0042825	NP_001119906	atp-binding cassette sub-family b member 9	gi|187607834|ref|NP_001119906.1|ATP-binding cassette sub-family B member 9 [Danio rerio] >gi|126540882|emb|CAM46975.1| novel protein similar to vertebrate ATP-binding cassette, sub-family B (MDR/TAP), member 9 (ABCB9) [Danio rerio]
Locus_39797_Transcript_1/1_Confidence_1.000_Length_226	226	GO:0005543,GO:0007165,GO:0005622	NP_001119887	novel protein vertebrate rhotekin	gi|187607932|ref|NP_001119887.1|rhotekin [Danio rerio] >gi|123231433|emb|CAM16081.1| novel protein similar to vertebrate rhotekin (RTKN) [Danio rerio]
Locus_1_Transcript_108063/226691_Confidence_1.000_Length_1172	1172	GO:0005740,GO:0018208,GO:0030176,GO:0003755,GO:0006457,GO:0005528	NP_001120183	fk506 binding protein 8	gi|187608581|ref|NP_001120183.1|uncharacterized protein LOC100145224 [Xenopus (Silurana) tropicalis] >gi|156914731|gb|AAI52651.1| FK506 binding protein 8 [Danio rerio] >gi|166796384|gb|AAI59293.1| LOC100145224 protein [Xenopus (Silurana) tropicalis]
Locus_46028_Transcript_1/1_Confidence_1.000_Length_221	221	GO:0016021	YP_001877121	transmembrane protein	gi|187735009|ref|YP_001877121.1|transmembrane protein [Akkermansia muciniphila ATCC BAA-835] >gi|187425061|gb|ACD04340.1| putative transmembrane protein [Akkermansia muciniphila ATCC BAA-835]
Locus_11107_Transcript_1/1_Confidence_1.000_Length_328	328	GO:0016021,GO:0016020,GO:0015031,GO:0008565,GO:0006810	YP_001877167	proton channel	gi|187735055|ref|YP_001877167.1|MotA/TolQ/ExbB proton channel [Akkermansia muciniphila ATCC BAA-835] >gi|187425107|gb|ACD04386.1| MotA/TolQ/ExbB proton channel [Akkermansia muciniphila ATCC BAA-835]
Locus_23621_Transcript_1/1_Confidence_1.000_Length_289	289	GO:0006313,GO:0006310,GO:0003677,GO:0005737,GO:0051301,GO:0015074,GO:0007059,GO:0009037,GO:0007049	YP_001878501	site-specific dna tyrosine recombinase	gi|187736389|ref|YP_001878501.1|integrase [Akkermansia muciniphila ATCC BAA-835] >gi|187426441|gb|ACD05720.1| integrase family protein [Akkermansia muciniphila ATCC BAA-835]
Locus_65102_Transcript_1/1_Confidence_1.000_Length_222	222	GO:0016020,GO:0009055,GO:0006810,GO:0051539,GO:0051537,GO:0051536,GO:0022900,GO:0046872,GO:0005886	ZP_03002609	electron transport b subunit	gi|188495339|ref|ZP_03002609.1|electron transport complex, RnfABCDGE type, B subunit [Escherichia coli 53638] >gi|188490538|gb|EDU65641.1| electron transport complex, RnfABCDGE type, B subunit [Escherichia coli 53638]
Locus_45819_Transcript_1/1_Confidence_1.000_Length_212	212	GO:0016021,GO:0055085	YP_001908331	arabinose efflux permease	gi|188534534|ref|YP_001908331.1|arabinose efflux permease [Erwinia tasmaniensis Et1/99] >gi|188029576|emb|CAO97453.1| Putative arabinose efflux permease [Erwinia tasmaniensis Et1/99]
Locus_1_Transcript_161846/226691_Confidence_1.000_Length_227	227	GO:0001932,GO:0005737	NP_001120937	folliculin-interacting protein 1	gi|188536034|ref|NP_001120937.1|folliculin-interacting protein 1 [Danio rerio] >gi|171846455|gb|AAI61668.1| Zgc:175140 protein [Danio rerio]
Locus_23129_Transcript_1/1_Confidence_1.000_Length_445	445	GO:0005102,GO:0007165	NP_571893	angiopoietin-related protein 3 precursor	gi|18858275|ref|NP_571893.1|angiopoietin-related protein 3 precursor [Danio rerio] >gi|15077798|gb|AAK83349.1| angiopoietin-like-3 [Danio rerio]
Locus_466_Transcript_4/10_Confidence_0.452_Length_2494	2494	GO:0046034,GO:0005391,GO:0016021,GO:0006814,GO:0016020,GO:0006813,GO:0006811,GO:0006810	NP_571744	na+ k+ beta 2a polypeptide	gi|18858315|ref|NP_571744.1|ATPase, Na+/K+ transporting, beta 2a polypeptide [Danio rerio] >gi|9789579|gb|AAF98362.1|AF286376_1 Na+/K+ ATPase beta subunit isoform 2 [Danio rerio] >gi|37589633|gb|AAH59420.1| ATPase, Na+/K+ transporting, beta 2a polypeptide [Danio rerio] >gi|50925332|gb|AAH78647.1| ATPase, Na+/K+ transporting, beta 2a polypeptide [Danio rerio]
Locus_1_Transcript_217852/226691_Confidence_1.000_Length_658	658	GO:0016301,GO:0046872,GO:0005956,GO:0031519,GO:0016310,GO:0019887,GO:0016055	NP_571262	casein kinase ii subunit beta	gi|18858421|ref|NP_571262.1|casein kinase II subunit beta [Danio rerio] >gi|348519371|ref|XP_003447204.1| PREDICTED: casein kinase II subunit beta-like [Oreochromis niloticus] >gi|6016423|sp|Q91398.1|CSK2B_DANRE RecName: Full=Casein kinase II subunit beta; Short=CK II beta >gi|11280586|pir||JC7269 protein kinase (EC 2.7.1.37) CK2 beta chain - common carp >gi|7672353|gb|AAF66446.1|AF133088_1 CK2 b…
Locus_54637_Transcript_1/1_Confidence_1.000_Length_564	564	GO:0016337,GO:0005178,GO:0035050,GO:0045198,GO:0001757,GO:0001756,GO:0003007,GO:0005576	NP_571595	fibronectin precursor	gi|18858683|ref|NP_571595.1|fibronectin precursor [Danio rerio] >gi|3420846|gb|AAC31947.1| fibronectin 1a isoform 1 [Danio rerio]
Locus_1_Transcript_122672/226691_Confidence_1.000_Length_254	254	GO:0006468,GO:0005634,GO:0005524,GO:0006355,GO:0016301,GO:0004674,GO:0006351,GO:0004672,GO:0004707,GO:0007275,GO:0000166,GO:0000165,GO:0005737,GO:0016310,GO:0031647,GO:0006950,GO:0001756,GO:0040016,GO:0016772,GO:0016740	NP_571797	mitogen-activated protein kinase 14a	gi|18858995|ref|NP_571797.1|mitogen-activated protein kinase 14A [Danio rerio] >gi|30316123|sp|Q9DGE2.1|MK14A_DANRE RecName: Full=Mitogen-activated protein kinase 14A; Short=MAP kinase 14A; Short=MAPK 14A; AltName: Full=Mitogen-activated protein kinase p38a; Short=MAP kinase p38a; Short=zp38a >gi|9836500|dbj|BAB11807.1| p38a [Danio rerio] >gi|37589891|gb|AAH44128.2| Mitogen-activated protein kina…
Locus_1_Transcript_157383/226691_Confidence_1.000_Length_289	289	GO:0019985,GO:0006950,GO:0006260,GO:0005634,GO:0003677,GO:0030337,GO:0006275,GO:0043626,GO:0009617,GO:0070557	NP_571479	proliferating cell nuclear antigen	gi|18859223|ref|NP_571479.1|proliferating cell nuclear antigen [Danio rerio] >gi|6580855|gb|AAF18324.1|AF140608_1 proliferating cell nuclear antigen [Danio rerio]
Locus_2021_Transcript_1/2_Confidence_0.750_Length_1932	1932	GO:0006355,GO:0006351,GO:0035108,GO:0043565,GO:0045893,GO:0003677,GO:0003700,GO:0005634	NP_571500	ets translocation variant 4	gi|18859227|ref|NP_571500.1|ETS translocation variant 4 [Danio rerio] >gi|5739343|gb|AAD50434.1|AF168008_1 PEA3 [Danio rerio]
Locus_13460_Transcript_1/1_Confidence_1.000_Length_207	207	GO:0004803,GO:0006313,GO:0003677	CAO72211	transposase	gi|188593349|emb|CAO72211.1|Tnp1249 protein [Bifidobacterium thermophilum]
Locus_6851_Transcript_5/6_Confidence_0.684_Length_3023	3023	GO:0003674	NP_001120985	novel protein (zgc:113232)	gi|189011578|ref|NP_001120985.1|uncharacterized protein LOC541546 isoform 2 precursor [Danio rerio] >gi|157888621|emb|CAP09602.1| novel protein (zgc:113232) [Danio rerio] >gi|157888641|emb|CAP09278.1| novel protein (zgc:113232) [Danio rerio]
Locus_48524_Transcript_1/1_Confidence_1.000_Length_209	209	GO:0020037,GO:0005507,GO:0016021,GO:0016020,GO:0005743,GO:0009055,GO:0070469,GO:0005739,GO:0006810,GO:0016491,GO:0022904,GO:0004129,GO:0022900,GO:0046872	YP_001936635	cytochrome c oxidase subunit ii	gi|189095476|ref|YP_001936635.1|cytochrome c oxidase subunit II [Lophura ignita] >gi|189095602|ref|YP_001936240.1| cytochrome c oxidase subunit II [Syrmaticus soemmerringi ijimae] >gi|242610520|ref|YP_003001985.1| cytochrome c oxidase subunit II [Lophura nycthemera] >gi|308745794|ref|YP_003934213.1| cytochrome c oxidase subunit II [Chrysolophus pictus] >gi|342240321|ref|YP_004769904.1| cytochrome…
Locus_1_Transcript_201305/226691_Confidence_1.000_Length_447	447	GO:0004386,GO:0003676,GO:0005524,GO:0016020,GO:0017038	YP_001937710	helicase conserved c-terminal domain containing protein	gi|189183925|ref|YP_001937710.1|preprotein translocase SecA subunit-like protein [Orientia tsutsugamushi str. Ikeda] >gi|189180696|dbj|BAG40476.1| preprotein translocase SecA subunit-like protein [Orientia tsutsugamushi str. Ikeda]
Locus_3511_Transcript_1/1_Confidence_1.000_Length_492	492	GO:0008150,GO:0005575,GO:0003677	NP_001121383	fam60al protein	gi|189230118|ref|NP_001121383.1|uncharacterized protein LOC100158471 [Xenopus (Silurana) tropicalis] >gi|156914845|gb|AAI52662.1| Fam60al protein [Danio rerio] >gi|183986128|gb|AAI66080.1| LOC100158471 protein [Xenopus (Silurana) tropicalis]
Locus_69220_Transcript_1/1_Confidence_1.000_Length_256	256	GO:0003676,GO:0008270,GO:0005622,GO:0003677	NP_001121407	zgc:66474 protein	gi|189230166|ref|NP_001121407.1|uncharacterized protein LOC100158495 [Xenopus (Silurana) tropicalis] >gi|156914741|gb|AAI52658.1| Zgc:66474 protein [Danio rerio] >gi|183985610|gb|AAI66107.1| LOC100158495 protein [Xenopus (Silurana) tropicalis]
Locus_46695_Transcript_1/1_Confidence_1.000_Length_209	209	GO:0016324,GO:0043220,GO:0031410,GO:0007155,GO:0005923	XP_689404	multiple pdz domain protein	gi|189514647|ref|XP_689404.3|PREDICTED: multiple PDZ domain protein [Danio rerio]
Locus_59734_Transcript_1/1_Confidence_1.000_Length_322	322	GO:0005524,GO:0000166,GO:0005543,GO:0003777,GO:0007018,GO:0005874	XP_695144	novel protein vertebrate kinesin family member 1 family	gi|189515826|ref|XP_695144.3|PREDICTED: kinesin family member 1Ab isoform 2 [Danio rerio]
Locus_55256_Transcript_1/1_Confidence_1.000_Length_212	212	GO:0008144,GO:0004114,GO:0016787,GO:0006939,GO:0030552,GO:0007165,GO:0003824,GO:0008081,GO:0061028,GO:0006198,GO:0046872	XP_693630	camp-specific 3 -cyclic phosphodiesterase 4d	gi|189515870|ref|XP_693630.3|PREDICTED: cAMP-specific 3',5'-cyclic phosphodiesterase 4D [Danio rerio]
Locus_7310_Transcript_4/5_Confidence_0.750_Length_1978	1978	GO:0005739,GO:0016020,GO:0034551,GO:0005743	XP_693210	tetratricopeptide repeat protein 19	gi|189515953|ref|XP_693210.3|PREDICTED: tetratricopeptide repeat protein 19 [Danio rerio]
Locus_12853_Transcript_2/2_Confidence_0.750_Length_1228	1228	GO:0005694,GO:0000786,GO:0006334,GO:0005634,GO:0003677	XP_001922605	histone h2b 1 2-like	gi|189516419|ref|XP_001922605.1|PREDICTED: histone H2B 1/2-like [Danio rerio]
Locus_21403_Transcript_1/1_Confidence_1.000_Length_585	585	GO:0046872,GO:0008270,GO:0005622	XP_694642	zinc-binding protein a33-like	gi|189516800|ref|XP_694642.3|PREDICTED: zinc-binding protein A33-like [Danio rerio]
Locus_625_Transcript_5/7_Confidence_0.824_Length_2786	2786	GO:0048471,GO:0005525,GO:0007049,GO:0005819,GO:0030496,GO:0042803	XP_693022	neuronal-specific septin-3-like	gi|189517081|ref|XP_693022.3|PREDICTED: septin-9 [Danio rerio]
Locus_1_Transcript_148012/226691_Confidence_1.000_Length_653	653	GO:0003676,GO:0008270,GO:0005622	XP_693776	loc565404 protein	gi|189517232|ref|XP_693776.3|PREDICTED: hypothetical protein LOC565404 [Danio rerio]
Locus_64377_Transcript_1/1_Confidence_1.000_Length_219	219	GO:0004674,GO:0045075,GO:0015630,GO:0006468,GO:0005737,GO:0005524,GO:0048515,GO:0005515,GO:0008017,GO:0000287,GO:0005886,GO:0019902	XP_001336447	mast2 protein	gi|189517647|ref|XP_001336447.2|PREDICTED: microtubule-associated serine/threonine-protein kinase 1-like [Danio rerio]
Locus_22804_Transcript_1/1_Confidence_1.000_Length_1374	1374	GO:0031120,GO:0042254,GO:0030515	XP_696744	h aca ribonucleoprotein complex non-core subunit naf1	gi|189518061|ref|XP_696744.2|PREDICTED: H/ACA ribonucleoprotein complex non-core subunit NAF1 [Danio rerio]
Locus_5848_Transcript_1/2_Confidence_0.750_Length_653	653	GO:0046872,GO:0008270	XP_001334221	ring finger protein 214	gi|189519235|ref|XP_001334221.2|PREDICTED: RING finger protein 214 [Danio rerio]
Locus_40154_Transcript_1/1_Confidence_1.000_Length_247	247	GO:0016021,GO:0071805,GO:0016020,GO:0005267,GO:0006811,GO:0005216,GO:0006810	XP_685425	potassium channel subfamily k member 1-like	gi|189521097|ref|XP_685425.2|PREDICTED: potassium channel subfamily K member 1-like [Danio rerio]
Locus_39852_Transcript_1/1_Confidence_1.000_Length_243	243	GO:0004386,GO:0016581,GO:0005634,GO:0005737,GO:0006333,GO:0005813,GO:0005515,GO:0051297,GO:0046872,GO:0007051,GO:0016585	XP_696641	chromodomain-helicase-dna-binding protein 3	gi|189521245|ref|XP_696641.3|PREDICTED: chromodomain-helicase-DNA-binding protein 3 [Danio rerio]
Locus_1_Transcript_217939/226691_Confidence_1.000_Length_274	274	GO:0031398,GO:0007389,GO:0005634,GO:0045893,GO:0005737,GO:0008270,GO:0030579,GO:0000209,GO:0043234,GO:0004842,GO:0046872,GO:0030511	XP_001922708	e3 ubiquitin-protein ligase arkadia-like	gi|189521454|ref|XP_001922708.1|PREDICTED: e3 ubiquitin-protein ligase Arkadia-like [Danio rerio]
Locus_57640_Transcript_1/1_Confidence_1.000_Length_208	208	GO:0005524,GO:0003777,GO:0007018	XP_001922460	kinesin-like protein kif9	gi|189521536|ref|XP_001922460.1|PREDICTED: hypothetical protein LOC553438 [Danio rerio]
Locus_69_Transcript_7/10_Confidence_0.551_Length_2583	2583	GO:0017022,GO:0006936,GO:0003779,GO:0004871,GO:0007165,GO:0005516	XP_001338671	lymphocyte-specific protein 1-like	gi|189521576|ref|XP_001338671.2|PREDICTED: hypothetical protein LOC100002400 [Danio rerio]
Locus_7281_Transcript_1/1_Confidence_1.000_Length_222	222	GO:0060047,GO:0000902,GO:0035556,GO:0009190,GO:0006468,GO:0003677,GO:0003676,GO:0032313,GO:0016849,GO:0005524,GO:0006869,GO:0035023,GO:0004672,GO:0005089,GO:0000786,GO:0006334,GO:0005319,GO:0045214,GO:0005097,GO:0008307,GO:0005622,GO:0016772,GO:0004713	XP_001923800	novel protein titin	gi|189523699|ref|XP_001923800.1|PREDICTED: titin [Danio rerio]
Locus_36513_Transcript_1/1_Confidence_1.000_Length_308	308	GO:0015269,GO:0016020,GO:0006813,GO:0005216	XP_001337140	calcium-activated potassium channel subunit beta-2-like	gi|189528347|ref|XP_001337140.2|PREDICTED: calcium-activated potassium channel subunit beta-2-like [Danio rerio]
Locus_1_Transcript_149685/226691_Confidence_1.000_Length_203	203	GO:0016791,GO:0016311,GO:0016787,GO:0006470,GO:0004725,GO:0008138	XP_001921323	protein phosphatase slingshot homolog 2	gi|189528954|ref|XP_001921323.1|PREDICTED: protein phosphatase Slingshot homolog 2 [Danio rerio]
Locus_2020_Transcript_2/4_Confidence_0.727_Length_4121	4121	GO:0016358,GO:0016322,GO:0010976,GO:0005044,GO:0016021,GO:0048680,GO:0030169	XP_001344375	endothelial cells scavenger receptor-like	gi|189528962|ref|XP_001344375.2|PREDICTED: endothelial cells scavenger receptor-like [Danio rerio]
Locus_23835_Transcript_1/1_Confidence_1.000_Length_370	370	GO:0032868,GO:0016021,GO:0042304,GO:0001666,GO:0045540,GO:0005789,GO:0006994,GO:0008203,GO:0019217	XP_686585	sterol regulatory element-binding protein cleavage-activating	gi|189530035|ref|XP_686585.3|PREDICTED: sterol regulatory element-binding protein cleavage-activating protein-like [Danio rerio]
Locus_32414_Transcript_1/1_Confidence_1.000_Length_364	364	GO:0004672,GO:0005524,GO:0006468,GO:0016772,GO:0005575,GO:0004674	XP_001922676	phosphoinositide 3-kinase regulatory subunit 4	gi|189530128|ref|XP_001922676.1|PREDICTED: phosphoinositide 3-kinase regulatory subunit 4 [Danio rerio]
Locus_9540_Transcript_1/2_Confidence_0.750_Length_3233	3233	GO:0003676	XP_696015	protein argonaute-3	gi|189530413|ref|XP_696015.3|PREDICTED: protein argonaute-3 [Danio rerio]
Locus_1_Transcript_123915/226691_Confidence_1.000_Length_562	562	GO:0007165	XP_001339622	rin3 protein	gi|189530913|ref|XP_001339622.2|PREDICTED: hypothetical protein LOC799244 [Danio rerio]
Locus_1_Transcript_117280/226691_Confidence_1.000_Length_279	279	GO:0005575	XP_001923761	transmembrane protein 62	gi|189531023|ref|XP_001923761.1|PREDICTED: transmembrane protein 62 [Danio rerio]
Locus_8818_Transcript_1/2_Confidence_0.667_Length_1175	1175	GO:0000226,GO:0001932,GO:0051260,GO:0030165,GO:0005737,GO:0005626,GO:0031648,GO:0008017,GO:0043621	XP_001921927	protein daple	gi|189531040|ref|XP_001921927.1|PREDICTED: protein Daple [Danio rerio]
Locus_6589_Transcript_1/3_Confidence_0.818_Length_2876	2876	GO:0004888,GO:0016021,GO:0016020,GO:0004930,GO:0007218,GO:0007166,GO:0004872,GO:0007186,GO:0005886	XP_693839	probable g-protein coupled receptor 113	gi|189533194|ref|XP_693839.2|PREDICTED: probable G-protein coupled receptor 113 [Danio rerio]
Locus_1_Transcript_164630/226691_Confidence_1.000_Length_1157	1157	GO:0008168,GO:0016740,GO:0060729,GO:0018024,GO:0032259,GO:0060070,GO:0003677	XP_001919781	histone-lysine n- h3 lysine-79 specific	gi|189535188|ref|XP_001919781.1|PREDICTED: histone-lysine N-methyltransferase, H3 lysine-79 specific [Danio rerio]
Locus_1_Transcript_68263/226691_Confidence_1.000_Length_224	224	GO:0003779	XP_001922206	PREDICTED: filamin-A [Danio rerio]	gi|189535920|ref|XP_001922206.1|PREDICTED: filamin-A [Danio rerio]
Locus_69906_Transcript_1/1_Confidence_1.000_Length_239	239	GO:0008021,GO:0016020,GO:0006810,GO:0005215	XP_001920463	synaptotagmin-6- partial	gi|189536021|ref|XP_001920463.1|PREDICTED: synaptotagmin-6 [Danio rerio]
Locus_51103_Transcript_1/1_Confidence_1.000_Length_248	248	GO:0042974,GO:0045944,GO:0035522,GO:0035517,GO:0045599,GO:0035359,GO:0048387,GO:0048386,GO:0005515,GO:0003714,GO:0003713,GO:0046872,GO:0006351,GO:0032526,GO:0000790,GO:0042975,GO:0000122	XP_001341242	additional sex combs like 1	gi|189536099|ref|XP_001341242.2|PREDICTED: hypothetical protein LOC403066 [Danio rerio]
Locus_1_Transcript_171345/226691_Confidence_1.000_Length_213	213	GO:0006426,GO:0005524,GO:0005737,GO:0004812,GO:0000166,GO:0006418,GO:0004820	XP_692410	glycyl-trna synthetase	gi|189536638|ref|XP_692410.3|PREDICTED: glycyl-tRNA synthetase [Danio rerio]
Locus_3168_Transcript_3/7_Confidence_0.222_Length_497	497	GO:0005739	XP_685820	proline-rich protein 5-like	gi|189537647|ref|XP_685820.3|PREDICTED: proline-rich protein 5-like [Danio rerio]
Locus_1613_Transcript_3/3_Confidence_0.571_Length_2989	2989	GO:0006355,GO:0003676,GO:0006351,GO:0008270,GO:0005634,GO:0003677,GO:0005622	NP_001121695	zinc finger protein 717	gi|190014599|ref|NP_001121695.1|zinc finger protein 717 [Homo sapiens]
Locus_10831_Transcript_1/1_Confidence_1.000_Length_414	414	GO:0007219,GO:0005509,GO:0007275,GO:0016021,GO:0016020,GO:0007154	AAI62468	jag1a protein	gi|190336633|gb|AAI62468.1|Jag1a protein [Danio rerio]
Locus_1_Transcript_116975/226691_Confidence_1.000_Length_676	676	GO:0003674,GO:0005737,GO:0010842,GO:0031290	AAI63239	zgc:194528 protein	gi|190337264|gb|AAI63239.1|Zgc:194528 protein [Danio rerio]
Locus_1_Transcript_113352/226691_Confidence_1.000_Length_1135	1135	GO:0004872,GO:0016021,GO:0016020,GO:0055085,GO:0006811,GO:0005216,GO:0006810	AAI63540	transient receptor potential cation subfamily member 4	gi|190337616|gb|AAI63540.1|Transient receptor potential cation channel, subfamily V, member 4 [Danio rerio]
Locus_2245_Transcript_3/3_Confidence_0.400_Length_3215	3215	GO:0009416,GO:0006355,GO:0009411,GO:0004871,GO:0042542,GO:0009648,GO:0007165,GO:0043153	AAI63549	per2 protein	gi|190337630|gb|AAI63549.1|Per2 protein [Danio rerio]
Locus_5774_Transcript_2/4_Confidence_0.600_Length_2724	2724	GO:0004842,GO:0008284,GO:0048793,GO:0030318,GO:0030182,GO:0048471,GO:0005886,GO:0048699,GO:0007368,GO:0021654,GO:0016020,GO:0001570,GO:0016567,GO:0045685,GO:0021521,GO:0021520,GO:0010001,GO:0060218,GO:0008593,GO:0007420,GO:0008270,GO:0045747,GO:0042803,GO:0001568,GO:0031410,GO:0002064,GO:0001885,GO:0021519,GO:0043234,GO:0060113,GO:0002090,GO:0071599,GO:0001756,GO:0021514,GO:0016874,GO:0030139,GO:…	AAI62476	e3 ubiquitin-protein ligase mib1	gi|190339064|gb|AAI62476.1|Mib protein [Danio rerio]
Locus_12014_Transcript_3/4_Confidence_0.700_Length_1884	1884	GO:0005737,GO:0001726,GO:0005938,GO:0030027	AAI62578	cttn protein	gi|190339079|gb|AAI62578.1|Cttn protein [Danio rerio]
Locus_1_Transcript_214834/226691_Confidence_1.000_Length_297	297	GO:0005102,GO:0007165	AAI63088	angptl3 protein	gi|190339153|gb|AAI63088.1|Angptl3 protein [Danio rerio]
Locus_1_Transcript_214457/226691_Confidence_1.000_Length_472	472	GO:0016740,GO:0016262,GO:0008152,GO:0006493	AAI63923	o-linked n-acetylglucosamine transferase (udp-n-acetylglucosamine:polypeptide-n-acetylglucosaminyl transferase)	gi|190340092|gb|AAI63923.1|O-linked N-acetylglucosamine (GlcNAc) transferase (UDP-N-acetylglucosamine:polypeptide-N-acetylglucosaminyl transferase) [Danio rerio]
Locus_1_Transcript_120182/226691_Confidence_1.000_Length_308	308	GO:0007229,GO:0016021,GO:0016020,GO:0001501,GO:0085029,GO:0046982,GO:0004872,GO:0001968,GO:0001756,GO:0008305,GO:0007155	AAI63501	alpha 5 (fibronectin alpha polypeptide)	gi|190340249|gb|AAI63501.1|Integrin, alpha 5 (fibronectin receptor, alpha polypeptide) [Danio rerio]
Locus_1_Transcript_152610/226691_Confidence_1.000_Length_318	318	GO:0016021,GO:0016020,GO:0003333,GO:0006810,GO:0006865,GO:0005737,GO:0007275,GO:0015179,GO:0015807,GO:0030154,GO:0007399,GO:0015171,GO:0005886	NP_001121830	large neutral amino acids transporter small subunit 1	gi|190358618|ref|NP_001121830.1|large neutral amino acids transporter small subunit 1 [Danio rerio] >gi|169153813|emb|CAQ13486.1| novel protein similar to H.sapiens solute carrier family 7 (cationic amino acid transporter, y+ system), member 5 [Danio rerio]
Locus_1164_Transcript_1/1_Confidence_1.000_Length_920	920	GO:0005737,GO:0016740,GO:0004364	ACE78286	rho-class glutathione-s-transferase	gi|190410767|gb|ACE78286.1|Rho-class glutathione-S-transferase [Paralichthys olivaceus]
Locus_26455_Transcript_1/1_Confidence_1.000_Length_303	303	GO:0005524,GO:0004672,GO:0006468,GO:0004713,GO:0016772	AAB50793	c-ret 36=proto-oncogene homolog product	gi|1911680|gb|AAB50793.1|c-ret 36=proto-oncogene homolog product [chickens, E14 lumbar spinal cord, Peptide, 226 aa]
Locus_61905_Transcript_1/1_Confidence_1.000_Length_202	202	GO:0019104,GO:0003677,GO:0016787,GO:0006284,GO:0006281,GO:0003824,GO:0005622,GO:0008152,GO:0016798	YP_001986737	a g-specific adenine glycosylase	gi|191637571|ref|YP_001986737.1|A/G-specific adenine glycosylase [Lactobacillus casei BL23] >gi|385819291|ref|YP_005855678.1| hypothetical protein LC2W_0760 [Lactobacillus casei LC2W] >gi|385822457|ref|YP_005858799.1| hypothetical protein LCBD_0760 [Lactobacillus casei BD-II] >gi|190711873|emb|CAQ65879.1| A/G-specific adenine glycosylase (Putative) [Lactobacillus casei BL23] >gi|327381618|gb|AEA5…
Locus_3878_Transcript_1/1_Confidence_1.000_Length_286	286	GO:0016021,GO:0051205,GO:0016020,GO:0015031,GO:0006810,GO:0005886	YP_001984274	inner membrane 60 kda	gi|192360367|ref|YP_001984274.1|inner membrane protein, 60 kDa [Cellvibrio japonicus Ueda107] >gi|254772765|sp|B3PIU1.1|OXAA_CELJU RecName: Full=Inner membrane protein oxaA >gi|190686532|gb|ACE84210.1| inner membrane protein, 60 kDa [Cellvibrio japonicus Ueda107]
Locus_6663_Transcript_1/1_Confidence_1.000_Length_1037	1037	GO:0008284,GO:0005615,GO:0005157,GO:0001934	NP_001122173	si:ch211- protein	gi|192453538|ref|NP_001122173.1|uncharacterized protein LOC560193 precursor [Danio rerio] >gi|326676030|ref|XP_003200486.1| PREDICTED: interleukin-34-like [Danio rerio] >gi|189442669|gb|AAI67474.1| Si:ch211-239j19.3 protein [Danio rerio]
Locus_1_Transcript_210415/226691_Confidence_1.000_Length_489	489	GO:0004781,GO:0005524,GO:0004020,GO:0000103,GO:0005575	NP_001122171	bifunctional 3 -phosphoadenosine 5 -phosphosulfate synthase 1	gi|192453590|ref|NP_001122171.1|bifunctional 3'-phosphoadenosine 5'-phosphosulfate synthase 1 [Danio rerio] >gi|190337551|gb|AAI63464.1| Zgc:194985 [Danio rerio] >gi|190338746|gb|AAI63465.1| Zgc:194985 [Danio rerio] >gi|220679146|emb|CAX13455.1| novel protein similar to vertebrate 3'-phosphoadenosine 5'-phosphosulfate synthase 1 (PAPSS1, zgc:194985) [Danio rerio]
Locus_9387_Transcript_1/1_Confidence_1.000_Length_3255	3255	GO:0033644,GO:0016021,GO:0016020	NP_597779	superinfection exclusion protein b	gi|19263394|ref|NP_597779.1|Superinfection exclusion protein B [Enterobacteria phage lambda] >gi|300669667|sp|P03762.2|SIEB_LAMBD RecName: Full=Superinfection exclusion protein B
Locus_33400_Transcript_1/2_Confidence_0.800_Length_587	587	GO:0019901,GO:0007020,GO:0046785,GO:0046599,GO:0007099,GO:0000278,GO:0008275,GO:0015631,GO:0005874,GO:0051301,GO:0005814,GO:0005813,GO:0000086,GO:0005515,GO:0019904,GO:0005829	BAG53911	lag-3-associated protein	gi|193784758|dbj|BAG53911.1|unnamed protein product [Homo sapiens]
Locus_69793_Transcript_1/1_Confidence_1.000_Length_352	352	GO:0046872,GO:0005789,GO:0006508,GO:0008237,GO:0016021,GO:0008233,GO:0001541	BAG52673	isoform cra_a	gi|193787467|dbj|BAG52673.1|unnamed protein product [Homo sapiens]
Locus_26173_Transcript_1/1_Confidence_1.000_Length_577	577	GO:0000139,GO:0007029,GO:0006895,GO:0015031	BAG52924	isoform cra_d	gi|193787721|dbj|BAG52924.1|unnamed protein product [Homo sapiens]
Locus_1_Transcript_209437/226691_Confidence_1.000_Length_261	261	GO:0015031,GO:0016020,GO:0005798,GO:0006810,GO:0005737,GO:0005794,GO:0031410,GO:0030126,GO:0006886,GO:0030117,GO:0016192,GO:0005198	Q9PUE4	coatomer protein subunit gamma 2	gi|193806152|sp|Q9PUE4.2|COPG2_DANRERecName: Full=Coatomer subunit gamma-2; AltName: Full=Gamma-2-coat protein; Short=Gamma-2-COP >gi|94732535|emb|CAK05111.1| coatomer protein complex, subunit gamma 2 [Danio rerio] >gi|94734199|emb|CAK04920.1| coatomer protein complex, subunit gamma 2 [Danio rerio]
Locus_3558_Transcript_1/2_Confidence_0.800_Length_1936	1936	GO:0046872,GO:0005730,GO:0005634	BAG57521	run and fyve domain containing 2	gi|194376750|dbj|BAG57521.1|unnamed protein product [Homo sapiens]
Locus_14513_Transcript_1/1_Confidence_1.000_Length_776	776	GO:0016021,GO:0016020,GO:0016758,GO:0031227,GO:0005789,GO:0030307,GO:0015012,GO:0030968,GO:0046872,GO:0005783,GO:0006987,GO:0001888	BAG57702	exostosin-like 3	gi|194377508|dbj|BAG57702.1|unnamed protein product [Homo sapiens]
Locus_39498_Transcript_1/1_Confidence_1.000_Length_265	265	GO:0003950,GO:0006471,GO:0003956,GO:0031225,GO:0005887	BAG58285	polymerase (dna directed) isoform cra_c	gi|194379866|dbj|BAG58285.1|unnamed protein product [Homo sapiens]
Locus_38872_Transcript_1/1_Confidence_1.000_Length_204	204	GO:0008361,GO:0008286,GO:0019901,GO:0032008,GO:0031931,GO:0001938,GO:0001032,GO:0001031,GO:0031669,GO:0001030,GO:0001156,GO:0032403,GO:0071902,GO:0071889,GO:0045945,GO:0031929,GO:0043025,GO:0005737,GO:0005764,GO:0071230,GO:0030425,GO:0005829,GO:0016049,GO:0007050,GO:0005515	BAG58742	raptor protein	gi|194381576|dbj|BAG58742.1|unnamed protein product [Homo sapiens]
Locus_1_Transcript_117433/226691_Confidence_1.000_Length_694	694	GO:0000910,GO:0016020,GO:0001928,GO:0006184,GO:0006915,GO:0005525,GO:0060178,GO:0007165,GO:0048011,GO:0030496,GO:0005515,GO:0007265,GO:0003924,GO:0007264,GO:0007049,GO:0005886	BAG64302	ras-related protein ral-b	gi|194381866|dbj|BAG64302.1|unnamed protein product [Homo sapiens]
Locus_35792_Transcript_1/1_Confidence_1.000_Length_251	251	GO:0005737,GO:0005634	BAG65226	basic immunoglobulin-like variable motif-containing partial	gi|194385702|dbj|BAG65226.1|unnamed protein product [Homo sapiens]
Locus_31941_Transcript_1/1_Confidence_1.000_Length_344	344	GO:0050321,GO:0019901,GO:0004674,GO:0007409,GO:0018105,GO:0006468,GO:0005524,GO:0016301,GO:0030182,GO:0000287,GO:0030010	BAG59772	br serine threonine-protein kinase 2-like	gi|194386812|dbj|BAG59772.1|unnamed protein product [Homo sapiens]
Locus_15803_Transcript_1/1_Confidence_1.000_Length_290	290	GO:0001739,GO:0031519,GO:0009952,GO:0005634,GO:0035102,GO:0016568,GO:0000151,GO:0006351,GO:0004842,GO:0048593,GO:0003682,GO:0005737,GO:0035518,GO:0005730,GO:0045892,GO:0016607,GO:0008270,GO:0005515	BAG59945	unnamed protein product [Homo sapiens]	gi|194387158|dbj|BAG59945.1|unnamed protein product [Homo sapiens]
Locus_35190_Transcript_1/1_Confidence_1.000_Length_263	263	GO:0003824,GO:0008134,GO:0005634	BAG60597	dip2 disco-interacting protein 2 homolog c	gi|194390958|dbj|BAG60597.1|unnamed protein product [Homo sapiens]
Locus_9386_Transcript_2/2_Confidence_0.667_Length_354	354	GO:0046872,GO:0006164,GO:0003938,GO:0055114,GO:0016491,GO:0003824,GO:0006177	ZP_03064335	inosine-5 -monophosphate dehydrogenase	gi|194432046|ref|ZP_03064335.1|inosine-5'-monophosphate dehydrogenase [Shigella dysenteriae 1012] >gi|300898392|ref|ZP_07116735.1| inosine-5'-monophosphate dehydrogenase [Escherichia coli MS 198-1] >gi|300981967|ref|ZP_07175813.1| inosine-5'-monophosphate dehydrogenase [Escherichia coli MS 45-1] >gi|300998061|ref|ZP_07181921.1| inosine-5'-monophosphate dehydrogenase [Escherichia coli MS 200-1] >g…
Locus_1_Transcript_163551/226691_Confidence_1.000_Length_234	234	GO:0016874,GO:0004832,GO:0002161,GO:0006418,GO:0006412,GO:0000166,GO:0005737,GO:0005524,GO:0006438,GO:0004812	NP_001124133	valyl-trna mitochondrial	gi|194578813|ref|NP_001124133.1|valyl-tRNA synthetase, mitochondrial [Danio rerio] >gi|190337268|gb|AAI63242.1| Si:ch211-152p11.2 protein [Danio rerio]
Locus_18737_Transcript_1/1_Confidence_1.000_Length_906	906	GO:0035091,GO:0008152,GO:0003824,GO:0007154,GO:0005543	ACF94295	phospholipase d1	gi|194739325|gb|ACF94295.1|phospholipase D1B [Paralichthys olivaceus]
Locus_9309_Transcript_8/9_Confidence_0.227_Length_931	931	GO:0003676,GO:0008270,GO:0005634,GO:0005622	XP_001988926	zinc finger protein	gi|195034568|ref|XP_001988926.1|GH10312 [Drosophila grimshawi] >gi|193904926|gb|EDW03793.1| GH10312 [Drosophila grimshawi]
Locus_1_Transcript_159056/226691_Confidence_1.000_Length_722	722	GO:0003676	XP_002010589	zinc finger bed domain-containing protein 1-like	gi|195132315|ref|XP_002010589.1|GI16010 [Drosophila mojavensis] >gi|193909039|gb|EDW07906.1| GI16010 [Drosophila mojavensis]
Locus_9145_Transcript_1/1_Confidence_1.000_Length_1110	1110	GO:0003676,GO:0008270,GO:0005622,GO:0003677	XP_002067887	zinc finger bed domain-containing protein 1-like	gi|195440088|ref|XP_002067887.1|GK24889 [Drosophila willistoni] >gi|194163972|gb|EDW78873.1| GK24889 [Drosophila willistoni]
Locus_10328_Transcript_1/1_Confidence_1.000_Length_394	394	GO:0016740,GO:0016020,GO:0006024,GO:0030158,GO:0008375	NP_001124250	protein-o-xylosyltransferase ii	gi|195546837|ref|NP_001124250.1|uncharacterized protein LOC563446 [Danio rerio] >gi|190337285|gb|AAI63258.1| Zgc:194562 [Danio rerio]
Locus_61570_Transcript_1/1_Confidence_1.000_Length_236	236	GO:0005525,GO:0007264,GO:0000166,GO:0015031	XP_002102629	ras-related protein rab-11a-like	gi|195569261|ref|XP_002102629.1|GD19397 [Drosophila simulans] >gi|194198556|gb|EDX12132.1| GD19397 [Drosophila simulans]
Locus_1_Transcript_183305/226691_Confidence_1.000_Length_673	673	GO:0050908,GO:0007517,GO:0005604,GO:0007634,GO:0007155,GO:0031290,GO:0005578,GO:0005576	CAD27803	laminin gamma 1	gi|19571761|emb|CAD27803.1|lamC1 [Tetraodon nigroviridis]
Locus_12014_Transcript_1/4_Confidence_0.400_Length_1277	1277	GO:0005737,GO:0001726,GO:0005856,GO:0005938,GO:0030027,GO:0005625,GO:0005515	NP_001127021	cttn protein	gi|197101627|ref|NP_001127021.1|src substrate cortactin [Pongo abelii] >gi|55733549|emb|CAH93452.1| hypothetical protein [Pongo abelii]
Locus_38746_Transcript_1/1_Confidence_1.000_Length_248	248	GO:0005525	3DEG_C	gtp-binding protein	gi|197107276|pdb|3DEG|CChain C, Complex Of Elongating Escherichia Coli 70s Ribosome And Ef4(Lepa)- Gmppnp
Locus_54406_Transcript_1/1_Confidence_1.000_Length_477	477	GO:0003735,GO:0006412,GO:0005840,GO:0005622	ACH70774	40s ribosomal protein s7	gi|197632101|gb|ACH70774.1|ribosomal protein S7 [Salmo salar] >gi|209155864|gb|ACI34164.1| 40S ribosomal protein S7 [Salmo salar] >gi|209730890|gb|ACI66314.1| 40S ribosomal protein S7 [Salmo salar] >gi|225704732|gb|ACO08212.1| 40S ribosomal protein S7 [Oncorhynchus mykiss]
Locus_18149_Transcript_1/1_Confidence_1.000_Length_1319	1319	GO:0055114,GO:0020037,GO:0006979,GO:0004601	ACH73266	prostaglandin g h synthase 1-like	gi|197734858|gb|ACH73266.1|cyclooxygenase-1a, partial [Fundulus heteroclitus]
Locus_15671_Transcript_1/2_Confidence_0.750_Length_1303	1303	GO:0043401,GO:0003700,GO:0003677,GO:0005634,GO:0008270,GO:0006355,GO:0004872,GO:0046872,GO:0006351,GO:0003707	ACH78359	retinoid x beta	gi|197941310|gb|ACH78359.1|retinoid X receptor beta, partial [Sebastiscus marmoratus]
Locus_16568_Transcript_1/1_Confidence_1.000_Length_250	250	GO:0006508,GO:0008236,GO:0016021,GO:0016020	ZP_03206585	signal peptidase i	gi|198274053|ref|ZP_03206585.1|hypothetical protein BACPLE_00190 [Bacteroides plebeius DSM 17135] >gi|198273131|gb|EDY97400.1| signal peptidase I [Bacteroides plebeius DSM 17135]
Locus_1_Transcript_128258/226691_Confidence_1.000_Length_404	404	GO:0004180,GO:0004872,GO:0016020,GO:0006810,GO:0005215	ZP_03208654	hypothetical protein BACPLE_02312 [Bacteroides plebeius DSM 17135]	gi|198276123|ref|ZP_03208654.1|hypothetical protein BACPLE_02312 [Bacteroides plebeius DSM 17135] >gi|198270935|gb|EDY95205.1| hypothetical protein BACPLE_02312 [Bacteroides plebeius DSM 17135]
Locus_22467_Transcript_2/2_Confidence_0.857_Length_1615	1615	GO:0009308,GO:0055114,GO:0048038,GO:0008131,GO:0005507	ACH85368	primary amine liver isozyme-like	gi|198285659|gb|ACH85368.1|amine oxidase copper containing 3 [Salmo salar]
Locus_1_Transcript_186842/226691_Confidence_1.000_Length_2726	2726	GO:0006974,GO:0000012,GO:0006302,GO:0000166,GO:0003906,GO:0004520,GO:0008408,GO:0005634	XP_002121818	chromosome 2 open reading frame 13	gi|198427319|ref|XP_002121818.1|PREDICTED: similar to chromosome 2 open reading frame 13 [Ciona intestinalis]
Locus_61876_Transcript_1/1_Confidence_1.000_Length_240	240	GO:0003676,GO:0003723,GO:0006376,GO:0005737,GO:0000166,GO:0006397,GO:0005625,GO:0005634	BAB87830	cugbp elav-like family member 2-like	gi|19909958|dbj|BAB87830.1|elav-type ribonucleoprotein-3 [Gallus gallus]
Locus_8985_Transcript_1/1_Confidence_0.667_Length_2875	2875	GO:0005737,GO:0006886,GO:0015031,GO:0008565,GO:0006810,GO:0005634	Q9PTU3	cellular apoptosis susceptibility protein	gi|20138049|sp|Q9PTU3.1|XPO2_PAGMARecName: Full=Exportin-2; Short=Exp2; AltName: Full=Cellular apoptosis susceptibility protein; AltName: Full=Chromosome segregation 1-like protein; AltName: Full=Importin-alpha re-exporter >gi|6693631|dbj|BAA89430.1| cellular apoptosis susceptibility protein [Pagrus major]
Locus_7931_Transcript_1/1_Confidence_1.000_Length_962	962	GO:0019835,GO:0006958,GO:0005579,GO:0006957,GO:0006955,GO:0005576,GO:0045087	Q9PVW7	complement component c8 beta	gi|20138051|sp|Q9PVW7.1|CO8B_PAROLRecName: Full=Complement component C8 beta chain; AltName: Full=Complement component 8 subunit beta; Flags: Precursor >gi|6429116|dbj|BAA86877.1| complement component C8 beta [Paralichthys olivaceus]
Locus_441_Transcript_3/5_Confidence_0.692_Length_1002	1002	GO:0006367,GO:0006355,GO:0006351,GO:0005672,GO:0005634	Q9IA78	t2ag_parol ame: full=transcription initiation factor iia subunit 2 ame: full=general transcription factor iia subunit 2 ame: full=transcription initiation factor iia gamma chain short=tfiia-gamma	gi|20140818|sp|Q9IA78.1|T2AG_PAROLRecName: Full=Transcription initiation factor IIA subunit 2; AltName: Full=General transcription factor IIA subunit 2; AltName: Full=Transcription initiation factor IIA gamma chain; Short=TFIIA-gamma >gi|7340064|gb|AAF61068.1|AF220549_1 TFIIA P12 subunit [Paralichthys olivaceus]
Locus_16975_Transcript_2/2_Confidence_0.750_Length_1051	1051	GO:0055114,GO:0005739,GO:0016491,GO:0004129,GO:0016020,GO:0005743	P80971	cytochrome c oxidase subunit 4 isoform mitochondrial precursor	gi|20141411|sp|P80971.2|COX42_THUOBRecName: Full=Cytochrome c oxidase subunit 4 isoform 2, mitochondrial; AltName: Full=Cytochrome c oxidase subunit IV isoform 2; Short=COX IV-2; Flags: Precursor >gi|8809758|gb|AAF79934.1|AF204871_1 cytochrome c oxidase subunit IV isoform 2 precursor [Thunnus obesus]
Locus_28865_Transcript_1/1_Confidence_1.000_Length_272	272	GO:0003676,GO:0008270,GO:0005622	AAM12657	af495883_1ca1 protein	gi|20147785|gb|AAM12657.1|AF495883_1CA1 protein [Schistosoma japonicum]
Locus_8789_Transcript_4/6_Confidence_0.538_Length_6194	6194	GO:0007018,GO:0005874,GO:0048918,GO:0008298,GO:0048917,GO:0000166,GO:0005524,GO:0003777,GO:0048676,GO:0005543	AAK33008	kinesin-like protein kif1b alpha	gi|20384658|gb|AAK33008.1|kinesin-like protein Kif1b alpha [Danio rerio]
Locus_44123_Transcript_1/1_Confidence_1.000_Length_249	249	GO:0003677	ZP_03224744	chromosome partitioning protein stage 0 sporulation protein j	gi|205371924|ref|ZP_03224744.1|site-specific DNA-binding protein [Bacillus coahuilensis m4-4]
Locus_1_Transcript_154637/226691_Confidence_1.000_Length_276	276	GO:0016021,GO:0016020,GO:0006812,GO:0015662,GO:0016787,GO:0000166,GO:0005524,GO:0006754,GO:0003824,GO:0005388,GO:0046872,GO:0008152,GO:0070588,GO:0016820	AAB60703	plasma membrane calcium atpase	gi|206260|gb|AAB60703.1|plasma membrane calcium ATPase [Rattus norvegicus]
Locus_42473_Transcript_1/1_Confidence_1.000_Length_248	248	GO:0004994,GO:0004872,GO:0016021,GO:0007186	ACI12983	somatostatin receptor type 5	gi|206570751|gb|ACI12983.1|somtostatin receptor type five [Epinephelus coioides]
Locus_11394_Transcript_1/1_Confidence_1.000_Length_1018	1018	GO:0003723,GO:0006278,GO:0004519,GO:0003964	AAC51276	reverse transcriptase	gi|2072972|gb|AAC51276.1|putative p150 [Homo sapiens]
Locus_20936_Transcript_1/1_Confidence_1.000_Length_352	352	GO:0006629,GO:0005509,GO:0016042,GO:0004435	ACI25594	1-phosphatidylinositol- -bisphosphate phosphodiesterase beta-1	gi|208342308|gb|ACI25594.1|phospholipase C-beta 1 [Paralichthys olivaceus]
Locus_25025_Transcript_1/1_Confidence_1.000_Length_311	311	GO:0051726,GO:0019901,GO:0007049,GO:0051301,GO:0000079,GO:0007067,GO:0005634	ACI25610	cyclin b1	gi|208342462|gb|ACI25610.1|cyclin B1 [Larimichthys crocea]
Locus_66960_Transcript_1/1_Confidence_1.000_Length_208	208	GO:0006816,GO:0016021,GO:0016020,GO:0055085,GO:0005432	ACI28906	sodium calcium exchanger	gi|208436698|gb|ACI28906.1|sodium calcium exchanger [Phodopus sungorus]
Locus_16908_Transcript_1/1_Confidence_1.000_Length_776	776	GO:0043565,GO:0045944,GO:0003677,GO:0005634,GO:0045893,GO:0007492,GO:0007275,GO:0006355,GO:0006351,GO:0007369,GO:0016055,GO:0008013	ACI29955	transcription factor sox-17-alpha-like	gi|208657233|gb|ACI29955.1|truncated Sox17 protein [Dicentrarchus labrax]
Locus_4066_Transcript_3/3_Confidence_0.750_Length_1553	1553	GO:0003674	NP_001038757	novel protein human and mouse cell death regulator	gi|208879427|ref|NP_001038757.2|cell death regulator aven-like [Danio rerio]
Locus_55037_Transcript_1/1_Confidence_1.000_Length_263	263	GO:0016021,GO:0016020,GO:0050793,GO:0007219,GO:0007275,GO:0030154,GO:0006355,GO:0004872,GO:0005509	NP_001129167	notch 1 precursor	gi|208973220|ref|NP_001129167.1|notch 1 precursor [Oncorhynchus mykiss] >gi|207107820|dbj|BAG71913.1| notch1 [Oncorhynchus mykiss]
Locus_3661_Transcript_2/2_Confidence_0.875_Length_2432	2432	GO:0004408,GO:0005739	ACI33058	holocytochrome c synthase	gi|209151056|gb|ACI33058.1|Cytochrome c-type heme lyase [Salmo salar]
Locus_1_Transcript_203875/226691_Confidence_1.000_Length_367	367	GO:0015986,GO:0045261,GO:0016469,GO:0006811,GO:0006810,GO:0046933,GO:0046034,GO:0000166,GO:0046961,GO:0005524,GO:0006754,GO:0015992,GO:0033178,GO:0016820,GO:0015991	ACI33076	atp synthase subunit mitochondrial precursor	gi|209151440|gb|ACI33076.1|ATP synthase subunit alpha, mitochondrial precursor [Salmo salar] >gi|223648354|gb|ACN10935.1| ATP synthase subunit alpha, mitochondrial precursor [Salmo salar]
Locus_43743_Transcript_1/1_Confidence_1.000_Length_209	209	GO:0016310,GO:0004674,GO:0060872,GO:0071542,GO:0004672,GO:0005739,GO:0006468,GO:0005524,GO:0016301,GO:0051402,GO:0016772,GO:0005829	ACI33368	pten induced kinase 1	gi|209154272|gb|ACI33368.1|Serine/threonine-protein kinase PINK1, mitochondrial precursor [Salmo salar]
Locus_1_Transcript_198544/226691_Confidence_1.000_Length_263	263	GO:0003674,GO:0016020,GO:0008150	ACI33464	cell cycle control protein 50a	gi|209154464|gb|ACI33464.1|Cell cycle control protein 50A [Salmo salar]
Locus_874_Transcript_1/1_Confidence_1.000_Length_1448	1448	GO:0055114,GO:0016491,GO:0003995,GO:0008152,GO:0016627,GO:0050660	ACI33497	isovaleryl coenzyme a dehydrogenase	gi|209154530|gb|ACI33497.1|Isovaleryl-CoA dehydrogenase, mitochondrial precursor [Salmo salar]
Locus_1_Transcript_114145/226691_Confidence_1.000_Length_1145	1145	GO:0003723,GO:0003676,GO:0000166,GO:0006397,GO:0005634	ACI33514	rna-binding protein 39	gi|209154564|gb|ACI33514.1|RNA-binding protein 39 [Salmo salar]
Locus_23547_Transcript_12/13_Confidence_0.421_Length_2571	2571	GO:0005741,GO:0006820,GO:0008308,GO:0055085,GO:0044070	ACI33557	voltage-dependent anion-selective channel protein 2-like	gi|209154650|gb|ACI33557.1|Voltage-dependent anion-selective channel protein 2 [Salmo salar]
Locus_1_Transcript_218791/226691_Confidence_1.000_Length_448	448	GO:0016021	ACI33734	glycoprotein m6bb	gi|209155004|gb|ACI33734.1|Neuronal membrane glycoprotein M6-b [Salmo salar]
Locus_943_Transcript_10/15_Confidence_0.079_Length_671	671	GO:0004872	ACI33848	granulocyte colony-stimulating factor receptor precursor	gi|209155232|gb|ACI33848.1|Granulocyte colony-stimulating factor receptor precursor [Salmo salar]
Locus_34049_Transcript_1/1_Confidence_1.000_Length_239	239	GO:0003674,GO:0016021,GO:0016020,GO:0008150	ACI33878	cell cycle control protein 50a	gi|209155292|gb|ACI33878.1|Cell cycle control protein 50A [Salmo salar]
Locus_1_Transcript_201844/226691_Confidence_1.000_Length_310	310	GO:0009058,GO:0006520,GO:0016740,GO:0004069,GO:0003824,GO:0080130,GO:0030170,GO:0008483	ACI34022	mitochondrial aspartate aminotransferase	gi|209155580|gb|ACI34022.1|Aspartate aminotransferase, mitochondrial precursor [Salmo salar]
Locus_1_Transcript_162738/226691_Confidence_1.000_Length_580	580	GO:0005525,GO:0055113,GO:0007264,GO:0000166,GO:0005622	ACI34125	adp-ribosylation factor 6	gi|209155786|gb|ACI34125.1|ADP-ribosylation factor 6 [Salmo salar]
Locus_8990_Transcript_1/1_Confidence_1.000_Length_1530	1530	GO:0071577,GO:0016021,GO:0016020,GO:0030001,GO:0006811,GO:0006810,GO:0006829,GO:0055085,GO:0046873,GO:0005886	ACI34150	zinc transporter zip1	gi|209155836|gb|ACI34150.1|Zinc transporter ZIP1 [Salmo salar]
Locus_620_Transcript_3/5_Confidence_0.692_Length_2395	2395	GO:0008324,GO:0016021,GO:0055085,GO:0006812	ACI34190	zinc transporter 7	gi|209155916|gb|ACI34190.1|Zinc transporter 7 [Salmo salar]
Locus_5440_Transcript_1/1_Confidence_1.000_Length_453	453	GO:0051287,GO:0004777,GO:0009450,GO:0005739,GO:0046459,GO:0006681,GO:0016620,GO:0055114,GO:0016491,GO:0008152	ACI34223	succinate-semialdehyde mitochondrial precursor	gi|209155982|gb|ACI34223.1|Succinate-semialdehyde dehydrogenase, mitochondrial precursor [Salmo salar]
Locus_1_Transcript_150807/226691_Confidence_1.000_Length_497	497	GO:0006508,GO:0034701,GO:0008237,GO:0016787,GO:0008152,GO:0016805	ACI34233	cytosolic non-specific dipeptidase	gi|209156002|gb|ACI34233.1|Cytosolic non-specific dipeptidase [Salmo salar]
Locus_1_Transcript_142538/226691_Confidence_1.000_Length_602	602	GO:0003676,GO:0000166	ACI34360	Nucleolin [Salmo salar]	gi|209156256|gb|ACI34360.1|Nucleolin [Salmo salar]
Locus_14236_Transcript_1/1_Confidence_1.000_Length_351	351	GO:0009956,GO:0007519,GO:0045736,GO:0001764,GO:0009952,GO:0001937,GO:0005634,GO:0006357,GO:0042803,GO:0006355,GO:0003707,GO:0000122,GO:0004879,GO:0030522,GO:0060849,GO:0010596,GO:0003700,GO:0032355,GO:0001972,GO:0007165,GO:0060173,GO:0003714,GO:0043565,GO:0045893,GO:0045892,GO:0048514,GO:0008270,GO:0006629,GO:0005515,GO:0030900	3CJW_A	coup transcription factor 2 isoform 2	gi|209156457|pdb|3CJW|AChain A, Crystal Structure Of The Human Coup-Tfii Ligand Binding Domain
Locus_69827_Transcript_1/1_Confidence_1.000_Length_279	279	GO:0004872	NP_001129354	cytokine receptor gamma chain precursor	gi|209571440|ref|NP_001129354.1|cytokine receptor gamma chain precursor [Takifugu rubripes] >gi|121646987|gb|ABM64203.1| cytokine receptor gamma chain [Takifugu rubripes]
Locus_24993_Transcript_1/1_Confidence_1.000_Length_345	345	GO:0010452,GO:0046975,GO:0018022,GO:0003713	ACI66045	set domain containing 3	gi|209730352|gb|ACI66045.1|SET domain-containing protein 3 [Salmo salar]
Locus_55669_Transcript_1/1_Confidence_1.000_Length_386	386	GO:0055114,GO:0016491,GO:0070403,GO:0000166,GO:0016616,GO:0050662,GO:0003857,GO:0006631	ACI66619	lambda-crystallin homolog	gi|209731500|gb|ACI66619.1|Lambda-crystallin [Salmo salar]
Locus_17430_Transcript_3/3_Confidence_0.778_Length_756	756	GO:0003755,GO:0006457,GO:0000413,GO:0016853	ACI66753	peptidyl-prolyl cis-trans isomerase-like 1	gi|209731768|gb|ACI66753.1|Peptidyl-prolyl cis-trans isomerase-like 1 [Salmo salar]
Locus_8745_Transcript_1/1_Confidence_1.000_Length_849	849	GO:0003674,GO:0007275,GO:0008150,GO:0005575	ACI66771	lin-52 homolog	gi|209731804|gb|ACI66771.1|lin-52 homolog [Salmo salar] >gi|303667847|gb|ADM16283.1| lin-52 homolog [Salmo salar]
Locus_1_Transcript_97100/226691_Confidence_1.000_Length_305	305	GO:0005509	ACI67026	calpain small subunit 1	gi|209732314|gb|ACI67026.1|Calpain small subunit 1 [Salmo salar] >gi|303667068|gb|ADM16254.1| Calpain small subunit 1 [Salmo salar]
Locus_1_Transcript_158767/226691_Confidence_1.000_Length_249	249	GO:0001104,GO:0016592,GO:0006357	ACI67173	mediator of rna polymerase ii transcription subunit 15	gi|209732608|gb|ACI67173.1|Mediator of RNA polymerase II transcription subunit 15 [Salmo salar]
Locus_47640_Transcript_1/1_Confidence_1.000_Length_415	415	GO:0009166,GO:0009116,GO:0004850,GO:0005737,GO:0016763,GO:0003824	ACI67198	uridine phosphorylase 1	gi|209732658|gb|ACI67198.1|Uridine phosphorylase 1 [Salmo salar] >gi|209738602|gb|ACI70170.1| Uridine phosphorylase 1 [Salmo salar]
Locus_1_Transcript_170215/226691_Confidence_1.000_Length_232	232	GO:0007229,GO:0003674,GO:0005575	ACI67347	nicotinamide riboside kinase 2	gi|209732956|gb|ACI67347.1|Nicotinamide riboside kinase 2 [Salmo salar] >gi|209735822|gb|ACI68780.1| Nicotinamide riboside kinase 2 [Salmo salar]
Locus_6777_Transcript_2/3_Confidence_0.625_Length_594	594	GO:0005102,GO:0016021,GO:0016020,GO:0016529	ACI67597	Triadin [Salmo salar]	gi|209733456|gb|ACI67597.1|Triadin [Salmo salar] >gi|303661834|gb|ADM16051.1| Triadin [Salmo salar]
Locus_1434_Transcript_1/2_Confidence_0.667_Length_865	865	GO:0005509	ACI67608	myosin light polypeptide 6	gi|209733478|gb|ACI67608.1|Myosin light polypeptide 6 [Salmo salar] >gi|209738212|gb|ACI69975.1| Myosin light polypeptide 6 [Salmo salar]
Locus_18677_Transcript_2/2_Confidence_0.800_Length_1353	1353	GO:0003674,GO:0008150	ACI67704	dcn1-like protein 1	gi|209733670|gb|ACI67704.1|DCN1-like protein 1 [Salmo salar]
Locus_26927_Transcript_1/1_Confidence_1.000_Length_456	456	GO:0019901,GO:0045738,GO:0003723,GO:0005634,GO:0006919,GO:0006917,GO:0030529,GO:0003735,GO:0015935,GO:0003906,GO:0022627,GO:0006412,GO:0003684,GO:0032587,GO:0005737,GO:0004519,GO:0005840,GO:0012505,GO:0030425,GO:0005829,GO:0032088,GO:0005622,GO:0051059,GO:0003729	ACI67795	40s ribosomal protein s3	gi|209733852|gb|ACI67795.1|40S ribosomal protein S3 [Salmo salar]
Locus_23675_Transcript_1/1_Confidence_1.000_Length_308	308	GO:0005737,GO:0005509,GO:0042803,GO:0042802,GO:0051117,GO:0016529,GO:0005634	ACI68060	s-100 protein alpha chain	gi|209734382|gb|ACI68060.1|S100-A1 [Salmo salar]
Locus_8165_Transcript_3/4_Confidence_0.222_Length_794	794	GO:0006397,GO:0005634,GO:0004721	ACI68154	rna polymerase ii subunit a c-terminal domain phosphatase ssu72	gi|209734570|gb|ACI68154.1|RNA polymerase II subunit A C-terminal domain phosphatase SSU72 [Salmo salar]
Locus_20023_Transcript_3/3_Confidence_0.600_Length_807	807	GO:0015986,GO:0016020,GO:0005743,GO:0000276,GO:0016787,GO:0006811,GO:0005739,GO:0006810,GO:0015078,GO:0015992	ACI68645	atp synthase-coupling factor mitochondrial precursor	gi|209735552|gb|ACI68645.1|ATP synthase-coupling factor 6, mitochondrial precursor [Salmo salar]
Locus_10904_Transcript_2/3_Confidence_0.778_Length_1712	1712	GO:0006355,GO:0043565,GO:0000976,GO:0005634,GO:0003700,GO:0003677	ACI68770	#NAME?	gi|209735802|gb|ACI68770.1|H2.0-like homeobox protein [Salmo salar]
Locus_17049_Transcript_1/1_Confidence_1.000_Length_381	381	GO:0046872,GO:0005524,GO:0006556,GO:0004478,GO:0016740,GO:0000166,GO:0006730	ACI68808	methionine adenosyltransferase alpha	gi|209735878|gb|ACI68808.1|S-adenosylmethionine synthetase isoform type-2 [Salmo salar]
Locus_1_Transcript_166850/226691_Confidence_1.000_Length_228	228	GO:0016874	ACI69232	probable e3 ubiquitin-protein ligase rnf144a-a	gi|209736726|gb|ACI69232.1|Probable E3 ubiquitin-protein ligase RNF144A-A [Salmo salar]
Locus_1_Transcript_104501/226691_Confidence_1.000_Length_248	248	GO:0007229,GO:0016021,GO:0016020,GO:0005102,GO:0007275,GO:0004872,GO:0007160,GO:0008305,GO:0007155	ACI69249	integrin beta-3 precursor	gi|209736760|gb|ACI69249.1|Integrin beta-3 precursor [Salmo salar]
Locus_18713_Transcript_2/3_Confidence_0.667_Length_614	614	GO:0003755,GO:0006457,GO:0000413,GO:0016853	ACI69353	fk506-binding protein 11 precursor	gi|209736968|gb|ACI69353.1|FK506-binding protein 11 precursor [Salmo salar] >gi|303663722|gb|ADM16116.1| FK506-binding protein 11 precursor [Salmo salar]
Locus_703_Transcript_4/6_Confidence_0.385_Length_368	368	GO:0005681,GO:0000398	ACI69376	cwc15 homolog	gi|209737014|gb|ACI69376.1|CWC15 homolog [Salmo salar]
Locus_281_Transcript_2/4_Confidence_0.250_Length_500	500	GO:0004869	ACI69506	cystatin precursor	gi|209737274|gb|ACI69506.1|Cystatin precursor [Salmo salar] >gi|209738028|gb|ACI69883.1| Cystatin precursor [Salmo salar] >gi|221221594|gb|ACM09458.1| Cystatin precursor [Salmo salar] >gi|221222170|gb|ACM09746.1| Cystatin precursor [Salmo salar] >gi|303657877|gb|ADM15897.1| Cystatin precursor [Salmo salar]
Locus_11958_Transcript_1/2_Confidence_0.667_Length_1067	1067	GO:0003735,GO:0055114,GO:0006412,GO:0016491,GO:0008152,GO:0000166,GO:0005840,GO:0005622	ACI69584	17-beta-hydroxysteroid dehydrogenase 14	gi|209737430|gb|ACI69584.1|17-beta-hydroxysteroid dehydrogenase 14 [Salmo salar] >gi|303661343|gb|ADM16031.1| 17-beta-hydroxysteroid dehydrogenase 14 [Salmo salar]
Locus_1_Transcript_211058/226691_Confidence_1.000_Length_345	345	GO:0003676,GO:0000166	ACI69816	trna selenocysteine-associated protein 1 secp43	gi|209737894|gb|ACI69816.1|tRNA selenocysteine-associated protein 1 SECp43 [Salmo salar]
Locus_23013_Transcript_1/1_Confidence_1.000_Length_438	438	GO:0016337,GO:0045202,GO:0030054,GO:0006915,GO:0005737,GO:0048471,GO:0005515,GO:0007155,GO:0019717	ACI69833	cytoplasmic fmr1-interacting protein 2	gi|209737928|gb|ACI69833.1|Cytoplasmic FMR1-interacting protein 2 [Salmo salar]
Locus_1851_Transcript_5/8_Confidence_0.250_Length_816	816	GO:0003723	ACI69839	translation machinery-associated protein 20	gi|209737940|gb|ACI69839.1|Translation machinery-associated protein 20 [Salmo salar]
Locus_1_Transcript_210878/226691_Confidence_1.000_Length_201	201	GO:0016021,GO:0016020	ACI69916	transmembrane and coiled-coil domain-containing protein 1	gi|209738094|gb|ACI69916.1|Transmembrane and coiled-coil domain-containing protein 1 [Salmo salar]
Locus_15283_Transcript_1/1_Confidence_1.000_Length_788	788	GO:0016743,GO:0006520,GO:0016740,GO:0016597	ACI70090	ornithine mitochondrial	gi|209738442|gb|ACI70090.1|Ornithine carbamoyltransferase, mitochondrial precursor [Salmo salar]
Locus_28991_Transcript_1/2_Confidence_0.667_Length_1178	1178	GO:0004867	ACJ05607	alpha-1-antitrypsin homolog	gi|209981964|gb|ACJ05607.1|alpha-1-antitrypsin [Epinephelus coioides]
Locus_1_Transcript_67882/226691_Confidence_1.000_Length_405	405	GO:0016791,GO:0016311,GO:0016787,GO:0006470,GO:0004725,GO:0048844,GO:0004721	NP_001129714	receptor-type tyrosine-protein phosphatase eta precursor	gi|210147363|ref|NP_001129714.1|receptor-type tyrosine-protein phosphatase eta precursor [Danio rerio] >gi|209869347|emb|CAQ43065.1| protein-tyrosine phosphatase [Danio rerio]
Locus_56024_Transcript_1/1_Confidence_1.000_Length_228	228	GO:0006044,GO:0016810,GO:0016787,GO:0005975,GO:0008448	ZP_03288779	n-acetylglucosamine-6-phosphate deacetylase	gi|210611165|ref|ZP_03288779.1|hypothetical protein CLONEX_00969 [Clostridium nexile DSM 1787] >gi|210152152|gb|EEA83159.1| hypothetical protein CLONEX_00969 [Clostridium nexile DSM 1787]
Locus_13530_Transcript_1/1_Confidence_1.000_Length_323	323	GO:0008811	ZP_03290361	chloramphenicol acetyltransferase	gi|210614862|ref|ZP_03290361.1|hypothetical protein CLONEX_02575 [Clostridium nexile DSM 1787] >gi|210150504|gb|EEA81513.1| hypothetical protein CLONEX_02575 [Clostridium nexile DSM 1787]
Locus_46993_Transcript_1/2_Confidence_0.600_Length_251	251	GO:0008324,GO:0055085,GO:0006812	ZP_03290954	cation transporter	gi|210616151|ref|ZP_03290954.1|hypothetical protein CLONEX_03173, partial [Clostridium nexile DSM 1787] >gi|210149913|gb|EEA80922.1| hypothetical protein CLONEX_03173 [Clostridium nexile DSM 1787]
Locus_55939_Transcript_1/1_Confidence_1.000_Length_243	243	GO:0016020,GO:0016772	ZP_03297693	phosphatidate cytidylyltransferase	gi|210633126|ref|ZP_03297693.1|hypothetical protein COLSTE_01606 [Collinsella stercoris DSM 13279] >gi|210159280|gb|EEA90251.1| phosphatidate cytidylyltransferase [Collinsella stercoris DSM 13279]
Locus_3356_Transcript_2/3_Confidence_0.333_Length_397	397	GO:0016740,GO:0090305,GO:0016787,GO:0003676,GO:0008270,GO:0003964,GO:0003723,GO:0015074,GO:0016779,GO:0004190,GO:0006278,GO:0008233,GO:0006508,GO:0004523,GO:0046872,GO:0004519,GO:0004518	AAM34208	AF503912_1polyprotein [Danio rerio]	gi|21070179|gb|AAM34208.1|AF503912_1polyprotein [Danio rerio]
Locus_1_Transcript_208643/226691_Confidence_1.000_Length_360	360	GO:0006355,GO:0042025,GO:0003677	AAC15847	transforming protein	gi|211132|gb|AAC15847.1|transforming protein [Avian myeloblastosis virus]
Locus_1_Transcript_208644/226691_Confidence_1.000_Length_674	674	GO:0006816,GO:0003700,GO:0003677,GO:0005634,GO:0006355,GO:0000082,GO:0001701,GO:0006351,GO:0048566,GO:0010468	AAA48696	c-myb oncogene product	gi|211553|gb|AAA48696.1|c-myb oncogene product [Gallus gallus]
Locus_11840_Transcript_1/1_Confidence_1.000_Length_401	401	GO:0007218,GO:0030246,GO:0016021,GO:0016020	NP_001129985	polycystin 1 precursor	gi|211904103|ref|NP_001129985.1|polycystin 1 precursor [Oryzias latipes] >gi|209837720|dbj|BAG75152.1| polycystin 1 [Oryzias latipes]
Locus_1_Transcript_129984/226691_Confidence_1.000_Length_566	566	GO:0055114,GO:0016491,GO:0006979,GO:0004602,GO:0004601	NP_001131027	glutathione peroxidase 3 precursor	gi|212276144|ref|NP_001131027.1|glutathione peroxidase 3 (plasma) precursor [Danio rerio]
Locus_24583_Transcript_1/1_Confidence_1.000_Length_263	263	GO:0009253,GO:0004040	ZP_03302401	mannosyl-glycoprotein endo-beta-n-acetylglucosaminidase	gi|212694273|ref|ZP_03302401.1|hypothetical protein BACDOR_03799 [Bacteroides dorei DSM 17855] >gi|224026304|ref|ZP_03644670.1| hypothetical protein BACCOPRO_03060 [Bacteroides coprophilus DSM 18228] >gi|317480589|ref|ZP_07939677.1| mannosyl-glycoprotein endo-beta-N-acetylglucosaminidase [Bacteroides sp. 4_1_36] >gi|329960449|ref|ZP_08298837.1| mannosyl-glycoprotein endo-beta-N-acetylglucosaminid…
Locus_28911_Transcript_1/1_Confidence_1.000_Length_343	343	GO:0055114,GO:0016491	ZP_03323371	aldo keto reductase family protein	gi|212715243|ref|ZP_03323371.1|hypothetical protein BIFCAT_00134 [Bifidobacterium catenulatum DSM 16992 = JCM 1194] >gi|212661924|gb|EEB22499.1| hypothetical protein BIFCAT_00134 [Bifidobacterium catenulatum DSM 16992 = JCM 1194]
Locus_49021_Transcript_1/1_Confidence_1.000_Length_463	463	GO:0006260,GO:0055114,GO:0016491,GO:0004748,GO:0005971	ZP_03335945	ribonucleotide-diphosphate reductase subunit alpha	gi|213021498|ref|ZP_03335945.1|ribonucleotide-diphosphate reductase subunit alpha [Salmonella enterica subsp. enterica serovar Typhi str. 404ty]
Locus_28542_Transcript_1/1_Confidence_1.000_Length_232	232	GO:0030212,GO:0004867	CAC27151	novel protein (zgc:56119)	gi|21322624|emb|CAC27151.2|inter-alpha-trypsin inhibitor heavy chain 2 [Platichthys flesus]
Locus_45800_Transcript_1/1_Confidence_1.000_Length_251	251	GO:0004938,GO:0016021,GO:0016020,GO:0004935,GO:0004930,GO:0007165,GO:0007194,GO:0004872,GO:0004871,GO:0071875,GO:0007186,GO:0005887,GO:0005886	CAC87884	alpha-2a- receptor	gi|21322666|emb|CAC87884.1|alpha2 a2 adrenergic receptor [Takifugu rubripes]
Locus_1_Transcript_218144/226691_Confidence_1.000_Length_206	206	GO:0004938,GO:0016021,GO:0016020,GO:0004935,GO:0004930,GO:0007165,GO:0007194,GO:0004872,GO:0004871,GO:0071875,GO:0007186,GO:0005887,GO:0005886	CAC87886	alpha-2d- receptor b	gi|21322670|emb|CAC87886.1|alpha2 d1 adrenergic receptor [Takifugu rubripes]
Locus_13310_Transcript_1/2_Confidence_0.833_Length_2323	2323	GO:0030131,GO:0016192,GO:0006886,GO:0006810	NP_001135103	adaptor-related protein complex mu 1 subunit	gi|213510732|ref|NP_001135103.1|AP-3 complex subunit mu-1 [Salmo salar] >gi|209150615|gb|ACI33033.1| AP-3 complex subunit mu-1 [Salmo salar]
Locus_27855_Transcript_1/1_Confidence_1.000_Length_342	342	GO:0016021,GO:0019835	NP_001133798	monocyte to macrophage differentiation protein	gi|213510750|ref|NP_001133798.1|Monocyte to macrophage differentiation protein [Salmo salar] >gi|209155370|gb|ACI33917.1| Monocyte to macrophage differentiation protein [Salmo salar]
Locus_1_Transcript_179631/226691_Confidence_1.000_Length_240	240	GO:0005737,GO:0016020,GO:0005543	NP_001134998	pleckstrin homology-like domain family a member 2	gi|213510764|ref|NP_001134998.1|pleckstrin homology-like domain family A member 2 [Salmo salar] >gi|226699813|sp|B5XG43.1|PHLA2_SALSA RecName: Full=Pleckstrin homology-like domain family A member 2; AltName: Full=Imprinted in placenta and liver protein >gi|209737888|gb|ACI69813.1| Pleckstrin homology-like domain family A member 2 [Salmo salar]
Locus_1_Transcript_147000/226691_Confidence_1.000_Length_997	997	GO:0051301,GO:0034243,GO:0030218,GO:0016593,GO:0005634,GO:0007507	NP_001135113	vcell division cycle paf1 rna polymerase ii complex homolog ( cerevisiae)	gi|213510834|ref|NP_001135113.1|parafibromin [Salmo salar] >gi|209155034|gb|ACI33749.1| Parafibromin [Salmo salar]
Locus_1_Transcript_134375/226691_Confidence_1.000_Length_483	483	GO:0003674,GO:0008150,GO:0005575	NP_001133348	cr054 protein	gi|213510954|ref|NP_001133348.1|CR054 protein [Salmo salar] >gi|209151332|gb|ACI33071.1| C18orf54 precursor [Salmo salar]
Locus_1_Transcript_175204/226691_Confidence_1.000_Length_213	213	GO:0004459,GO:0044262,GO:0000166,GO:0005737,GO:0055114,GO:0005975,GO:0006096,GO:0016616,GO:0016491,GO:0003824	NP_001133114	lactate dehydrogenase-a	gi|213510970|ref|NP_001133114.1|L-lactate dehydrogenase A chain [Salmo salar] >gi|197631979|gb|ACH70713.1| lactate dehydrogenase A4 [Salmo salar]
Locus_34980_Transcript_1/1_Confidence_1.000_Length_395	395	GO:0015171,GO:0016021,GO:0016020,GO:0003333	NP_001133063	y+l amino acid transporter 1 (y+lat1)-like	gi|213511006|ref|NP_001133063.1|Y+L amino acid transporter 1 (Y+LAT1)-like [Salmo salar] >gi|197631791|gb|ACH70619.1| Y+L amino acid transporter 1 (Y+LAT1)-like [Salmo salar]
Locus_1_Transcript_146009/226691_Confidence_1.000_Length_441	441	GO:0030117,GO:0016192,GO:0030126,GO:0005198,GO:0006886	NP_001133825	coatomer subunit alpha	gi|213511030|ref|NP_001133825.1|Coatomer subunit alpha [Salmo salar] >gi|209155466|gb|ACI33965.1| Coatomer subunit alpha [Salmo salar]
Locus_278_Transcript_5/10_Confidence_0.484_Length_1702	1702	GO:0003674,GO:0006886	NP_001134232	cleavage and polyadenylation factor homolog	gi|213511082|ref|NP_001134232.1|cleavage and polyadenylation factor subunit, homolog [Salmo salar] >gi|209731694|gb|ACI66716.1| Pre-mRNA cleavage complex 2 protein Pcf11 [Salmo salar]
Locus_63560_Transcript_1/1_Confidence_1.000_Length_257	257	GO:0003674,GO:0008150,GO:0005575	NP_001134030	regulator of cytokinesis 1	gi|213511086|ref|NP_001134030.1|regulator of cytokinesis 1 [Salmo salar] >gi|209156220|gb|ACI34342.1| regulator of cytokinesis 1 [Salmo salar]
Locus_1_Transcript_187843/226691_Confidence_1.000_Length_420	420	GO:0005737,GO:0015031,GO:0008565,GO:0006810,GO:0006606,GO:0005634	NP_001133633	importin subunit alpha-2	gi|213511096|ref|NP_001133633.1|Importin subunit alpha-2 [Salmo salar] >gi|209154754|gb|ACI33609.1| Importin subunit alpha-2 [Salmo salar]
Locus_27995_Transcript_1/1_Confidence_1.000_Length_306	306	GO:0006355,GO:0005634,GO:0003700	NP_001134603	protein l-myc-1b-like	gi|213511188|ref|NP_001134603.1|myeloid cell leukemia sequence 1b [Salmo salar] >gi|209734600|gb|ACI68169.1| L-Myc-1b [Salmo salar]
Locus_28547_Transcript_1/2_Confidence_0.667_Length_1395	1395	GO:0003674,GO:0008150,GO:0005575	NP_001133263	cp068 protein	gi|213511222|ref|NP_001133263.1|CP068 protein [Salmo salar] >gi|209148198|gb|ACI32924.1| C16orf68 [Salmo salar]
Locus_1_Transcript_151387/226691_Confidence_1.000_Length_266	266	GO:0051082,GO:0046872,GO:0005524,GO:0006457,GO:0009408,GO:0031072	NP_001133663	homolog subfamily a member 1	gi|213511234|ref|NP_001133663.1|DnaJ homolog subfamily A member 1 [Salmo salar] >gi|209154858|gb|ACI33661.1| DnaJ homolog subfamily A member 1 [Salmo salar]
Locus_26062_Transcript_1/1_Confidence_1.000_Length_341	341	GO:0006355,GO:0005667,GO:0006351,GO:0007179,GO:0005634,GO:0005622,GO:0003700	NP_001133775	mad homolog 4	gi|213511262|ref|NP_001133775.1|MAD homolog 4 [Salmo salar] >gi|209155294|gb|ACI33879.1| Mothers against decapentaplegic homolog 4 [Salmo salar]
Locus_36610_Transcript_1/1_Confidence_1.000_Length_211	211	GO:0006355	NP_001133890	androgen-induced proliferation inhibitor	gi|213511292|ref|NP_001133890.1|Androgen-induced proliferation inhibitor [Salmo salar] >gi|209155710|gb|ACI34087.1| Androgen-induced proliferation inhibitor [Salmo salar]
Locus_1_Transcript_203615/226691_Confidence_1.000_Length_250	250	GO:0008253,GO:0005737,GO:0000287	NP_001133151	cytosolic 5-nucleotidase iii-like protein	gi|213511310|ref|NP_001133151.1|cytosolic 5'-nucleotidase 3 [Salmo salar] >gi|197632161|gb|ACH70804.1| 5'-nucleotidase, cytosolic 3 [Salmo salar] >gi|223646754|gb|ACN10135.1| Cytosolic 5-nucleotidase III-like protein [Salmo salar] >gi|223672609|gb|ACN12486.1| Cytosolic 5-nucleotidase III-like protein [Salmo salar]
Locus_6_Transcript_40/40_Confidence_0.224_Length_2141	2141	GO:0016021,GO:0016020	NP_001135192	p53 apoptosis effector related to pmp-22	gi|213511354|ref|NP_001135192.1|p53 apoptosis effector related to PMP-22 [Salmo salar] >gi|209151977|gb|ACI33091.1| p53 apoptosis effector related to PMP-22 [Salmo salar]
Locus_62_Transcript_12/18_Confidence_0.648_Length_3496	3496	GO:0006355,GO:0006351,GO:0004871,GO:0007165,GO:0003700,GO:0005634,GO:0003677	NP_001133494	hypoxia-inducible factor 1 alpha	gi|213511440|ref|NP_001133494.1|Hypoxia-inducible factor 1 alpha [Salmo salar] >gi|209154226|gb|ACI33345.1| Hypoxia-inducible factor 1 alpha [Salmo salar]
Locus_1_Transcript_217692/226691_Confidence_1.000_Length_336	336	GO:0006355,GO:0005634	NP_001134462	vacuolar protein sorting-associated protein 72 homolog	gi|213511496|ref|NP_001134462.1|vacuolar protein sorting-associated protein 72 homolog [Salmo salar] >gi|209733526|gb|ACI67632.1| Vacuolar protein sorting-associated protein 72 homolog [Salmo salar]
Locus_14549_Transcript_3/3_Confidence_0.571_Length_786	786	GO:0030246	NP_001134518	cd209 antigen-like protein a	gi|213511522|ref|NP_001134518.1|CD209 antigen-like protein D [Salmo salar] >gi|209733950|gb|ACI67844.1| CD209 antigen-like protein D [Salmo salar]
Locus_1_Transcript_182452/226691_Confidence_1.000_Length_588	588	GO:0005525,GO:0007264,GO:0000166,GO:0016020,GO:0005622	NP_001135279	rho-related gtp-binding protein	gi|213511582|ref|NP_001135279.1|Rho-related GTP-binding protein RhoB [Salmo salar] >gi|209155928|gb|ACI34196.1| Rho-related GTP-binding protein RhoB precursor [Salmo salar]
Locus_1_Transcript_107011/226691_Confidence_1.000_Length_1670	1670	GO:0008168,GO:0016740,GO:0032259	NP_001133665	methyltransferase mett10d	gi|213511596|ref|NP_001133665.1|methyltransferase METT10D [Salmo salar] >gi|209154866|gb|ACI33665.1| methyltransferase METT10D [Salmo salar]
Locus_1_Transcript_189250/226691_Confidence_1.000_Length_218	218	GO:0090305,GO:0006259,GO:0016787,GO:0005634,GO:0006974,GO:0006302,GO:0006281,GO:0004527,GO:0004519,GO:0030145,GO:0004518,GO:0007126	NP_001133380	double-strand break repair protein mre11a	gi|213511614|ref|NP_001133380.1|Double-strand break repair protein MRE11A [Salmo salar] >gi|209152643|gb|ACI33122.1| Double-strand break repair protein MRE11A [Salmo salar]
Locus_1_Transcript_104480/226691_Confidence_1.000_Length_439	439	GO:0016154,GO:0006206,GO:0016763,GO:0008152,GO:0006213,GO:0016757	NP_001133751	thymidine phosphorylase	gi|213511662|ref|NP_001133751.1|Thymidine phosphorylase [Salmo salar] >gi|209155212|gb|ACI33838.1| Thymidine phosphorylase precursor [Salmo salar]
Locus_1_Transcript_108821/226691_Confidence_1.000_Length_202	202	GO:0006886,GO:0005622	NP_001134519	alpha-soluble nsf attachment protein	gi|213511722|ref|NP_001134519.1|Alpha-soluble NSF attachment protein [Salmo salar] >gi|209733978|gb|ACI67858.1| Alpha-soluble NSF attachment protein [Salmo salar]
Locus_49952_Transcript_1/1_Confidence_1.000_Length_232	232	GO:0005525,GO:0007264,GO:0000166,GO:0015031	NP_001134178	ras-related protein rab-39b	gi|213511814|ref|NP_001134178.1|Ras-related protein Rab-39B [Salmo salar] >gi|209731240|gb|ACI66489.1| Ras-related protein Rab-39B [Salmo salar]
Locus_29986_Transcript_1/1_Confidence_1.000_Length_604	604	GO:0016740,GO:0008152,GO:0016746	NP_001135225	lysophospholipid acyltransferase lpcat4-like	gi|213511873|ref|NP_001135225.1|1-acyl-sn-glycerol-3-phosphate acyltransferase eta [Salmo salar] >gi|209154592|gb|ACI33528.1| 1-acyl-sn-glycerol-3-phosphate acyltransferase eta [Salmo salar]
Locus_22281_Transcript_1/1_Confidence_1.000_Length_684	684	GO:0003676,GO:0008270,GO:0005622	NP_001133583	zinc finger protein 503	gi|213511904|ref|NP_001133583.1|Zinc finger protein 503 [Salmo salar] >gi|209154576|gb|ACI33520.1| Zinc finger protein 503 [Salmo salar]
Locus_1_Transcript_100076/226691_Confidence_1.000_Length_437	437	GO:0016021,GO:0016020,GO:0004930,GO:0007165,GO:0004872,GO:0004871,GO:0045028,GO:0035589,GO:0007186,GO:0005886	NP_001133697	g-protein coupled receptor 183	gi|213511912|ref|NP_001133697.1|G-protein coupled receptor 183 [Salmo salar] >gi|257096381|sp|B5X337.1|GP183_SALSA RecName: Full=G-protein coupled receptor 183 >gi|209154972|gb|ACI33718.1| EBV-induced G-protein coupled receptor 2 [Salmo salar]
Locus_24140_Transcript_1/1_Confidence_1.000_Length_386	386	GO:0016021,GO:0016020,GO:0006810	NP_001133839	choline transporter-like protein 2	gi|213511923|ref|NP_001133839.1|choline transporter-like protein 2 [Salmo salar] >gi|221271974|sp|B5X3W7.1|CTL2_SALSA RecName: Full=Choline transporter-like protein 2; AltName: Full=Solute carrier family 44 member 2 >gi|209155532|gb|ACI33998.1| Choline transporter-like protein 2 [Salmo salar]
Locus_1_Transcript_212552/226691_Confidence_1.000_Length_387	387	GO:0005669,GO:0006413,GO:0006352,GO:0003743,GO:0003677	NP_001135281	transcription initiation factor tfiid subunit 12	gi|213511973|ref|NP_001135281.1|transcription initiation factor TFIID subunit 12 [Salmo salar] >gi|209155972|gb|ACI34218.1| Transcription initiation factor TFIID subunit 12 [Salmo salar] >gi|221219172|gb|ACM08247.1| Transcription initiation factor TFIID subunit 12 [Salmo salar] >gi|221219220|gb|ACM08271.1| Transcription initiation factor TFIID subunit 12 [Salmo salar] >gi|221219466|gb|ACM08394.1|…
Locus_1_Transcript_176373/226691_Confidence_1.000_Length_624	624	GO:0016740,GO:0006471,GO:0003956	NP_001134607	nadp+--arginine adp-ribosyltransferase 1 precursor	gi|213511981|ref|NP_001134607.1|NADP+--arginine ADP-ribosyltransferase 1 precursor [Salmo salar] >gi|209734622|gb|ACI68180.1| NADP+--arginine ADP-ribosyltransferase 1 precursor [Salmo salar]
Locus_9840_Transcript_1/1_Confidence_1.000_Length_1976	1976	GO:0016301,GO:0005524,GO:0004672,GO:0016310,GO:0000166,GO:0006468,GO:0016772,GO:0004674	NP_001133068	casein kinase 1 gamma 2a	gi|213511993|ref|NP_001133068.1|casein kinase 1 gamma 2a [Salmo salar] >gi|197631811|gb|ACH70629.1| casein kinase 1 gamma 2a [Salmo salar]
Locus_1_Transcript_100454/226691_Confidence_1.000_Length_271	271	GO:0046872,GO:0005543	NP_001134210	pleckstrin homology domain-containing family f member 1	gi|213512121|ref|NP_001134210.1|Pleckstrin homology domain-containing family F member 1 [Salmo salar] >gi|209731470|gb|ACI66604.1| Pleckstrin homology domain-containing family F member 1 [Salmo salar] >gi|223647216|gb|ACN10366.1| Pleckstrin homology domain-containing family F member 1 [Salmo salar] >gi|223673091|gb|ACN12727.1| Pleckstrin homology domain-containing family F member 1 [Salmo salar]
Locus_6346_Transcript_1/1_Confidence_1.000_Length_2323	2323	GO:0003676,GO:0008270,GO:0005622	NP_001133383	zinc finger and btb domain-containing protein 17	gi|213512136|ref|NP_001133383.1|Zinc finger and BTB domain-containing protein 17 [Salmo salar] >gi|209152745|gb|ACI33128.1| Zinc finger and BTB domain-containing protein 17 [Salmo salar]
Locus_6088_Transcript_1/4_Confidence_0.429_Length_1064	1064	GO:0046872,GO:0008270	NP_001135282	ring finger protein 13	gi|213512162|ref|NP_001135282.1|ring finger protein 13 [Salmo salar] >gi|209155986|gb|ACI34225.1| RING finger protein 13 [Salmo salar]
Locus_7517_Transcript_1/3_Confidence_0.667_Length_1249	1249	GO:0004064	NP_001134978	serum paraoxonase arylesterase 2	gi|213512178|ref|NP_001134978.1|serum paraoxonase/arylesterase 2 precursor [Salmo salar] >gi|209737688|gb|ACI69713.1| Serum paraoxonase/arylesterase 2 [Salmo salar]
Locus_42385_Transcript_1/1_Confidence_1.000_Length_242	242	GO:0005509,GO:0007156,GO:0016021,GO:0007155,GO:0016020,GO:0005886	NP_001133585	cadherin-17 precursor	gi|213512284|ref|NP_001133585.1|Cadherin-17 precursor [Salmo salar] >gi|209154582|gb|ACI33523.1| Cadherin-17 precursor [Salmo salar]
Locus_1_Transcript_87329/226691_Confidence_1.000_Length_325	325	GO:0006419,GO:0003676,GO:0000166,GO:0005737,GO:0005524,GO:0004813,GO:0004812,GO:0016876,GO:0043039	NP_001133550	alanyl-trna cytoplasmic	gi|213512300|ref|NP_001133550.1|Alanyl-tRNA synthetase, cytoplasmic [Salmo salar] >gi|209154450|gb|ACI33457.1| Alanyl-tRNA synthetase, cytoplasmic [Salmo salar]
Locus_1_Transcript_179856/226691_Confidence_1.000_Length_229	229	GO:0004872,GO:0016021,GO:0004930,GO:0004871,GO:0007165,GO:0007186	NP_001133444	c-c chemokine receptor type 6	gi|213512406|ref|NP_001133444.1|C-C chemokine receptor type 6 [Salmo salar] >gi|209154028|gb|ACI33246.1| C-C chemokine receptor type 6 [Salmo salar]
Locus_1_Transcript_107489/226691_Confidence_1.000_Length_345	345	GO:0003723	NP_001133499	far upstream element-binding protein 3	gi|213512410|ref|NP_001133499.1|Far upstream element-binding protein 3 [Salmo salar] >gi|209154246|gb|ACI33355.1| Far upstream element-binding protein 3 [Salmo salar]
Locus_12382_Transcript_3/5_Confidence_0.357_Length_676	676	GO:0016788	NP_001133232	vacuolar protein sorting-associated protein 29	gi|213512466|ref|NP_001133232.1|uncharacterized protein LOC100194715 [Salmo salar] >gi|198285585|gb|ACH85331.1| hypothetical protein [Salmo salar]
Locus_196_Transcript_9/9_Confidence_0.714_Length_1371	1371	GO:0004872	NP_001134098	type-1 angiotensin ii receptor-associated	gi|213512516|ref|NP_001134098.1|Type-1 angiotensin II receptor-associated protein-like [Salmo salar] >gi|209730702|gb|ACI66220.1| Type-1 angiotensin II receptor-associated protein-like [Salmo salar]
Locus_8004_Transcript_3/4_Confidence_0.714_Length_2499	2499	GO:0016301,GO:0016310,GO:0009231,GO:0008531	NP_001133984	riboflavin kinase	gi|213512526|ref|NP_001133984.1|Riboflavin kinase [Salmo salar] >gi|209156058|gb|ACI34261.1| Riboflavin kinase [Salmo salar]
Locus_20174_Transcript_1/1_Confidence_1.000_Length_784	784	GO:0016021	NP_001134319	transmembrane protein 128	gi|213512551|ref|NP_001134319.1|Transmembrane protein 128 [Salmo salar] >gi|209732352|gb|ACI67045.1| Transmembrane protein 128 [Salmo salar]
Locus_1_Transcript_121217/226691_Confidence_1.000_Length_477	477	GO:0016021	NP_001133869	transmembrane 9 superfamily member 2 precursor	gi|213512591|ref|NP_001133869.1|Transmembrane 9 superfamily member 2 [Salmo salar] >gi|209155636|gb|ACI34050.1| Transmembrane 9 superfamily member 2 precursor [Salmo salar]
Locus_8029_Transcript_1/2_Confidence_0.667_Length_1863	1863	GO:0016021	NP_001133957	transmembrane protein 39b	gi|213512617|ref|NP_001133957.1|Transmembrane protein 39B [Salmo salar] >gi|209155958|gb|ACI34211.1| Transmembrane protein 39B [Salmo salar]
Locus_1_Transcript_202134/226691_Confidence_1.000_Length_312	312	GO:0016337,GO:0016020	NP_001133927	myelin-associated glycoprotein	gi|213512653|ref|NP_001133927.1|myelin-associated glycoprotein [Salmo salar] >gi|209155846|gb|ACI34155.1| Myelin-associated glycoprotein precursor [Salmo salar]
Locus_1_Transcript_147957/226691_Confidence_1.000_Length_219	219	GO:0005524,GO:0016874,GO:0006529,GO:0000166,GO:0008652,GO:0004066	NP_001133642	asparagine synthetase	gi|213512670|ref|NP_001133642.1|asparagine synthetase [Salmo salar] >gi|209154786|gb|ACI33625.1| Asparagine synthetase [Salmo salar] >gi|223649242|gb|ACN11379.1| Asparagine synthetase [Salmo salar]
Locus_1_Transcript_158791/226691_Confidence_1.000_Length_1144	1144	GO:0006260,GO:0055114,GO:0005524,GO:0016491,GO:0004748,GO:0005971	NP_001133985	ribonucleoside-diphosphate reductase large subunit	gi|213512716|ref|NP_001133985.1|Ribonucleoside-diphosphate reductase large subunit [Salmo salar] >gi|209156060|gb|ACI34262.1| Ribonucleoside-diphosphate reductase large subunit [Salmo salar] >gi|223648756|gb|ACN11136.1| Ribonucleoside-diphosphate reductase large subunit [Salmo salar]
Locus_1_Transcript_116261/226691_Confidence_1.000_Length_275	275	GO:0005525,GO:0003924,GO:0006184	NP_001133614	eh domain-containing protein 3	gi|213512743|ref|NP_001133614.1|EH domain-containing protein 3 [Salmo salar] >gi|209154682|gb|ACI33573.1| EH domain-containing protein 3 [Salmo salar]
Locus_1_Transcript_129946/226691_Confidence_1.000_Length_537	537	GO:0016021	NP_001135200	transmembrane 9 superfamily member 3 precursor	gi|213512747|ref|NP_001135200.1|Transmembrane 9 superfamily member 3 precursor [Salmo salar] >gi|209153922|gb|ACI33193.1| Transmembrane 9 superfamily member 3 precursor [Salmo salar]
Locus_11986_Transcript_1/1_Confidence_1.000_Length_990	990	GO:0030976,GO:0016740,GO:0000287,GO:0008152,GO:0003824	NP_001133501	acetolactate synthase-like protein	gi|213512791|ref|NP_001133501.1|acetolactate synthase-like protein [Salmo salar] >gi|209154250|gb|ACI33357.1| Acetolactate synthase-like protein [Salmo salar]
Locus_1_Transcript_103057/226691_Confidence_1.000_Length_1119	1119	GO:0038032,GO:0035091,GO:0007154	NP_001133928	sorting nexin-14	gi|213512824|ref|NP_001133928.1|sorting nexin-14 [Salmo salar] >gi|209155850|gb|ACI34157.1| Sorting nexin-14 [Salmo salar]
Locus_8418_Transcript_1/1_Confidence_1.000_Length_2744	2744	GO:0016740,GO:0032580,GO:0016021,GO:0016020,GO:0016757,GO:0036065,GO:0005794,GO:0008417,GO:0006486	NP_001134270	alpha- -fucosyltransferase	gi|213513042|ref|NP_001134270.1|fucosyltransferase 9 [Salmo salar] >gi|209731992|gb|ACI66865.1| Alpha-1,3-fucosyltransferase [Salmo salar]
Locus_6151_Transcript_6/11_Confidence_0.448_Length_1065	1065	GO:0005164,GO:0016020,GO:0006955	NP_001135232	tumor necrosis factor ligand superfamily member 13b	gi|213513057|ref|NP_001135232.1|Tumor necrosis factor ligand superfamily member 13B [Salmo salar] >gi|209154802|gb|ACI33633.1| Tumor necrosis factor ligand superfamily member 13B [Salmo salar]
Locus_1_Transcript_216230/226691_Confidence_1.000_Length_550	550	GO:0004872	NP_001134552	interleukin-20 receptor alpha chain precursor	gi|213513063|ref|NP_001134552.1|Interleukin-20 receptor alpha chain precursor [Salmo salar] >gi|209734216|gb|ACI67977.1| Interleukin-20 receptor alpha chain precursor [Salmo salar]
Locus_8122_Transcript_3/3_Confidence_0.600_Length_816	816	GO:0003676,GO:0008270,GO:0005622	NP_001133810	zinc finger protein 214	gi|213513085|ref|NP_001133810.1|Zinc finger protein 214 [Salmo salar] >gi|209155408|gb|ACI33936.1| Zinc finger protein 214 [Salmo salar]
Locus_6413_Transcript_1/1_Confidence_1.000_Length_519	519	GO:0016740,GO:0008146	NP_001134066	sulfotransferase 6b1	gi|213513105|ref|NP_001134066.1|Sulfotransferase 6B1 [Salmo salar] >gi|209730466|gb|ACI66102.1| Sulfotransferase 6B1 [Salmo salar]
Locus_1_Transcript_135165/226691_Confidence_1.000_Length_771	771	GO:0004872,GO:0007155	NP_001134357	nuclear receptor 2c2-associated protein	gi|213513108|ref|NP_001134357.1|Nuclear receptor 2C2-associated protein [Salmo salar] >gi|209732656|gb|ACI67197.1| Nuclear receptor 2C2-associated protein [Salmo salar]
Locus_1_Transcript_148549/226691_Confidence_1.000_Length_426	426	GO:0043169,GO:0016787,GO:0006683,GO:0005764,GO:0005975,GO:0003824,GO:0008152,GO:0004336,GO:0016798	NP_001133732	galactocerebrosidase precursor	gi|213513217|ref|NP_001133732.1|galactocerebrosidase precursor [Salmo salar] >gi|229485432|sp|B5X3C1.1|GALC_SALSA RecName: Full=Galactocerebrosidase; Short=GALCERase; AltName: Full=Galactosylceramidase; Flags: Precursor >gi|209155140|gb|ACI33802.1| Galactocerebrosidase precursor [Salmo salar]
Locus_1_Transcript_160040/226691_Confidence_1.000_Length_455	455	GO:0016021,GO:0016020	NP_001133075	synaptogyrin 2-like	gi|213513340|ref|NP_001133075.1|synaptogyrin 2-like [Salmo salar] >gi|197631833|gb|ACH70640.1| synaptogyrin 2-like [Salmo salar] >gi|209738648|gb|ACI70193.1| Synaptogyrin-2 [Salmo salar]
Locus_50278_Transcript_1/1_Confidence_1.000_Length_251	251	GO:0046872,GO:0003874,GO:0006729,GO:0016829	NP_001134835	6-pyruvoyl tetrahydrobiopterin synthase	gi|213513360|ref|NP_001134835.1|6-pyruvoyl tetrahydropterin synthase [Salmo salar] >gi|209736438|gb|ACI69088.1| 6-pyruvoyl tetrahydrobiopterin synthase [Salmo salar] >gi|209737562|gb|ACI69650.1| 6-pyruvoyl tetrahydrobiopterin synthase [Salmo salar]
Locus_14568_Transcript_1/1_Confidence_1.000_Length_289	289	GO:0000166	NP_001133136	epimerase family protein sdr39u1	gi|213513399|ref|NP_001133136.1|myomesin 2-like [Salmo salar] >gi|197632069|gb|ACH70758.1| myomesin 2-like [Salmo salar]
Locus_1_Transcript_130048/226691_Confidence_1.000_Length_620	620	GO:0008289,GO:0006869,GO:0042157,GO:0005576	NP_001133647	Apolipoprotein-L3 [Salmo salar]	gi|213513457|ref|NP_001133647.1|Apolipoprotein-L3 [Salmo salar] >gi|209154806|gb|ACI33635.1| Apolipoprotein-L3 [Salmo salar]
Locus_3474_Transcript_1/1_Confidence_1.000_Length_313	313	GO:0055114,GO:0016491,GO:0008152,GO:0000166	NP_001134103	l-xylulose reductase	gi|213513471|ref|NP_001134103.1|L-xylulose reductase [Salmo salar] >gi|209730718|gb|ACI66228.1| L-xylulose reductase [Salmo salar] >gi|223646674|gb|ACN10095.1| L-xylulose reductase [Salmo salar] >gi|223648144|gb|ACN10830.1| L-xylulose reductase [Salmo salar] >gi|223672523|gb|ACN12443.1| L-xylulose reductase [Salmo salar] >gi|303664583|gb|ADM16151.1| L-xylulose reductase [Salmo salar]
Locus_1_Transcript_100063/226691_Confidence_1.000_Length_427	427	GO:0055114,GO:0016491,GO:0008152,GO:0000166	NP_001135235	carbonyl reductase family member 4	gi|213513568|ref|NP_001135235.1|carbonyl reductase family member 4 [Salmo salar] >gi|209154894|gb|ACI33679.1| Carbonyl reductase 4 [Salmo salar]
Locus_1_Transcript_153806/226691_Confidence_1.000_Length_211	211	GO:0005093,GO:0015031	NP_001135205	rab gdp dissociation inhibitor beta	gi|213513602|ref|NP_001135205.1|Rab GDP dissociation inhibitor beta [Salmo salar] >gi|209154050|gb|ACI33257.1| Rab GDP dissociation inhibitor beta [Salmo salar]
Locus_1259_Transcript_1/10_Confidence_0.415_Length_4506	4506	GO:0004888,GO:0004872,GO:0016021	NP_001133707	erythropoietin receptor precursor	gi|213513640|ref|NP_001133707.1|erythropoietin receptor [Salmo salar] >gi|209155022|gb|ACI33743.1| Erythropoietin receptor precursor [Salmo salar] >gi|209155728|gb|ACI34096.1| Erythropoietin receptor precursor [Salmo salar]
Locus_8615_Transcript_1/1_Confidence_1.000_Length_764	764	GO:0005044,GO:0016020	NP_001135263	galectin-3-binding protein precursor	gi|213513658|ref|NP_001135263.1|Galectin-3-binding protein precursor [Salmo salar] >gi|209155534|gb|ACI33999.1| Galectin-3-binding protein precursor [Salmo salar] >gi|223648342|gb|ACN10929.1| Galectin-3-binding protein precursor [Salmo salar]
Locus_18848_Transcript_1/2_Confidence_0.941_Length_1745	1745	GO:0016021	NP_001135067	membrane-spanning 4-domains subfamily a member 8a	gi|213513662|ref|NP_001135067.1|Membrane-spanning 4-domains subfamily A member 8A [Salmo salar] >gi|209738410|gb|ACI70074.1| Membrane-spanning 4-domains subfamily A member 8A [Salmo salar]
Locus_2419_Transcript_2/2_Confidence_0.750_Length_2368	2368	GO:0007275,GO:0016055,GO:0005576	NP_001133991	secreted frizzled-related protein 1 precursor	gi|213513730|ref|NP_001133991.1|Secreted frizzled-related protein 1 precursor [Salmo salar] >gi|209156080|gb|ACI34272.1| Secreted frizzled-related protein 1 precursor [Salmo salar]
Locus_1_Transcript_129437/226691_Confidence_1.000_Length_348	348	GO:0016301,GO:0005524,GO:0004672,GO:0016310,GO:0000166,GO:0006468,GO:0016772	NP_001133905	serine threonine-protein kinase 25	gi|213513778|ref|NP_001133905.1|serine/threonine-protein kinase 25 [Salmo salar] >gi|209155766|gb|ACI34115.1| Serine/threonine-protein kinase 25 [Salmo salar]
Locus_1_Transcript_209330/226691_Confidence_1.000_Length_903	903	GO:0016020,GO:0015321,GO:0044341	NP_001133558	sodium-dependent phosphate transport protein 2a	gi|213513808|ref|NP_001133558.1|Sodium-dependent phosphate transport protein 2A [Salmo salar] >gi|209154486|gb|ACI33475.1| Sodium-dependent phosphate transport protein 2A [Salmo salar]
Locus_1_Transcript_208827/226691_Confidence_1.000_Length_1132	1132	GO:0005856,GO:0006909	NP_001133480	engulfment and cell motility protein 1	gi|213513856|ref|NP_001133480.1|engulfment and cell motility protein 1 [Salmo salar] >gi|209154176|gb|ACI33320.1| Engulfment and cell motility protein 1 [Salmo salar]
Locus_1_Transcript_178250/226691_Confidence_1.000_Length_451	451	GO:0006364,GO:0005730	NP_001133650	u3 small nucleolar rna-associated protein 15 homolog	gi|213513904|ref|NP_001133650.1|U3 small nucleolar RNA-associated protein 15 homolog [Salmo salar] >gi|209154818|gb|ACI33641.1| U3 small nucleolar RNA-associated protein 15 homolog [Salmo salar]
Locus_12575_Transcript_1/1_Confidence_1.000_Length_299	299	GO:0006281,GO:0003887,GO:0003684	NP_001133709	dna polymerase iota	gi|213513962|ref|NP_001133709.1|DNA polymerase iota [Salmo salar] >gi|209155032|gb|ACI33748.1| DNA polymerase iota [Salmo salar]
Locus_1_Transcript_205327/226691_Confidence_1.000_Length_537	537	GO:0030117,GO:0016192,GO:0006886,GO:0015031,GO:0008565,GO:0006810	NP_001133303	ap-1 complex subunit sigma-2	gi|213513970|ref|NP_001133303.1|AP-1 complex subunit sigma-2 [Salmo salar] >gi|348541535|ref|XP_003458242.1| PREDICTED: AP-1 complex subunit sigma-2-like [Oreochromis niloticus] >gi|209149920|gb|ACI32998.1| AP-1 complex subunit sigma-2 [Salmo salar] >gi|225706234|gb|ACO08963.1| AP-1 complex subunit sigma-2 [Osmerus mordax]
Locus_1_Transcript_100488/226691_Confidence_1.000_Length_224	224	GO:0016021,GO:0016020,GO:0004930,GO:0007165,GO:0004872,GO:0004871,GO:0045028,GO:0007186,GO:0035589	NP_001134930	p2y purinoceptor 1	gi|213513994|ref|NP_001134930.1|P2Y purinoceptor 1 [Salmo salar] >gi|209737342|gb|ACI69540.1| P2Y purinoceptor 1 [Salmo salar]
Locus_19896_Transcript_2/2_Confidence_0.667_Length_1627	1627	GO:0019901,GO:0032147,GO:0000922,GO:0060236,GO:0005634	NP_001133651	targeting protein for xklp2	gi|213514048|ref|NP_001133651.1|Targeting protein for Xklp2 [Salmo salar] >gi|209154820|gb|ACI33642.1| Targeting protein for Xklp2 [Salmo salar]
Locus_1_Transcript_137811/226691_Confidence_1.000_Length_232	232	GO:0000015,GO:0004634,GO:0000287,GO:0006096	NP_001133366	Alpha-enolase [Salmo salar]	gi|213514064|ref|NP_001133366.1|Alpha-enolase [Salmo salar] >gi|209152098|gb|ACI33096.1| Alpha-enolase [Salmo salar]
Locus_7882_Transcript_1/8_Confidence_0.350_Length_2571	2571	GO:0003993	NP_001133278	lysophosphatidic acid phosphatase type 6	gi|213514076|ref|NP_001133278.1|Lysophosphatidic acid phosphatase type 6 [Salmo salar] >gi|209148857|gb|ACI32958.1| Lysophosphatidic acid phosphatase type 6 precursor [Salmo salar]
Locus_6777_Transcript_3/3_Confidence_0.750_Length_795	795	GO:0005102,GO:0016021,GO:0016020,GO:0016529	NP_001134163	triadin [Salmo salar]	gi|213514084|ref|NP_001134163.1|triadin [Salmo salar] >gi|209731146|gb|ACI66442.1| Triadin [Salmo salar]
Locus_12063_Transcript_1/1_Confidence_1.000_Length_422	422	GO:0008289,GO:0006810,GO:0005215	NP_001134675	fatty acid-binding adipocyte	gi|213514118|ref|NP_001134675.1|Fatty acid-binding protein, adipocyte [Salmo salar] >gi|209735154|gb|ACI68446.1| Fatty acid-binding protein, adipocyte [Salmo salar] >gi|223646260|gb|ACN09888.1| Fatty acid-binding protein, adipocyte [Salmo salar] >gi|223672107|gb|ACN12235.1| Fatty acid-binding protein, adipocyte [Salmo salar]
Locus_1_Transcript_215522/226691_Confidence_1.000_Length_328	328	GO:0003735,GO:0006412,GO:0005840	NP_001133966	ribosomal protein l7-like 1	gi|213514140|ref|NP_001133966.1|Ribosomal protein L7-like 1 [Salmo salar] >gi|209155996|gb|ACI34230.1| Ribosomal protein L7-like 1 [Salmo salar] >gi|221220192|gb|ACM08757.1| Ribosomal protein L7-like 1 [Salmo salar]
Locus_1_Transcript_163934/226691_Confidence_1.000_Length_585	585	GO:0046872,GO:0006164,GO:0003938,GO:0055114,GO:0016491,GO:0003824,GO:0006177	NP_001135158	inosine-5 -monophosphate dehydrogenase 2	gi|213514188|ref|NP_001135158.1|inosine-5'-monophosphate dehydrogenase 2 [Salmo salar] >gi|197631987|gb|ACH70717.1| inosine monophosphate dehydrogenase 2 [Salmo salar]
Locus_61305_Transcript_1/1_Confidence_1.000_Length_377	377	GO:0046872,GO:0055114,GO:0016491,GO:0000166,GO:0008270	NP_001134990	sorbitol dehydrogenase	gi|213514212|ref|NP_001134990.1|Sorbitol dehydrogenase [Salmo salar] >gi|209737786|gb|ACI69762.1| Sorbitol dehydrogenase [Salmo salar]
Locus_1673_Transcript_1/1_Confidence_1.000_Length_1051	1051	GO:0006508	NP_001135319	pyroglutamyl-peptidase 1	gi|213514218|ref|NP_001135319.1|Pyroglutamyl-peptidase 1 [Salmo salar] >gi|209732642|gb|ACI67190.1| Pyroglutamyl-peptidase 1 [Salmo salar] >gi|223646750|gb|ACN10133.1| Pyroglutamyl-peptidase 1 [Salmo salar] >gi|223672605|gb|ACN12484.1| Pyroglutamyl-peptidase 1 [Salmo salar]
Locus_1_Transcript_175274/226691_Confidence_1.000_Length_766	766	GO:0016021	NP_001134619	transmembrane protein 205	gi|213514222|ref|NP_001134619.1|Transmembrane protein 205 [Salmo salar] >gi|209734714|gb|ACI68226.1| Transmembrane protein 205 [Salmo salar] >gi|303665125|gb|ADM16172.1| Transmembrane protein 205 [Salmo salar]
Locus_1_Transcript_154472/226691_Confidence_1.000_Length_276	276	GO:0006355,GO:0043565,GO:0005634,GO:0003700,GO:0003677	NP_001133908	friend leukemia integration 1 transcription factor	gi|213514226|ref|NP_001133908.1|Friend leukemia integration 1 transcription factor [Salmo salar] >gi|209155778|gb|ACI34121.1| Friend leukemia integration 1 transcription factor [Salmo salar]
Locus_1_Transcript_204902/226691_Confidence_1.000_Length_315	315	GO:0016874,GO:0006418,GO:0006420,GO:0000166,GO:0005737,GO:0006412,GO:0005524,GO:0004814,GO:0004812	NP_001133937	arginyl-trna cytoplasmic	gi|213514264|ref|NP_001133937.1|Arginyl-tRNA synthetase, cytoplasmic [Salmo salar] >gi|209155884|gb|ACI34174.1| Arginyl-tRNA synthetase, cytoplasmic [Salmo salar]
Locus_1_Transcript_126626/226691_Confidence_1.000_Length_218	218	GO:0004872	NP_001135267	lipolysis-stimulated lipoprotein receptor	gi|213514286|ref|NP_001135267.1|lipolysis-stimulated lipoprotein receptor [Salmo salar] >gi|209155630|gb|ACI34047.1| Lipolysis-stimulated lipoprotein receptor precursor [Salmo salar]
Locus_13191_Transcript_1/1_Confidence_1.000_Length_2464	2464	GO:0016021,GO:0016020	NP_001134677	tetraspanin-8	gi|213514440|ref|NP_001134677.1|Tetraspanin-8 [Salmo salar] >gi|209735164|gb|ACI68451.1| Tetraspanin-8 [Salmo salar]
Locus_1039_Transcript_3/3_Confidence_0.818_Length_2063	2063	GO:0004872,GO:0016021,GO:0004930,GO:0004871,GO:0007165,GO:0007186	NP_001134022	g-protein coupled receptor 182	gi|213514448|ref|NP_001134022.1|G-protein coupled receptor 182 [Salmo salar] >gi|209156192|gb|ACI34328.1| G-protein coupled receptor 182 [Salmo salar]
Locus_1_Transcript_170373/226691_Confidence_1.000_Length_226	226	GO:0016021,GO:0016020	NP_001133484	novel protein (zgc:153613)	gi|213514464|ref|NP_001133484.1|Tetraspanin-14 [Salmo salar] >gi|209154190|gb|ACI33327.1| Tetraspanin-14 [Salmo salar]
Locus_9050_Transcript_1/2_Confidence_0.857_Length_1868	1868	GO:0046872,GO:0008270	NP_001133485	Rhombotin-2 [Salmo salar]	gi|213514626|ref|NP_001133485.1|Rhombotin-2 [Salmo salar] >gi|209154196|gb|ACI33330.1| Rhombotin-2 [Salmo salar]
Locus_21927_Transcript_1/1_Confidence_1.000_Length_394	394	GO:0006508,GO:0008234	NP_001134963	cathepsin s precursor	gi|213514640|ref|NP_001134963.1|Cathepsin S precursor [Salmo salar] >gi|209155506|gb|ACI33985.1| Cathepsin S precursor [Salmo salar] >gi|209737594|gb|ACI69666.1| Cathepsin S precursor [Salmo salar] >gi|223647278|gb|ACN10397.1| Cathepsin S precursor [Salmo salar] >gi|223673157|gb|ACN12760.1| Cathepsin S precursor [Salmo salar]
Locus_23474_Transcript_1/1_Confidence_1.000_Length_1072	1072	GO:0018342,GO:0016740,GO:0008318,GO:0008270,GO:0004663	NP_001135270	geranylgeranyl transferase type-2 subunit alpha	gi|213514752|ref|NP_001135270.1|Geranylgeranyl transferase type-2 subunit alpha [Salmo salar] >gi|209155732|gb|ACI34098.1| Geranylgeranyl transferase type-2 subunit alpha [Salmo salar]
Locus_33666_Transcript_1/1_Confidence_1.000_Length_203	203	GO:0016787,GO:0004721	NP_001135322	serine threonine-protein phosphatase 2b catalytic subunit alpha isoform	gi|213514756|ref|NP_001135322.1|Serine/threonine-protein phosphatase 2B catalytic subunit alpha isoform [Salmo salar] >gi|209732838|gb|ACI67288.1| Serine/threonine-protein phosphatase 2B catalytic subunit alpha isoform [Salmo salar]
Locus_1_Transcript_111321/226691_Confidence_1.000_Length_678	678	GO:0016740,GO:0016021,GO:0008963	NP_001133317	udp-n-acetylglucosamine--dolichyl-phosphate n-acetylglucosaminephosphotransferase	gi|213514780|ref|NP_001133317.1|UDP-N-acetylglucosamine--dolichyl-phosphate N-acetylglucosaminephosphotransferase [Salmo salar] >gi|209150335|gb|ACI33019.1| UDP-N-acetylglucosamine--dolichyl-phosphate N-acetylglucosaminephosphotransferase [Salmo salar]
Locus_1_Transcript_125652/226691_Confidence_1.000_Length_830	830	GO:0016020	NP_001133282	lysosome-associated membrane glycoprotein 2 precursor	gi|213514796|ref|NP_001133282.1|lysosomal membrane glycoprotein 2 precursor [Salmo salar] >gi|209149034|gb|ACI32966.1| Lysosome-associated membrane glycoprotein 2 precursor [Salmo salar]
Locus_1_Transcript_135404/226691_Confidence_1.000_Length_796	796	GO:0016740,GO:0008152,GO:0016758,GO:0016757	NP_001133343	udp-glucuronosyltransferase 2a2	gi|213514842|ref|NP_001133343.1|UDP-glucuronosyltransferase 2A2 [Salmo salar] >gi|209151120|gb|ACI33061.1| UDP-glucuronosyltransferase 2A2 precursor [Salmo salar]
Locus_3090_Transcript_1/1_Confidence_1.000_Length_899	899	GO:0006629,GO:0016788,GO:0016787	NP_001134853	isoamyl acetate-hydrolyzing esterase 1 homolog	gi|213514900|ref|NP_001134853.1|isoamyl acetate-hydrolyzing esterase 1 homolog [Salmo salar] >gi|209731920|gb|ACI66829.1| Isoamyl acetate-hydrolyzing esterase 1 homolog [Salmo salar] >gi|209736590|gb|ACI69164.1| Isoamyl acetate-hydrolyzing esterase 1 homolog [Salmo salar] >gi|303664698|gb|ADM16157.1| Isoamyl acetate-hydrolyzing esterase 1 homolog [Salmo salar]
Locus_123_Transcript_5/6_Confidence_0.600_Length_2160	2160	GO:0046872,GO:0008270	NP_001134680	ring finger protein 181	gi|213514946|ref|NP_001134680.1|RING finger protein 181 [Salmo salar] >gi|209735202|gb|ACI68470.1| RING finger protein 181 [Salmo salar] >gi|209736808|gb|ACI69273.1| RING finger protein 181 [Salmo salar]
Locus_1_Transcript_149418/226691_Confidence_1.000_Length_646	646	GO:0051301	NP_001133430	cell division cycle protein 27 homolog	gi|213515008|ref|NP_001133430.1|cell division cycle protein 27 homolog [Salmo salar] >gi|209153976|gb|ACI33220.1| Cell division cycle protein 27 homolog [Salmo salar]
Locus_24540_Transcript_1/1_Confidence_1.000_Length_541	541	GO:0016876,GO:0005524,GO:0004813,GO:0005737,GO:0004812,GO:0043039,GO:0000166,GO:0006419	NP_001133686	alanyl-trna synthetase domain-containing protein 1	gi|213515028|ref|NP_001133686.1|Alanyl-tRNA synthetase domain-containing protein 1 [Salmo salar] >gi|209154936|gb|ACI33700.1| Alanyl-tRNA synthetase domain-containing protein 1 [Salmo salar]
Locus_12929_Transcript_1/1_Confidence_1.000_Length_1365	1365	GO:0016740,GO:0006471,GO:0003956	NP_001134483	ecto-adp-ribosyltransferase 5 precursor	gi|213515050|ref|NP_001134483.1|Ecto-ADP-ribosyltransferase 5 precursor [Salmo salar] >gi|209733666|gb|ACI67702.1| Ecto-ADP-ribosyltransferase 5 precursor [Salmo salar]
Locus_1_Transcript_144742/226691_Confidence_1.000_Length_1018	1018	GO:0005737,GO:0016020,GO:0005886,GO:0005634	NP_001133309	ubiquilin-1-like isoform 1	gi|213515078|ref|NP_001133309.1|Ubiquilin-4 [Salmo salar] >gi|209150100|gb|ACI33007.1| Ubiquilin-4 [Salmo salar]
Locus_68784_Transcript_1/1_Confidence_1.000_Length_211	211	GO:0016021,GO:0016020,GO:0055085,GO:0006811,GO:0005216,GO:0006810	NP_001135272	two pore calcium channel protein 1	gi|213515110|ref|NP_001135272.1|Two pore calcium channel protein 1 [Salmo salar] >gi|209155758|gb|ACI34111.1| Two pore calcium channel protein 1 [Salmo salar]
Locus_61075_Transcript_1/1_Confidence_1.000_Length_248	248	GO:0016301,GO:0005524,GO:0004672,GO:0016310,GO:0000166,GO:0006468,GO:0016772,GO:0004674	NP_001135110	serine threonine-protein kinase 6	gi|213515118|ref|NP_001135110.1|Serine/threonine-protein kinase 6 [Salmo salar] >gi|209154810|gb|ACI33637.1| Serine/threonine-protein kinase 6 [Salmo salar]
Locus_1_Transcript_113606/226691_Confidence_1.000_Length_210	210	GO:0045095,GO:0005882,GO:0005198	NP_001133687	type ii cytoskeletal 8	gi|213515186|ref|NP_001133687.1|Keratin, type II cytoskeletal 8 [Salmo salar] >gi|209154938|gb|ACI33701.1| Keratin, type II cytoskeletal 8 [Salmo salar] >gi|223649026|gb|ACN11271.1| Keratin, type II cytoskeletal 8 [Salmo salar]
Locus_1_Transcript_169982/226691_Confidence_1.000_Length_301	301	GO:0003779,GO:0005622	NP_001133173	cofilin 2	gi|213515222|ref|NP_001133173.1|cofilin 2 [Salmo salar] >gi|197632323|gb|ACH70885.1| cofilin 2 [Salmo salar]
Locus_12727_Transcript_1/1_Confidence_1.000_Length_318	318	GO:0003674,GO:0005575	NP_001134794	ubiquitin-like protein	gi|213515232|ref|NP_001134794.1|Ubiquitin-like protein [Salmo salar] >gi|209736096|gb|ACI68917.1| Ubiquitin-like protein precursor [Salmo salar]
Locus_2642_Transcript_1/1_Confidence_1.000_Length_2148	2148	GO:0008168,GO:0016740,GO:0032259	NP_001133601	methyltransferase-like protein 9	gi|213515260|ref|NP_001133601.1|Methyltransferase-like protein 9 [Salmo salar] >gi|209154638|gb|ACI33551.1| Methyltransferase-like protein 9 precursor [Salmo salar]
Locus_1_Transcript_128911/226691_Confidence_1.000_Length_311	311	GO:0016021,GO:0016020,GO:0004930,GO:0007165,GO:0004872,GO:0004871,GO:0045028,GO:0007186,GO:0035589	NP_001134599	p2y purinoceptor 5	gi|213515278|ref|NP_001134599.1|P2Y purinoceptor 5 [Salmo salar] >gi|209734572|gb|ACI68155.1| P2Y purinoceptor 5 [Salmo salar] >gi|223647104|gb|ACN10310.1| P2Y purinoceptor 5 [Salmo salar] >gi|223672977|gb|ACN12670.1| P2Y purinoceptor 5 [Salmo salar]
Locus_26310_Transcript_1/1_Confidence_1.000_Length_1358	1358	GO:0016021,GO:0016020,GO:0055085,GO:0006810,GO:0005215	NP_001133541	sodium glucose cotransporter 2	gi|213515412|ref|NP_001133541.1|Sodium/glucose cotransporter 2 [Salmo salar] >gi|209154418|gb|ACI33441.1| Sodium/glucose cotransporter 2 [Salmo salar]
Locus_1_Transcript_207689/226691_Confidence_1.000_Length_410	410	GO:0006355,GO:0006413,GO:0006352,GO:0003743,GO:0008270	NP_001134769	transcription initiation factor iib	gi|213515448|ref|NP_001134769.1|Transcription initiation factor IIB [Salmo salar] >gi|209735868|gb|ACI68803.1| Transcription initiation factor IIB [Salmo salar] >gi|303661887|gb|ADM16053.1| Transcription initiation factor IIB [Salmo salar]
Locus_1_Transcript_158535/226691_Confidence_1.000_Length_297	297	GO:0016020	NP_001133602	prohibitin variant 1	gi|213515458|ref|NP_001133602.1|prohibitin [Salmo salar] >gi|209154642|gb|ACI33553.1| Prohibitin [Salmo salar]
Locus_5179_Transcript_1/2_Confidence_0.800_Length_1210	1210	GO:0006508,GO:0006520,GO:0008237,GO:0005737,GO:0004046,GO:0016787,GO:0008152	NP_001133433	aminoacylase-1 [Salmo salar]	gi|213515484|ref|NP_001133433.1|aminoacylase-1 [Salmo salar] >gi|209153984|gb|ACI33224.1| Aminoacylase-1 [Salmo salar] >gi|223649268|gb|ACN11392.1| Aminoacylase-1 [Salmo salar]
Locus_1_Transcript_202184/226691_Confidence_1.000_Length_342	342	GO:0006750,GO:0016874,GO:0004357	NP_001135274	glutamate--cysteine ligase catalytic subunit	gi|213515488|ref|NP_001135274.1|Glutamate--cysteine ligase catalytic subunit [Salmo salar] >gi|209155784|gb|ACI34124.1| Glutamate--cysteine ligase catalytic subunit [Salmo salar]
Locus_26502_Transcript_1/1_Confidence_1.000_Length_723	723	GO:0006260,GO:0005634	NP_001133689	dna replication complex gins protein psf2	gi|213515504|ref|NP_001133689.1|DNA replication complex GINS protein PSF2 [Salmo salar] >gi|209154944|gb|ACI33704.1| DNA replication complex GINS protein PSF2 [Salmo salar]
Locus_1_Transcript_183454/226691_Confidence_1.000_Length_374	374	GO:0000145,GO:0006887	NP_001133823	exocyst complex component 7	gi|213515514|ref|NP_001133823.1|exocyst complex component 7 [Salmo salar] >gi|209155458|gb|ACI33961.1| Exocyst complex component 7 [Salmo salar]
Locus_1_Transcript_205978/226691_Confidence_1.000_Length_333	333	GO:0004674,GO:0016310,GO:0004672,GO:0006468,GO:0000166,GO:0005524,GO:0016301,GO:0004872,GO:0016772	NP_001133945	receptor-interacting serine threonine-protein kinase 4	gi|213515524|ref|NP_001133945.1|receptor-interacting serine/threonine-protein kinase 4 [Salmo salar] >gi|209155918|gb|ACI34191.1| Receptor-interacting serine/threonine-protein kinase 4 [Salmo salar]
Locus_38191_Transcript_1/1_Confidence_1.000_Length_242	242	GO:0055114,GO:0016706,GO:0016491	NP_001134079	alkylated dna repair protein alkb homolog 4	gi|213515534|ref|NP_001134079.1|Alkylated DNA repair protein alkB homolog 4 [Salmo salar] >gi|209730564|gb|ACI66151.1| Alkylated DNA repair protein alkB homolog 4 [Salmo salar]
Locus_1_Transcript_177467/226691_Confidence_1.000_Length_227	227	GO:0016021	AAI71522	si:ch211- protein	gi|213626321|gb|AAI71522.1|Si:ch211-51e12.4 protein [Danio rerio]
Locus_1_Transcript_102326/226691_Confidence_1.000_Length_219	219	GO:0006221,GO:0003883,GO:0005575	AAI71613	ctp synthase	gi|213627575|gb|AAI71613.1|Similar to CTP synthase [Danio rerio]
Locus_1_Transcript_178206/226691_Confidence_1.000_Length_663	663	GO:0005694,GO:0008168,GO:0016740,GO:0008270,GO:0018024,GO:0032259,GO:0005634,GO:0034968	AAI71681	ehmt1a protein	gi|213627615|gb|AAI71681.1|Ehmt1a protein [Danio rerio]
Locus_18817_Transcript_1/1_Confidence_1.000_Length_275	275	GO:0004386	YP_002323483	pd-(d e)xk nuclease family protein	gi|213692897|ref|YP_002323483.1|large hypothetical protein [Bifidobacterium longum subsp. infantis ATCC 15697 = JCM 1222] >gi|384200120|ref|YP_005585863.1| hypothetical protein [Bifidobacterium longum subsp. infantis ATCC 15697 = JCM 1222] >gi|213524358|gb|ACJ53105.1| large hypothetical protein [Bifidobacterium longum subsp. infantis ATCC 15697 = JCM 1222] >gi|320459072|dbj|BAJ69693.1| conserved …
Locus_44212_Transcript_1/1_Confidence_1.000_Length_224	224	GO:0004872	ZP_03381804	bacteriophage n4 receptor outer membrane subunit domain protein	gi|213852272|ref|ZP_03381804.1|bacteriophage N4 receptor, outer membrane subunit [Salmonella enterica subsp. enterica serovar Typhi str. M223]
Locus_1_Transcript_142063/226691_Confidence_1.000_Length_212	212	GO:0006355,GO:0006351,GO:0071339,GO:0005634,GO:0003677	AAA02483	max protein	gi|214997|gb|AAA02483.1|Max protein [Danio rerio]
Locus_5656_Transcript_1/1_Confidence_1.000_Length_865	865	GO:0003676,GO:0008150,GO:0008270,GO:0005575	ACJ64079	zinc finger protein 36 c3h type-like 1-like protein	gi|215254141|gb|ACJ64079.1|zinc finger protein 36 C3H type-like 1-like protein [Danio rerio]
Locus_1_Transcript_118955/226691_Confidence_1.000_Length_238	238	GO:0019901,GO:0005737	Q9DGQ7	cdc37_tetfl ame: full=hsp90 co-chaperone cdc37 ame: full=hsp90 chaperone protein kinase-targeting subunit ame: full=p50cdc37	gi|21542017|sp|Q9DGQ7.1|CDC37_TETFLRecName: Full=Hsp90 co-chaperone Cdc37; AltName: Full=Hsp90 chaperone protein kinase-targeting subunit; AltName: Full=p50Cdc37 >gi|9828140|gb|AAG00066.1|AF091237_1 cell division cycle protein 37 [Tetraodon fluviatilis]
Locus_7191_Transcript_1/1_Confidence_1.000_Length_358	358	GO:0008284,GO:0006468,GO:0005524,GO:0016301,GO:0016021,GO:0016020,GO:0004672,GO:0008543,GO:0004872,GO:0000166,GO:0016310,GO:0005007,GO:0016772,GO:0004714,GO:0005515,GO:0004713,GO:0016740,GO:0035121	ACJ66725	fibroblast growth factor receptor 1b	gi|215433731|gb|ACJ66725.1|fibroblast growth factor receptor 1b [Danio rerio]
Locus_20505_Transcript_1/1_Confidence_1.000_Length_617	617	GO:0048839,GO:0043066,GO:0048598,GO:0008283	ACJ68426	macrophage migration inhibitory factor	gi|215513527|gb|ACJ68426.1|macrophage migration inhibitory factor [Thunnus albacares]
Locus_1_Transcript_108237/226691_Confidence_1.000_Length_458	458	GO:0003676,GO:0008270,GO:0005622	NP_001135958	re1-silencing transcription factor	gi|215820598|ref|NP_001135958.1|RE1-silencing transcription factor [Takifugu rubripes] >gi|167857755|gb|ACA03866.1| NRSF/REST [Takifugu rubripes]
Locus_10100_Transcript_1/1_Confidence_1.000_Length_2103	2103	GO:0007154,GO:0016021,GO:0016020,GO:0048793,GO:0031016,GO:0021522,GO:0007219,GO:0007275,GO:0021514,GO:0001889,GO:0005509	NP_571937	protein jagged-2 isoform 1 precursor	gi|21686991|ref|NP_571937.1|protein jagged-2 isoform 1 precursor [Danio rerio] >gi|15799276|gb|AAL08214.1|AF229449_1 jagged2 [Danio rerio]
Locus_18844_Transcript_3/4_Confidence_0.477_Length_767	767	GO:0046872,GO:0042981,GO:0008270,GO:0005622	BAG06936	baculoviral iap repeat-containing 2	gi|217030813|dbj|BAG06936.2|baculoviral IAP repeat-containing 2 [Carassius auratus]
Locus_49646_Transcript_1/1_Confidence_1.000_Length_257	257	GO:0015299,GO:0016021,GO:0015297,GO:0006814,GO:0006812,GO:0006811,GO:0006810,GO:0006885,GO:0055085,GO:0015385	ACK28152	sodium hydrogen exchanger isoform 3	gi|217273080|gb|ACK28152.1|sodium/hydrogen exchanger isoform 3 [Myoxocephalus octodecemspinosus]
Locus_1_Transcript_193088/226691_Confidence_1.000_Length_1220	1220	GO:0005905,GO:0031410,GO:0030136,GO:0016020,GO:0006897,GO:0005634	BAC02945	sh3 binding protein 4	gi|21727911|dbj|BAC02945.1|SH3 binding protein 4 [Seriola quinqueradiata]
Locus_24721_Transcript_1/1_Confidence_1.000_Length_709	709	GO:0005776,GO:0005635,GO:0019898,GO:0005737,GO:0003831,GO:0044444,GO:0005545,GO:0005515,GO:0046872	BAC04455	wd repeat and fyve domain-containing protein 3-like	gi|21754072|dbj|BAC04455.1|unnamed protein product [Homo sapiens]
Locus_1_Transcript_152894/226691_Confidence_1.000_Length_210	210	GO:0008473,GO:0016829	YP_002354255	ornithine cyclodeaminase	gi|217969021|ref|YP_002354255.1|ornithine cyclodeaminase [Thauera sp. MZ1T] >gi|217506348|gb|ACK53359.1| Ornithine cyclodeaminase [Thauera sp. MZ1T]
Locus_36944_Transcript_1/1_Confidence_1.000_Length_209	209	GO:0003723,GO:0008168,GO:0016740,GO:0001510,GO:0006396,GO:0032259,GO:0008173	ZP_03458965	rna family	gi|218130161|ref|ZP_03458965.1|hypothetical protein BACEGG_01749 [Bacteroides eggerthii DSM 20697] >gi|317476654|ref|ZP_07935898.1| SpoU rRNA methylase [Bacteroides eggerthii 1_2_48FAA] >gi|217987665|gb|EEC53993.1| RNA methyltransferase, TrmH family [Bacteroides eggerthii DSM 20697] >gi|316907117|gb|EFV28827.1| SpoU rRNA methylase [Bacteroides eggerthii 1_2_48FAA]
Locus_33344_Transcript_1/1_Confidence_1.000_Length_243	243	GO:0033564,GO:0001525,GO:0016358,GO:0016525,GO:0001569,GO:0048665,GO:0005576	AAB60881	ntn1b protein	gi|2183225|gb|AAB60881.1|netrin-2 [Danio rerio]
Locus_45478_Transcript_1/1_Confidence_1.000_Length_320	320	GO:0006260,GO:0003887,GO:0003677	NP_001136183	dna polymerase subunit delta-2	gi|218505643|ref|NP_001136183.1|DNA polymerase subunit delta-2 [Salmo salar] >gi|209155382|gb|ACI33923.1| DNA polymerase subunit delta-2 [Salmo salar] >gi|223648556|gb|ACN11036.1| DNA polymerase subunit delta-2 [Salmo salar]
Locus_34970_Transcript_1/1_Confidence_1.000_Length_249	249	GO:0070493,GO:0004872,GO:0016021,GO:0007596,GO:0015057,GO:0007186	NP_001136193	coagulation factor ii receptor-like 1	gi|218505663|ref|NP_001136193.1|proteinase-activated receptor-2a precursor [Salmo salar] >gi|210061108|gb|ACJ05627.1| proteinase-activated receptor-2a [Salmo salar]
Locus_15942_Transcript_1/1_Confidence_1.000_Length_687	687	GO:0016787	YP_002386261	tail assembly partial	gi|218553348|ref|YP_002386261.1|putative tail fiber component K of prophage [Escherichia coli IAI1] >gi|218554092|ref|YP_002387005.1| putative tail fiber component K of prophage [Escherichia coli IAI1] >gi|238903135|ref|YP_002928931.1| Cell wall-associated hydrolases (invasion-associated proteins) [Escherichia coli BW2952] >gi|253774229|ref|YP_003037060.1| NLP/P60 protein [Escherichia coli 'BL21-…
Locus_37256_Transcript_1/1_Confidence_1.000_Length_218	218	GO:0007155,GO:0009289	YP_002411552	fimbrial-like adhesin protein	gi|218704033|ref|YP_002411552.1|hypothetical protein ECUMN_0794 [Escherichia coli UMN026] >gi|293403960|ref|ZP_06647954.1| ybgO protein [Escherichia coli FVEC1412] >gi|298379736|ref|ZP_06989341.1| ybgO protein [Escherichia coli FVEC1302] >gi|300900710|ref|ZP_07118859.1| conserved hypothetical protein [Escherichia coli MS 198-1] >gi|417585506|ref|ZP_12236283.1| hypothetical protein ECSTECC16502_11…
Locus_1946_Transcript_3/6_Confidence_0.769_Length_2206	2206	GO:0055114,GO:0016491,GO:0008152,GO:0000166	ACL01375	estradiol 17-beta-dehydrogenase 12-b	gi|218750623|gb|ACL01375.1|17-beta hydroxysteroid dehydrogenase [Solea senegalensis]
Locus_27967_Transcript_1/1_Confidence_1.000_Length_553	553	GO:0005694,GO:0000786,GO:0006334,GO:0005634,GO:0003677	NP_001136058	histone h2a-like	gi|218931194|ref|NP_001136058.1|histone 2, H2a [Danio rerio] >gi|201090172|gb|AAI69194.1| Unknown (protein for MGC:195633) [Danio rerio]
Locus_35577_Transcript_1/1_Confidence_1.000_Length_505	505	GO:0048741,GO:0048666,GO:0007420,GO:0005667,GO:0001764,GO:0005634,GO:0003677,GO:0030182,GO:0006355,GO:0031016,GO:0060059,GO:0003700,GO:0045944,GO:0048701,GO:0007411,GO:0001755,GO:0043565,GO:0005515,GO:0030902,GO:0030901	NP_571522	pre-b-cell leukemia transcription factor 4	gi|21915536|ref|NP_571522.1|pre-B-cell leukemia homeobox 4 [Danio rerio] >gi|5679283|gb|AAD46908.1|AF162696_1 Pbx4 homeodomain protein [Danio rerio] >gi|7160800|emb|CAB76458.1| Pbx4/Lazarus homeodomain protein [Danio rerio] >gi|190336613|gb|AAI62094.1| Pre-B-cell leukemia transcription factor 4 [Danio rerio] >gi|190337824|gb|AAI62106.1| Pre-B-cell leukemia transcription factor 4 [Danio rerio]
Locus_1_Transcript_110613/226691_Confidence_1.000_Length_1389	1389	GO:0016023,GO:0006897,GO:0042802,GO:0005764,GO:0008289,GO:0005515,GO:0005938,GO:0007399,GO:0005886,GO:0005856,GO:0005905	AAI43516	fnbp1 protein	gi|219517872|gb|AAI43516.1|FNBP1 protein [Homo sapiens]
Locus_1_Transcript_158435/226691_Confidence_1.000_Length_376	376	GO:0005509,GO:0008270	CAX14839	dystrobrevin, gamma [Danio rerio]	gi|220672801|emb|CAX14839.1|dystrobrevin, gamma [Danio rerio]
Locus_1_Transcript_157410/226691_Confidence_1.000_Length_685	685	GO:0003779,GO:0007010,GO:0008078,GO:0007190,GO:0001756,GO:0000902,GO:0003785	CAX13720	cap1 adenylate cyclase-associated protein 1	gi|220672933|emb|CAX13720.1|Cap1 CAP, adenylate cyclase-associated protein 1 [Danio rerio]
Locus_16439_Transcript_1/1_Confidence_1.000_Length_764	764	GO:0007173,GO:0032456,GO:0008283,GO:0031901,GO:0043231,GO:0030122,GO:0016050,GO:0042059,GO:0005509,GO:0004872,GO:0015031,GO:0005737,GO:0005905,GO:0048268,GO:0005829,GO:0005515,GO:0005886,GO:0017124	CAX13104	epidermal growth factor receptor pathway substrate 15	gi|220672981|emb|CAX13104.1|novel protein similar to H.sapiens EPS15, epidermal growth factor receptor pathway substrate 15 (EPS15) [Danio rerio]
Locus_4205_Transcript_2/2_Confidence_0.667_Length_920	920	GO:0005524,GO:0000166,GO:0017111	CAX14422	novel protein peroxisomal biogenesis factor 6	gi|220673168|emb|CAX14422.1|novel protein similar to H.sapiens PEX6, peroxisomal biogenesis factor 6 (PEX6) [Danio rerio]
Locus_61013_Transcript_1/1_Confidence_1.000_Length_222	222	GO:0001501,GO:0046854,GO:0005581,GO:0007275,GO:0005578,GO:0005576,GO:0005201,GO:0048570,GO:0030282	CAX14226	72 kda inositol polyphosphate 5-phosphatase-like	gi|220673191|emb|CAX14226.1|novel protein similar to vertebrate inositol polyphosphate-5-phosphatase, 72 kDa (INPP5E, zgc:165612), partial [Danio rerio] >gi|220941633|emb|CAX15441.1| novel protein similar to vertebrate inositol polyphosphate-5-phosphatase, 72 kDa (INPP5E, zgc:165612) [Danio rerio]
Locus_57164_Transcript_1/1_Confidence_1.000_Length_305	305	GO:0008150,GO:0008270,GO:0005575	CAX13808	novel protein zinc miz-type containing 1 (zgc:175159)	gi|220675667|emb|CAX13808.1|novel protein similar to H.sapiens ZMIZ1, zinc finger, MIZ-type containing 1 (zgc:175159) [Danio rerio]
Locus_12159_Transcript_6/7_Confidence_0.474_Length_3482	3482	GO:0005581,GO:0048925	CAX14340	novel protein vertebrate type alpha 1	gi|220675919|emb|CAX14340.1|novel protein similar to vertebrate collagen, type XVII, alpha 1 (COL17A1) [Danio rerio]
Locus_13731_Transcript_1/2_Confidence_0.667_Length_1433	1433	GO:0015031,GO:0006810,GO:0000166,GO:0005525,GO:0005794,GO:0006886,GO:0005622,GO:0005783,GO:0016192	CAX14789	gtp-binding protein sar1b	gi|220678154|emb|CAX14789.1|SAR1 gene homolog A (S. cerevisiae) [Danio rerio]
Locus_27572_Transcript_1/1_Confidence_1.000_Length_272	272	GO:0007154,GO:0015031,GO:0016023,GO:0016020,GO:0005769,GO:0005768,GO:0006810,GO:0005737,GO:0030659,GO:0031410,GO:0007165,GO:0008289,GO:0035091,GO:0005829,GO:0005856	CAX12735	sorting nexin 17	gi|220678200|emb|CAX12735.1|sorting nexin 17 [Danio rerio]
Locus_1_Transcript_152146/226691_Confidence_1.000_Length_297	297	GO:0004722,GO:0004721,GO:0016787,GO:0006470,GO:0003824,GO:0008287,GO:0046872,GO:0030145,GO:0000287	CAX14626	protein phosphatase type 2c alpha 2	gi|220678294|emb|CAX14626.1|protein phosphatase type 2C alpha 2 [Danio rerio]
Locus_8609_Transcript_5/12_Confidence_0.206_Length_674	674	GO:0048193,GO:0016021,GO:0016020,GO:0000139,GO:0005794,GO:0042803,GO:0007030	CAX14186	golgi golgin subfamily 5	gi|220678335|emb|CAX14186.1|golgi autoantigen, golgin subfamily a, 5 [Danio rerio] >gi|220678364|emb|CAX13149.1| golgi autoantigen, golgin subfamily a, 5 [Danio rerio]
Locus_12388_Transcript_1/1_Confidence_1.000_Length_2029	2029	GO:0045598,GO:0060122,GO:0001736,GO:0048589,GO:0042632,GO:0042384,GO:0006915,GO:0030728,GO:0007605,GO:0046548,GO:0005814,GO:0019722,GO:0042593,GO:0006641,GO:0040015,GO:0045444,GO:0050673,GO:0007286	CAX14582	alstrom syndrome protein 1	gi|220678564|emb|CAX14582.1|novel protein [Danio rerio]
Locus_31671_Transcript_1/1_Confidence_1.000_Length_406	406	GO:0008330,GO:0004725,GO:0005001,GO:0007409,GO:0072534,GO:0006470,GO:0005578,GO:0005887,GO:0007417	CAX14573	novel protein vertebrate protein tyrosine receptor- z polypeptide 1 ( im:6906068)	gi|220678642|emb|CAX14573.1|novel protein similar to vertebrate protein tyrosine phosphatase, receptor-type, Z polypeptide 1 (PTPRZ1, im:6906068) [Danio rerio]
Locus_1_Transcript_202232/226691_Confidence_1.000_Length_590	590	GO:0016301,GO:0016310	CAX14069	phosphoinositide 3-kinase adapter protein 1	gi|220678659|emb|CAX14069.1|novel protein similar to vertebrate inositide-3-kinase adaptor protein 1 (PIK3AP1) [Danio rerio]
Locus_41093_Transcript_1/1_Confidence_1.000_Length_241	241	GO:0004386,GO:0003723,GO:0003676,GO:0005524,GO:0000166,GO:0016787,GO:0008026	CAX13889	novel protein vertebrate dead (asp-glu-ala-asp) box polypeptide 43	gi|220678758|emb|CAX13889.1|novel protein similar to vertebrate DEAD (Asp-Glu-Ala-Asp) box polypeptide 43 (DDX43) [Danio rerio] >gi|220678952|emb|CAX13571.1| novel protein similar to vertebrate DEAD (Asp-Glu-Ala-Asp) box polypeptide 43 (DDX43) [Danio rerio]
Locus_13347_Transcript_1/1_Confidence_1.000_Length_479	479	GO:0003674,GO:0014829,GO:0032321,GO:0031034,GO:0005575	CAX14327	rap1 gtpase-gdp dissociation stimulator 1	gi|220679502|emb|CAX14327.1|novel protein similar to vertebrate RAP1, GTP-GDP dissociation stimulator 1 (RAP1GDS1) [Danio rerio]
Locus_832_Transcript_1/1_Confidence_1.000_Length_1025	1025	GO:0008150,GO:0008270,GO:0005622	CAX14748	novel protein	gi|220679559|emb|CAX14748.1|novel protein [Danio rerio]
Locus_1_Transcript_130374/226691_Confidence_1.000_Length_1481	1481	GO:0016021,GO:0016020,GO:0050793,GO:0007219,GO:0042246,GO:0007275,GO:0001946,GO:0030154,GO:0004872,GO:0060325,GO:0001889,GO:0060351,GO:0005509	BAA20535	notch 2	gi|2209059|dbj|BAA20535.1|Notch 2 [Takifugu rubripes]
Locus_29413_Transcript_1/1_Confidence_1.000_Length_332	332	GO:0016887,GO:0005524,GO:0000166,GO:0017111,GO:0006200	YP_002504919	abc transporter related protein	gi|220928010|ref|YP_002504919.1|ABC transporter [Clostridium cellulolyticum H10] >gi|219998338|gb|ACL74939.1| ABC transporter related [Clostridium cellulolyticum H10]
Locus_65781_Transcript_1/1_Confidence_1.000_Length_209	209	GO:0016874,GO:0007047,GO:0008360,GO:0009058,GO:0000166,GO:0005737,GO:0051301,GO:0005524,GO:0008763,GO:0009252,GO:0007049	YP_002507368	udp-n-acetylmuramate--l-alanine ligase	gi|220930459|ref|YP_002507368.1|UDP-N-acetylmuramate--L-alanine ligase [Clostridium cellulolyticum H10] >gi|220000787|gb|ACL77388.1| UDP-N-acetylmuramate/alanine ligase [Clostridium cellulolyticum H10]
Locus_41459_Transcript_1/1_Confidence_1.000_Length_229	229	GO:0035556,GO:0004435,GO:0006629,GO:0007165,GO:0008081,GO:0004629,GO:0004871,GO:0005543,GO:0005509	CAX15468	inactive phospholipase c-like protein 1-like	gi|220941710|emb|CAX15468.1|novel protein similar to vertebrate phospholipase C-like 1 (PLCL1) [Danio rerio]
Locus_20355_Transcript_1/1_Confidence_1.000_Length_704	704	GO:0004867	CAX15447	collagen alpha-3 chain	gi|220941746|emb|CAX15447.1|novel protein similar to vertebrate collagen, type VI, alpha 3 (COL6A3) [Danio rerio]
Locus_1_Transcript_219279/226691_Confidence_1.000_Length_1682	1682	GO:0009986,GO:0042043,GO:0015705,GO:0042446,GO:0048471,GO:0045202,GO:0005783,GO:0005615,GO:0032496,GO:0009268,GO:0004872,GO:0007416,GO:0030878,GO:0005179,GO:0007165,GO:0005794,GO:0004091,GO:0031641,GO:0006590,GO:0005887,GO:0005576,GO:0045056,GO:0051087	BAH12966	unnamed protein product [Homo sapiens]	gi|221042578|dbj|BAH12966.1|unnamed protein product [Homo sapiens]
Locus_14417_Transcript_6/6_Confidence_0.808_Length_1027	1027	GO:0005739	ACL98122	coiled-coil-helix-coiled-coil-helix domain-containing protein mitochondrial-like	gi|221048029|gb|ACL98122.1|coiled-coil-helix-coiled-coil-helix domain containing [Epinephelus coioides]
Locus_43338_Transcript_1/1_Confidence_1.000_Length_253	253	GO:0003677	ZP_03542927	hypothetical protein CtesDRAFT_PD2159 [Comamonas testosteroni KF-1]	gi|221066822|ref|ZP_03542927.1|hypothetical protein CtesDRAFT_PD2159 [Comamonas testosteroni KF-1] >gi|220711845|gb|EED67213.1| hypothetical protein CtesDRAFT_PD2159 [Comamonas testosteroni KF-1]
Locus_53058_Transcript_1/1_Confidence_1.000_Length_551	551	GO:0004872,GO:0004871,GO:0016021,GO:0004930,GO:0016020,GO:0004965,GO:0007165,GO:0007186	NP_001137515	novel protein vertebrate gamma-aminobutyric acid b 2	gi|221139884|ref|NP_001137515.1|gamma-aminobutyric acid type B receptor subunit 2 precursor [Danio rerio] >gi|148725297|emb|CAK04591.2| novel protein similar to vertebrate gamma-aminobutyric acid (GABA) B receptor, 2 (GABBR2) [Danio rerio] >gi|148725399|emb|CAN88500.1| novel protein similar to vertebrate gamma-aminobutyric acid (GABA) B receptor, 2 (GABBR2) [Danio rerio] >gi|148725427|emb|CAN8804…
Locus_1_Transcript_185442/226691_Confidence_1.000_Length_230	230	GO:0005525,GO:0000166	ACM08257	developmentally-regulated gtp-binding protein 1	gi|221219192|gb|ACM08257.1|Developmentally-regulated GTP-binding protein 1 [Salmo salar]
Locus_1_Transcript_152289/226691_Confidence_1.000_Length_216	216	GO:0006915,GO:0005739,GO:0043065	ACM08302	lymphocyte g0 g1 switch protein 2	gi|221219282|gb|ACM08302.1|lymphocyte G0/G1 switch protein 2 [Salmo salar]
Locus_1_Transcript_99646/226691_Confidence_1.000_Length_786	786	GO:0016021	ACM08465	transmembrane protein 147	gi|221219608|gb|ACM08465.1|Transmembrane protein 147 [Salmo salar]
Locus_1_Transcript_217625/226691_Confidence_1.000_Length_1022	1022	GO:0008270,GO:0005634	ACM08487	retinoblastoma-binding protein 6	gi|221219652|gb|ACM08487.1|Retinoblastoma-binding protein 6 [Salmo salar]
Locus_385_Transcript_1/1_Confidence_1.000_Length_710	710	GO:0007229,GO:0005509	ACM08950	calcium and integrin-binding protein 1	gi|221220578|gb|ACM08950.1|Calcium and integrin-binding protein 1 [Salmo salar]
Locus_36648_Transcript_1/1_Confidence_1.000_Length_300	300	GO:0005739,GO:0003674,GO:0008150	ACM09009	acn9 protein mitochondrial precursor	gi|221220696|gb|ACM09009.1|ACN9 protein homolog, mitochondrial precursor [Salmo salar]
Locus_15651_Transcript_8/11_Confidence_0.239_Length_525	525	GO:0005509	ACM09117	calmodulin	gi|221220912|gb|ACM09117.1|Calmodulin [Salmo salar]
Locus_699_Transcript_5/5_Confidence_0.733_Length_1828	1828	GO:0003674,GO:0016021,GO:0016020,GO:0008150	ACM09118	transmembrane protein 179b	gi|221220914|gb|ACM09118.1|Transmembrane protein 179B [Salmo salar]
Locus_18727_Transcript_4/4_Confidence_0.444_Length_1482	1482	GO:0003674,GO:0008150,GO:0005575	ACM09293	plasminogen receptor	gi|221221264|gb|ACM09293.1|C9orf46 [Salmo salar]
Locus_13332_Transcript_1/3_Confidence_0.176_Length_1339	1339	GO:0045454,GO:0009055,GO:0006662,GO:0015035	ACM09441	thioredoxin 2	gi|221221560|gb|ACM09441.1|Thioredoxin, mitochondrial precursor [Salmo salar]
Locus_7849_Transcript_1/2_Confidence_0.833_Length_1229	1229	GO:0035267,GO:0005634,GO:0043984,GO:0043983,GO:0044154,GO:0003674,GO:0043982,GO:0016568,GO:0043981,GO:0006355,GO:0005730,GO:0070776,GO:0006351,GO:0043968	ACM09727	c1orf149 homolog	gi|221222132|gb|ACM09727.1|C1orf149 homolog [Salmo salar]
Locus_1_Transcript_155082/226691_Confidence_1.000_Length_397	397	GO:0006413,GO:0006412,GO:0005737,GO:0003743,GO:0005852	ACM48180	eukaryotic translation initiation factor 3 subunit c	gi|222354839|gb|ACM48180.1|eukaryotic translation initiation factor 3 subunit C [Epinephelus coioides]
Locus_50418_Transcript_1/1_Confidence_1.000_Length_232	232	GO:0000775,GO:0005634,GO:0003677	AAB61714	tigger transposable element-derived protein 1	gi|2226004|gb|AAB61714.1|putative transposase [Homo sapiens]
Locus_1_Transcript_114893/226691_Confidence_1.000_Length_217	217	GO:0004803,GO:0006313,GO:0003677	EEF09467	tpnc protein	gi|222872336|gb|EEF09467.1|predicted protein [Populus trichocarpa]
Locus_2810_Transcript_1/1_Confidence_1.000_Length_1610	1610	GO:0006260	0611193A	replication protein o	gi|223238|prf||0611193Aprotein P,replicatory
Locus_1_Transcript_72487/226691_Confidence_1.000_Length_205	205	GO:0003735,GO:0006412,GO:0015935,GO:0030529,GO:0005840,GO:0005622	ACN10021	40s ribosomal protein s23	gi|223646526|gb|ACN10021.1|40S ribosomal protein S23 [Salmo salar] >gi|223672373|gb|ACN12368.1| 40S ribosomal protein S23 [Salmo salar]
Locus_1_Transcript_149070/226691_Confidence_1.000_Length_335	335	GO:0005739,GO:0005759,GO:0006457,GO:0051087,GO:0000774,GO:0042803	ACN10134	protein homolog mitochondrial precursor	gi|223646752|gb|ACN10134.1|GrpE protein homolog 1, mitochondrial precursor [Salmo salar] >gi|223672607|gb|ACN12485.1| GrpE protein homolog 1, mitochondrial precursor [Salmo salar]
Locus_27785_Transcript_1/1_Confidence_1.000_Length_524	524	GO:0007275,GO:0005576	ACN10359	c1orf187 precursor	gi|223647202|gb|ACN10359.1|C1orf187 precursor [Salmo salar] >gi|223673077|gb|ACN12720.1| C1orf187 precursor [Salmo salar]
Locus_19914_Transcript_1/1_Confidence_1.000_Length_735	735	GO:0005575	ACN10455	zinc phosphodiesterase elac protein 2-like	gi|223647394|gb|ACN10455.1|Zinc phosphodiesterase ELAC protein 2 [Salmo salar]
Locus_1_Transcript_116290/226691_Confidence_1.000_Length_244	244	GO:0006821,GO:0005247,GO:0016020	ACN10468	chloride intracellular channel protein 4	gi|223647420|gb|ACN10468.1|Chloride intracellular channel protein 4 [Salmo salar]
Locus_1_Transcript_218156/226691_Confidence_1.000_Length_556	556	GO:0003676,GO:0005681,GO:0008380,GO:0006397,GO:0005634	ACN10473	splicing factor 3b subunit 3	gi|223647430|gb|ACN10473.1|Splicing factor 3B subunit 3 [Salmo salar]
Locus_1_Transcript_134852/226691_Confidence_1.000_Length_510	510	GO:0007229,GO:0016021,GO:0016020,GO:0005102,GO:0007275,GO:0046982,GO:0004872,GO:0001968,GO:0007160,GO:0008305,GO:0007155	ACN10531	integrin beta-1 precursor	gi|223647546|gb|ACN10531.1|Integrin beta-1 precursor [Salmo salar]
Locus_8984_Transcript_3/5_Confidence_0.455_Length_1913	1913	GO:0008150,GO:0005575	ACN10547	leucine-rich repeat-containing protein 8d	gi|223647578|gb|ACN10547.1|Leucine-rich repeat-containing protein 8D [Salmo salar]
Locus_1_Transcript_214263/226691_Confidence_1.000_Length_365	365	GO:0003779,GO:0005622	ACN10605	actin-binding -like protein 1	gi|223647694|gb|ACN10605.1|Twinfilin-1 [Salmo salar]
Locus_21694_Transcript_1/2_Confidence_0.833_Length_2846	2846	GO:0005524,GO:0004672,GO:0006468,GO:0016772,GO:0004674	ACN10609	camp-dependent protein kinase catalytic subunit beta-like	gi|223647702|gb|ACN10609.1|cAMP-dependent protein kinase catalytic subunit beta [Salmo salar]
Locus_10678_Transcript_1/2_Confidence_0.800_Length_621	621	GO:0003674,GO:0016021,GO:0016020	ACN10676	butyrophilin subfamily 1 member a1 precursor	gi|223647836|gb|ACN10676.1|Butyrophilin subfamily 1 member A1 precursor [Salmo salar]
Locus_355_Transcript_1/2_Confidence_0.833_Length_3701	3701	GO:0016021	ACN10688	transmembrane 9 superfamily member 2 precursor	gi|223647860|gb|ACN10688.1|Transmembrane 9 superfamily member 2 precursor [Salmo salar]
Locus_4185_Transcript_1/1_Confidence_1.000_Length_2724	2724	GO:0003674,GO:0035267,GO:0032777,GO:0008150	ACN10723	enhancer of polycomb homolog 2	gi|223647930|gb|ACN10723.1|Enhancer of polycomb homolog 2 [Salmo salar]
Locus_1_Transcript_211238/226691_Confidence_1.000_Length_204	204	GO:0004347,GO:0005737,GO:0006096,GO:0016853,GO:0006094	ACN10743	glucose-6-phosphate isomerase	gi|223647970|gb|ACN10743.1|Glucose-6-phosphate isomerase [Salmo salar]
Locus_1_Transcript_125647/226691_Confidence_1.000_Length_244	244	GO:0016020,GO:0008150	ACN11004	lysosome-associated membrane glycoprotein 2 precursor	gi|223648492|gb|ACN11004.1|Lysosome-associated membrane glycoprotein 2 precursor [Salmo salar]
Locus_25569_Transcript_1/1_Confidence_1.000_Length_288	288	GO:0022857,GO:0015075,GO:0034220,GO:0016021,GO:0016020,GO:0055085,GO:0006810,GO:0005215	ACN11115	solute carrier family 22 member 2	gi|223648714|gb|ACN11115.1|Solute carrier family 22 member 2 [Salmo salar]
Locus_1_Transcript_117096/226691_Confidence_1.000_Length_481	481	GO:0016740,GO:0030170,GO:0003870,GO:0009058,GO:0003824,GO:0005759,GO:0006778,GO:0008152,GO:0033014	ACN11116	5-aminolevulinate mitochondrial precursor	gi|223648716|gb|ACN11116.1|5-aminolevulinate synthase, nonspecific, mitochondrial precursor [Salmo salar]
Locus_1_Transcript_175300/226691_Confidence_1.000_Length_1177	1177	GO:0005777,GO:0016560,GO:0016021	ACN11340	peroxisomal membrane protein pex13	gi|223649164|gb|ACN11340.1|Peroxisomal membrane protein PEX13 [Salmo salar]
Locus_1_Transcript_151002/226691_Confidence_1.000_Length_381	381	GO:0007229,GO:0016021,GO:0016020,GO:0005102,GO:0007275,GO:0046982,GO:0004872,GO:0001968,GO:0007160,GO:0008305,GO:0007155	ACN11424	integrin beta-1 precursor	gi|223649332|gb|ACN11424.1|Integrin beta-1 precursor [Salmo salar]
Locus_3016_Transcript_3/8_Confidence_0.188_Length_573	573	GO:0051082,GO:0046872,GO:0005524,GO:0006457,GO:0009408,GO:0031072	ACN11426	homolog subfamily a member 2	gi|223649336|gb|ACN11426.1|DnaJ homolog subfamily A member 2 [Salmo salar]
Locus_1_Transcript_104062/226691_Confidence_1.000_Length_607	607	GO:0016021,GO:0015858,GO:0005337,GO:0006810	ACN11499	equilibrative nucleoside transporter 1	gi|223649482|gb|ACN11499.1|Equilibrative nucleoside transporter 1 [Salmo salar]
Locus_1_Transcript_117108/226691_Confidence_1.000_Length_270	270	GO:0016021	ACN12635	transmembrane protein 199	gi|223672907|gb|ACN12635.1|Transmembrane protein 199 [Salmo salar]
Locus_8882_Transcript_2/2_Confidence_0.750_Length_1038	1038	GO:0005741,GO:0055114,GO:0005739,GO:0016491,GO:0016021,GO:0016020	ACN12987	monoamine oxidase	gi|223674584|gb|ACN12987.1|monoamine oxidase [Halichoeres trimaculatus]
Locus_16078_Transcript_1/1_Confidence_1.000_Length_293	293	GO:0005576	XP_002190906	golgi-associated plant pathogenesis-related protein 1	gi|224045967|ref|XP_002190906.1|PREDICTED: chromosome 9 open reading frame 19 [Taeniopygia guttata]
Locus_5633_Transcript_1/1_Confidence_1.000_Length_1846	1846	GO:0001822,GO:0070579,GO:0030099,GO:0009791	XP_002193886	tet oncogene family member 2	gi|224049493|ref|XP_002193886.1|PREDICTED: tet oncogene family member 2 [Taeniopygia guttata]
Locus_1205_Transcript_2/3_Confidence_0.667_Length_2535	2535	GO:0005737,GO:0000226,GO:0008017	XP_002200153	coiled-coil domain containing 88c	gi|224051621|ref|XP_002200153.1|PREDICTED: coiled-coil domain containing 88C [Taeniopygia guttata]
Locus_3722_Transcript_5/5_Confidence_0.571_Length_1748	1748	GO:0005524,GO:0004672,GO:0004683,GO:0006468,GO:0016772,GO:0005516,GO:0004674	XP_002193249	calcium calmodulin-dependent protein kinase ii gamma	gi|224052408|ref|XP_002193249.1|PREDICTED: calcium/calmodulin-dependent protein kinase II gamma [Taeniopygia guttata]
Locus_13875_Transcript_1/1_Confidence_1.000_Length_951	951	GO:0055010,GO:0016477,GO:0007179,GO:0048762,GO:0005539,GO:0001837,GO:0005887,GO:0010719,GO:0007399,GO:0030509,GO:0048568,GO:0005114,GO:0048566,GO:0060318,GO:0005783,GO:0060317,GO:0060347,GO:0060021,GO:0022408,GO:0006955,GO:0009897,GO:0007162,GO:0001889,GO:0001568,GO:0001824,GO:0030335,GO:0034673,GO:0001822,GO:0009790,GO:0032354,GO:0046332,GO:0010633,GO:0001654,GO:0030165,GO:0015026,GO:0034699,GO:…	XP_002190672	transforming growth beta receptor iii	gi|224057453|ref|XP_002190672.1|PREDICTED: transforming growth factor, beta receptor III [Taeniopygia guttata]
Locus_8607_Transcript_1/1_Confidence_1.000_Length_440	440	GO:0003723,GO:0005737,GO:0016070,GO:0003677	XP_002192226	eukaryotic translation intiation factor 4gi	gi|224060725|ref|XP_002192226.1|PREDICTED: similar to eukaryotic translation intiation factor 4GI [Taeniopygia guttata]
Locus_8425_Transcript_3/3_Confidence_0.625_Length_3534	3534	GO:0005737,GO:0004872,GO:0016021,GO:0016020,GO:0005576	XP_002187060	interleukin 17 receptor e	gi|224066350|ref|XP_002187060.1|PREDICTED: similar to interleukin 17 receptor E [Taeniopygia guttata]
Locus_28547_Transcript_2/2_Confidence_0.667_Length_565	565	GO:0008168	XP_002194636	isoform cra_a	gi|224069993|ref|XP_002194636.1|PREDICTED: hypothetical protein [Taeniopygia guttata]
Locus_19717_Transcript_1/1_Confidence_1.000_Length_311	311	GO:0015269,GO:0000166,GO:0016020,GO:0006813	XP_002188245	potassium channel subfamily t member 1-like	gi|224073849|ref|XP_002188245.1|PREDICTED: potassium channel, subfamily T, member 1 [Taeniopygia guttata]
Locus_1_Transcript_87351/226691_Confidence_1.000_Length_205	205	GO:0005681,GO:0000398	XP_002197327	prp8 pre-mrna processing factor 8 homolog ( cerevisiae)	gi|224076335|ref|XP_002197327.1|PREDICTED: PRP8 pre-mRNA processing factor 8 homolog (S. cerevisiae) [Taeniopygia guttata]
Locus_17117_Transcript_1/1_Confidence_1.000_Length_272	272	GO:0008060,GO:0032312,GO:0008270	XP_002195321	g protein-coupled receptor kinase interacting 1	gi|224076441|ref|XP_002195321.1|PREDICTED: G protein-coupled receptor kinase interactor 1 [Taeniopygia guttata]
Locus_10005_Transcript_1/1_Confidence_1.000_Length_2812	2812	GO:0046966,GO:0006367,GO:0045944,GO:0005634,GO:0001104,GO:0045893,GO:0006357,GO:0030521,GO:0030518,GO:0004872,GO:0016592,GO:0003713,GO:0003712	XP_002199236	mediator complex subunit 13	gi|224076629|ref|XP_002199236.1|PREDICTED: mediator complex subunit 13 [Taeniopygia guttata]
Locus_1_Transcript_161875/226691_Confidence_1.000_Length_870	870	GO:0005525,GO:0003924,GO:0007264,GO:0006184,GO:0000166,GO:0016020,GO:0007165	XP_002194371	v-ha-ras harvey rat sarcoma viral oncogene partial	gi|224084760|ref|XP_002194371.1|PREDICTED: v-Ha-ras Harvey rat sarcoma viral oncogene homolog, partial [Taeniopygia guttata]
Locus_1_Transcript_179590/226691_Confidence_1.000_Length_276	276	GO:0005525,GO:0004767,GO:0007264,GO:0016787,GO:0000166,GO:0016020,GO:0005622	XP_002191351	ras homolog gene member c	gi|224085839|ref|XP_002191351.1|PREDICTED: ras homolog gene family, member C [Taeniopygia guttata]
Locus_8264_Transcript_3/3_Confidence_0.846_Length_1895	1895	GO:0004872	XP_002188836	variable lymphocyte receptor a	gi|224087180|ref|XP_002188836.1|PREDICTED: similar to von Willebrand factor [Taeniopygia guttata]
Locus_29898_Transcript_1/1_Confidence_1.000_Length_374	374	GO:0043565,GO:0043401,GO:0003700,GO:0003677,GO:0005634,GO:0004879,GO:0008270,GO:0030522,GO:0006355,GO:0046872,GO:0006351,GO:0003707	XP_002191570	rar-related orphan receptor b	gi|224087462|ref|XP_002191570.1|PREDICTED: similar to RAR-related orphan receptor B [Taeniopygia guttata]
Locus_1_Transcript_164806/226691_Confidence_1.000_Length_356	356	GO:0016740,GO:0005975,GO:0004461,GO:0016757	XP_002194302	udp-gal:beta c beta - polypeptide 1	gi|224089709|ref|XP_002194302.1|PREDICTED: UDP-Gal:betaGlcNAc beta 1,4- galactosyltransferase, polypeptide 1 [Taeniopygia guttata]
Locus_15689_Transcript_1/2_Confidence_0.667_Length_1632	1632	GO:0005524,GO:0004715,GO:0005829,GO:0004713,GO:0005815,GO:0005886	XP_002186875	tyrosine-protein kinase yes	gi|224128848|ref|XP_002186875.1|PREDICTED: v-yes-1 Yamaguchi sarcoma viral oncogene homolog 1, partial [Taeniopygia guttata]
Locus_14567_Transcript_1/1_Confidence_1.000_Length_241	241	GO:0003674,GO:0008150,GO:0005575	XP_002199259	wd repeat-containing protein 47 isoform 1	gi|224151056|ref|XP_002199259.1|PREDICTED: similar to WD repeat domain 47, partial [Taeniopygia guttata]
Locus_20433_Transcript_1/1_Confidence_1.000_Length_255	255	GO:0006310,GO:0003723,GO:0016787,GO:0004523,GO:0003676,GO:0090305,GO:0006278,GO:0004190,GO:0008233,GO:0003964,GO:0008152,GO:0003824,GO:0006508,GO:0004519,GO:0004518,GO:0016779,GO:0015074,GO:0016740	XP_002195934	pol partial	gi|224163174|ref|XP_002195934.1|PREDICTED: similar to pol protein, partial [Taeniopygia guttata]
Locus_61857_Transcript_1/1_Confidence_1.000_Length_238	238	GO:0005834,GO:0004871,GO:0007165,GO:0007186,GO:0005886,GO:0005634	XP_002197987	guanine nucleotide binding protein (g protein) beta partial	gi|224169556|ref|XP_002197987.1|PREDICTED: similar to guanine nucleotide binding protein (G protein), beta 5, partial [Taeniopygia guttata]
Locus_54646_Transcript_1/1_Confidence_1.000_Length_279	279	GO:0003676,GO:0000166,GO:0030529	XP_002188116	la-related protein 4b-like	gi|224170115|ref|XP_002188116.1|PREDICTED: hypothetical protein, partial [Taeniopygia guttata]
Locus_3140_Transcript_6/12_Confidence_0.378_Length_3778	3778	GO:0030902,GO:0007178,GO:0004675,GO:0004674,GO:0016020,GO:0004672,GO:0001501,GO:0005024,GO:0006468,GO:0005524,GO:0017002,GO:0051216,GO:0004872,GO:0001755,GO:0032924,GO:0016772,GO:0004702	ACN43606	activin receptor type iia isoform 1	gi|224460153|gb|ACN43606.1|activin receptor type IIA isoform 1 [Ctenopharyngodon idella]
Locus_3140_Transcript_11/12_Confidence_0.622_Length_6141	6141	GO:0030902,GO:0007178,GO:0004675,GO:0004674,GO:0016020,GO:0004672,GO:0001501,GO:0005024,GO:0006468,GO:0005524,GO:0017002,GO:0051216,GO:0004872,GO:0001755,GO:0032924,GO:0016772,GO:0004702	ACN43607	activin receptor type iia isoform 2	gi|224460155|gb|ACN43607.1|activin receptor type IIA isoform 2 [Ctenopharyngodon idella]
Locus_1_Transcript_124286/226691_Confidence_1.000_Length_420	420	GO:0005730	NP_001139039	exosome complex component csl4-like	gi|224495967|ref|NP_001139039.1|3'-5' exoribonuclease CSL4 homolog [Danio rerio] >gi|220678445|emb|CAX13911.1| novel protein similar to vertebrate exosome component 1 (EXOSC1) [Danio rerio]
Locus_10797_Transcript_3/3_Confidence_0.667_Length_1491	1491	GO:0034597,GO:0046856,GO:0046855,GO:0016787,GO:0036092,GO:0016316,GO:0005575	NP_001139046	novel protein vertebrate inositol polyphosphate-4- type 105kda	gi|224496038|ref|NP_001139046.1|type II inositol-3,4-bisphosphate 4-phosphatase [Danio rerio] >gi|220678450|emb|CAX12949.1| novel protein similar to vertebrate inositol polyphosphate-4-phosphatase, type II, 105kDa (INPP4B) [Danio rerio] >gi|220679286|emb|CAX12144.1| novel protein similar to vertebrate inositol polyphosphate-4-phosphatase, type II, 105kDa (INPP4B) [Danio rerio] >gi|220679657|emb|C…
Locus_51879_Transcript_1/1_Confidence_1.000_Length_244	244	GO:0006310,GO:0000150,GO:0003677	ZP_03679276	resolvase domain	gi|224538737|ref|ZP_03679276.1|hypothetical protein BACCELL_03632 [Bacteroides cellulosilyticus DSM 14838] >gi|224519629|gb|EEF88734.1| hypothetical protein BACCELL_03632 [Bacteroides cellulosilyticus DSM 14838]
Locus_1_Transcript_128211/226691_Confidence_1.000_Length_237	237	GO:0005975,GO:0043169,GO:0003824	ZP_03679306	hypothetical protein BACCELL_03662 [Bacteroides cellulosilyticus DSM 14838]	gi|224538767|ref|ZP_03679306.1|hypothetical protein BACCELL_03662 [Bacteroides cellulosilyticus DSM 14838] >gi|224519615|gb|EEF88720.1| hypothetical protein BACCELL_03662 [Bacteroides cellulosilyticus DSM 14838]
Locus_19712_Transcript_1/1_Confidence_1.000_Length_217	217	GO:0016021,GO:0055085,GO:0006810,GO:0005215	ZP_03684194	sulfate permease	gi|224543655|ref|ZP_03684194.1|hypothetical protein CATMIT_02865 [Catenibacterium mitsuokai DSM 15897] >gi|224523428|gb|EEF92533.1| STAS domain protein [Catenibacterium mitsuokai DSM 15897]
Locus_19015_Transcript_1/1_Confidence_1.000_Length_1056	1056	GO:0003950	ACN58594	nad+:protein(adp-ribosyl)- adprt	gi|224587030|gb|ACN58594.1|Poly synthetase 1 [Salmo salar]
Locus_51567_Transcript_1/1_Confidence_1.000_Length_433	433	GO:0016301,GO:0005525,GO:0004611,GO:0016310,GO:0017076,GO:0006094,GO:0004613	ACN58684	phosphoenolpyruvate cytosolic	gi|224587565|gb|ACN58684.1|Phosphoenolpyruvate carboxykinase, cytosolic [Salmo salar]
Locus_1_Transcript_214437/226691_Confidence_1.000_Length_353	353	GO:0016740,GO:0016757	ACN58689	udp-n-acetylglucosamine--peptide n-acetylglucosaminyltransferase 110 kda subunit	gi|224587609|gb|ACN58689.1|UDP-N-acetylglucosamine--peptide N-acetylglucosaminyltransferase 110 kDa subunit [Salmo salar]
Locus_1_Transcript_134661/226691_Confidence_1.000_Length_342	342	GO:0016874,GO:0016881,GO:0006464,GO:0005622	ACN58725	e3 ubiquitin-protein ligase huwe1	gi|224587854|gb|ACN58725.1|E3 ubiquitin-protein ligase HUWE1 [Salmo salar]
Locus_17277_Transcript_1/1_Confidence_1.000_Length_1342	1342	GO:0015031,GO:0048193,GO:0044241,GO:0006869,GO:0006810,GO:0005794,GO:0007030,GO:0030306,GO:0010517	ACN58735	vacuolar protein sorting-associated protein 51 homolog	gi|224587899|gb|ACN58735.1|C11orf2 [Salmo salar]
Locus_653_Transcript_1/4_Confidence_0.750_Length_6511	6511	GO:0008270,GO:0005575	NP_001139179	zinc finger swim domain-containing protein kiaa0913-like	gi|224589103|ref|NP_001139179.1|uncharacterized protein LOC100148379 [Danio rerio] >gi|220678545|emb|CAX13062.1| novel protein (zgc:113421) [Danio rerio]
Locus_1_Transcript_155554/226691_Confidence_1.000_Length_218	218	GO:0004386,GO:0003723,GO:0003676,GO:0005524,GO:0016787,GO:0000166,GO:0008026	ACN60179	atp-dependent rna helicase ddx18	gi|224613200|gb|ACN60179.1|ATP-dependent RNA helicase DDX18 [Salmo salar]
Locus_1_Transcript_204722/226691_Confidence_1.000_Length_369	369	GO:0009214,GO:0016020,GO:0004113,GO:0000166,GO:0017111,GO:0016070,GO:0005524,GO:0003824,GO:0005622	ACN60199	-cyclic-nucleotide 3-phosphodiesterase	gi|224613240|gb|ACN60199.1|2,3-cyclic-nucleotide 3-phosphodiesterase [Salmo salar]
Locus_1_Transcript_114779/226691_Confidence_1.000_Length_1156	1156	GO:0006355,GO:0007165	ACN60217	echinoderm microtubule-associated 1	gi|224613276|gb|ACN60217.1|Echinoderm microtubule-associated protein-like 1 [Salmo salar]
Locus_16857_Transcript_1/1_Confidence_1.000_Length_766	766	GO:0007155,GO:0005540	ACN60224	stabilin-2 precursor	gi|224613290|gb|ACN60224.1|Stabilin-2 precursor [Salmo salar]
Locus_28222_Transcript_1/1_Confidence_1.000_Length_292	292	GO:0005543	ACN60236	calcium-dependent secretion activator 1	gi|224613314|gb|ACN60236.1|Calcium-dependent secretion activator 1 [Salmo salar]
Locus_1_Transcript_101662/226691_Confidence_1.000_Length_222	222	GO:0016791,GO:0016311,GO:0016787,GO:0006470,GO:0035335,GO:0004725,GO:0004721	ACN60243	leukocyte common antigen precursor	gi|224613328|gb|ACN60243.1|Leukocyte common antigen precursor [Salmo salar]
Locus_7155_Transcript_3/4_Confidence_0.636_Length_2315	2315	GO:0005576	ACN60244	fibronectin 1b	gi|224613330|gb|ACN60244.1|Fibronectin [Salmo salar]
Locus_15976_Transcript_1/4_Confidence_0.875_Length_1287	1287	GO:0016301,GO:0005524,GO:0004672,GO:0016310,GO:0006468,GO:0016772,GO:0004674	ACN60271	mitogen-activated protein kinase kinase kinase 14	gi|224613384|gb|ACN60271.1|Mitogen-activated protein kinase kinase kinase 14 [Salmo salar]
Locus_1_Transcript_214393/226691_Confidence_1.000_Length_218	218	GO:0016301,GO:0005524,GO:0004672,GO:0016310,GO:0006468,GO:0016772,GO:0004674	ACN60317	3-phosphoinositide-dependent protein kinase 1	gi|224613476|gb|ACN60317.1|3-phosphoinositide-dependent protein kinase 1 [Salmo salar]
Locus_14744_Transcript_3/3_Confidence_0.600_Length_1185	1185	GO:0005694,GO:0008168,GO:0016740,GO:0018024,GO:0008270,GO:0032259,GO:0034968,GO:0005634	ACN60342	histone-lysine n- h3 lysine-9 specific 3	gi|224613526|gb|ACN60342.1|Histone-lysine N-methyltransferase, H3 lysine-9 specific 3 [Salmo salar]
Locus_1_Transcript_119353/226691_Confidence_1.000_Length_716	716	GO:0004888,GO:0016021,GO:0016020,GO:0004930,GO:0007218,GO:0007166,GO:0007186,GO:0005886,GO:0005509	ACN60350	cd97 antigen precursor	gi|224613542|gb|ACN60350.1|CD97 antigen precursor [Salmo salar]
Locus_11_Transcript_2/4_Confidence_0.688_Length_1097	1097	GO:0005882,GO:0005198	ACN62548	type i keratin s8	gi|224796285|gb|ACN62548.1|type I keratin-like protein [Sparus aurata]
Locus_976_Transcript_22/27_Confidence_0.424_Length_2504	2504	GO:0005201,GO:0005581	NP_001139254	collagen alpha-2 chain precursor	gi|224809395|ref|NP_001139254.1|collagen alpha-2(V) chain precursor [Danio rerio]
Locus_1032_Transcript_5/6_Confidence_0.429_Length_2180	2180	GO:0004674,GO:0016310,GO:0004672,GO:0000166,GO:0006468,GO:0005524,GO:0016301,GO:0007165,GO:0004872,GO:0016772	ACN64942	interleukin-1 receptor activated kinase 1	gi|224812569|gb|ACN64942.1|interleukin-1 receptor activated kinase 1 [Siniperca chuatsi]
Locus_10257_Transcript_1/1_Confidence_1.000_Length_287	287	GO:0016874,GO:0006418,GO:0000166,GO:0005737,GO:0006412,GO:0005524,GO:0004821,GO:0004812,GO:0006427	ZP_03705982	histidyl-trna synthetase	gi|225016790|ref|ZP_03705982.1|hypothetical protein CLOSTMETH_00702 [Clostridium methylpentosum DSM 5476] >gi|224950458|gb|EEG31667.1| hypothetical protein CLOSTMETH_00702 [Clostridium methylpentosum DSM 5476]
Locus_41621_Transcript_1/1_Confidence_1.000_Length_205	205	GO:0006310,GO:0000150,GO:0003677	ZP_03706960	hypothetical protein CLOSTMETH_01697 [Clostridium methylpentosum DSM 5476]	gi|225017768|ref|ZP_03706960.1|hypothetical protein CLOSTMETH_01697 [Clostridium methylpentosum DSM 5476] >gi|224949419|gb|EEG30628.1| hypothetical protein CLOSTMETH_01697 [Clostridium methylpentosum DSM 5476]
Locus_26460_Transcript_1/1_Confidence_1.000_Length_365	365	GO:0004347,GO:0005737,GO:0006096,GO:0016853,GO:0006094	ZP_03707919	glucose-6-phosphate isomerase	gi|225018727|ref|ZP_03707919.1|hypothetical protein CLOSTMETH_02677 [Clostridium methylpentosum DSM 5476] >gi|224948455|gb|EEG29664.1| hypothetical protein CLOSTMETH_02677 [Clostridium methylpentosum DSM 5476]
Locus_38474_Transcript_1/1_Confidence_1.000_Length_251	251	GO:0030788,GO:0009236,GO:0008168,GO:0016740,GO:0008152,GO:0032259,GO:0008757	ZP_03710664	precorrin-3b c -methyltransferase	gi|225021472|ref|ZP_03710664.1|hypothetical protein CORMATOL_01492 [Corynebacterium matruchotii ATCC 33806] >gi|305681434|ref|ZP_07404241.1| precorrin-2 C(20)-methyltransferase [Corynebacterium matruchotii ATCC 14266] >gi|224945854|gb|EEG27063.1| hypothetical protein CORMATOL_01492 [Corynebacterium matruchotii ATCC 33806] >gi|305659639|gb|EFM49139.1| precorrin-2 C(20)-methyltransferase [Corynebac…
Locus_42362_Transcript_1/1_Confidence_1.000_Length_223	223	GO:0055114,GO:0016491,GO:0008883,GO:0000166,GO:0050661,GO:0033014	ZP_03724903	glutamyl-trna reductase	gi|225156569|ref|ZP_03724903.1|Glutamyl-tRNA reductase [Diplosphaera colitermitum TAV2] >gi|224802897|gb|EEG21145.1| Glutamyl-tRNA reductase [Diplosphaera colitermitum TAV2]
Locus_1_Transcript_128354/226691_Confidence_1.000_Length_203	203	GO:0006810,GO:0005215	ZP_03741921	hypothetical protein BIFPSEUDO_02473 [Bifidobacterium pseudocatenulatum DSM 20438]	gi|225350898|ref|ZP_03741921.1|hypothetical protein BIFPSEUDO_02473 [Bifidobacterium pseudocatenulatum DSM 20438] >gi|225158354|gb|EEG71596.1| hypothetical protein BIFPSEUDO_02473 [Bifidobacterium pseudocatenulatum DSM 20438]
Locus_7112_Transcript_1/1_Confidence_1.000_Length_282	282	GO:0016779,GO:0016740,GO:0006351,GO:0003899,GO:0003677	ZP_03742783	dna-directed rna polymerase subunit beta	gi|225351760|ref|ZP_03742783.1|hypothetical protein BIFPSEUDO_03357 [Bifidobacterium pseudocatenulatum DSM 20438] >gi|225158104|gb|EEG71387.1| hypothetical protein BIFPSEUDO_03357 [Bifidobacterium pseudocatenulatum DSM 20438]
Locus_9484_Transcript_1/1_Confidence_1.000_Length_343	343	GO:0016301,GO:0016310	ZP_03743039	carbohydrate kinase superfamily protein	gi|225352016|ref|ZP_03743039.1|hypothetical protein BIFPSEUDO_03621 [Bifidobacterium pseudocatenulatum DSM 20438] >gi|225157263|gb|EEG70602.1| hypothetical protein BIFPSEUDO_03621 [Bifidobacterium pseudocatenulatum DSM 20438]
Locus_21591_Transcript_1/1_Confidence_1.000_Length_272	272	GO:0015074,GO:0006310,GO:0003677	ZP_03743331	phage integrase	gi|225352308|ref|ZP_03743331.1|hypothetical protein BIFPSEUDO_03924 [Bifidobacterium pseudocatenulatum DSM 20438 = JCM 1200] >gi|225157555|gb|EEG70894.1| hypothetical protein BIFPSEUDO_03924 [Bifidobacterium pseudocatenulatum DSM 20438 = JCM 1200]
Locus_41051_Transcript_1/1_Confidence_1.000_Length_203	203	GO:0006833,GO:0016021,GO:0016020,GO:0055085,GO:0006810,GO:0005215	ZP_03743571	glycerol uptake facilitator-like protein in mip family	gi|225352548|ref|ZP_03743571.1|hypothetical protein BIFPSEUDO_04172 [Bifidobacterium pseudocatenulatum DSM 20438 = JCM 1200] >gi|225156742|gb|EEG70136.1| hypothetical protein BIFPSEUDO_04172 [Bifidobacterium pseudocatenulatum DSM 20438 = JCM 1200]
Locus_46311_Transcript_1/1_Confidence_1.000_Length_312	312	GO:0030246,GO:0043169,GO:0004565,GO:0016787,GO:0009341,GO:0005975,GO:0003824,GO:0004553,GO:0008152,GO:0016798	ZP_03743705	beta galactosidase small chain	gi|225352682|ref|ZP_03743705.1|hypothetical protein BIFPSEUDO_04310 [Bifidobacterium pseudocatenulatum DSM 20438 = JCM 1200] >gi|225156647|gb|EEG70041.1| hypothetical protein BIFPSEUDO_04310 [Bifidobacterium pseudocatenulatum DSM 20438 = JCM 1200]
Locus_31320_Transcript_1/1_Confidence_1.000_Length_347	347	GO:0005525,GO:0006614,GO:0000166,GO:0017111	ZP_03751660	signal recognition particle-docking protein	gi|225374439|ref|ZP_03751660.1|hypothetical protein ROSEINA2194_00054 [Roseburia inulinivorans DSM 16841] >gi|225213677|gb|EEG96031.1| hypothetical protein ROSEINA2194_00054 [Roseburia inulinivorans DSM 16841]
Locus_19183_Transcript_1/1_Confidence_1.000_Length_265	265	GO:0016740	ZP_03751764	group 2 family protein	gi|225374543|ref|ZP_03751764.1|hypothetical protein ROSEINA2194_00158 [Roseburia inulinivorans DSM 16841] >gi|257438043|ref|ZP_05613798.1| glycosyl transferase, group 2 family [Faecalibacterium prausnitzii A2-165] >gi|291087257|ref|ZP_06345855.2| glycosyl transferase, group 2 family [Clostridium sp. M62/1] >gi|225213603|gb|EEG95957.1| hypothetical protein ROSEINA2194_00158 [Roseburia inulinivoran…
Locus_63341_Transcript_1/1_Confidence_1.000_Length_244	244	GO:0016887,GO:0005524,GO:0006200	ZP_03754584	excinuclease abc subunit a	gi|225377363|ref|ZP_03754584.1|hypothetical protein ROSEINA2194_03011 [Roseburia inulinivorans DSM 16841] >gi|225210788|gb|EEG93142.1| hypothetical protein ROSEINA2194_03011 [Roseburia inulinivorans DSM 16841]
Locus_38935_Transcript_1/1_Confidence_1.000_Length_244	244	GO:0016020,GO:0055085,GO:0006810,GO:0005215	ZP_03754640	uracil-xanthine permease	gi|225377419|ref|ZP_03754640.1|hypothetical protein ROSEINA2194_03067 [Roseburia inulinivorans DSM 16841] >gi|225210765|gb|EEG93119.1| hypothetical protein ROSEINA2194_03067 [Roseburia inulinivorans DSM 16841]
Locus_1_Transcript_128391/226691_Confidence_1.000_Length_228	228	GO:0006044,GO:0004342	ZP_03756651	glucosamine galactosamine-6-phosphate isomerase	gi|225386887|ref|ZP_03756651.1|hypothetical protein CLOSTASPAR_00635 [Clostridium asparagiforme DSM 15981] >gi|225046899|gb|EEG57145.1| hypothetical protein CLOSTASPAR_00635 [Clostridium asparagiforme DSM 15981]
Locus_41521_Transcript_1/1_Confidence_1.000_Length_240	240	GO:0006520,GO:0004067	ZP_03759940	hypothetical protein CLOSTASPAR_03966 [Clostridium asparagiforme DSM 15981]	gi|225390216|ref|ZP_03759940.1|hypothetical protein CLOSTASPAR_03966 [Clostridium asparagiforme DSM 15981] >gi|225043727|gb|EEG53973.1| hypothetical protein CLOSTASPAR_03966 [Clostridium asparagiforme DSM 15981]
Locus_26524_Transcript_1/1_Confidence_1.000_Length_289	289	GO:0016787	ZP_03783226	metallo-beta-lactamase family protein	gi|225574616|ref|ZP_03783226.1|hypothetical protein RUMHYD_02693 [Blautia hydrogenotrophica DSM 10507] >gi|225038161|gb|EEG48407.1| metallo-beta-lactamase domain protein [Blautia hydrogenotrophica DSM 10507]
Locus_16754_Transcript_1/1_Confidence_1.000_Length_531	531	GO:0005525,GO:0004611,GO:0017076,GO:0004613,GO:0006094	ACN93989	phosphoenolpyruvate carboxykinase	gi|225579625|gb|ACN93989.1|phosphoenolpyruvate carboxykinase [Lateolabrax japonicus]
Locus_50203_Transcript_1/1_Confidence_1.000_Length_452	452	GO:0020037,GO:0005507,GO:0016021,GO:0016020,GO:0005743,GO:0009055,GO:0070469,GO:0005739,GO:0006810,GO:0016491,GO:0022904,GO:0004129,GO:0022900,GO:0046872	ACO06104	cytochrome oxidase subunit ii	gi|225690840|gb|ACO06104.1|cytochrome oxidase subunit II [Paralichthys lethostigma]
Locus_1_Transcript_183401/226691_Confidence_1.000_Length_343	343	GO:0016021	ACO07681	transmembrane protein 189	gi|225703670|gb|ACO07681.1|Ubiquitin-conjugating enzyme E2 variant 1 [Oncorhynchus mykiss]
Locus_2100_Transcript_6/15_Confidence_0.407_Length_2825	2825	GO:0006810	ACO07798	coatomer subunit zeta-1	gi|225703904|gb|ACO07798.1|Coatomer subunit zeta-1 [Oncorhynchus mykiss]
Locus_9238_Transcript_2/3_Confidence_0.364_Length_953	953	GO:0006355,GO:0001104,GO:0016592	ACO07987	mediator of rna polymerase ii transcription subunit 31	gi|225704282|gb|ACO07987.1|Mediator of RNA polymerase II transcription subunit 31 [Oncorhynchus mykiss]
Locus_22231_Transcript_1/1_Confidence_1.000_Length_910	910	GO:0016021,GO:0016020	ACO08649	cklf-like marvel transmembrane domain-containing protein 7	gi|225705606|gb|ACO08649.1|CKLF-like MARVEL transmembrane domain-containing protein 7 [Oncorhynchus mykiss]
Locus_20971_Transcript_1/1_Confidence_1.000_Length_1038	1038	GO:0016301,GO:0016310	ACO08828	gsk-3-binding protein	gi|225705964|gb|ACO08828.1|GSK-3-binding protein [Osmerus mordax]
Locus_52814_Transcript_1/1_Confidence_1.000_Length_241	241	GO:0006102,GO:0051287,GO:0006099,GO:0055114,GO:0016616,GO:0016491,GO:0004450,GO:0046872,GO:0000287	ACO08843	isocitrate dehydrogenase	gi|225705994|gb|ACO08843.1|Isocitrate dehydrogenase, mitochondrial precursor [Osmerus mordax]
Locus_9325_Transcript_2/2_Confidence_0.667_Length_404	404	GO:0046683,GO:0003677,GO:0005663,GO:0006260,GO:0006200,GO:0000166,GO:0017111,GO:0005524,GO:0016887	ACO08995	replication factor c subunit 3	gi|225706298|gb|ACO08995.1|Replication factor C subunit 3 [Osmerus mordax]
Locus_16312_Transcript_1/1_Confidence_1.000_Length_1351	1351	GO:0003674,GO:0008150,GO:0005575	ACO09024	tumor suppressor candidate 2	gi|225706356|gb|ACO09024.1|Tumor suppressor candidate 2 [Osmerus mordax]
Locus_1_Transcript_161632/226691_Confidence_1.000_Length_232	232	GO:0007018,GO:0007017,GO:0051258,GO:0006184,GO:0005874,GO:0000166,GO:0005737,GO:0005525,GO:0043234,GO:0003924,GO:0005198,GO:0005856	ACO09032	tubulin beta-7 chain	gi|225706372|gb|ACO09032.1|Tubulin beta-7 chain [Osmerus mordax]
Locus_967_Transcript_9/10_Confidence_0.567_Length_1877	1877	GO:0055114,GO:0016491,GO:0000287,GO:0006099,GO:0004449,GO:0016616,GO:0051287	ACO09052	isocitrate dehydrogenase 3 (nad+) alpha	gi|225706412|gb|ACO09052.1|Isocitrate dehydrogenase subunit alpha, mitochondrial precursor [Osmerus mordax]
Locus_1_Transcript_83941/226691_Confidence_1.000_Length_957	957	GO:0003674,GO:0008150,GO:0005575	ACO09056	transcription elongation factor 1 homolog	gi|225706420|gb|ACO09056.1|Transcription elongation factor 1 homolog [Osmerus mordax]
Locus_18348_Transcript_1/1_Confidence_1.000_Length_548	548	GO:0046872,GO:0008270,GO:0005622	ACO09072	tripartite motif-containing protein 62	gi|225706452|gb|ACO09072.1|Tripartite motif-containing protein 62 [Osmerus mordax]
Locus_15916_Transcript_1/1_Confidence_1.000_Length_769	769	GO:0006413,GO:0006366,GO:0003743,GO:0003677	ACO09097	transcription initiation factor tfiid subunit 13	gi|225706502|gb|ACO09097.1|Transcription initiation factor TFIID subunit 13 [Osmerus mordax]
Locus_33336_Transcript_1/1_Confidence_1.000_Length_576	576	GO:0006355,GO:0001104,GO:0006351,GO:0006357,GO:0016592,GO:0005634	ACO09103	mediator of rna polymerase ii transcription subunit 22	gi|225706514|gb|ACO09103.1|Surfeit locus protein 5 [Osmerus mordax]
Locus_9075_Transcript_2/5_Confidence_0.143_Length_583	583	GO:0005524,GO:0008150,GO:0005575	ACO09127	iron-sulfur protein nubpl-like	gi|225706562|gb|ACO09127.1|Nucleotide-binding protein-like [Osmerus mordax]
Locus_37967_Transcript_1/1_Confidence_1.000_Length_229	229	GO:0008324,GO:0016020,GO:0055085,GO:0006812	ACO09132	Sideroflexin-4 [Osmerus mordax]	gi|225706572|gb|ACO09132.1|Sideroflexin-4 [Osmerus mordax]
Locus_577_Transcript_1/1_Confidence_1.000_Length_1552	1552	GO:0008168,GO:0016740,GO:0032259	ACO09171	methyltransferase-like protein 2	gi|225706650|gb|ACO09171.1|Methyltransferase-like protein 2 [Osmerus mordax]
Locus_15501_Transcript_1/1_Confidence_1.000_Length_292	292	GO:0048471,GO:0005856,GO:0003779	ACO09230	wd repeat-containing protein 82-like	gi|225706768|gb|ACO09230.1|Twinfilin-2 [Osmerus mordax]
Locus_1_Transcript_158447/226691_Confidence_1.000_Length_315	315	GO:0006508,GO:0008234	ACO09238	cathepsin z precursor	gi|225706784|gb|ACO09238.1|Cathepsin Z precursor [Osmerus mordax]
Locus_7447_Transcript_3/5_Confidence_0.750_Length_1627	1627	GO:0005525,GO:0007264,GO:0000166,GO:0005622	ACO09249	adp-ribosylation factor-like protein 4c	gi|225706806|gb|ACO09249.1|ADP-ribosylation factor-like protein 4C [Osmerus mordax]
Locus_22317_Transcript_1/1_Confidence_1.000_Length_339	339	GO:0005932,GO:0005930,GO:0019861,GO:0042073	ACO09308	intraflagellar transport protein 52	gi|225706924|gb|ACO09308.1|Intraflagellar transport 52 homolog [Osmerus mordax]
Locus_1512_Transcript_3/5_Confidence_0.636_Length_1986	1986	GO:0008152,GO:0003824	ACO09314	zgc:101710 protein	gi|225706936|gb|ACO09314.1|Delta3,5-delta2,4-dienoyl-CoA isomerase, mitochondrial precursor [Osmerus mordax]
Locus_12579_Transcript_1/4_Confidence_0.310_Length_271	271	GO:0045454,GO:0009055,GO:0015035	ACO09329	glutaredoxin-1	gi|225706966|gb|ACO09329.1|Glutaredoxin-1 [Osmerus mordax]
Locus_1_Transcript_193578/226691_Confidence_1.000_Length_508	508	GO:0005524,GO:0016874,GO:0000166,GO:0016881	ACO09368	ubiquitin-conjugating enzyme e2 e2	gi|225707044|gb|ACO09368.1|Ubiquitin-conjugating enzyme E2 E2 [Osmerus mordax]
Locus_1_Transcript_107953/226691_Confidence_1.000_Length_297	297	GO:0003676,GO:0000166	ACO09400	mki67 fha domain-interacting nucleolar phospho	gi|225707108|gb|ACO09400.1|MKI67 FHA domain-interacting nucleolar phosphoprotein-like [Osmerus mordax]
Locus_18842_Transcript_3/5_Confidence_0.462_Length_1065	1065	GO:0016226,GO:0005506,GO:0005575,GO:0051536	ACO09425	nfu1 iron-sulfur cluster scaffold mitochondrial-like	gi|225707158|gb|ACO09425.1|HIRA-interacting protein 5 [Osmerus mordax]
Locus_18677_Transcript_1/2_Confidence_0.800_Length_817	817	GO:0003674,GO:0008150	ACO09441	dcn1-like protein 1	gi|225707190|gb|ACO09441.1|DCN1-like protein 1 [Osmerus mordax]
Locus_1_Transcript_125667/226691_Confidence_1.000_Length_283	283	GO:0007018,GO:0007017,GO:0051258,GO:0006184,GO:0005874,GO:0000166,GO:0005737,GO:0005525,GO:0043234,GO:0003924,GO:0005198,GO:0005856	ACO09494	tubulin alpha-1a chain	gi|225707296|gb|ACO09494.1|Tubulin alpha-1 chain [Osmerus mordax]
Locus_1_Transcript_210380/226691_Confidence_1.000_Length_259	259	GO:0005634	ACO09501	bud31 homolog	gi|225707310|gb|ACO09501.1|BUD31 homolog [Osmerus mordax]
Locus_1_Transcript_205849/226691_Confidence_1.000_Length_435	435	GO:0004014,GO:0008295,GO:0016831,GO:0016829,GO:0006597,GO:0006596	ACO09508	s-adenosylmethionine decarboxylase proenzyme	gi|225707324|gb|ACO09508.1|S-adenosylmethionine decarboxylase proenzyme [Osmerus mordax]
Locus_1_Transcript_202138/226691_Confidence_1.000_Length_350	350	GO:0030155,GO:0016192,GO:0032012,GO:0005543,GO:0005802,GO:0005086,GO:0005886,GO:0005622	ACO09516	cytohesin 1	gi|225707340|gb|ACO09516.1|Cytohesin-1 [Osmerus mordax]
Locus_1_Transcript_153825/226691_Confidence_1.000_Length_342	342	GO:0009055,GO:0016020,GO:0008137	ACO09536	nadh dehydrogenase 1 alpha subcomplex subunit 12	gi|225707380|gb|ACO09536.1|NADH dehydrogenase 1 alpha subcomplex subunit 12 [Osmerus mordax]
Locus_33357_Transcript_4/8_Confidence_0.600_Length_368	368	GO:0006366,GO:0003674,GO:0005575	ACO09618	dna-directed rna polymerases and iii kda polypeptide	gi|225707544|gb|ACO09618.1|DNA-directed RNA polymerases I, II, and III 7.0 kDa polypeptide [Osmerus mordax]
Locus_881_Transcript_3/6_Confidence_0.318_Length_580	580	GO:0051082,GO:0006457,GO:0016272	ACO09647	prefoldin subunit 5	gi|225707602|gb|ACO09647.1|Prefoldin subunit 5 [Osmerus mordax]
Locus_1_Transcript_185672/226691_Confidence_1.000_Length_650	650	GO:0006364,GO:0030688	ACO09667	ribosomal rna processing protein 1 homolog b	gi|225707642|gb|ACO09667.1|KIAA0179 [Osmerus mordax]
Locus_5048_Transcript_1/2_Confidence_0.667_Length_1891	1891	GO:0006355,GO:0001104,GO:0006351,GO:0016592,GO:0006357,GO:0005634	ACO09740	mediator of rna polymerase ii transcription subunit 6	gi|225707788|gb|ACO09740.1|RNA polymerase transcriptional regulation mediator, subunit 6 homolog [Osmerus mordax]
Locus_1_Transcript_189027/226691_Confidence_1.000_Length_373	373	GO:0006351,GO:0003899,GO:0046983,GO:0003677	ACO09755	dna-directed rna polymerase ii subunit rpb3	gi|225707818|gb|ACO09755.1|DNA-directed RNA polymerase II 33 kDa polypeptide [Osmerus mordax]
Locus_1_Transcript_193668/226691_Confidence_1.000_Length_714	714	GO:0015031	ACO09776	charged multivesicular body protein 3	gi|225707860|gb|ACO09776.1|Charged multivesicular body protein 3 [Osmerus mordax]
Locus_1_Transcript_161002/226691_Confidence_1.000_Length_556	556	GO:0030176,GO:0006613,GO:0005784	ACO09812	translocon-associated protein subunit gamma	gi|225707932|gb|ACO09812.1|Translocon-associated protein subunit gamma [Osmerus mordax]
Locus_1_Transcript_131477/226691_Confidence_1.000_Length_602	602	GO:0016021,GO:0016020	ACO09924	transmembrane bax inhibitor motif-containing protein 4	gi|225708156|gb|ACO09924.1|Transmembrane BAX inhibitor motif-containing protein 4 [Osmerus mordax]
Locus_540_Transcript_16/16_Confidence_0.340_Length_2972	2972	GO:0005737,GO:0030140,GO:0005829,GO:0008150,GO:0042609	ACO10004	spg21_danre ame: full=maspardin ame: full=spastic paraplegia 21 autosomal recessive mast syndrome protein homolog	gi|225708316|gb|ACO10004.1|Maspardin [Osmerus mordax]
Locus_1_Transcript_208561/226691_Confidence_1.000_Length_332	332	GO:0046854	ACO10012	inositol monophosphatase	gi|225708332|gb|ACO10012.1|Inositol monophosphatase [Osmerus mordax]
Locus_1_Transcript_187865/226691_Confidence_1.000_Length_818	818	GO:0006546,GO:0019464,GO:0005960	ACO10078	zgc:92732 protein	gi|225708464|gb|ACO10078.1|Glycine cleavage system H protein, mitochondrial precursor [Osmerus mordax]
Locus_23173_Transcript_1/1_Confidence_1.000_Length_750	750	GO:0001527	ACO10079	microfibrillar-associated protein 2 precursor	gi|225708466|gb|ACO10079.1|Microfibrillar-associated protein 2 precursor [Osmerus mordax]
Locus_33446_Transcript_1/1_Confidence_1.000_Length_216	216	GO:0016787,GO:0005575	ACO10155	serine hydrolase-like	gi|225708618|gb|ACO10155.1|Serine hydrolase-like protein [Osmerus mordax]
Locus_27933_Transcript_1/1_Confidence_1.000_Length_536	536	GO:0016787,GO:0016810,GO:0003824,GO:0008270,GO:0005575	ACO13300	deoxycytidylate deaminase	gi|225714908|gb|ACO13300.1|Deoxycytidylate deaminase [Esox lucius]
Locus_34012_Transcript_1/1_Confidence_1.000_Length_292	292	GO:0005509	ACO13357	protein s100-p-like	gi|225715022|gb|ACO13357.1|S100-P [Esox lucius]
Locus_24579_Transcript_2/3_Confidence_0.818_Length_1155	1155	GO:0006352,GO:0003677	ACO13727	transcription initiation factor tfiid subunit 9	gi|225715762|gb|ACO13727.1|Transcription initiation factor TFIID subunit 9 [Esox lucius]
Locus_1_Transcript_145282/226691_Confidence_1.000_Length_259	259	GO:0003735,GO:0006412,GO:0030529,GO:0005840,GO:0005622	ACO13908	60s ribosomal protein l19	gi|225716124|gb|ACO13908.1|60S ribosomal protein L19 [Esox lucius]
Locus_1_Transcript_72169/226691_Confidence_1.000_Length_296	296	GO:0046907,GO:0005622	ACO14207	ran-specific gtpase-activating protein	gi|225716722|gb|ACO14207.1|Ran-specific GTPase-activating protein [Esox lucius]
Locus_34075_Transcript_1/1_Confidence_1.000_Length_209	209	GO:0005524,GO:0008150,GO:0005575	ACO14309	morc family cw-type zinc finger protein 3-like	gi|225716926|gb|ACO14309.1|MORC family CW-type zinc finger protein 3 [Esox lucius]
Locus_12397_Transcript_2/2_Confidence_0.750_Length_582	582	GO:0003674	ACO14319	nadh dehydrogenase iron-sulfur protein mitochondrial precursor	gi|225716946|gb|ACO14319.1|NADH dehydrogenase iron-sulfur protein 6, mitochondrial precursor [Esox lucius]
Locus_30095_Transcript_1/1_Confidence_1.000_Length_415	415	GO:0008152,GO:0008146	ACO14375	sulfotransferase family cytosolic 2b member 1	gi|225717058|gb|ACO14375.1|Sulfotransferase family cytosolic 2B member 1 [Esox lucius]
Locus_10521_Transcript_1/2_Confidence_0.889_Length_738	738	GO:0006355,GO:0001104,GO:0016592	ACO14475	mediator of rna polymerase ii transcription subunit 31	gi|225717258|gb|ACO14475.1|Mediator of RNA polymerase II transcription subunit 31 [Esox lucius]
Locus_26877_Transcript_1/1_Confidence_1.000_Length_1724	1724	GO:0016433,GO:0006364,GO:0016740,GO:0000179,GO:0000154,GO:0031167,GO:0008649	ACO14493	probable dimethyladenosine transferase	gi|225717294|gb|ACO14493.1|Probable dimethyladenosine transferase [Esox lucius]
Locus_17841_Transcript_1/1_Confidence_1.000_Length_368	368	GO:0016301,GO:0005524,GO:0016310,GO:0003824,GO:0016772,GO:0050242	ZP_03799278	phosphate dikinase	gi|226323760|ref|ZP_03799278.1|hypothetical protein COPCOM_01535 [Coprococcus comes ATCC 27758] >gi|225207944|gb|EEG90298.1| pyruvate, phosphate dikinase [Coprococcus comes ATCC 27758]
Locus_43077_Transcript_1/1_Confidence_1.000_Length_245	245	GO:0003868,GO:0004462,GO:0016702,GO:0016701,GO:0055114,GO:0006572,GO:0016491,GO:0009072,GO:0005575,GO:0046872,GO:0006559	ACO51111	4-hydroxyphenylpyruvate dioxygenase	gi|226358517|gb|ACO51111.1|4-hydroxyphenylpyruvate dioxygenase [Hypophthalmichthys nobilis]
Locus_1_Transcript_187883/226691_Confidence_1.000_Length_569	569	GO:0006281,GO:0003684,GO:0005634	ACO52484	rad1-like protein	gi|226374699|gb|ACO52484.1|RAD1-like protein [Dicentrarchus labrax]
Locus_15971_Transcript_1/1_Confidence_0.500_Length_2087	2087	GO:0004887,GO:0043565,GO:0043401,GO:0003700,GO:0003677,GO:0005634,GO:0004879,GO:0008270,GO:0030522,GO:0006355,GO:0004872,GO:0046872,GO:0006351,GO:0003707	ACO55651	peroxisome proliferator-activated receptor gamma	gi|226432211|gb|ACO55651.1|peroxisome proliferator-activated receptor gamma [Paralichthys olivaceus]
Locus_43544_Transcript_1/1_Confidence_1.000_Length_203	203	GO:0055001,GO:0003774,GO:0016459	BAH56389	myosin heavy chain	gi|226434427|dbj|BAH56389.1|myosin heavy chain [Takifugu rubripes]
Locus_53261_Transcript_1/1_Confidence_1.000_Length_201	201	GO:0043565,GO:0043401,GO:0003700,GO:0003677,GO:0005634,GO:0004879,GO:0008270,GO:0006355,GO:0004872,GO:0006351,GO:0046872,GO:0003707	ACO56245	hepatocyte nuclear factor 4 alpha	gi|226437755|gb|ACO56245.1|hepatocyte nuclear factor 4 alpha [Sparus aurata]
Locus_16912_Transcript_1/1_Confidence_1.000_Length_471	471	GO:0006281,GO:0003684,GO:0004519,GO:0005634	NP_001140125	dna excision repair protein ercc-1	gi|226442650|ref|NP_001140125.1|DNA excision repair protein ERCC-1 [Salmo salar] >gi|221220050|gb|ACM08686.1| DNA excision repair protein ERCC-1 [Salmo salar]
Locus_11296_Transcript_1/1_Confidence_1.000_Length_953	953	GO:0016192,GO:0016020,GO:0005484,GO:0006886,GO:0005622	NP_001139975	novel protein vertebrate syntaxin 12	gi|226442887|ref|NP_001139975.1|syntaxin-12 [Salmo salar] >gi|221220632|gb|ACM08977.1| Syntaxin-12 [Salmo salar]
Locus_6107_Transcript_5/8_Confidence_0.235_Length_552	552	GO:0008152,GO:0003824	NP_001139990	histidine triad nucleotide-binding protein 3	gi|226442935|ref|NP_001139990.1|histidine triad nucleotide-binding protein 3 [Salmo salar] >gi|221220802|gb|ACM09062.1| Histidine triad nucleotide-binding protein 3 [Salmo salar]
Locus_1_Transcript_145059/226691_Confidence_1.000_Length_216	216	GO:0005783	NP_001140117	adp-ribosylation factor-like protein 6-interacting protein 1	gi|226443418|ref|NP_001140117.1|ADP-ribosylation factor-like protein 6-interacting protein 1 [Salmo salar] >gi|221219384|gb|ACM08353.1| ADP-ribosylation factor-like protein 6-interacting protein 1 [Salmo salar]
Locus_1_Transcript_209462/226691_Confidence_1.000_Length_237	237	GO:0004332,GO:0003824,GO:0006096,GO:0016829	AAN04476	fructose-bisphosphate aldolase a	gi|22671688|gb|AAN04476.1|aldolase A [Danio rerio]
Locus_19534_Transcript_1/1_Confidence_1.000_Length_1167	1167	GO:0042158,GO:0009615,GO:0001701,GO:0046982,GO:0009566,GO:0042632,GO:0034363,GO:0034362,GO:0034361,GO:0019433,GO:0006869,GO:0008203,GO:0009791,GO:0019899,GO:0005783,GO:0008201,GO:0045540,GO:0048844,GO:0042953,GO:0034374,GO:0006642,GO:0007399,GO:0042627,GO:0034359,GO:0005792,GO:0010886,GO:0050750,GO:0030317,GO:0017127,GO:0034383,GO:0010744,GO:0005543,GO:0007283,GO:0042159	ACO82023	apolipoprotein b-100-like	gi|226731853|gb|ACO82023.1|apolipoprotein B [Perca flavescens]
Locus_1_Transcript_123260/226691_Confidence_1.000_Length_585	585	GO:0030130,GO:0016192,GO:0005198,GO:0006886,GO:0030132	NP_001005391	heavy polypeptide a	gi|226823301|ref|NP_001005391.2|clathrin, heavy polypeptide a [Danio rerio]
Locus_22882_Transcript_1/1_Confidence_1.000_Length_227	227	GO:0009279	ZP_03827818	bor family protein	gi|227114162|ref|ZP_03827818.1|lipoprotein [Pectobacterium carotovorum subsp. brasiliensis PBR1692]
Locus_44832_Transcript_1/1_Confidence_1.000_Length_246	246	GO:0006807,GO:0004356,GO:0003824	ACP28496	glutamine partial	gi|227433052|gb|ACP28496.1|glutamine synthetase, partial [Yersinia enterocolitica]
Locus_48359_Transcript_1/1_Confidence_1.000_Length_203	203	GO:0009055,GO:0006099,GO:0051539,GO:0055114,GO:0000104,GO:0051537,GO:0016491,GO:0051536,GO:0046872	ZP_03932551	succinate dehydrogenase	gi|227502502|ref|ZP_03932551.1|succinate dehydrogenase [Corynebacterium accolens ATCC 49725] >gi|306835076|ref|ZP_07468119.1| fumarate reductase subunit B [Corynebacterium accolens ATCC 49726] >gi|227076775|gb|EEI14738.1| succinate dehydrogenase [Corynebacterium accolens ATCC 49725] >gi|304569057|gb|EFM44579.1| fumarate reductase subunit B [Corynebacterium accolens ATCC 49726]
Locus_50943_Transcript_1/1_Confidence_1.000_Length_239	239	GO:0005737,GO:0004139,GO:0003824,GO:0016829,GO:0009264,GO:0016052	ZP_03932659	deoxyribose-phosphate aldolase	gi|227502610|ref|ZP_03932659.1|deoxyribose-phosphate aldolase [Corynebacterium accolens ATCC 49725] >gi|227076650|gb|EEI14613.1| deoxyribose-phosphate aldolase [Corynebacterium accolens ATCC 49725]
[truncated: 11,263 more rows]
