# Supplementary material for: De Novo Assembly of the Japanese Flounder (Paralichthys olivaceus) Spleen Transcriptome to Identify Putative Genes Involved in Immunity
Source: PLoS One. 2015 Feb 27;10(2):e0117642. doi: 10.1371/journal.pone.0117642 (PMC4344349; doi:10.1371/journal.pone.0117642)
Supplement: S3 Table — (XLS) [file pone.0117642.s007.xls]

## Sheet: Annotation
Unigene ID	Length
		KOG	KOG Class	Locus	Nr Description(Blast2GO)	Nr Description(TopHit)
Locus_70360_Transcript_1/1_Confidence_1.000_Length_247	247	veNOG10748	T	AAG12470	calcium calmodulin-dependent protein kinase type ii subunit alpha	gi|10086317|gb|AAG12470.1|Ca2+/calmodulin-dependent protein kinase II [Ovis aries]
Locus_1_Transcript_113546/226691_Confidence_1.000_Length_206	206	veNOG06646	P	ABF69688	rhesus-associated glycoprotein	gi|100913593|gb|ABF69688.1|Rhesus-associated glycoprotein [Gasterosteus aculeatus]
Locus_1_Transcript_130359/226691_Confidence_1.000_Length_252	252	veNOG05259	E	AAG13320	af266200_1glutamine synthetase	gi|10121681|gb|AAG13320.1|AF266200_1glutamine synthetase [Gillichthys mirabilis]
Locus_6793_Transcript_1/1_Confidence_1.000_Length_376	376	veNOG14158	T	ABC71922	novel protein vertebrate ionotropic n-methyl d-aspartate glutamate receptor 1 ( nmdar1)	gi|102221214|gb|ABC71922.1|NMDA receptor subunit NR1a [Oreochromis mossambicus]
Locus_1_Transcript_99548/226691_Confidence_1.000_Length_1749	1749	veNOG02925	Z	AAG15317	af255555_1beta tubulin	gi|10242164|gb|AAG15317.1|AF255555_1beta tubulin [Notothenia coriiceps]
Locus_1_Transcript_174834/226691_Confidence_1.000_Length_237	237	proNOG03424	J	YP_618208	ribonuclease e	gi|103488647|ref|YP_618208.1|ribonuclease [Sphingopyxis alaskensis RB2256] >gi|98978724|gb|ABF54875.1| RNAse E [Sphingopyxis alaskensis RB2256]
Locus_18129_Transcript_1/2_Confidence_0.875_Length_1438	1438	veNOG11788	KOT	ABF74522	protein arginine methyltransferase 1	gi|104716404|gb|ABF74522.1|protein arginine methyltransferase 1 [Paralichthys olivaceus]
Locus_41910_Transcript_1/1_Confidence_1.000_Length_210	210	veNOG22197	S	B34087	arachidonate 5-lipoxygenase variant	gi|106322|pir||B34087hypothetical protein (L1H 3' region) - human
Locus_1_Transcript_210046/226691_Confidence_1.000_Length_1361	1361	veNOG00593	T	ABF82390	serine threonine-protein kinase mst4-like	gi|106708908|gb|ABF82390.1|MASK [Siniperca chuatsi]
Locus_17362_Transcript_2/2_Confidence_0.667_Length_2123	2123	veNOG05883	A	AAI17661	probable atp-dependent rna helicase ddx17-like	gi|108742054|gb|AAI17661.1|LOC556764 protein [Danio rerio]
Locus_1_Transcript_197289/226691_Confidence_1.000_Length_2006	2006	veNOG00037	S	XP_575925	protein themis2	gi|109475622|ref|XP_575925.2|PREDICTED: basement membrane-induced protein [Rattus norvegicus]
Locus_1013_Transcript_1/1_Confidence_1.000_Length_586	586	veNOG03664	P	ABG36519	aquaporin 3	gi|109639282|gb|ABG36519.1|aquaporin 3 [Dicentrarchus labrax]
Locus_40840_Transcript_1/1_Confidence_1.000_Length_251	251	veNOG08430	P	ABG43109	cacna1s protein	gi|109723931|gb|ABG43109.1|CNCNA1S [Sus scrofa]
Locus_1_Transcript_111516/226691_Confidence_1.000_Length_290	290	veNOG03423;veNOG22051	O	ABG56390	inducible heat shock protein 70	gi|110226516|gb|ABG56390.1|inducible heat shock protein 70 [Paralichthys olivaceus]
Locus_926_Transcript_1/1_Confidence_1.000_Length_1034	1034	veNOG01873	O	ABG56391	heat shock cognate 71	gi|110226518|gb|ABG56391.1|heat shock cognate 71 [Paralichthys olivaceus]
Locus_13681_Transcript_2/2_Confidence_0.955_Length_999	999	veNOG07635	O	ABG56393	a chain orally active 2-amino thienopyrimidine inhibitors of the hsp90 chaperone	gi|110226522|gb|ABG56393.1|heat shock protein 90 alpha [Paralichthys olivaceus]
Locus_1_Transcript_179433/226691_Confidence_1.000_Length_207	207	veNOG00571	O	ABG56395	glucose-regulated protein 94	gi|110226526|gb|ABG56395.1|glucose-regulated protein 94 [Paralichthys olivaceus]
Locus_68160_Transcript_1/1_Confidence_1.000_Length_247	247	veNOG06555	O	ABG56396	chaperonin containing tcp1 subunit 6a	gi|110226528|gb|ABG56396.1|chaperonin containing TCP1 subunit 6A [Paralichthys olivaceus]
Locus_1_Transcript_128000/226691_Confidence_1.000_Length_1221	1221	veNOG00462	T	ABG76787	protein tyrosine phosphatase a	gi|110564264|gb|ABG76787.1|protein tyrosine phosphatase alpha [Paralichthys olivaceus]
Locus_4078_Transcript_4/9_Confidence_0.559_Length_2327	2327	veNOG01864	D	BAE98149	caspase 10	gi|110567447|dbj|BAE98149.1|caspase 10 [Paralichthys olivaceus] >gi|110567449|dbj|BAE98150.1| caspase 10 [Paralichthys olivaceus]
Locus_40728_Transcript_1/1_Confidence_1.000_Length_224	224	COG0504	F	YP_679132	ctp synthase	gi|110638923|ref|YP_679132.1|CTP synthetase [Cytophaga hutchinsonii ATCC 33406] >gi|119391095|sp|Q11S24.1|PYRG_CYTH3 RecName: Full=CTP synthase; AltName: Full=CTP synthetase; AltName: Full=UTP--ammonia ligase >gi|110281604|gb|ABG59790.1| CTP synthase (CTP synthetase) [Cytophaga hutchinsonii ATCC 33406]
Locus_17413_Transcript_1/1_Confidence_1.000_Length_388	388	veNOG14698	S	AAG28378	af191593_1pomc-ii precursor protein	gi|11065889|gb|AAG28378.1|AF191593_1POMC-II precursor protein [Paralichthys olivaceus]
Locus_1_Transcript_145692/226691_Confidence_1.000_Length_857	857	veNOG11858	P	ABG88081	na k-atpase alpha 1 subunit	gi|110725212|gb|ABG88081.1|Na/K-ATPase alpha 1 subunit [Pseudopleuronectes americanus]
Locus_32591_Transcript_1/1_Confidence_1.000_Length_409	409	veNOG07524	Z	XP_001121258	indirect flight muscle-like	gi|110757102|ref|XP_001121258.1|PREDICTED: actin, indirect flight muscle-like [Apis mellifera]
Locus_59834_Transcript_1/1_Confidence_1.000_Length_232	232	veNOG03040	Z	ABG91151	fast white muscle troponin t embryonic isoform	gi|110808625|gb|ABG91151.1|skeletal muscle fast troponin T isoform 2 [Hippoglossus hippoglossus]
Locus_14245_Transcript_1/2_Confidence_0.667_Length_419	419	veNOG06712;veNOG20906	Q	ABH05130	cytochrome p450 3a	gi|111115688|gb|ABH05130.1|cytochrome P450 3A69 [Micropterus salmoides]
Locus_1_Transcript_205615/226691_Confidence_1.000_Length_377	377	veNOG03408	K	ABH06553	proto-oncogene protein c-fos	gi|111143374|gb|ABH06553.1|proto-oncogene protein c-Fos [Dicentrarchus labrax]
Locus_1_Transcript_104731/226691_Confidence_1.000_Length_243	243	veNOG04432	P	ABH07379	voltage-dependent anion channel	gi|111146880|gb|ABH07379.1|voltage-dependent anion channel [Paralichthys olivaceus]
Locus_7973_Transcript_1/1_Confidence_1.000_Length_275	275	veNOG10874	KL	AAI21558	excision repair cross-complementing rodent repair complementation group 8	gi|111305761|gb|AAI21558.1|excision repair cross-complementing rodent repair deficiency, complementation group 8 [Xenopus (Silurana) tropicalis]
Locus_67356_Transcript_1/1_Confidence_1.000_Length_287	287	veNOG04107	T	ABH09445	mhc class ii antigen-associated invariant chain	gi|111379933|gb|ABH09445.1|MHC class II antigen-associated invariant chain [Dicentrarchus labrax]
Locus_43273_Transcript_1/1_Confidence_1.000_Length_251	251	veNOG10759	P	AAI18977	atp2b3 protein	gi|111600317|gb|AAI18977.1|Atp2b3 protein [Mus musculus]
Locus_1_Transcript_78810/226691_Confidence_1.000_Length_288	288	veNOG15824	K	AAC59776	atf_like protein	gi|1117952|gb|AAC59776.1|atf_like protein [Takifugu rubripes]
Locus_15798_Transcript_1/1_Confidence_1.000_Length_669	669	NOG131367;opiNOG21312;opiNOG41776	R	AAA83744	rna-directed dna polymerase from mobile element jockey-like	gi|1127551|gb|AAA83744.1|orf2 [Batrachocottus baicalensis]
Locus_1_Transcript_170448/226691_Confidence_1.000_Length_680	680	veNOG10642	S	NP_001037804	zinc finger ccch domain-containing protein 18	gi|113195614|ref|NP_001037804.1|zinc finger CCCH domain-containing protein 18 [Danio rerio] >gi|123888332|sp|Q1LUE5.1|ZCH18_DANRE RecName: Full=Zinc finger CCCH domain-containing protein 18 >gi|94732674|emb|CAK04265.1| novel protein [Danio rerio] >gi|94733488|emb|CAK04529.1| novel protein [Danio rerio]
Locus_32461_Transcript_1/1_Confidence_1.000_Length_330	330	veNOG06915	K	ABI34499	pr domain containing 2	gi|113206699|gb|ABI34499.1|PR domain containing 2 [Danio rerio]
Locus_40425_Transcript_1/1_Confidence_1.000_Length_229	229	veNOG04828	M	NP_001025283	novel protein vertebrate otoferlin	gi|113462015|ref|NP_001025283.1|otoferlin [Danio rerio] >gi|82232863|sp|Q5SPC5.1|OTOF_DANRE RecName: Full=Otoferlin; AltName: Full=Fer-1-like protein 2 >gi|55962900|emb|CAI11718.1| novel protein similar to vertebrate otoferlin (OTOF) [Danio rerio] >gi|56207706|emb|CAI20764.1| novel protein similar to vertebrate otoferlin (OTOF) [Danio rerio]
Locus_1_Transcript_140108/226691_Confidence_1.000_Length_243	243	opiNOG17326;veNOG08978	L	NP_001038768	uncharacterized protein LOC723998 [Danio rerio]	gi|113671293|ref|NP_001038768.1|uncharacterized protein LOC723998 [Danio rerio] >gi|108742111|gb|AAI17662.1| Zgc:136894 [Danio rerio]
Locus_2581_Transcript_2/2_Confidence_0.600_Length_325	325	veNOG21625	P	NP_001038530	sodium channel protein type 4 subunit alpha b	gi|113676053|ref|NP_001038530.1|sodium channel protein type 4 subunit alpha B [Danio rerio] >gi|123891533|sp|Q20JQ7.1|SC4AB_DANRE RecName: Full=Sodium channel protein type 4 subunit alpha B; AltName: Full=Voltage-gated sodium channel subunit alpha Nav1.4b >gi|76786317|gb|ABA54920.1| voltage-gated sodium channel type IV alpha subunit Nav1.4b [Danio rerio]
Locus_51897_Transcript_1/1_Confidence_1.000_Length_215	215	veNOG00103	C	NP_001038918	mitochondrial coenzyme a transporter slc25a42	gi|113676566|ref|NP_001038918.1|mitochondrial coenzyme A transporter SLC25A42 [Danio rerio] >gi|123914438|sp|Q0P483.1|S2542_DANRE RecName: Full=Mitochondrial coenzyme A transporter SLC25A42; AltName: Full=Solute carrier family 25 member 42 >gi|112419150|gb|AAI22226.1| Zgc:153304 [Danio rerio]
Locus_24511_Transcript_1/1_Confidence_1.000_Length_287	287	veNOG13568	R	NP_001038652	probable palmitoyltransferase zdhhc14	gi|113676763|ref|NP_001038652.1|probable palmitoyltransferase ZDHHC14 [Danio rerio] >gi|55962699|emb|CAI11726.1| novel protein similar to vertebrate zinc finger, DHHC domain containing 14 (ZDHHC14) [Danio rerio]
Locus_1_Transcript_127900/226691_Confidence_1.000_Length_1990	1990	veNOG10228	U	NP_001038609	conserved oligomeric golgi complex subunit 5	gi|113676895|ref|NP_001038609.1|conserved oligomeric Golgi complex subunit 5 [Danio rerio] >gi|56207833|emb|CAI20919.1| novel protein similar to human and mouse component of oligomeric golgi complex 5 (COG5) [Danio rerio]
Locus_1_Transcript_175050/226691_Confidence_1.000_Length_309	309	veNOG04732	K	NP_001038323	chromodomain helicase dna binding protein 4	gi|113678140|ref|NP_001038323.1|chromodomain helicase DNA binding protein 4 [Danio rerio] >gi|94732824|emb|CAK04973.1| novel protein similar to vertebrate chromodomain helicase DNA binding protein 4 (CHD4) [Danio rerio]
Locus_39558_Transcript_1/1_Confidence_1.000_Length_251	251	veNOG04756	EI	NP_001038380	methylcrotonoyl- carboxylase subunit mitochondrial	gi|113678532|ref|NP_001038380.1|methylcrotonoyl-CoA carboxylase subunit alpha, mitochondrial [Danio rerio] >gi|94732265|emb|CAK11001.1| novel protein similar to vertebrate methylcrotonoyl-Coenzyme A carboxylase 1 (alpha) (MCCC1) [Danio rerio]
Locus_12286_Transcript_1/1_Confidence_1.000_Length_2486	2486	veNOG11471	S	NP_001038866	heme-binding protein 1-like	gi|113679088|ref|NP_001038866.1|uncharacterized protein LOC751688 [Danio rerio] >gi|112418952|gb|AAI22278.1| Zgc:153411 [Danio rerio]
Locus_47649_Transcript_1/1_Confidence_1.000_Length_250	250	veNOG23748	S	NP_001038937	bcl2 binding component 3	gi|113679636|ref|NP_001038937.1|BCL2 binding component 3 [Danio rerio] >gi|112418384|gb|ABI18122.1| Puma [Danio rerio] >gi|141796204|gb|AAI39509.1| Bbc3 protein [Danio rerio]
Locus_1_Transcript_135194/226691_Confidence_1.000_Length_236	236	veNOG12217	E	NP_001038569	sodium-coupled neutral amino acid transporter 2-like	gi|113681364|ref|NP_001038569.1|sodium-coupled neutral amino acid transporter 2 [Danio rerio] >gi|82232860|sp|Q5SPB1.1|S38A2_DANRE RecName: Full=Sodium-coupled neutral amino acid transporter 2; AltName: Full=Amino acid transporter A2; AltName: Full=Solute carrier family 38 member 2; AltName: Full=System A amino acid transporter 2; AltName: Full=System A transporter 1; AltName: Full=System N amino…
Locus_11962_Transcript_1/1_Confidence_1.000_Length_570	570	opiNOG07601;veNOG21038	T	NP_001038618	tumor protein p53 binding 2	gi|113681546|ref|NP_001038618.1|tumor protein p53 binding protein, 2 [Danio rerio] >gi|94733020|emb|CAK11376.1| novel protein similar to vertebrate tumor protein p53 binding protein, 2 (TP53BP2) [Danio rerio]
Locus_22111_Transcript_1/1_Confidence_1.000_Length_554	554	veNOG15112	S	NP_001038573	novel protein	gi|113681812|ref|NP_001038573.1|uncharacterized protein LOC566573 [Danio rerio] >gi|94732401|emb|CAK11065.1| novel protein [Danio rerio] >gi|126632720|emb|CAM56718.1| novel protein [Danio rerio]
Locus_5600_Transcript_1/1_Confidence_1.000_Length_1251	1251	veNOG14669	S	NP_001038453	novel protein	gi|113681883|ref|NP_001038453.1|uncharacterized protein LOC562545 [Danio rerio] >gi|94734509|emb|CAK11159.1| novel protein [Danio rerio]
Locus_40165_Transcript_1/1_Confidence_1.000_Length_308	308	veNOG10634	C	ABI36597	cytochrome b	gi|113707402|gb|ABI36597.1|cytochrome b [Paralichthys lethostigma]
Locus_1_Transcript_204128/226691_Confidence_1.000_Length_765	765	veNOG05809	K	AAI22710	elf2 protein	gi|113911945|gb|AAI22710.1|ELF2 protein [Bos taurus]
Locus_24964_Transcript_1/1_Confidence_1.000_Length_485	485	veNOG11007	Z	AAI22795	kif5c protein	gi|113911953|gb|AAI22795.1|Kinesin family member 5C [Bos taurus]
Locus_4574_Transcript_2/9_Confidence_0.049_Length_414	414	veNOG21425	F	NP_001039191	novel protein containing an inosine-uridine preferring nucleoside hydrolase domain	gi|113931480|ref|NP_001039191.1|novel protein containing an Inosine-uridine preferring nucleoside hydrolase domain [Xenopus (Silurana) tropicalis] >gi|89273873|emb|CAJ82014.1| novel protein containing an Inosine-uridine preferring nucleoside hydrolase domain [Xenopus (Silurana) tropicalis]
Locus_33130_Transcript_1/1_Confidence_1.000_Length_344	344	veNOG11833	R	NP_001041506	tpa_inf: fam20b	gi|114158652|ref|NP_001041506.1|uncharacterized protein LOC677724 [Takifugu rubripes] >gi|58396935|tpg|DAA01889.1| TPA_inf: FAM20B [Takifugu rubripes]
Locus_1_Transcript_216397/226691_Confidence_1.000_Length_250	250	veNOG10033	D	NP_997768	acidic (leucine-rich) nuclear phosphoprotein 32 member b	gi|114158708|ref|NP_997768.2|acidic (leucine-rich) nuclear phosphoprotein 32 family, member B [Danio rerio]
Locus_955_Transcript_3/5_Confidence_0.750_Length_7389	7389	veNOG10016	Z	XP_001165361	desmoplakin isoform 1	gi|114605381|ref|XP_001165361.1|PREDICTED: desmoplakin isoform 1 [Pan troglodytes]
Locus_5379_Transcript_1/1_Confidence_1.000_Length_501	501	veNOG04259	Z	ABI79462	diaphanous 2	gi|114797050|gb|ABI79462.1|diaphanous 2 [Danio rerio]
Locus_1_Transcript_106700/226691_Confidence_1.000_Length_329	329	veNOG04912	W	ABI85389	osteonectin [Hippoglossus hippoglossus]	gi|115279792|gb|ABI85389.1|osteonectin [Hippoglossus hippoglossus]
Locus_106_Transcript_1/2_Confidence_0.800_Length_1919	1919	veNOG02125	O	ABI85390	cathepsin d	gi|115279794|gb|ABI85390.1|cathepsin D [Hippoglossus hippoglossus]
Locus_24995_Transcript_1/1_Confidence_1.000_Length_750	750	veNOG16927;veNOG24483	S	ABI93489	iodothyronine deiodinase type iii	gi|115293041|gb|ABI93489.1|iodothyronine deiodinase type III [Hippoglossus hippoglossus]
Locus_1_Transcript_202142/226691_Confidence_1.000_Length_1188	1188	veNOG08659	U	AAI24140	cytohesin 1	gi|115313031|gb|AAI24140.1|Cytohesin 1 [Danio rerio] >gi|182888990|gb|AAI64494.1| Cyth1 protein [Danio rerio]
Locus_1_Transcript_204386/226691_Confidence_1.000_Length_786	786	veNOG21179	S	AAI24137	novel protein (wu:fb14b05)	gi|115313323|gb|AAI24137.1|Si:ch211-114c12.2 [Danio rerio]
Locus_1_Transcript_75222/226691_Confidence_1.000_Length_234	234	veNOG07674	C	ABI94572	lactate dehydrogenase isoform a	gi|115343222|gb|ABI94572.1|lactate dehydrogenase isoform A [Misgurnus fossilis]
Locus_1_Transcript_168079/226691_Confidence_1.000_Length_550	550	veNOG22455	T	BAF33340	novel immune-type receptor	gi|115354159|dbj|BAF33340.1|novel immune-type receptor [Paralichthys olivaceus] >gi|115354161|dbj|BAF33341.1| novel immune-type receptor [Paralichthys olivaceus]
Locus_3568_Transcript_1/1_Confidence_1.000_Length_2308	2308	veNOG05196	K	ABI96690	transcription factor dp-1	gi|115382568|gb|ABI96690.1|transcription factor Dp-1 [Larimichthys crocea]
Locus_25386_Transcript_1/1_Confidence_1.000_Length_1403	1403	veNOG14870	I	NP_001035339	glycerol-3-phosphate acyltransferase 4-like	gi|115432027|ref|NP_001035339.2|glycerol-3-phosphate acyltransferase 4 [Danio rerio] >gi|115313135|gb|AAI24076.1| Zgc:136875 [Danio rerio] >gi|182890162|gb|AAI64676.1| Zgc:136875 protein [Danio rerio]
Locus_20238_Transcript_1/1_Confidence_1.000_Length_275	275	veNOG09476	T	NP_001070127	serine threonine-protein kinase kist	gi|115495227|ref|NP_001070127.1|serine/threonine-protein kinase Kist [Danio rerio] >gi|115313546|gb|AAI24287.1| Zgc:153241 [Danio rerio] >gi|182890586|gb|AAI64787.1| Zgc:153241 protein [Danio rerio]
Locus_12012_Transcript_1/1_Confidence_1.000_Length_953	953	veNOG02297	O	NP_001070093	novel protein (zgc:153332)	gi|115495501|ref|NP_001070093.1|tubulin--tyrosine ligase [Danio rerio] >gi|115313554|gb|AAI24320.1| Zgc:153332 [Danio rerio] >gi|182888690|gb|AAI64082.1| Zgc:153332 protein [Danio rerio] >gi|220678851|emb|CAX12971.1| novel protein (zgc:153332) [Danio rerio]
Locus_27699_Transcript_1/1_Confidence_1.000_Length_841	841	veNOG11040	O	NP_001070112	e3 ubiquitin-protein ligase trim23-like	gi|115497286|ref|NP_001070112.1|GTP-binding protein ARD-1 [Danio rerio] >gi|115313206|gb|AAI24362.1| Zgc:153463 [Danio rerio] >gi|182889164|gb|AAI64727.1| Zgc:153463 protein [Danio rerio]
Locus_29055_Transcript_1/1_Confidence_1.000_Length_424	424	veNOG03919	C	NP_001070070	solute carrier family 25 member 38-a	gi|115497342|ref|NP_001070070.1|solute carrier family 25 member 38-A [Danio rerio] >gi|123911189|sp|Q08CI8.1|S238A_DANRE RecName: Full=Solute carrier family 25 member 38-A >gi|115313798|gb|AAI24223.1| Zgc:153036 [Danio rerio]
Locus_792_Transcript_6/12_Confidence_0.412_Length_1773	1773	veNOG11205	R	NP_001070065	monoacylglycerol lipase abhd12	gi|115497554|ref|NP_001070065.1|monoacylglycerol lipase ABHD12 [Danio rerio] >gi|123905321|sp|Q08C93.1|ABD12_DANRE RecName: Full=Monoacylglycerol lipase ABHD12; AltName: Full=Abhydrolase domain-containing protein 12 >gi|115313341|gb|AAI24331.1| Abhydrolase domain containing 12 [Danio rerio]
Locus_30269_Transcript_1/1_Confidence_1.000_Length_346	346	veNOG13626	O	NP_001068676	transmembrane channel-like protein 6	gi|115498002|ref|NP_001068676.1|transmembrane channel-like protein 6 [Bos taurus] >gi|111305391|gb|AAI19988.1| Transmembrane channel-like 6 [Bos taurus] >gi|296476080|gb|DAA18195.1| transmembrane channel-like 6 [Bos taurus]
Locus_11601_Transcript_1/1_Confidence_1.000_Length_378	378	veNOG08497	K	AAI24670	forkhead box	gi|115528593|gb|AAI24670.1|Forkhead box O1 a [Danio rerio]
Locus_1_Transcript_164835/226691_Confidence_1.000_Length_246	246	veNOG06023	G	AAI24814	beta- -galactosyltransferase 1	gi|115528640|gb|AAI24814.1|Zgc:154116 [Danio rerio]
Locus_1_Transcript_157538/226691_Confidence_1.000_Length_225	225	veNOG05000	K	ABJ15834	nf-kb essential modulating protein	gi|115605705|gb|ABJ15834.1|NF-KB essential modulating protein [Gasterosteus aculeatus]
Locus_4113_Transcript_1/6_Confidence_0.514_Length_477	477	veNOG21657	S	XP_001198671	elicitin protein ram6	gi|115894426|ref|XP_001198671.1|PREDICTED: similar to putative elicitin protein RAM6 [Strongylocentrotus purpuratus] >gi|115945993|ref|XP_001190501.1| PREDICTED: similar to putative elicitin protein RAM6 [Strongylocentrotus purpuratus]
Locus_2690_Transcript_1/1_Confidence_1.000_Length_1379	1379	veNOG16174	R	XP_001179617	l _3	gi|115910625|ref|XP_001179617.1|PREDICTED: similar to LReO_3 [Strongylocentrotus purpuratus] >gi|115950722|ref|XP_001181096.1| PREDICTED: similar to LReO_3 [Strongylocentrotus purpuratus]
Locus_34749_Transcript_1/1_Confidence_1.000_Length_212	212	veNOG11068	T	NP_001070614	bone morphogenetic protein 7	gi|116004511|ref|NP_001070614.1|bone morphogenetic protein 7 [Danio rerio] >gi|115313796|gb|AAI24216.1| Bone morphogenetic protein 7b [Danio rerio]
Locus_22604_Transcript_1/1_Confidence_1.000_Length_426	426	veNOG05130	K	NP_001070621	zinc finger protein c3h type-like 1	gi|116004517|ref|NP_001070621.1|zinc finger protein 36, C3H type-like 1a [Danio rerio] >gi|115313405|gb|AAI24506.1| Zinc finger protein 36, C3H type-like 2 [Danio rerio] >gi|182890842|gb|AAI65552.1| Zfp36l2 protein [Danio rerio]
Locus_9208_Transcript_2/2_Confidence_0.900_Length_855	855	veNOG15529	C	YP_788136	cytochrome c oxidase subunit iii	gi|116014317|ref|YP_788136.1|cytochrome c oxidase subunit III [Verasper moseri] >gi|115498276|gb|ABI98719.1| cytochrome c oxidase subunit III [Verasper moseri]
Locus_1_Transcript_203880/226691_Confidence_1.000_Length_418	418	veNOG12440	C	NP_001070823	atp synthase subunit mitochondrial	gi|116325975|ref|NP_001070823.1|ATP synthase subunit alpha, mitochondrial [Danio rerio] >gi|115528192|gb|AAI24812.1| ATP synthase, H+ transporting, mitochondrial F1 complex, alpha subunit 1, cardiac muscle [Danio rerio]
Locus_47490_Transcript_1/1_Confidence_1.000_Length_251	251	firmNOG01887	R	YP_795627	atp-grasp protein	gi|116334100|ref|YP_795627.1|ATP-grasp protein [Lactobacillus brevis ATCC 367] >gi|116099447|gb|ABJ64596.1| Predicted ATP-grasp enzyme [Lactobacillus brevis ATCC 367]
Locus_4843_Transcript_1/1_Confidence_1.000_Length_774	774	veNOG03936	S	AAI25958	fanconi complementation group c	gi|116487972|gb|AAI25958.1|Fancc protein [Danio rerio]
Locus_1_Transcript_140403/226691_Confidence_1.000_Length_318	318	veNOG21674	S	ABJ98621	interferon-inducible protein gig1	gi|116488078|gb|ABJ98621.1|interferon-inducible protein Gig1 [Scophthalmus maximus]
Locus_66271_Transcript_1/1_Confidence_1.000_Length_280	280	veNOG03131	F	ABJ98636	nucleoside diphosphate kinase	gi|116488108|gb|ABJ98636.1|nucleoside diphosphate kinase [Scophthalmus maximus]
Locus_1_Transcript_124550/226691_Confidence_1.000_Length_225	225	veNOG07873	G	ABJ98638	pyruvate kinase	gi|116488112|gb|ABJ98638.1|pyruvate kinase [Scophthalmus maximus]
Locus_1_Transcript_150208/226691_Confidence_1.000_Length_225	225	veNOG00305	K	ABJ98642	atp-dependent rna helicase	gi|116488120|gb|ABJ98642.1|ATP-dependent RNA helicase [Scophthalmus maximus]
Locus_41232_Transcript_1/1_Confidence_1.000_Length_258	258	veNOG10501	F	ABJ98644	adenine phosphoribosyltransferase-like	gi|116488124|gb|ABJ98644.1|adenine phosphoribosyl transferase [Scophthalmus maximus]
Locus_28187_Transcript_1/1_Confidence_1.000_Length_604	604	veNOG11533	P	ABJ98672	heavy subunit	gi|116488180|gb|ABJ98672.1|ferritin heavy chain [Scophthalmus maximus]
Locus_3747_Transcript_1/1_Confidence_1.000_Length_721	721	veNOG16300	A	ABJ98683	gem-associated protein 7	gi|116488202|gb|ABJ98683.1|gemin 7 [Scophthalmus maximus]
Locus_1_Transcript_128902/226691_Confidence_1.000_Length_402	402	veNOG05160	T	ABJ98686	osteoclast-stimulating factor	gi|116488208|gb|ABJ98686.1|osteoclast-stimulating factor [Scophthalmus maximus]
Locus_59991_Transcript_1/1_Confidence_1.000_Length_218	218	veNOG09374	O	ABJ98700	glutathione transferase zeta 1	gi|116488236|gb|ABJ98700.1|glutathione transferase zeta 1 [Scophthalmus maximus]
Locus_16607_Transcript_1/1_Confidence_1.000_Length_1063	1063	veNOG19146	O	CAA64493	glutathione s-transferase	gi|1165136|emb|CAA64493.1|glutathione S-transferase [Pleuronectes platessa]
Locus_65066_Transcript_1/1_Confidence_1.000_Length_222	222	opiNOG01844;veNOG10521	Z	AAC52362	dynein heavy chain axonemal-like	gi|1165198|gb|AAC52362.1|axonemal dynein heavy chain, partial [Rattus norvegicus]
Locus_29907_Transcript_1/1_Confidence_1.000_Length_526	526	veNOG10746	T	BAF35855	nodal homolog	gi|116744382|dbj|BAF35855.1|southpaw [Paralichthys olivaceus]
Locus_1_Transcript_101862/226691_Confidence_1.000_Length_322	322	veNOG04829	K	BAF36003	frrunx1 p29	gi|116812236|dbj|BAF36003.1|frRunx1/p29 [Takifugu rubripes]
Locus_8516_Transcript_3/4_Confidence_0.455_Length_1843	1843	veNOG08470	R	AAI24754	carboxyl ester like precursor	gi|117167887|gb|AAI24754.1|Cel.2 protein [Danio rerio]
Locus_31286_Transcript_1/1_Confidence_1.000_Length_373	373	veNOG10004	T	CAK02790	t-cell receptor type 2	gi|117306926|emb|CAK02790.1|T-cell receptor beta chain precursor [Sparus aurata]
Locus_1_Transcript_134727/226691_Confidence_1.000_Length_2051	2051	veNOG01000	T	XP_416566	PREDICTED: uncharacterized protein LOC418344 [Gallus gallus]	gi|118083500|ref|XP_416566.2|PREDICTED: uncharacterized protein LOC418344 [Gallus gallus]
Locus_58971_Transcript_1/1_Confidence_1.000_Length_258	258	veNOG01628	B	XP_417061	histone-lysine n-methyltransferase setdb2-like	gi|118084867|ref|XP_417061.2|PREDICTED: histone-lysine N-methyltransferase SETDB2 [Gallus gallus]
Locus_45482_Transcript_1/1_Confidence_1.000_Length_216	216	veNOG01402	T	XP_420674	sorbin and sh3 domain-containing protein 2	gi|118090429|ref|XP_420674.2|PREDICTED: sorbin and SH3 domain-containing protein 2 [Gallus gallus]
Locus_47329_Transcript_1/1_Confidence_1.000_Length_243	243	veNOG05362	O	XP_421906	e3 ubiquitin-protein ligase hecw2	gi|118093388|ref|XP_421906.2|PREDICTED: E3 ubiquitin-protein ligase HECW2 [Gallus gallus]
Locus_12766_Transcript_1/1_Confidence_1.000_Length_1348	1348	veNOG11058	A	XP_422302	rna-binding protein 40	gi|118094273|ref|XP_422302.2|PREDICTED: RNA-binding protein 40 [Gallus gallus]
Locus_20674_Transcript_1/1_Confidence_1.000_Length_232	232	veNOG08775	S	XP_415148	b-cell cll lymphoma 7a	gi|118098497|ref|XP_415148.2|PREDICTED: B-cell CLL/lymphoma 7 protein family member A [Gallus gallus]
Locus_1_Transcript_151470/226691_Confidence_1.000_Length_2054	2054	veNOG08984	T	XP_418035	inositol -trisphosphate receptor type 3	gi|118102546|ref|XP_418035.2|PREDICTED: inositol 1,4,5-trisphosphate receptor type 3 [Gallus gallus]
Locus_1_Transcript_113500/226691_Confidence_1.000_Length_385	385	veNOG07061;veNOG08745	T	ABK62876	tumor necrosis factor alpha	gi|118136512|gb|ABK62876.1|tumor necrosis factor alpha [Larimichthys crocea] >gi|121044681|gb|ABM46910.1| tumor necrosis factor alpha [Larimichthys crocea]
Locus_1_Transcript_199568/226691_Confidence_1.000_Length_2596	2596	veNOG07289	K	ABK63484	interferon regulatory factor 2	gi|118140106|gb|ABK63484.1|interferon regulatory factor 2 [Channa argus] >gi|125487129|gb|ABN42505.1| interferon regulatory factor 2a [Channa argus]
Locus_1_Transcript_136159/226691_Confidence_1.000_Length_3492	3492	veNOG12156	S	NP_001071213	cst complex subunit ctc1	gi|118150468|ref|NP_001071213.1|CST complex subunit CTC1 [Danio rerio] >gi|147640187|sp|A0JMF1.1|CTC1_DANRE RecName: Full=CST complex subunit CTC1; AltName: Full=Conserved telomere maintenance component 1 >gi|116487572|gb|AAI25855.1| Zgc:153125 [Danio rerio]
Locus_17774_Transcript_1/1_Confidence_1.000_Length_755	755	veNOG00391	R	NP_001071263	wd repeat-containing protein 48	gi|118150606|ref|NP_001071263.1|uncharacterized protein LOC777754 [Danio rerio] >gi|117167881|gb|AAI24684.1| Zgc:153492 [Danio rerio]
Locus_35674_Transcript_1/1_Confidence_1.000_Length_235	235	veNOG20200	K	ABK76300	peroxisome proliferator-activated receptor alpha	gi|118175891|gb|ABK76300.1|peroxisome proliferator-activated receptor alpha [Rachycentron canadum] >gi|157418571|gb|ABV55019.1| peroxisome proliferator-activated receptor alpha [Rachycentron canadum]
Locus_17481_Transcript_1/1_Confidence_1.000_Length_334	334	veNOG00897	T	BAF37034	membrane progestin receptor beta	gi|118197117|dbj|BAF37034.1|membrane progestin receptor beta [Carassius auratus]
Locus_286_Transcript_1/8_Confidence_0.565_Length_3020	3020	veNOG01190	S	NP_001072061	cytidine monophospho-n-acetylneuraminic acid synthetase	gi|118344580|ref|NP_001072061.1|cytidine monophospho-N-acetylneuraminic acid synthetase [Takifugu rubripes] >gi|62990039|emb|CAG28328.1| putative cytidine monophospho-N-acetylneuraminic acid synthetase [Takifugu rubripes]
Locus_1_Transcript_143613/226691_Confidence_1.000_Length_804	804	veNOG10869	R	NP_001072058	cat eye syndrome candidate region 5 protein	gi|118344582|ref|NP_001072058.1|cat eye syndrome candidate region 5 protein [Takifugu rubripes] >gi|59857478|dbj|BAD89744.1| cat eye syndrome candidate region 5 protein [Takifugu rubripes]
Locus_2295_Transcript_1/1_Confidence_1.000_Length_411	411	veNOG08492	R	NP_001072064	membrane-associated dhhc8 zinc finger protein	gi|118344586|ref|NP_001072064.1|membrane-associated DHHC8 zinc finger protein [Takifugu rubripes] >gi|62131250|gb|AAX68546.1| membrane-associated DHHC8 zinc finger protein [Takifugu rubripes]
Locus_13072_Transcript_1/1_Confidence_1.000_Length_767	767	veNOG01975	S	NP_001072063	transmembrane protein 57	gi|118344592|ref|NP_001072063.1|macoilin-2 [Takifugu rubripes] >gi|59897119|gb|AAX11926.1| macoilin-2 [Takifugu rubripes]
Locus_1_Transcript_119613/226691_Confidence_1.000_Length_356	356	veNOG12164	Z	NP_001072071	cytospin a	gi|118344604|ref|NP_001072071.1|cytospin-A [Takifugu rubripes] >gi|91208267|sp|Q2KN94.1|CYTSA_TAKRU RecName: Full=Cytospin-A; AltName: Full=SPECC1-like protein; AltName: Full=Sperm antigen with calponin homology and coiled-coil domains 1-like >gi|62484096|gb|AAX84192.1| cytospin A [Takifugu rubripes]
Locus_1_Transcript_131176/226691_Confidence_1.000_Length_1065	1065	veNOG09639	T	NP_001072090	interleukin 8 receptor ii	gi|118344614|ref|NP_001072090.1|interleukin 8 receptor II [Takifugu rubripes] >gi|65306819|gb|AAY41947.1| interleukin 8 receptor II [Takifugu rubripes]
Locus_1_Transcript_83953/226691_Confidence_1.000_Length_304	304	veNOG14233	S	NP_001072102	dazap2-like protein	gi|118344634|ref|NP_001072102.1|DAZAP2-like protein [Takifugu rubripes] >gi|40748056|gb|AAR89536.1| DAZAP2-like protein [Takifugu rubripes]
Locus_1618_Transcript_1/1_Confidence_1.000_Length_2887	2887	veNOG00189	T	NP_001070679	target of rapamycin	gi|118601079|ref|NP_001070679.2|serine/threonine-protein kinase mTOR [Danio rerio] >gi|118574785|gb|ABG56082.2| target of rapamycin [Danio rerio]
Locus_810_Transcript_4/5_Confidence_0.533_Length_834	834	veNOG06684	T	NP_001073035	guanine nucleotide binding protein (g protein) beta 5	gi|118601168|ref|NP_001073035.1|guanine nucleotide-binding protein subunit beta-5 [Xenopus (Silurana) tropicalis] >gi|116063298|gb|AAI22909.1| guanine nucleotide binding protein (G protein), beta 5 [Xenopus (Silurana) tropicalis]
Locus_1376_Transcript_2/3_Confidence_0.667_Length_1118	1118	veNOG10629	T	BAB19274	cd3 epsilon	gi|11862923|dbj|BAB19274.1|CD3 epsilon [Paralichthys olivaceus]
Locus_64105_Transcript_1/1_Confidence_1.000_Length_388	388	COG0187	L	YP_908868	dna gyrase subunit b	gi|119025023|ref|YP_908868.1|DNA gyrase subunit B [Bifidobacterium adolescentis ATCC 15703] >gi|154486351|ref|ZP_02027758.1| hypothetical protein BIFADO_00160 [Bifidobacterium adolescentis L2-32] >gi|118764607|dbj|BAF38786.1| DNA gyrase (topoisomerase II) B subunit [Bifidobacterium adolescentis ATCC 15703] >gi|154084214|gb|EDN83259.1| DNA gyrase, B subunit [Bifidobacterium adolescentis L2-32]
Locus_27579_Transcript_1/1_Confidence_1.000_Length_356	356	COG0768	M	YP_908903	penicillin-binding protein a	gi|119025058|ref|YP_908903.1|penicillin binding protein transpeptidase [Bifidobacterium adolescentis ATCC 15703] >gi|118764642|dbj|BAF38821.1| probable penicillin binding protein transpeptidase [Bifidobacterium adolescentis ATCC 15703]
Locus_30220_Transcript_1/1_Confidence_1.000_Length_207	207	COG1511	S	YP_908968	phage infection protein	gi|119025123|ref|YP_908968.1|putative phage infection protein [Bifidobacterium adolescentis ATCC 15703] >gi|118764707|dbj|BAF38886.1| hypothetical membrane protein with similarity to phage infection protein [Bifidobacterium adolescentis ATCC 15703]
Locus_1_Transcript_128386/226691_Confidence_1.000_Length_291	291	COG4690	E	YP_908971	dipeptidase [Bifidobacterium adolescentis ATCC 15703]	gi|119025126|ref|YP_908971.1|dipeptidase [Bifidobacterium adolescentis ATCC 15703] >gi|118764710|dbj|BAF38889.1| dipeptidase [Bifidobacterium adolescentis ATCC 15703]
Locus_13597_Transcript_1/1_Confidence_1.000_Length_444	444	COG1597	IR	YP_908998	diacylglycerol kinase	gi|119025153|ref|YP_908998.1|hypothetical protein BAD_0135 [Bifidobacterium adolescentis ATCC 15703] >gi|118764737|dbj|BAF38916.1| hypothetical protein BAD_0135 [Bifidobacterium adolescentis ATCC 15703]
Locus_14444_Transcript_4/4_Confidence_0.500_Length_305	305	COG4690;firmNOG03556	E	YP_909031	dipeptidase	gi|119025186|ref|YP_909031.1|dipeptidase [Bifidobacterium adolescentis ATCC 15703] >gi|118764770|dbj|BAF38949.1| dipeptidase [Bifidobacterium adolescentis ATCC 15703]
Locus_15767_Transcript_1/1_Confidence_1.000_Length_259	259	COG1211	I	YP_909132	2-c-methyl-d-erythritol 4-phosphate cytidylyltransferase	gi|119025287|ref|YP_909132.1|2-C-methyl-D-erythritol 4-phosphate cytidylyltransferase [Bifidobacterium adolescentis ATCC 15703] >gi|118764871|dbj|BAF39050.1| 2-C-methyl-D-erythritol 4-phosphate cytidylyltransferase [Bifidobacterium adolescentis ATCC 15703]
Locus_29585_Transcript_1/1_Confidence_1.000_Length_311	311	COG0244	J	YP_909147	ribosomal protein l10	gi|119025302|ref|YP_909147.1|50S ribosomal protein L10 [Bifidobacterium adolescentis ATCC 15703] >gi|154486703|ref|ZP_02028110.1| hypothetical protein BIFADO_00524 [Bifidobacterium adolescentis L2-32] >gi|166229708|sp|A1A032.1|RL10_BIFAA RecName: Full=50S ribosomal protein L10 >gi|118764886|dbj|BAF39065.1| 50S ribosomal protein L10 [Bifidobacterium adolescentis ATCC 15703] >gi|154084566|gb|EDN836…
Locus_24572_Transcript_1/1_Confidence_1.000_Length_368	368	COG1136;proNOG04092	P	YP_909349	abc transporter	gi|119025504|ref|YP_909349.1|ABC transporter [Bifidobacterium adolescentis ATCC 15703] >gi|118765088|dbj|BAF39267.1| ABC transporter [Bifidobacterium adolescentis ATCC 15703]
Locus_27668_Transcript_1/1_Confidence_1.000_Length_276	276	COG2256	L	YP_909448	recombination factor protein	gi|119025603|ref|YP_909448.1|recombination factor protein RarA [Bifidobacterium adolescentis ATCC 15703] >gi|154487065|ref|ZP_02028472.1| hypothetical protein BIFADO_00903 [Bifidobacterium adolescentis L2-32] >gi|118765187|dbj|BAF39366.1| hypothetical protein BAD_0585 [Bifidobacterium adolescentis ATCC 15703] >gi|154084928|gb|EDN83973.1| ATPase, AAA family [Bifidobacterium adolescentis L2-32]
Locus_19269_Transcript_1/1_Confidence_1.000_Length_271	271	COG2197	TK	YP_909901	response regulator of two-component system	gi|119026056|ref|YP_909901.1|response regulator of two-component system [Bifidobacterium adolescentis ATCC 15703] >gi|118765640|dbj|BAF39819.1| response regulator of two-component system [Bifidobacterium adolescentis ATCC 15703]
Locus_49502_Transcript_1/1_Confidence_1.000_Length_202	202	COG2848	S	YP_910186	y1323_bifaa ame: full=upf0210 protein bad_1323	gi|119026341|ref|YP_910186.1|hypothetical protein BAD_1323 [Bifidobacterium adolescentis ATCC 15703] >gi|166977905|sp|A1A321.1|Y1323_BIFAA RecName: Full=UPF0210 protein BAD_1323 >gi|118765925|dbj|BAF40104.1| hypothetical protein BAD_1323 [Bifidobacterium adolescentis ATCC 15703]
Locus_22636_Transcript_1/1_Confidence_1.000_Length_343	343	COG0167	F	YP_910197	dihydroorotate dehydrogenase 2	gi|119026352|ref|YP_910197.1|dihydroorotate dehydrogenase 2 [Bifidobacterium adolescentis ATCC 15703] >gi|118765936|dbj|BAF40115.1| dihydroorotate dehydrogenase-like protein [Bifidobacterium adolescentis ATCC 15703]
Locus_41994_Transcript_1/1_Confidence_1.000_Length_217	217	COG0744	M	YP_910199	penicillin-binding protein	gi|119026354|ref|YP_910199.1|penicillin-binding protein [Bifidobacterium adolescentis ATCC 15703] >gi|118765938|dbj|BAF40117.1| possible penicillin-binding protein [Bifidobacterium adolescentis ATCC 15703]
Locus_57305_Transcript_1/1_Confidence_1.000_Length_223	223	COG0833	E	YP_910282	amino acid permease	gi|119026437|ref|YP_910282.1|amino acid permease [Bifidobacterium adolescentis ATCC 15703] >gi|118766021|dbj|BAF40200.1| amino acid permease [Bifidobacterium adolescentis ATCC 15703]
Locus_1_Transcript_192986/226691_Confidence_1.000_Length_403	403	veNOG00980	K	Q1KL12	hxa3a_fugru ame: full=homeobox protein hox-a3a	gi|119370772|sp|Q1KL12.1|HXA3A_FUGRURecName: Full=Homeobox protein Hox-A3a >gi|94482762|gb|ABF22382.1| homeobox protein HoxA3a [Takifugu rubripes]
Locus_10701_Transcript_1/1_Confidence_1.000_Length_945	945	veNOG01524	P	ABL74501	heme oxygenase 1	gi|119394687|gb|ABL74501.1|heme oxygenase 1 [Dicentrarchus labrax]
Locus_1_Transcript_213312/226691_Confidence_1.000_Length_2904	2904	veNOG06273	W	ABL75840	protocadherin 1a3	gi|119514176|gb|ABL75840.1|protocadherin 1A3 [Takifugu rubripes]
Locus_18978_Transcript_1/1_Confidence_1.000_Length_612	612	NOG12793	S	ABL75868	cadherin-related neuronal receptor variable 6	gi|119514205|gb|ABL75868.1|protocadherin 2A28 [Takifugu rubripes]
Locus_7995_Transcript_2/2_Confidence_0.857_Length_2016	2016	veNOG06273	W	ABL75872	protocadherin 2a34	gi|119514209|gb|ABL75872.1|protocadherin 2A34 [Takifugu rubripes]
Locus_1688_Transcript_5/7_Confidence_0.719_Length_3382	3382	veNOG04279	R	ABL75905	protocadherin 2g30	gi|119514242|gb|ABL75905.1|protocadherin 2G30 [Takifugu rubripes]
Locus_1688_Transcript_7/7_Confidence_0.719_Length_4354	4354	KOG3594;veNOG09991	S	ABL75912	protocadherin 2g37	gi|119514249|gb|ABL75912.1|protocadherin 2G37 [Takifugu rubripes]
Locus_46885_Transcript_1/1_Confidence_1.000_Length_208	208	opiNOG35824;veNOG23182	O	EAW48781	zinc finger protein 714-like	gi|119569166|gb|EAW48781.1|hCG2031198 [Homo sapiens]
Locus_66241_Transcript_1/1_Confidence_1.000_Length_206	206	opiNOG30057;opiNOG35824	S	EAW49691	autogenous vein graft remodeling associated protein 8	gi|119570076|gb|EAW49691.1|hCG2024395 [Homo sapiens]
Locus_66768_Transcript_1/1_Confidence_1.000_Length_235	235	veNOG23473	S	EAW53271	hCG2041009 [Homo sapiens]	gi|119573656|gb|EAW53271.1|hCG2041009 [Homo sapiens]
Locus_63442_Transcript_1/1_Confidence_1.000_Length_246	246	KOG1226	TW	EAW53308	s100 calcium binding protein isoform cra_b	gi|119573693|gb|EAW53308.1|S100 calcium binding protein A3, isoform CRA_b [Homo sapiens]
Locus_36207_Transcript_1/1_Confidence_1.000_Length_233	233	KOG1721	R	EAW55077	isoform cra_a	gi|119575481|gb|EAW55077.1|hCG1978892, isoform CRA_a [Homo sapiens]
Locus_35028_Transcript_1/1_Confidence_1.000_Length_230	230	veNOG22378	S	EAW55734	isoform cra_b	gi|119576138|gb|EAW55734.1|hCG2038067 [Homo sapiens]
Locus_39612_Transcript_1/1_Confidence_1.000_Length_249	249	veNOG08679	S	EAW56011	hypothetical protein FLJ40243, isoform CRA_c [Homo sapiens]	gi|119576415|gb|EAW56011.1|hypothetical protein FLJ40243, isoform CRA_c [Homo sapiens]
Locus_49919_Transcript_1/1_Confidence_1.000_Length_255	255	veNOG13589	G	EAW59691	isoform cra_a	gi|119580095|gb|EAW59691.1|hCG1777113, isoform CRA_a [Homo sapiens]
Locus_17189_Transcript_1/1_Confidence_1.000_Length_617	617	veNOG07736	T	EAW62605	guanine nucleotide-binding protein g subunit alpha	gi|119583009|gb|EAW62605.1|guanine nucleotide binding protein (G protein), q polypeptide, isoform CRA_a [Homo sapiens] >gi|119583012|gb|EAW62608.1| guanine nucleotide binding protein (G protein), q polypeptide, isoform CRA_a [Homo sapiens]
Locus_57583_Transcript_1/1_Confidence_1.000_Length_248	248	meNOG16649;veNOG16489	S	EAW66125	hCG2038557 [Homo sapiens]	gi|119586529|gb|EAW66125.1|hCG2038557 [Homo sapiens]
Locus_48219_Transcript_1/1_Confidence_1.000_Length_247	247	KOG0884	O	EAW68938	isoform cra_d	gi|119589344|gb|EAW68938.1|hCG2003941, isoform CRA_d [Homo sapiens]
Locus_36466_Transcript_1/1_Confidence_1.000_Length_210	210	veNOG08385	J	EAW72210	ribosomal protein isoform cra_b	gi|119592616|gb|EAW72210.1|ribosomal protein S9, isoform CRA_b [Homo sapiens]
Locus_61339_Transcript_1/1_Confidence_1.000_Length_210	210	KOG1226	TW	EAW72482	hCG2042580 [Homo sapiens]	gi|119592888|gb|EAW72482.1|hCG2042580 [Homo sapiens]
Locus_49672_Transcript_1/1_Confidence_1.000_Length_237	237	veNOG15066	T	EAW75742	isoform cra_d	gi|119596148|gb|EAW75742.1|hCG1811050, isoform CRA_d [Homo sapiens]
Locus_15333_Transcript_1/1_Confidence_1.000_Length_416	416	veNOG11126	BDLT	EAW76698	transformation transcription domain-associated protein	gi|119597104|gb|EAW76698.1|transformation/transcription domain-associated protein, isoform CRA_f [Homo sapiens]
Locus_19433_Transcript_3/4_Confidence_0.583_Length_938	938	veNOG15198	Z	EAW78851	profilin isoform cra_b	gi|119599257|gb|EAW78851.1|profilin 2, isoform CRA_b [Homo sapiens] >gi|119599259|gb|EAW78853.1| profilin 2, isoform CRA_b [Homo sapiens]
Locus_35092_Transcript_1/1_Confidence_1.000_Length_273	273	meNOG16649;veNOG16489	S	EAW80805	hCG2039038 [Homo sapiens]	gi|119601211|gb|EAW80805.1|hCG2039038 [Homo sapiens]
Locus_1_Transcript_181807/226691_Confidence_1.000_Length_236	236	veNOG07682	O	EAW85922	cullin 2	gi|119606328|gb|EAW85922.1|hCG2040100 [Homo sapiens]
Locus_46086_Transcript_1/1_Confidence_1.000_Length_258	258	euNOG18534	S	EAW86956	hCG1983635 [Homo sapiens]	gi|119607362|gb|EAW86956.1|hCG1983635 [Homo sapiens]
Locus_37502_Transcript_1/1_Confidence_1.000_Length_223	223	veNOG16489	S	EAW87495	hCG2042125 [Homo sapiens]	gi|119607901|gb|EAW87495.1|hCG2042125 [Homo sapiens]
Locus_60750_Transcript_1/1_Confidence_1.000_Length_251	251	KOG0884;KOG1226	O	EAW92088	lyr motif-containing protein partial	gi|119612494|gb|EAW92088.1|hCG1814455 [Homo sapiens]
Locus_1_Transcript_217881/226691_Confidence_1.000_Length_474	474	veNOG07469	T	EAW92239	isoform cra_b	gi|119612645|gb|EAW92239.1|hCG22771, isoform CRA_b [Homo sapiens]
Locus_56272_Transcript_1/1_Confidence_1.000_Length_279	279	veNOG05467	J	EAW98172	ribosomal isoform cra_c	gi|119618578|gb|EAW98172.1|ribosomal protein, large, P0, isoform CRA_c [Homo sapiens]
Locus_61198_Transcript_1/1_Confidence_1.000_Length_221	221	KOG1721;NOG247669	R	EAW98491	hCG2042307 [Homo sapiens]	gi|119618897|gb|EAW98491.1|hCG2042307 [Homo sapiens]
Locus_43624_Transcript_1/1_Confidence_1.000_Length_313	313	veNOG00846	R	EAX01224	btb poz domain-containing protein kctd1-like	gi|119621629|gb|EAX01224.1|potassium channel tetramerisation domain containing 1, isoform CRA_c [Homo sapiens]
Locus_44204_Transcript_1/1_Confidence_1.000_Length_229	229	veNOG02578	T	EAX05001	dclk2 protein	gi|119625406|gb|EAX05001.1|doublecortin and CaM kinase-like 2, isoform CRA_a [Homo sapiens]
Locus_1_Transcript_124529/226691_Confidence_1.000_Length_527	527	veNOG10795	O	ABF70949	stress-70 mitochondrial precursor	gi|119692141|gb|ABF70949.1|glucose regulated protein 75 [Sparus aurata]
Locus_50478_Transcript_1/1_Confidence_1.000_Length_230	230	COG0372	C	YP_922098	citrate synthase	gi|119715133|ref|YP_922098.1|citrate synthase [Nocardioides sp. JS614] >gi|119535794|gb|ABL80411.1| citrate synthase [Nocardioides sp. JS614]
Locus_1_Transcript_123105/226691_Confidence_1.000_Length_564	564	veNOG09765	S	XP_584164	novel protein	gi|119909851|ref|XP_584164.3|PREDICTED: uncharacterized protein KIAA0513 [Bos taurus] >gi|297485160|ref|XP_002694796.1| PREDICTED: uncharacterized protein KIAA0513 [Bos taurus] >gi|296478219|gb|DAA20334.1| KIAA0513 protein-like [Bos taurus]
Locus_1_Transcript_125009/226691_Confidence_1.000_Length_438	438	veNOG06877	T	ABM21633	growth hormone receptor type ii	gi|120431289|gb|ABM21633.1|growth hormone receptor 2 [Epinephelus coioides]
Locus_1_Transcript_172088/226691_Confidence_1.000_Length_306	306	veNOG11046	Z	AAI29277	tln1 protein	gi|120537692|gb|AAI29277.1|Tln1 protein [Danio rerio]
Locus_25572_Transcript_1/1_Confidence_1.000_Length_567	567	veNOG15040	-	AAI29458	centrosomal protein 170	gi|120538416|gb|AAI29458.1|LOC557463 protein [Danio rerio]
Locus_2344_Transcript_4/5_Confidence_0.714_Length_2731	2731	veNOG13429	T	CAI59608	atp-gated ionotropic p2x receptor subunit 7	gi|121488645|emb|CAI59608.1|ATP-gated ionotropic P2X receptor subunit 7 [Sparus aurata]
Locus_7698_Transcript_1/3_Confidence_0.600_Length_1706	1706	veNOG14160	K	NP_001073496	terf1 -interacting nuclear factor 2	gi|121583647|ref|NP_001073496.1|TERF1 (TRF1)-interacting nuclear factor 2 [Danio rerio] >gi|118763893|gb|AAI28835.1| TERF1 (TRF1)-interacting nuclear factor 2 [Danio rerio]
Locus_1_Transcript_178440/226691_Confidence_1.000_Length_214	214	veNOG03325	O	NP_001073542	ring finger protein 115	gi|121583717|ref|NP_001073542.1|RING finger protein 115 [Danio rerio] >gi|118764169|gb|AAI28880.1| Zgc:158455 [Danio rerio]
Locus_5890_Transcript_1/1_Confidence_1.000_Length_1168	1168	veNOG14729	R	NP_001073551	kazrin [Danio rerio]	gi|121583740|ref|NP_001073551.1|kazrin [Danio rerio] >gi|118763895|gb|AAI28837.1| Zgc:158299 [Danio rerio]
Locus_1_Transcript_184824/226691_Confidence_1.000_Length_950	950	veNOG14728	S	NP_001073452	anoctamin 5b	gi|121583760|ref|NP_001073452.1|anoctamin 5b [Danio rerio] >gi|118764128|gb|AAI28871.1| Zgc:158430 [Danio rerio]
Locus_1_Transcript_105971/226691_Confidence_1.000_Length_880	880	veNOG10973	S	NP_001073419	glucocorticoid induced transcript 1	gi|121583780|ref|NP_001073419.1|glucocorticoid-induced transcript 1 protein [Danio rerio] >gi|120537639|gb|AAI29171.1| Glucocorticoid induced transcript 1 [Danio rerio]
Locus_35_Transcript_6/6_Confidence_0.815_Length_4109	4109	veNOG24350	S	NP_001073425	pre-b-cell leukemia homeobox interacting protein 1	gi|121583794|ref|NP_001073425.1|pre-B-cell leukemia homeobox interacting protein 1 [Danio rerio] >gi|120538114|gb|AAI29143.1| Zgc:158151 [Danio rerio]
Locus_4223_Transcript_14/14_Confidence_0.308_Length_2712	2712	veNOG03901	E	NP_001073468	sodium-coupled neutral amino acid transporter 9-like	gi|121583885|ref|NP_001073468.1|putative sodium-coupled neutral amino acid transporter 9 [Danio rerio] >gi|123884281|sp|Q08BA4.1|S38A9_DANRE RecName: Full=Putative sodium-coupled neutral amino acid transporter 9 >gi|115528636|gb|AAI24809.1| Zgc:154088 [Danio rerio]
Locus_65451_Transcript_1/1_Confidence_1.000_Length_225	225	opiNOG07661	E	XP_001270572	cystathionine gamma-synthase	gi|121704618|ref|XP_001270572.1|cystathionine gamma-synthase [Aspergillus clavatus NRRL 1] >gi|119398718|gb|EAW09146.1| cystathionine gamma-synthase [Aspergillus clavatus NRRL 1]
Locus_57601_Transcript_1/1_Confidence_1.000_Length_309	309	veNOG12983	MTW	AAI27888	tg protein	gi|121934003|gb|AAI27888.1|TG protein [Homo sapiens]
Locus_1_Transcript_65402/226691_Confidence_1.000_Length_684	684	veNOG03680;veNOG07425	T	Q1KKW7	src family associated phosphoprotein 1	gi|122070137|sp|Q1KKW7.1|SKAP1_FUGRURecName: Full=Src kinase-associated phosphoprotein 1; AltName: Full=Src family-associated phosphoprotein 1 >gi|94482810|gb|ABF22427.1| Src family associated phosphoprotein 1 [Takifugu rubripes]
Locus_10390_Transcript_1/1_Confidence_1.000_Length_463	463	veNOG06942	S	NP_001073646	angiomotin-like protein 2	gi|122114559|ref|NP_001073646.1|angiomotin-like protein 2 [Danio rerio] >gi|114431570|gb|ABI74626.1| angiomotin-like 2 [Danio rerio]
Locus_1_Transcript_82684/226691_Confidence_1.000_Length_202	202	veNOG11147	I	AAG49599	af326974_1long chain fatty acyl synthetase	gi|12240281|gb|AAG49599.1|AF326974_1long chain fatty acyl CoA synthetase [Notothenia coriiceps]
Locus_677_Transcript_2/6_Confidence_0.375_Length_2841	2841	veNOG09022	S	BAB20997	lipoprotein lipase	gi|12246844|dbj|BAB20997.1|lipoprotein lipase [Pagrus major]
Locus_34541_Transcript_1/1_Confidence_1.000_Length_262	262	veNOG08241	S	CAM13660	tetratricopeptide repeat domain 39a	gi|122890082|emb|CAM13660.1|tetratricopeptide repeat domain 39A [Mus musculus]
Locus_1483_Transcript_3/3_Confidence_0.600_Length_2313	2313	veNOG11358	A	CAM12938	poly polymerase gamma	gi|122890852|emb|CAM12938.1|poly(A) polymerase gamma [Danio rerio]
Locus_1_Transcript_155642/226691_Confidence_1.000_Length_623	623	veNOG00672	T	CAM12901	bcl2 adenovirus e1b interacting protein 3-like	gi|122891043|emb|CAM12901.1|BCL2/adenovirus E1B interacting protein 3-like [Danio rerio]
Locus_69757_Transcript_1/1_Confidence_1.000_Length_218	218	veNOG10792	S	CAM14363	novel protein	gi|122891194|emb|CAM14363.1|novel protein [Danio rerio]
Locus_3040_Transcript_1/2_Confidence_0.667_Length_314	314	veNOG03967	R	CAM12891	novel protein (zgc:103512)	gi|122891210|emb|CAM12891.1|novel protein (zgc:103512) [Danio rerio]
Locus_23429_Transcript_1/1_Confidence_1.000_Length_511	511	veNOG01939	EH	CAM13011	acetolactate synthase-like protein	gi|122891274|emb|CAM13011.1|ilvB (bacterial acetolactate synthase)-like [Danio rerio]
Locus_10749_Transcript_1/1_Confidence_1.000_Length_631	631	veNOG05324	S	CAM13017	novel protein human glioma tumor suppressor candidate region gene 1	gi|122891280|emb|CAM13017.1|novel protein similar to human glioma tumor suppressor candidate region gene 1 (GLTSCR1) [Danio rerio]
Locus_47694_Transcript_1/1_Confidence_1.000_Length_355	355	veNOG02126	L	CAM13129	uracil-dna glycosylase	gi|122891342|emb|CAM13129.1|uracil-DNA glycosylase [Danio rerio]
Locus_17332_Transcript_1/1_Confidence_1.000_Length_434	434	veNOG13488	S	CAI11627	novel protein	gi|122891352|emb|CAI11627.2|novel protein [Danio rerio] >gi|148725867|emb|CAN88694.1| novel protein [Danio rerio]
Locus_35058_Transcript_1/1_Confidence_1.000_Length_273	273	veNOG09162	I	CAM15927	novel protein vertebrate atp-binding cassette sub-family a abc1 member 2	gi|123231604|emb|CAM15927.1|novel protein similar to vertebrate ATP-binding cassette sub-family A ABC1 member 2 (ABCA2) [Danio rerio] >gi|169154805|emb|CAQ13536.1| novel protein similar to vertebrate ATP-binding cassette sub-family A ABC1 member 2 (ABCA2) [Danio rerio]
Locus_10110_Transcript_1/1_Confidence_1.000_Length_1631	1631	veNOG13062	T	CAM15089	novel protein vertebrate ankyrin neuronal ( zgc:101738)	gi|123231889|emb|CAM15089.1|novel protein similar to vertebrate ankyrin 2, neuronal (ANK2, zgc:101738) [Danio rerio] >gi|123231905|emb|CAM15399.1| novel protein similar to vertebrate ankyrin 2, neuronal (ANK2, zgc:101738) [Danio rerio]
Locus_1_Transcript_130669/226691_Confidence_1.000_Length_958	958	KOG1721;veNOG06539	K	CAM21132	novel krab box and zinc c2h2 type domain containing protein	gi|123232535|emb|CAM21132.1|novel KRAB box and zinc finger, C2H2 type domain containing protein [Mus musculus]
Locus_1_Transcript_166273/226691_Confidence_1.000_Length_1099	1099	veNOG03702	C	CAM16393	novel protein solute carrier family 25 (mitochondrial carrier phosphate carrier) member 25	gi|123233167|emb|CAM16393.1|novel protein similar to solute carrier family 25 (mitochondrial carrier; phosphate carrier), member 25 (slc25a25) [Danio rerio]
Locus_60268_Transcript_1/1_Confidence_1.000_Length_251	251	veNOG07728	T	CAM18307	low quality protein: kalirin	gi|123234334|emb|CAM18307.1|kalirin, RhoGEF kinase [Mus musculus]
Locus_36537_Transcript_1/1_Confidence_1.000_Length_226	226	veNOG13448	K	CAM26528	mad homolog 3	gi|123234368|emb|CAM26528.1|MAD homolog 3 (Drosophila) [Mus musculus]
Locus_59476_Transcript_1/1_Confidence_1.000_Length_228	228	proNOG20338	R	YP_001006526	bacteriophage lambda tail assembly i family protein	gi|123442549|ref|YP_001006526.1|putative phage tail assembly protein [Yersinia enterocolitica subsp. enterocolitica 8081] >gi|122089510|emb|CAL12358.1| putative phage tail assembly protein [Yersinia enterocolitica subsp. enterocolitica 8081]
Locus_1_Transcript_219246/226691_Confidence_1.000_Length_1286	1286	veNOG00618	S	NP_001074055	niban-like protein 1	gi|123704669|ref|NP_001074055.1|niban-like protein 1 [Danio rerio] >gi|120537617|gb|AAI29201.1| Zgc:158319 [Danio rerio]
Locus_10009_Transcript_1/1_Confidence_1.000_Length_757	757	veNOG05799	NTZ	NP_001074056	dytn_danre ame: full=dystrotelin	gi|123704748|ref|NP_001074056.1|dystrotelin [Danio rerio] >gi|156630438|sp|A2CI97.1|DYTN_DANRE RecName: Full=Dystrotelin >gi|90812126|gb|ABD98314.1| dystrotelin [Danio rerio]
Locus_3424_Transcript_1/4_Confidence_0.609_Length_3933	3933	veNOG21625	P	Q2XVR4	voltage-gated sodium channel	gi|123898107|sp|Q2XVR4.1|SC4AB_TETNGRecName: Full=Sodium channel protein type 4 subunit alpha B; AltName: Full=Voltage-gated sodium channel subunit alpha Nav1.4b >gi|78172676|gb|ABB29444.1| voltage-gated sodium channel Nav1.4b [Tetraodon nigroviridis]
Locus_565_Transcript_10/11_Confidence_0.553_Length_2799	2799	veNOG04784	G	CAM12271	alpha- -sialyltransferase st8sia i	gi|124001408|emb|CAM12271.1|alpha-2,8-sialyltransferase ST8Sia I [Gasterosteus aculeatus]
Locus_1_Transcript_175784/226691_Confidence_1.000_Length_1018	1018	veNOG09907	E	ABM88795	betaine homocysteine s-methyltansferase	gi|124020700|gb|ABM88795.1|betaine homocysteine S-methyltansferase [Paralichthys olivaceus]
Locus_1_Transcript_169392/226691_Confidence_1.000_Length_364	364	veNOG08435	O	ABM88796	asparaginyl endopeptidase	gi|124020702|gb|ABM88796.1|asparaginyl endopeptidase [Paralichthys olivaceus]
Locus_20454_Transcript_1/1_Confidence_1.000_Length_1061	1061	veNOG20841	B	ABM91625	transducin-like enhancer of split 2a protein	gi|124110470|gb|ABM91625.1|transducin-like enhancer of split 2a protein [Oryzias latipes]
Locus_12473_Transcript_1/1_Confidence_1.000_Length_937	937	veNOG02566	J	ABN04300	cytoplasmic polyadenylation element-binding protein 2	gi|124298399|gb|ABN04300.1|cytoplasmatic polyadenylation element binding protein 2A [Danio rerio]
Locus_6239_Transcript_3/3_Confidence_0.857_Length_449	449	veNOG10004	T	CAM32533	t-cell receptor beta chain	gi|124377278|emb|CAM32533.1|T-cell receptor beta chain [Sparus aurata]
Locus_25488_Transcript_1/1_Confidence_1.000_Length_223	223	veNOG14158	T	BAF46256	n-methyl-d-aspartate receptor	gi|124430458|dbj|BAF46256.1|NMDA-type glutamate receptor 1 subunit [Oncorhynchus nerka]
Locus_5244_Transcript_1/1_Confidence_1.000_Length_541	541	veNOG04059	O	NP_001074462	rna-binding protein mex3b	gi|124430528|ref|NP_001074462.1|RNA-binding protein MEX3B [Danio rerio] >gi|124297228|gb|AAI31872.1| Zgc:158350 [Danio rerio]
Locus_64883_Transcript_1/1_Confidence_1.000_Length_215	215	veNOG11502	D	XP_692954	cohesin subunit sa-1	gi|125805891|ref|XP_692954.2|PREDICTED: cohesin subunit SA-1 [Danio rerio]
Locus_2093_Transcript_1/3_Confidence_0.667_Length_2482	2482	veNOG06325	O	XP_001337239	autoimmune regulator-like	gi|125812233|ref|XP_001337239.1|PREDICTED: autoimmune regulator-like [Danio rerio]
Locus_10719_Transcript_1/2_Confidence_0.667_Length_2349	2349	veNOG19012	R	XP_697257	protein tanc2	gi|125812260|ref|XP_697257.2|PREDICTED: protein TANC2 [Danio rerio]
Locus_1_Transcript_114993/226691_Confidence_1.000_Length_258	258	veNOG14713	TUZ	XP_697258	protein kinase c and casein kinase substrate in neurons protein 3	gi|125812587|ref|XP_697258.2|PREDICTED: protein kinase C and casein kinase substrate in neurons protein 3 [Danio rerio]
Locus_1_Transcript_185451/226691_Confidence_1.000_Length_1758	1758	veNOG22767	S	XP_001341188	protein prr14l-like	gi|125812882|ref|XP_001341188.1|PREDICTED: hypothetical protein LOC100001119 [Danio rerio]
Locus_31569_Transcript_1/1_Confidence_1.000_Length_460	460	veNOG18259;veNOG18280	S	XP_682868	deoxyhypusine hydroxylase isoform cra_a	gi|125818168|ref|XP_682868.2|PREDICTED: hypothetical protein LOC555305 [Danio rerio]
Locus_2196_Transcript_3/6_Confidence_0.417_Length_2847	2847	veNOG20650	O	XP_684283	sentrin-specific protease 2	gi|125818407|ref|XP_684283.2|PREDICTED: sentrin-specific protease 2 [Danio rerio]
Locus_1_Transcript_201573/226691_Confidence_1.000_Length_339	339	veNOG12471	Z	XP_686874	tubulin beta-6 chain-like	gi|125819301|ref|XP_686874.2|PREDICTED: tubulin beta-6 chain-like [Danio rerio]
Locus_56235_Transcript_1/1_Confidence_1.000_Length_375	375	veNOG09809	K	XP_688220	phosphorylated ctd-interacting factor 1	gi|125819445|ref|XP_688220.2|PREDICTED: phosphorylated CTD-interacting factor 1 [Danio rerio]
Locus_28213_Transcript_1/1_Confidence_1.000_Length_934	934	veNOG01189	S	XP_690360	methyl- binding domain protein 5	gi|125819496|ref|XP_690360.2|PREDICTED: hypothetical protein LOC561863 [Danio rerio]
Locus_1_Transcript_138944/226691_Confidence_1.000_Length_286	286	veNOG10737;veNOG17167	K	XP_001342072	riken cdna 9130211i03-like isoform 1	gi|125821391|ref|XP_001342072.1|PREDICTED: RIKEN cDNA 9130211I03-like isoform 1 [Danio rerio] >gi|326669342|ref|XP_003198992.1| PREDICTED: RIKEN cDNA 9130211I03-like isoform 2 [Danio rerio]
Locus_1_Transcript_129741/226691_Confidence_1.000_Length_423	423	veNOG02439;veNOG20582	P	XP_691291	solute carrier family 12 member 4	gi|125821751|ref|XP_691291.2|PREDICTED: solute carrier family 12 member 4 [Danio rerio]
Locus_8924_Transcript_1/1_Confidence_1.000_Length_446	446	veNOG06375	R	XP_001333004	solute carrier family 22 member ensg00000182157-like	gi|125822611|ref|XP_001333004.1|PREDICTED: putative solute carrier family 22 member ENSG00000182157-like [Danio rerio]
Locus_1_Transcript_203725/226691_Confidence_1.000_Length_1229	1229	veNOG08787;veNOG24097	S	XP_001337521	bag family molecular chaperone regulator 4	gi|125824741|ref|XP_001337521.1|PREDICTED: BAG family molecular chaperone regulator 4 [Danio rerio] >gi|220679349|emb|CAX13466.1| novel protein [Danio rerio]
Locus_2966_Transcript_4/5_Confidence_0.765_Length_2562	2562	veNOG07629	T	XP_690079	differentially expressed in fdcp 8-like	gi|125825979|ref|XP_690079.2|PREDICTED: uncharacterized protein C13orf18 [Danio rerio]
Locus_50745_Transcript_1/1_Confidence_1.000_Length_226	226	veNOG01563	T	XP_687225	sh2 domain-containing protein 3c	gi|125827150|ref|XP_687225.2|PREDICTED: SH2 domain-containing protein 3C [Danio rerio]
Locus_1_Transcript_214778/226691_Confidence_1.000_Length_1061	1061	veNOG13607;veNOG22953	S	XP_684322	PREDICTED: hypothetical protein LOC556416 [Danio rerio]	gi|125827655|ref|XP_684322.2|PREDICTED: hypothetical protein LOC556416 [Danio rerio]
Locus_19628_Transcript_1/1_Confidence_1.000_Length_853	853	veNOG01570;veNOG22391	S	XP_001338258	loc733342 protein	gi|125829247|ref|XP_001338258.1|PREDICTED: uncharacterized protein C2orf47, mitochondrial-like [Danio rerio]
Locus_1_Transcript_125955/226691_Confidence_1.000_Length_776	776	veNOG10110	K	XP_690778	transcription factor eb	gi|125829340|ref|XP_690778.2|PREDICTED: transcription factor EB [Danio rerio]
Locus_1_Transcript_193328/226691_Confidence_1.000_Length_625	625	veNOG10794	T	XP_001341038	cas scaffolding protein family member 4-like	gi|125829566|ref|XP_001341038.1|PREDICTED: cas scaffolding protein family member 4-like [Danio rerio]
Locus_1_Transcript_208344/226691_Confidence_1.000_Length_476	476	veNOG03256	W	XP_696164	collagen alpha-2 chain	gi|125829706|ref|XP_696164.2|PREDICTED: collagen alpha-2(VI) chain [Danio rerio]
Locus_30421_Transcript_1/1_Confidence_1.000_Length_520	520	veNOG09148	K	XP_001339026	PREDICTED: hypothetical protein LOC798582 [Danio rerio]	gi|125831442|ref|XP_001339026.1|PREDICTED: hypothetical protein LOC798582 [Danio rerio]
Locus_25924_Transcript_1/1_Confidence_1.000_Length_416	416	veNOG00577	U	XP_001339262	ras-related protein rab-9b-like	gi|125834658|ref|XP_001339262.1|PREDICTED: ras-related protein Rab-9B-like [Danio rerio]
Locus_1_Transcript_109096/226691_Confidence_1.000_Length_208	208	veNOG01884	G	XP_684147	glucosamine-6-phosphate isomerase 2-like	gi|125835344|ref|XP_684147.2|PREDICTED: glucosamine-6-phosphate isomerase 2-like [Danio rerio]
Locus_1_Transcript_99621/226691_Confidence_1.000_Length_531	531	veNOG02557	O	XP_689050	14-3-3 protein gamma-1	gi|125837336|ref|XP_689050.2|PREDICTED: 14-3-3 protein gamma-1 [Danio rerio]
Locus_30594_Transcript_1/1_Confidence_1.000_Length_754	754	veNOG04084	K	XP_001343636	rho gtpase-activating protein 35-like	gi|125837488|ref|XP_001343636.1|PREDICTED: glucocorticoid receptor DNA-binding factor 1 [Danio rerio]
Locus_7856_Transcript_2/2_Confidence_0.667_Length_446	446	veNOG03620	R	XP_689244	serine threonine-protein phosphatase 6 regulatory ankyrin repeat subunit a-like	gi|125839437|ref|XP_689244.2|PREDICTED: serine/threonine-protein phosphatase 6 regulatory ankyrin repeat subunit A [Danio rerio]
Locus_2143_Transcript_1/1_Confidence_1.000_Length_2796	2796	veNOG18950;veNOG22229	S	XP_001345509	zinc finger protein 345	gi|125839914|ref|XP_001345509.1|PREDICTED: zinc finger protein 345 [Danio rerio]
Locus_1605_Transcript_1/1_Confidence_1.000_Length_2749	2749	veNOG20690	R	XP_697364	PREDICTED: hypothetical protein LOC568911 [Danio rerio]	gi|125840105|ref|XP_697364.2|PREDICTED: hypothetical protein LOC568911 [Danio rerio]
Locus_11809_Transcript_1/1_Confidence_1.000_Length_2384	2384	veNOG18118	T	XP_001332512	camp-dependent protein kinase inhibitor beta-like	gi|125840471|ref|XP_001332512.1|PREDICTED: cAMP-dependent protein kinase inhibitor alpha-like [Danio rerio]
Locus_1_Transcript_214103/226691_Confidence_1.000_Length_271	271	veNOG20151	Z	XP_700210	kinesin family member 13ba	gi|125841549|ref|XP_700210.2|PREDICTED: kinesin family member 13Ba [Danio rerio]
Locus_29723_Transcript_1/1_Confidence_1.000_Length_366	366	veNOG09641	L	XP_700174	tyrosyl-dna phosphodiesterase 1-like	gi|125841556|ref|XP_700174.2|PREDICTED: tyrosyl-DNA phosphodiesterase 1 [Danio rerio]
Locus_20341_Transcript_1/1_Confidence_1.000_Length_251	251	veNOG02668;veNOG19836	R	XP_001339691	protein znf365-like	gi|125842480|ref|XP_001339691.1|PREDICTED: protein ZNF365-like [Danio rerio]
Locus_3838_Transcript_1/1_Confidence_1.000_Length_1092	1092	veNOG08914	J	XP_699226	protein argonaute-2-like	gi|125845390|ref|XP_699226.2|PREDICTED: protein argonaute-2-like [Danio rerio]
Locus_1_Transcript_133772/226691_Confidence_1.000_Length_1990	1990	veNOG05049	T	XP_698389	tau-tubulin kinase 2	gi|125846368|ref|XP_698389.2|PREDICTED: tau-tubulin kinase 2 [Danio rerio]
Locus_28783_Transcript_1/1_Confidence_1.000_Length_530	530	veNOG07958	TU	XP_001344703	zinc finger fyve domain-containing protein 1-like	gi|125846671|ref|XP_001344703.1|PREDICTED: zinc finger FYVE domain-containing protein 1-like isoform 1 [Danio rerio]
Locus_5484_Transcript_3/5_Confidence_0.733_Length_6190	6190	veNOG14933	T	XP_683977	denn domain-containing protein 1a	gi|125849123|ref|XP_683977.2|PREDICTED: DENN domain-containing protein 1A [Danio rerio]
Locus_1_Transcript_168408/226691_Confidence_1.000_Length_424	424	NOG239260	S	XP_001337392	PREDICTED: hypothetical protein LOC796972 [Danio rerio]	gi|125851286|ref|XP_001337392.1|PREDICTED: hypothetical protein LOC796972 [Danio rerio]
Locus_1_Transcript_192157/226691_Confidence_1.000_Length_1217	1217	veNOG08037	Q	XP_696263	solute carrier organic anion transporter family member 4a1	gi|125851605|ref|XP_696263.2|PREDICTED: solute carrier organic anion transporter family member 4A1 [Danio rerio]
Locus_8537_Transcript_1/1_Confidence_1.000_Length_3324	3324	veNOG06598	O	XP_001343517	sentrin-specific protease 1	gi|125852188|ref|XP_001343517.1|PREDICTED: sentrin-specific protease 1 [Danio rerio]
Locus_1_Transcript_195346/226691_Confidence_1.000_Length_1014	1014	veNOG01936	U	AAI29157	importin 9	gi|125858048|gb|AAI29157.1|Importin 9 [Danio rerio] >gi|148725825|emb|CAN88007.1| importin 9 [Danio rerio]
Locus_15614_Transcript_1/1_Confidence_1.000_Length_426	426	veNOG10698	K	AAI29511	tankyrase-1 isoform 2	gi|125858890|gb|AAI29511.1|LOC733328 protein [Xenopus laevis]
Locus_1_Transcript_140863/226691_Confidence_1.000_Length_1670	1670	veNOG00754	K	ABN58794	nf-kappa-b 1 p105 subunit	gi|125968525|gb|ABN58794.1|NF-kappa-B 1 p105 subunit [Siniperca chuatsi]
Locus_5458_Transcript_2/2_Confidence_0.667_Length_1077	1077	veNOG00502	T	NP_001075100	rho guanine nucleotide exchange factor 1	gi|125995396|ref|NP_001075100.1|Rho guanine nucleotide exchange factor (GEF) 1a [Danio rerio] >gi|124481582|gb|AAI33080.1| Rho guanine nucleotide exchange factor (GEF) 1 [Danio rerio] >gi|148726360|emb|CAN88382.1| rho guanine nucleotide exchange factor (GEF) 1 [Danio rerio]
Locus_20393_Transcript_1/1_Confidence_1.000_Length_928	928	veNOG11094	T	NP_001075160	endophilin-a3 isoform 2	gi|126157457|ref|NP_001075160.1|endophilin-A3 [Danio rerio] >gi|120537849|gb|AAI29423.1| Zgc:158742 [Danio rerio] >gi|182891374|gb|AAI64395.1| Zgc:158742 protein [Danio rerio]
Locus_1_Transcript_137230/226691_Confidence_1.000_Length_1556	1556	veNOG15223;veNOG18239	S	AAG60684	retrotransposable element tf2 155 kda protein type 1-like	gi|12620394|gb|AAG60684.1|AF316578_1gag-protease [Takifugu rubripes]
Locus_11677_Transcript_1/1_Confidence_1.000_Length_1986	1986	veNOG02518	T	XP_001375001	death-associated protein kinase 2	gi|126277344|ref|XP_001375001.1|PREDICTED: death-associated protein kinase 2-like [Monodelphis domestica]
Locus_2991_Transcript_2/2_Confidence_0.667_Length_1499	1499	veNOG01246	JT	XP_001370431	protein smaug homolog 1 isoform 2	gi|126282748|ref|XP_001370431.1|PREDICTED: protein Smaug homolog 1 isoform 2 [Monodelphis domestica]
Locus_1_Transcript_155705/226691_Confidence_1.000_Length_210	210	veNOG10931	U	XP_001365291	syntaxin-binding protein 1-like	gi|126297630|ref|XP_001365291.1|PREDICTED: syntaxin-binding protein 1-like [Monodelphis domestica]
Locus_40774_Transcript_1/1_Confidence_1.000_Length_251	251	veNOG12785;veNOG20490	K	XP_001377040	tbp-associated factor 4	gi|126303108|ref|XP_001377040.1|PREDICTED: transcription initiation factor TFIID subunit 4-like [Monodelphis domestica]
Locus_10192_Transcript_1/1_Confidence_1.000_Length_545	545	veNOG07762;veNOG11486	T	XP_001382094	complement component c1q receptor	gi|126304283|ref|XP_001382094.1|PREDICTED: complement component C1q receptor [Monodelphis domestica]
Locus_1_Transcript_159530/226691_Confidence_1.000_Length_1000	1000	veNOG12446	A	XP_001362686	atp-dependent rna helicase dhx57	gi|126304534|ref|XP_001362686.1|PREDICTED: putative ATP-dependent RNA helicase DHX57 [Monodelphis domestica]
Locus_21252_Transcript_1/1_Confidence_1.000_Length_497	497	veNOG04160	S	XP_001362603	vacuole membrane protein 1-like	gi|126307422|ref|XP_001362603.1|PREDICTED: vacuole membrane protein 1-like [Monodelphis domestica]
Locus_1_Transcript_168492/226691_Confidence_1.000_Length_419	419	veNOG05293	UY	XP_001366856	importin subunit beta-1	gi|126308210|ref|XP_001366856.1|PREDICTED: importin subunit beta-1 [Monodelphis domestica]
Locus_2395_Transcript_1/3_Confidence_0.778_Length_1607	1607	veNOG12462	U	XP_001367146	ap-4 complex subunit mu-1	gi|126309317|ref|XP_001367146.1|PREDICTED: AP-4 complex subunit mu-1 [Monodelphis domestica]
Locus_22438_Transcript_1/1_Confidence_1.000_Length_224	224	veNOG13749	T	XP_001367342	serine threonine-protein kinase mak isoform 1	gi|126321996|ref|XP_001367342.1|PREDICTED: serine/threonine-protein kinase MAK isoform 1 [Monodelphis domestica]
Locus_1_Transcript_158851/226691_Confidence_1.000_Length_258	258	veNOG12553	A	XP_001380443	pescadillo homolog	gi|126324981|ref|XP_001380443.1|PREDICTED: pescadillo homolog [Monodelphis domestica]
Locus_8078_Transcript_4/5_Confidence_0.364_Length_1279	1279	veNOG10732	U	XP_001364357	loc443606 protein	gi|126331929|ref|XP_001364357.1|PREDICTED: syntaxin-18-like [Monodelphis domestica]
Locus_1_Transcript_174583/226691_Confidence_1.000_Length_1823	1823	veNOG10077	TZ	XP_001365004	alpha-adducin isoform 2	gi|126331971|ref|XP_001365004.1|PREDICTED: alpha-adducin isoform 2 [Monodelphis domestica]
Locus_32769_Transcript_1/1_Confidence_1.000_Length_1034	1034	veNOG07091	S	XP_001366767	tetraspanin- partial	gi|126340685|ref|XP_001366767.1|PREDICTED: tetraspanin-33-like [Monodelphis domestica]
Locus_1_Transcript_155821/226691_Confidence_1.000_Length_202	202	veNOG03461	T	XP_001368600	PREDICTED: sorcin-like [Monodelphis domestica]	gi|126341318|ref|XP_001368600.1|PREDICTED: sorcin-like [Monodelphis domestica]
Locus_4140_Transcript_1/2_Confidence_0.800_Length_3595	3595	veNOG09093	F	XP_001363331	epn3_human ame: full=epsin-3 ame: full=eps-15-interacting protein 3	gi|126343198|ref|XP_001363331.1|PREDICTED: epsin-3 [Monodelphis domestica]
Locus_33737_Transcript_1/1_Confidence_1.000_Length_216	216	veNOG07922	S	CAC27520	alpha-2-HS-glycoprotein [Platichthys flesus]	gi|12641725|emb|CAC27520.1|alpha-2-HS-glycoprotein [Platichthys flesus]
Locus_18552_Transcript_1/1_Confidence_1.000_Length_351	351	veNOG12749	Z	AAH00280	nonmuscle myosin heavy chain	gi|12653033|gb|AAH00280.1|MYH10 protein [Homo sapiens]
Locus_1_Transcript_120410/226691_Confidence_1.000_Length_1025	1025	veNOG12387;veNOG14453	T	CAM47015	b2 bradykinin receptor-like	gi|126540817|emb|CAM47015.1|novel protein similar to bradykinin receptor B2 (bdkrb2) [Danio rerio]
Locus_29543_Transcript_1/1_Confidence_1.000_Length_488	488	veNOG01598	L	CAM46996	dna polymerase delta catalytic subunit	gi|126540825|emb|CAM46996.1|polymerase (DNA directed), delta 1, catalytic subunit [Danio rerio]
Locus_1_Transcript_150846/226691_Confidence_1.000_Length_258	258	veNOG13194	P	CAF34419	solute carrier family 31 (copper transporters) 1	gi|126567344|emb|CAF34419.3|solute carrier family 31 (copper transporters),member 1 [Sparus aurata]
Locus_21099_Transcript_1/1_Confidence_1.000_Length_300	300	veNOG15120	K	AAI34080	histone-lysine n-methyltransferase setd1b	gi|126631600|gb|AAI34080.1|Setd1ba protein [Danio rerio]
Locus_20784_Transcript_1/1_Confidence_1.000_Length_643	643	veNOG06289	T	AAI34133	diacylglycerol zeta	gi|126631632|gb|AAI34133.1|DGKI protein [Danio rerio]
Locus_17680_Transcript_1/1_Confidence_1.000_Length_983	983	opiNOG21023	L	AAI34162	zgc:162945 protein	gi|126631710|gb|AAI34162.1|Zgc:162945 protein [Danio rerio]
Locus_1_Transcript_168034/226691_Confidence_1.000_Length_452	452	veNOG06190;veNOG15798	K	AAI33858	lrrfip1a protein	gi|126632085|gb|AAI33858.1|Lrrfip1a protein [Danio rerio]
Locus_1_Transcript_150806/226691_Confidence_1.000_Length_662	662	veNOG04058	E	CAM56314	cndp dipeptidase 2 (metallopeptidase m20 family)	gi|126632452|emb|CAM56314.1|CNDP dipeptidase 2 (metallopeptidase M20 family) [Danio rerio]
Locus_1_Transcript_70400/226691_Confidence_1.000_Length_842	842	veNOG03681	S	CAM56411	novel tetraspanin family protein	gi|126632517|emb|CAM56411.1|novel tetraspanin family protein [Danio rerio]
Locus_1_Transcript_163549/226691_Confidence_1.000_Length_315	315	veNOG07092	J	CAM56332	novel protein vertebrate valyl-trna synthetase 2-like	gi|126632628|emb|CAM56332.1|novel protein similar to vertebrate valyl-tRNA synthetase 2-like (VARS2L) [Danio rerio]
Locus_3746_Transcript_3/3_Confidence_0.750_Length_2926	2926	veNOG00126;veNOG10914	N	CAM56717	novel protein	gi|126632719|emb|CAM56717.1|novel protein [Danio rerio]
Locus_1_Transcript_187896/226691_Confidence_1.000_Length_268	268	veNOG14826	A	CAM56405	pre-mrna-splicing factor 18	gi|126632818|emb|CAM56405.1|novel protein similar to vertebrate PRP18 pre-mRNA processing factor 18 homolog (yeast) (PRPF18) [Danio rerio]
Locus_55955_Transcript_1/1_Confidence_1.000_Length_222	222	COG0005	F	ZP_01734359	inosine guanosine and xanthosine phosphorylase	gi|126663361|ref|ZP_01734359.1|purine nucleoside phosphorylase [Flavobacteria bacterium BAL38] >gi|126625019|gb|EAZ95709.1| purine nucleoside phosphorylase [Flavobacteria bacterium BAL38]
Locus_1_Transcript_214523/226691_Confidence_1.000_Length_221	221	veNOG15102	K	ABO26716	hypoxia-inducible factor 1 alpha	gi|126697518|gb|ABO26716.1|hypoxia-inducible factor 1 alpha [Gymnocephalus cernuus]
Locus_1_Transcript_214520/226691_Confidence_1.000_Length_275	275	veNOG15102	K	ABO26717	hypoxia-inducible factor 1 alpha	gi|126697520|gb|ABO26717.1|hypoxia-inducible factor 1 alpha [Perca fluviatilis]
Locus_1_Transcript_214524/226691_Confidence_1.000_Length_390	390	veNOG15102	K	ABO26720	hypoxia-inducible factor 1 alpha	gi|126697526|gb|ABO26720.1|hypoxia-inducible factor 1 alpha [Platichthys flesus]
Locus_39040_Transcript_1/1_Confidence_1.000_Length_254	254	firmNOG00085	C	YP_001086586	subunit of oxidoreductase	gi|126697689|ref|YP_001086586.1|ferredoxin/flavodoxin oxidoreductase subunit beta [Clostridium difficile 630] >gi|254973776|ref|ZP_05270248.1| putative subunit of oxidoreductase [Clostridium difficile QCD-66c26] >gi|255091166|ref|ZP_05320644.1| putative subunit of oxidoreductase [Clostridium difficile CIP 107932] >gi|255099277|ref|ZP_05328254.1| putative subunit of oxidoreductase [Clostridium dif…
Locus_24370_Transcript_1/1_Confidence_1.000_Length_314	314	firmNOG04234	L	YP_001090070	dna polymerase delta subunit	gi|126701173|ref|YP_001090070.1|DNA polymerase III subunit delta' [Clostridium difficile 630] >gi|254977173|ref|ZP_05273645.1| putative DNA polymerase III, delta' subunit [Clostridium difficile QCD-66c26] >gi|255094503|ref|ZP_05323981.1| putative DNA polymerase III, delta' subunit [Clostridium difficile CIP 107932] >gi|255102759|ref|ZP_05331736.1| putative DNA polymerase III, delta' subunit [Clos…
Locus_1_Transcript_208632/226691_Confidence_1.000_Length_332	332	veNOG14869	K	P01104	myb_avimb ame: full=transforming protein myb	gi|127590|sp|P01104.2|MYB_AVIMBRecName: Full=Transforming protein Myb >gi|9864803|gb|AAB31930.2| v-myb product [Avian myeloblastosis virus]
Locus_48220_Transcript_1/1_Confidence_1.000_Length_251	251	veNOG00995;veNOG08917	K	AAH66601	enhanced at puberty protein 1	gi|127799335|gb|AAH66601.3|Zgc:73290 [Danio rerio]
Locus_31391_Transcript_1/1_Confidence_1.000_Length_581	581	veNOG06358	T	BAB27919	teneurin-3- partial	gi|12848348|dbj|BAB27919.1|unnamed protein product [Mus musculus]
Locus_10490_Transcript_1/3_Confidence_0.667_Length_2512	2512	veNOG05448	O	NP_001076296	e3 ubiquitin-protein ligase march5	gi|130488289|ref|NP_001076296.1|E3 ubiquitin-protein ligase MARCH5 [Danio rerio] >gi|126631990|gb|AAI34172.1| Zgc:162966 protein [Danio rerio] >gi|220678560|emb|CAX13539.1| novel protein similar to vertebrate membrane-associated ring finger (C3HC4) 5 (MARCH5, zgc:162966) [Danio rerio]
Locus_10910_Transcript_1/1_Confidence_1.000_Length_2422	2422	veNOG18545	S	NP_001076407	si:ch211- protein	gi|130498743|ref|NP_001076407.1|uncharacterized protein LOC100000125 [Danio rerio] >gi|94733857|emb|CAK04110.1| novel protein [Danio rerio]
Locus_1_Transcript_164741/226691_Confidence_1.000_Length_602	602	veNOG21694	V	ABO32254	bactericidal permeability-increasing protein	gi|130754039|gb|ABO32254.1|bactericidal/permeability-increasing protein [Larimichthys crocea]
Locus_1_Transcript_114156/226691_Confidence_1.000_Length_450	450	veNOG08927	S	NP_001076535	novel protein vertebrate ubiquitin associated protein 2-like	gi|131887280|ref|NP_001076535.1|ubiquitin-associated protein 2-like [Danio rerio] >gi|94734556|emb|CAK05372.1| novel protein similar to vertebrate ubiquitin associated protein 2-like (UBAP2L) [Danio rerio]
Locus_10582_Transcript_1/8_Confidence_0.652_Length_2838	2838	veNOG06807	K	NP_001076470	zinc finger protein 276	gi|131889197|ref|NP_001076470.1|zinc finger protein 276 [Danio rerio] >gi|124481872|gb|AAI33089.1| Zgc:158366 protein [Danio rerio]
Locus_644_Transcript_11/12_Confidence_0.667_Length_3198	3198	veNOG07661	Q	NP_001076504	cytochrome family subfamily polypeptide 24	gi|131889653|ref|NP_001076504.1|cytochrome P450, family 2, subfamily P, polypeptide 8 [Danio rerio] >gi|55251127|emb|CAH69017.1| novel protein similar to cytochrome P450, family 2, subfamily J [Danio rerio] >gi|190338017|gb|AAI62547.1| Cytochrome P450, family 2, subfamily J, polypeptide 23 [Danio rerio] >gi|190339336|gb|AAI62546.1| Cytochrome P450, family 2, subfamily J, polypeptide 23 [Danio rer…
Locus_1_Transcript_199408/226691_Confidence_1.000_Length_274	274	veNOG02466	O	NP_001076494	proprotein convertase subtilisin kexin type 7 precursor	gi|131889972|ref|NP_001076494.1|proprotein convertase subtilisin/kexin type 7 precursor [Danio rerio] >gi|124481621|gb|AAI33085.1| Zgc:158336 protein [Danio rerio]
Locus_50347_Transcript_1/1_Confidence_1.000_Length_246	246	veNOG03110;veNOG15213	Z	AAK17967	myosin heavy fast skeletal muscle- partial	gi|13274533|gb|AAK17967.1|AF329901_1myosin heavy chain [Clupea harengus]
Locus_1_Transcript_184357/226691_Confidence_1.000_Length_426	426	veNOG03974	F	CAC34383	bifunctional protein	gi|13277324|emb|CAC34383.1|bifunctional protein [Platichthys flesus]
Locus_57309_Transcript_1/1_Confidence_1.000_Length_218	218	meNOG16649;veNOG16489	S	CAA26919	unnamed protein product [Homo sapiens]	gi|1335199|emb|CAA26919.1|unnamed protein product [Homo sapiens]
Locus_10389_Transcript_1/1_Confidence_1.000_Length_1850	1850	veNOG11093	T	BAF49186	fibroblast growth factor receptor 1 iiic vt- isoform	gi|133740951|dbj|BAF49186.1|Fibroblast growth factor receptor 1 IIIb VT- isoform [Oryzias latipes]
Locus_35222_Transcript_1/1_Confidence_1.000_Length_251	251	firmNOG02986	V	YP_001096291	undecaprenyl pyrophosphate phosphatase	gi|133757055|ref|YP_001096291.1|undecaprenyl pyrophosphate phosphatase [Staphylococcus sp. 693-2] >gi|110084103|gb|ABG49257.1| hypothetical protein [Staphylococcus sp. 693-2]
Locus_11861_Transcript_1/1_Confidence_1.000_Length_404	404	veNOG12076	T	AAI15251	eph-like receptor tyrosine kinase rtk5	gi|133777492|gb|AAI15251.1|LOC100000756 protein [Danio rerio]
Locus_52054_Transcript_1/1_Confidence_1.000_Length_203	203	veNOG04959	Z	AAI34064	loc556935 protein	gi|133778682|gb|AAI34064.1|LOC556935 protein [Danio rerio]
Locus_25247_Transcript_1/1_Confidence_1.000_Length_479	479	veNOG07271	B	AAI35126	transducin-like enhancer of split 1 (e drosophila)	gi|134023687|gb|AAI35126.1|LOC100037863 protein [Xenopus (Silurana) tropicalis]
Locus_37001_Transcript_1/1_Confidence_1.000_Length_254	254	veNOG00743;veNOG09535	Z	AAI34976	si:ch211- protein	gi|134025002|gb|AAI34976.1|Si:ch211-203h15.1 protein [Danio rerio]
Locus_31677_Transcript_1/1_Confidence_1.000_Length_382	382	veNOG02188	T	AAI34869	sb:cb54 protein	gi|134025269|gb|AAI34869.1|Sb:cb54 protein [Danio rerio]
Locus_34537_Transcript_1/1_Confidence_1.000_Length_360	360	veNOG01684	T	AAI35061	arf-gap with sh3 ank repeat and ph domain-containing protein 2	gi|134025323|gb|AAI35061.1|Asap2a protein [Danio rerio]
Locus_1_Transcript_139666/226691_Confidence_1.000_Length_369	369	veNOG13209	O	Q6DG60	ube2z_danre ame: full=ubiquitin-conjugating enzyme e2 z ame: full=ubiquitin carrier protein z ame: full=ubiquitin-protein ligase z	gi|134035343|sp|Q6DG60.2|UBE2Z_DANRERecName: Full=Ubiquitin-conjugating enzyme E2 Z; AltName: Full=Ubiquitin carrier protein Z; AltName: Full=Ubiquitin-protein ligase Z
Locus_30400_Transcript_1/1_Confidence_1.000_Length_447	447	veNOG01158	E	NP_001077015	delta-1-pyrroline-5-carboxylate synthase-like	gi|134133294|ref|NP_001077015.1|aldehyde dehydrogenase 18A1 [Danio rerio] >gi|292619574|ref|XP_002664020.1| PREDICTED: delta-1-pyrroline-5-carboxylate synthase-like [Danio rerio] >gi|134024926|gb|AAI35034.1| Aldh18a1 protein [Danio rerio]
Locus_28877_Transcript_1/1_Confidence_1.000_Length_331	331	veNOG11236	T	AAB02007	protein tyrosine phosphatase partial	gi|1354859|gb|AAB02007.1|protein tyrosine phosphatase delta, partial [Rattus norvegicus]
Locus_42065_Transcript_1/1_Confidence_1.000_Length_222	222	veNOG07169	Z	P02556	tbb_lytpi ame: full=tubulin beta chain ame: full=beta-tubulin	gi|135487|sp|P02556.1|TBB_LYTPIRecName: Full=Tubulin beta chain; AltName: Full=Beta-tubulin >gi|1162988|gb|AAA85475.1| beta-3 tubulin, partial [Lytechinus pictus]
Locus_11010_Transcript_1/1_Confidence_1.000_Length_2076	2076	veNOG22319	K	BAB40972	ccaat enhancer binding protein epsilon	gi|13603404|dbj|BAB40972.1|CCAAT/Enhancer binding protein epsilon [Paralichthys olivaceus]
Locus_18277_Transcript_1/1_Confidence_1.000_Length_298	298	veNOG17224	S	BAB41204	immunoglobulin mu heavy chain	gi|13699173|dbj|BAB41204.1|immunoglobulin D [Paralichthys olivaceus]
Locus_44673_Transcript_1/1_Confidence_1.000_Length_330	330	veNOG01756	T	AAK38702	activin receptor type-2a-like	gi|13752516|gb|AAK38702.1|AF359586_1activin A receptor type II, partial [Oryzias latipes]
Locus_31769_Transcript_1/1_Confidence_1.000_Length_428	428	veNOG03299	R	BAF52621	prostaglandin g h synthase 1-like	gi|139005800|dbj|BAF52621.1|cyclooxygenase-1 [Micropogonias undulatus]
Locus_1_Transcript_128406/226691_Confidence_1.000_Length_246	246	cyaNOG00308;cyaNOG08470	J	ZP_01771047	Hypothetical protein COLAER_00018 [Collinsella aerofaciens ATCC 25986]	gi|139436887|ref|ZP_01771047.1|Hypothetical protein COLAER_00018 [Collinsella aerofaciens ATCC 25986] >gi|133776534|gb|EBA40354.1| Hypothetical protein COLAER_00018 [Collinsella aerofaciens ATCC 25986]
Locus_14570_Transcript_1/1_Confidence_1.000_Length_359	359	eurNOG00679;firmNOG02487	P	ZP_01771079	abc atp-binding protein	gi|139436919|ref|ZP_01771079.1|Hypothetical protein COLAER_00050 [Collinsella aerofaciens ATCC 25986] >gi|133776566|gb|EBA40386.1| ABC transporter, ATP-binding protein [Collinsella aerofaciens ATCC 25986]
Locus_24575_Transcript_1/1_Confidence_1.000_Length_322	322	firmNOG00312	G	ZP_01771158	glycosyl hydrolase family 32	gi|139436998|ref|ZP_01771158.1|Hypothetical protein COLAER_00132 [Collinsella aerofaciens ATCC 25986] >gi|133776645|gb|EBA40465.1| glycosyl hydrolase family 32 [Collinsella aerofaciens ATCC 25986]
Locus_33879_Transcript_1/1_Confidence_1.000_Length_225	225	firmNOG01390	H	ZP_01771268	thiamine biosynthesis protein	gi|139437108|ref|ZP_01771268.1|Hypothetical protein COLAER_00247 [Collinsella aerofaciens ATCC 25986] >gi|133776755|gb|EBA40575.1| thiamine biosynthesis protein ThiC [Collinsella aerofaciens ATCC 25986]
Locus_25090_Transcript_1/1_Confidence_1.000_Length_458	458	firmNOG01036;proNOG02307	C	ZP_01771395	acetate kinase	gi|139437235|ref|ZP_01771395.1|Hypothetical protein COLAER_00374 [Collinsella aerofaciens ATCC 25986] >gi|133776882|gb|EBA40702.1| acetate kinase [Collinsella aerofaciens ATCC 25986]
Locus_23824_Transcript_1/1_Confidence_1.000_Length_277	277	COG0436;firmNOG10678	E	ZP_01771583	bifunctional hth-domain containing protein aminotransferase	gi|139438030|ref|ZP_01771583.1|Hypothetical protein COLAER_00570 [Collinsella aerofaciens ATCC 25986] >gi|133776227|gb|EBA40047.1| aminotransferase, class I/II [Collinsella aerofaciens ATCC 25986]
Locus_40507_Transcript_1/1_Confidence_1.000_Length_342	342	cyaNOG00088;proNOG05147	J	ZP_01772041	rna group 3	gi|139438525|ref|ZP_01772041.1|Hypothetical protein COLAER_01034 [Collinsella aerofaciens ATCC 25986] >gi|133776064|gb|EBA39884.1| RNA methyltransferase, TrmH family, group 3 [Collinsella aerofaciens ATCC 25986]
Locus_33539_Transcript_1/1_Confidence_1.000_Length_361	361	firmNOG00759	F	ZP_01772118	chlorohydrolase aminohydrolase	gi|139438602|ref|ZP_01772118.1|Hypothetical protein COLAER_01116 [Collinsella aerofaciens ATCC 25986] >gi|133776141|gb|EBA39961.1| putative selenium metabolism protein SsnA [Collinsella aerofaciens ATCC 25986]
Locus_16304_Transcript_1/1_Confidence_1.000_Length_365	365	COG1914;firmNOG01293	P	ZP_01772389	natural resistance-associated macrophage protein	gi|139438929|ref|ZP_01772389.1|Hypothetical protein COLAER_01395 [Collinsella aerofaciens ATCC 25986] >gi|133775640|gb|EBA39460.1| metal ion transporter, metal ion (Mn2+/Fe2+) transporter (Nramp) family [Collinsella aerofaciens ATCC 25986]
Locus_38513_Transcript_1/1_Confidence_1.000_Length_431	431	firmNOG00469	H	ZP_01772452	methenyltetrahydrofolate cyclohydrolase -methylenetetrahydrofolate dehydrogenase (nadp+)	gi|139438992|ref|ZP_01772452.1|Hypothetical protein COLAER_01458 [Collinsella aerofaciens ATCC 25986] >gi|133775703|gb|EBA39523.1| tetrahydrofolate dehydrogenase/cyclohydrolase, NAD(P)-binding domain protein [Collinsella aerofaciens ATCC 25986]
Locus_30686_Transcript_1/3_Confidence_0.600_Length_250	250	firmNOG01265;proNOG01090	C	ZP_01772530	phosphoenolpyruvate carboxykinase	gi|139439078|ref|ZP_01772530.1|Hypothetical protein COLAER_01536 [Collinsella aerofaciens ATCC 25986] >gi|133775425|gb|EBA39245.1| phosphoenolpyruvate carboxykinase (ATP) [Collinsella aerofaciens ATCC 25986]
Locus_34380_Transcript_1/1_Confidence_1.000_Length_222	222	COG3158;firmNOG01551	P	ZP_01772713	potassium transporter	gi|139439271|ref|ZP_01772713.1|Hypothetical protein COLAER_01729 [Collinsella aerofaciens ATCC 25986] >gi|133775295|gb|EBA39115.1| potassium transporter [Collinsella aerofaciens ATCC 25986]
Locus_30790_Transcript_1/1_Confidence_1.000_Length_275	275	NOG12793	S	ZP_01772983	rok family protein	gi|139439551|ref|ZP_01772983.1|Hypothetical protein COLAER_02010 [Collinsella aerofaciens ATCC 25986] >gi|133775104|gb|EBA38924.1| ROK family protein [Collinsella aerofaciens ATCC 25986]
Locus_26990_Transcript_1/1_Confidence_1.000_Length_294	294	firmNOG00268;proNOG00767	I	ZP_01773155	di- -cis-decaprenylcistransferase	gi|139439764|ref|ZP_01773155.1|Hypothetical protein COLAER_02186 [Collinsella aerofaciens ATCC 25986] >gi|133774914|gb|EBA38734.1| di-trans,poly-cis-decaprenylcistransferase [Collinsella aerofaciens ATCC 25986]
Locus_30765_Transcript_1/1_Confidence_1.000_Length_281	281	firmNOG00318	L	ZP_01773215	dna gyrase	gi|139439850|ref|ZP_01773215.1|Hypothetical protein COLAER_02249 [Collinsella aerofaciens ATCC 25986] >gi|133774778|gb|EBA38598.1| DNA gyrase C-terminal domain, beta-propeller [Collinsella aerofaciens ATCC 25986]
Locus_34327_Transcript_1/1_Confidence_1.000_Length_316	316	COG0642;proNOG11422	T	ZP_01773243	atpase histidine kinase dna gyrase b hsp90 domain protein	gi|139439878|ref|ZP_01773243.1|Hypothetical protein COLAER_02278 [Collinsella aerofaciens ATCC 25986] >gi|133774806|gb|EBA38626.1| ATPase/histidine kinase/DNA gyrase B/HSP90 domain protein [Collinsella aerofaciens ATCC 25986]
Locus_65869_Transcript_1/1_Confidence_1.000_Length_239	239	veNOG02477	Z	AAB03192	kinesin-like protein kif1a-like	gi|1399022|gb|AAB03192.1|FKIF8, partial [Morone saxatilis]
Locus_17110_Transcript_1/1_Confidence_1.000_Length_1410	1410	veNOG12513	T	NP_001077304	vascular cell adhesion protein 1 precursor	gi|139948840|ref|NP_001077304.1|vascular cell adhesion protein 1 precursor [Danio rerio] >gi|134054340|emb|CAM73164.1| zgc:158875 [Danio rerio]
Locus_1_Transcript_214495/226691_Confidence_1.000_Length_239	239	veNOG12440	C	BAB47389	mitochondrial atp synthase alpha-subunit	gi|14009437|dbj|BAB47389.1|mitochondrial ATP synthase alpha-subunit [Cyprinus carpio]
Locus_26738_Transcript_1/1_Confidence_1.000_Length_401	401	veNOG05001	S	BAB47507	kiaa1878 protein	gi|14017973|dbj|BAB47507.1|KIAA1878 protein [Homo sapiens]
Locus_22042_Transcript_1/1_Confidence_1.000_Length_207	207	proNOG07496	L	P19778	integrase core domain protein	gi|140810|sp|P19778.1|YI23_ECOLXRecName: Full=Insertion element IS2 uncharacterized 11.1 kDa protein; AltName: Full=ORF3 >gi|581094|emb|CAA23540.1| unnamed protein product [Escherichia coli]
Locus_11551_Transcript_1/1_Confidence_1.000_Length_342	342	veNOG07953	P	AAK55441	sodium channel 5	gi|14165232|gb|AAK55441.1|Nav1.6b [Sternopygus macrurus]
Locus_2754_Transcript_1/1_Confidence_1.000_Length_597	597	veNOG00095	S	AAI39613	zgc:162698 protein	gi|141795319|gb|AAI39613.1|Zgc:162698 protein [Danio rerio]
Locus_1_Transcript_185122/226691_Confidence_1.000_Length_207	207	veNOG03066	T	AAI35014	loc557176 protein	gi|141795597|gb|AAI35014.1|LOC557176 protein [Danio rerio]
Locus_1407_Transcript_7/8_Confidence_0.600_Length_1698	1698	veNOG04106	K	NP_116147	phd finger protein 5a	gi|14249398|ref|NP_116147.1|PHD finger-like domain-containing protein 5A [Homo sapiens] >gi|20302071|ref|NP_620243.1| PHD finger-like domain-containing protein 5A [Rattus norvegicus] >gi|24415990|ref|NP_081013.1| PHD finger-like domain-containing protein 5A [Mus musculus] >gi|27545283|ref|NP_775373.1| PHD finger-like domain-containing protein 5A [Danio rerio] >gi|134085850|ref|NP_001076851.1| PHD…
Locus_22355_Transcript_1/2_Confidence_0.875_Length_387	387	veNOG15988	S	BAB59073	immunoglobulin light chain precursor	gi|14289211|dbj|BAB59073.1|immunoglobulin light chain precursor [Seriola quinqueradiata]
Locus_44518_Transcript_1/1_Confidence_1.000_Length_224	224	veNOG12440	C	AAG24489	atp synthase alpha subunit	gi|14318447|gb|AAG24489.2|ATP synthase alpha subunit [Aratinga mitrata]
Locus_1_Transcript_180564/226691_Confidence_1.000_Length_288	288	veNOG00277;veNOG11858	P	BAB60722	-atpase alpha subunit 3	gi|14349292|dbj|BAB60722.1|Na,K-ATPase alpha subunit 3 [Carassius auratus]
Locus_52998_Transcript_1/1_Confidence_1.000_Length_265	265	veNOG11074	O	AAH09271	ubiquitin protein ligase e3a	gi|14424503|gb|AAH09271.1|UBE3A protein [Homo sapiens] >gi|325464523|gb|ADZ16032.1| ubiquitin protein ligase E3A [synthetic construct] >gi|343961953|dbj|BAK62564.1| ubiquitin-protein ligase E3A [Pan troglodytes]
Locus_1_Transcript_186340/226691_Confidence_1.000_Length_210	210	veNOG04114	T	BAB60868	immunoglobulin m	gi|14475599|dbj|BAB60868.1|immunoglobulin M [Paralichthys olivaceus]
Locus_3872_Transcript_4/5_Confidence_0.533_Length_1953	1953	veNOG01849	R	ABP04247	follistatin [Paralichthys olivaceus]	gi|144954340|gb|ABP04247.1|follistatin [Paralichthys olivaceus]
Locus_1_Transcript_211643/226691_Confidence_1.000_Length_477	477	veNOG07498	K	ABP35582	c-rel protein	gi|145105370|gb|ABP35582.1|c-Rel protein [Epinephelus coioides]
Locus_1_Transcript_211640/226691_Confidence_1.000_Length_888	888	veNOG07498	K	ABP35927	c-rel protein	gi|145203019|gb|ABP35927.1|c-rel [Siniperca chuatsi]
Locus_1_Transcript_108316/226691_Confidence_1.000_Length_285	285	veNOG00754	K	ABP35928	nf-kappab 2	gi|145203021|gb|ABP35928.1|NF-kappaB 2 [Siniperca chuatsi]
Locus_27706_Transcript_1/1_Confidence_1.000_Length_268	268	veNOG05536	K	ABP62962	thyroid hormone receptor beta	gi|145315399|gb|ABP62962.1|thyroid hormone receptor beta protein [Epinephelus coioides]
Locus_1250_Transcript_4/11_Confidence_0.730_Length_3304	3304	veNOG06052	K	ABP65284	ugly duckling	gi|145386844|gb|ABP65284.1|ugly duckling [Danio rerio]
Locus_9614_Transcript_1/1_Confidence_1.000_Length_918	918	KOG1808;proNOG55562	R	XP_001427121	pollen-specific leucine-rich repeat extensin-like protein 1	gi|145482197|ref|XP_001427121.1|hypothetical protein [Paramecium tetraurelia strain d4-2] >gi|124394200|emb|CAK59723.1| unnamed protein product [Paramecium tetraurelia]
Locus_13236_Transcript_1/1_Confidence_1.000_Length_509	509	veNOG16264	B	AAK66965	histone h2a-like	gi|14549635|gb|AAK66965.1|AF255739_1replication-dependent histone H2A [Bufo gargarizans]
Locus_1_Transcript_77623/226691_Confidence_1.000_Length_699	699	opiNOG07755;veNOG05011	L	XP_001440076	smc6 protein	gi|145508253|ref|XP_001440076.1|hypothetical protein [Paramecium tetraurelia strain d4-2] >gi|124407282|emb|CAK72679.1| unnamed protein product [Paramecium tetraurelia]
Locus_63130_Transcript_1/1_Confidence_1.000_Length_230	230	gproNOG12288;NOG06444;proNOG33224	M	ZP_01791068	udp-gal--lipooligosaccharide galactosyltransferase	gi|145635366|ref|ZP_01791068.1|UDP-Gal--lipooligosaccharide galactosyltransferase [Haemophilus influenzae PittAA] >gi|145267372|gb|EDK07374.1| UDP-Gal--lipooligosaccharide galactosyltransferase [Haemophilus influenzae PittAA]
Locus_1_Transcript_202003/226691_Confidence_1.000_Length_301	301	veNOG00683	C	AAK69765	malate cytoplasmic	gi|14583129|gb|AAK69765.1|AF390559_1cytosolic malate dehydrogenase thermostable form [Sphyraena idiastes]
Locus_6611_Transcript_1/2_Confidence_0.750_Length_1525	1525	veNOG00683	C	AAK69766	af390560_1cytosolic malate dehydrogenase thermolabile form	gi|14583131|gb|AAK69766.1|AF390560_1cytosolic malate dehydrogenase thermolabile form [Sphyraena idiastes]
Locus_1_Transcript_161244/226691_Confidence_1.000_Length_285	285	veNOG11664	C	AAK69767	malate mitochondrial precursor	gi|14583133|gb|AAK69767.1|AF390561_1malate dehydrogenase [Sphyraena idiastes]
Locus_20259_Transcript_1/1_Confidence_1.000_Length_423	423	opiNOG01350;veNOG08211	P	ABP98939	voltage-gated sodium channel type iv alpha subunit	gi|145933723|gb|ABP98939.1|voltage-gated sodium channel alpha type V [Oncorhynchus mykiss]
Locus_27299_Transcript_1/1_Confidence_1.000_Length_807	807	veNOG10424	S	ABP99036	transmembrane 4 l6 family member 4-like	gi|145967358|gb|ABP99036.1|transmembrane 4 L6 family member 4 [Paralichthys olivaceus]
Locus_56942_Transcript_1/1_Confidence_1.000_Length_528	528	veNOG17746	S	ABQ01988	reverse transcriptase-like protein	gi|146147385|gb|ABQ01988.1|reverse transcriptase-like protein [Salmo salar] >gi|148362149|gb|ABQ59672.1| reverse transcriptase-like protein [Salmo salar] >gi|260182170|gb|ACX35599.1| reverse transcriptase-like protein [Salmo salar]
Locus_3147_Transcript_4/5_Confidence_0.231_Length_1647	1647	veNOG13903	Q	ABQ08579	cytochrome p450 26b1	gi|146160700|gb|ABQ08579.1|cytochrome P450 26B1 [Oryzias latipes]
Locus_60072_Transcript_1/1_Confidence_1.000_Length_237	237	veNOG20615	R	XP_001028091	dhhc zinc finger domain containing protein	gi|146184254|ref|XP_001028091.2|DHHC zinc finger domain containing protein [Tetrahymena thermophila] >gi|146143317|gb|EAS07849.2| DHHC zinc finger domain containing protein [Tetrahymena thermophila SB210]
Locus_11841_Transcript_2/3_Confidence_0.600_Length_1745	1745	veNOG03734	K	AAI39876	mbd1 protein	gi|146187002|gb|AAI39876.1|Mbd1 protein [Danio rerio]
Locus_1_Transcript_87010/226691_Confidence_1.000_Length_231	231	opiNOG11876;veNOG14523	J	CAM91786	ribosomal protein l18	gi|146189569|emb|CAM91786.1|hypothetical protein [Platynereis dumerilii]
Locus_390_Transcript_14/16_Confidence_0.684_Length_2410	2410	veNOG04008;veNOG14766	T	BAF58121	interleukin-31 receptor a precursor	gi|146272308|dbj|BAF58121.1|glycoprotein 130 homologue [Paralichthys olivaceus]
Locus_62232_Transcript_1/1_Confidence_1.000_Length_251	251	proNOG02005;proNOG02980;proNOG57333	M	YP_001171935	glycosyltransferase	gi|146281782|ref|YP_001171935.1|hypothetical protein PST_1402 [Pseudomonas stutzeri A1501] >gi|145569987|gb|ABP79093.1| conserved hypothetical protein [Pseudomonas stutzeri A1501]
Locus_39840_Transcript_1/1_Confidence_1.000_Length_240	240	proNOG00194	C	YP_001185649	cytochrome-c oxidase	gi|146305184|ref|YP_001185649.1|cytochrome-c oxidase [Pseudomonas mendocina ymp] >gi|421502879|ref|ZP_15949831.1| cytochrome-c oxidase [Pseudomonas mendocina DLHK] >gi|145573385|gb|ABP82917.1| Cytochrome-c oxidase [Pseudomonas mendocina ymp] >gi|400346336|gb|EJO94694.1| cytochrome-c oxidase [Pseudomonas mendocina DLHK]
Locus_68454_Transcript_1/1_Confidence_1.000_Length_291	291	opiNOG00662;veNOG02780;veNOG21261	C	ABQ22445	mitochondrial isocitrate dehydrogenase precursor-like protein	gi|146331878|gb|ABQ22445.1|mitochondrial isocitrate dehydrogenase (NADP) precursor-like protein [Callithrix jacchus] >gi|146332827|gb|ABQ22919.1| mitochondrial isocitrate dehydrogenase (NADP) precursor-like protein [Callithrix jacchus]
Locus_9767_Transcript_6/6_Confidence_0.773_Length_3396	3396	veNOG14525	T	ABQ28700	cytokine-inducible sh2-containing protein	gi|146400003|gb|ABQ28700.1|cytokine-inducible SH2-containing protein [Gasterosteus aculeatus]
Locus_1_Transcript_100364/226691_Confidence_1.000_Length_1492	1492	veNOG03373	R	ABQ41317	fibrinogen beta chain precursor	gi|146447341|gb|ABQ41317.1|fibrinogen beta chain precursor [Paralichthys olivaceus]
Locus_1_Transcript_159198/226691_Confidence_1.000_Length_637	637	veNOG11018	B	ABQ42582	p53 tumor supressor protein	gi|146738012|gb|ABQ42582.1|p53 tumor supressor protein [Paralichthys olivaceus]
Locus_19502_Transcript_1/1_Confidence_1.000_Length_849	849	veNOG03281	K	ABQ44493	retinoic acid receptor alpha	gi|146760610|gb|ABQ44493.1|retinoic acid receptor alpha 1 [Oryzias latipes]
Locus_66950_Transcript_1/1_Confidence_1.000_Length_240	240	veNOG04447	J	NP_001080786	cysteinyl-trna cytoplasmic	gi|147899657|ref|NP_001080786.1|cysteine--tRNA ligase, cytoplasmic [Xenopus laevis] >gi|82241490|sp|Q7ZWR2.1|SYCC_XENLA RecName: Full=Cysteine--tRNA ligase, cytoplasmic; AltName: Full=Cysteinyl-tRNA synthetase; Short=CysRS >gi|28436794|gb|AAH46746.1| Cars-prov protein [Xenopus laevis]
Locus_43401_Transcript_1/1_Confidence_1.000_Length_226	226	veNOG15454	A	NP_001082936	zgc:158828 protein	gi|147900003|ref|NP_001082936.1|uncharacterized protein LOC100037310 [Danio rerio] >gi|125858081|gb|AAI29478.1| Zgc:158828 protein [Danio rerio]
Locus_61608_Transcript_1/1_Confidence_1.000_Length_242	242	veNOG09813	R	NP_001082964	monoacylglycerol lipase abhd6	gi|147900021|ref|NP_001082964.1|abhydrolase domain containing 6b [Danio rerio] >gi|126631985|gb|AAI34131.1| Zgc:162889 protein [Danio rerio]
Locus_6820_Transcript_1/1_Confidence_1.000_Length_1187	1187	opiNOG17764;veNOG00313	S	NP_001088725	loc495989 protein	gi|147900981|ref|NP_001088725.1|uncharacterized protein LOC495989 [Xenopus laevis] >gi|56270455|gb|AAH87377.1| LOC495989 protein [Xenopus laevis]
Locus_11901_Transcript_1/1_Confidence_1.000_Length_237	237	veNOG01453	T	NP_001082908	docking protein 6	gi|147901195|ref|NP_001082908.1|docking protein 6 [Danio rerio] >gi|126631332|gb|AAI33920.1| Zgc:162250 protein [Danio rerio]
Locus_4772_Transcript_1/1_Confidence_1.000_Length_381	381	veNOG03374	L	NP_001090376	structure-specific endonuclease subunit slx1	gi|147901424|ref|NP_001090376.1|structure-specific endonuclease subunit slx1 [Xenopus laevis] >gi|123911486|sp|Q0IH86.1|SLX1_XENLA RecName: Full=Structure-specific endonuclease subunit slx1; AltName: Full=GIY-YIG domain-containing protein 1 >gi|114108307|gb|AAI23265.1| Giyd1 protein [Xenopus laevis]
Locus_7462_Transcript_5/14_Confidence_0.292_Length_3708	3708	veNOG09507	U	NP_001086825	mgc82698 protein	gi|147902266|ref|NP_001086825.1|MGC82698 protein [Xenopus laevis] >gi|50603962|gb|AAH77513.1| MGC82698 protein [Xenopus laevis]
Locus_17722_Transcript_1/1_Confidence_1.000_Length_632	632	veNOG00806	K	NP_001080302	dna-directed rna polymerase iii subunit rpc1	gi|147905844|ref|NP_001080302.1|polymerase (RNA) III (DNA directed) polypeptide A, 155kDa [Xenopus laevis] >gi|28422598|gb|AAH44092.1| Rpc155-prov protein [Xenopus laevis]
Locus_2962_Transcript_3/4_Confidence_0.571_Length_817	817	veNOG11648	K	NP_001086293	mgc84691 protein	gi|148224502|ref|NP_001086293.1|MGC84691 protein [Xenopus laevis] >gi|49522198|gb|AAH74437.1| MGC84691 protein [Xenopus laevis]
Locus_18697_Transcript_5/5_Confidence_0.733_Length_926	926	veNOG03008	AD	NP_001089208	thioredoxin-like protein 4a	gi|148225007|ref|NP_001089208.1|thioredoxin-like 4A [Xenopus laevis] >gi|57920944|gb|AAH89128.1| MGC85128 protein [Xenopus laevis] >gi|225706116|gb|ACO08904.1| Thioredoxin-like protein 4A [Osmerus mordax] >gi|397776456|gb|AFO64926.1| thioredoxin-like protein 4A [Oplegnathus fasciatus]
Locus_1_Transcript_188826/226691_Confidence_1.000_Length_258	258	veNOG02758	A	NP_001080283	dead (asp-glu-ala-asp) box polypeptide x-linked	gi|148226262|ref|NP_001080283.1|DEAD (Asp-Glu-Ala-Asp) box polypeptide 3, X-linked [Xenopus laevis] >gi|27924277|gb|AAH44972.1| Pl10-prov protein [Xenopus laevis]
Locus_33361_Transcript_1/1_Confidence_1.000_Length_501	501	veNOG05234	S	NP_001090155	mgc130982 protein	gi|148227048|ref|NP_001090155.1|uncharacterized protein LOC735235 [Xenopus laevis] >gi|83405273|gb|AAI10752.1| MGC130982 protein [Xenopus laevis]
Locus_9091_Transcript_1/1_Confidence_1.000_Length_1598	1598	veNOG07259	R	NP_001090600	g patch domain and ankyrin repeats 1	gi|148227576|ref|NP_001090600.1|G patch domain and ankyrin repeats 1 [Xenopus laevis] >gi|120537392|gb|AAI29063.1| LOC100036843 protein [Xenopus laevis]
Locus_1_Transcript_143337/226691_Confidence_1.000_Length_505	505	veNOG15271	U	NP_001087958	ras-related protein rab-27a	gi|148227658|ref|NP_001087958.1|RAB27A, member RAS oncogene family [Xenopus laevis] >gi|52078448|gb|AAH82420.1| LOC494641 protein [Xenopus laevis]
Locus_1_Transcript_209678/226691_Confidence_1.000_Length_692	692	veNOG01171	T	NP_001080224	programmed cell death protein 10	gi|148230786|ref|NP_001080224.1|programmed cell death protein 10 [Xenopus laevis] >gi|77416558|sp|Q8AVR4.1|PDC10_XENLA RecName: Full=Programmed cell death protein 10 >gi|27371113|gb|AAH41501.1| Pdcd10-prov protein [Xenopus laevis]
Locus_29892_Transcript_1/1_Confidence_1.000_Length_347	347	veNOG18924	R	NP_001085126	serine threonine-protein kinase mark1	gi|148232710|ref|NP_001085126.1|MAP/microtubule affinity-regulating kinase 1 [Xenopus laevis] >gi|47939752|gb|AAH72186.1| MGC80341 protein [Xenopus laevis]
Locus_26538_Transcript_1/1_Confidence_1.000_Length_284	284	veNOG06621	T	NP_001083048	misshapen-like kinase 1	gi|148234518|ref|NP_001083048.1|misshapen-like kinase 1 [Danio rerio] >gi|126631507|gb|AAI33894.1| Mink1 protein [Danio rerio]
Locus_4295_Transcript_2/3_Confidence_0.714_Length_1224	1224	veNOG08167	K	NP_001086474	polymerase iii (dna directed) polypeptide c	gi|148234765|ref|NP_001086474.1|polymerase (RNA) III (DNA directed) polypeptide C (62kD) [Xenopus laevis] >gi|49670421|gb|AAH75179.1| Polr3c-prov protein [Xenopus laevis]
Locus_1_Transcript_111318/226691_Confidence_1.000_Length_420	420	veNOG03809	G	NP_001082880	udp-n-acetylglucosamine--dolichyl-phosphate n-acetylglucosaminephosphotransferase	gi|148235673|ref|NP_001082880.1|UDP-N-acetylglucosamine--dolichyl-phosphate N-acetylglucosaminephosphotransferase [Danio rerio] >gi|122891011|emb|CAM13147.1| novel protein similar to vertebrate olichyl-phosphate (UDP-N-acetylglucosamine) N-acetylglucosaminephosphotransferase 1 (GlcNAc-1-P transferase) (DPAGT1) [Danio rerio] >gi|141795519|gb|AAI39559.1| Dpagt1 protein [Danio rerio]
Locus_1_Transcript_71061/226691_Confidence_1.000_Length_259	259	veNOG04529;veNOG19605	S	NP_001079641	mgc52897 protein	gi|148237612|ref|NP_001079641.1|midnolin-B [Xenopus laevis] >gi|82176471|sp|Q7ZWX9.1|MIDNB_XENLA RecName: Full=Midnolin-B; AltName: Full=Midbrain nucleolar protein B >gi|28436855|gb|AAH46658.1| MGC52897 protein [Xenopus laevis]
Locus_1_Transcript_113668/226691_Confidence_1.000_Length_1581	1581	veNOG04894	O	NP_001082994	insulin-degrading enzyme	gi|148238275|ref|NP_001082994.1|insulin-degrading enzyme [Danio rerio] >gi|141796249|gb|AAI39608.1| Zgc:162603 protein [Danio rerio]
Locus_42532_Transcript_1/1_Confidence_1.000_Length_270	270	proNOG17965	M	YP_001219645	group 1 family protein	gi|148244951|ref|YP_001219645.1|glycosyl transferase family protein [Candidatus Vesicomyosocius okutanii HA] >gi|146326778|dbj|BAF61921.1| glycosyltransferase, group 1 family [Candidatus Vesicomyosocius okutanii HA]
Locus_9888_Transcript_1/1_Confidence_1.000_Length_267	267	proNOG53324	Q	YP_001231301	outer membrane adhesin like protein	gi|148264595|ref|YP_001231301.1|putative outer membrane adhesin like protein [Geobacter uraniireducens Rf4] >gi|146398095|gb|ABQ26728.1| putative outer membrane adhesin like protein [Geobacter uraniireducens Rf4]
Locus_1_Transcript_159101/226691_Confidence_1.000_Length_338	338	veNOG02052;veNOG07317;veNOG12513	T	NP_001091715	b-cell receptor cd22 precursor	gi|148277600|ref|NP_001091715.1|B-cell receptor CD22 precursor [Danio rerio] >gi|134054376|emb|CAM73182.1| si:dkey-24p1.1 [Danio rerio]
Locus_1_Transcript_66952/226691_Confidence_1.000_Length_667	667	veNOG10499	R	NP_775345	arsenate resistance protein 2	gi|148277652|ref|NP_775345.2|serrate RNA effector molecule homolog [Danio rerio] >gi|82181102|sp|Q66I22.1|SRRT_DANRE RecName: Full=Serrate RNA effector molecule homolog; AltName: Full=Arsenite-resistance protein 2 >gi|51858806|gb|AAH81580.1| Arsenate resistance protein 2 [Danio rerio] >gi|122891260|emb|CAM14209.1| arsenate resistance protein 2 [Danio rerio]
Locus_9186_Transcript_1/1_Confidence_1.000_Length_511	511	veNOG08432;veNOG20619	T	NP_001038289	novel apoptosis-stimulating protein of p53	gi|148356253|ref|NP_001038289.2|apoptosis-stimulating of p53 protein 1 [Danio rerio] >gi|146218551|gb|AAI39882.1| Apoptosis-stimulating protein of p53 [Danio rerio]
Locus_1_Transcript_126859/226691_Confidence_1.000_Length_589	589	veNOG05326	K	ABQ59654	death domain-associated protein 6	gi|148362127|gb|ABQ59654.1|DAXX [Salmo salar]
Locus_32879_Transcript_1/1_Confidence_1.000_Length_815	815	veNOG06031	B	ABQ59676	e3 ubiquitin-protein ligase ring2-a	gi|148362153|gb|ABQ59676.1|RING1 [Salmo salar]
Locus_7911_Transcript_2/2_Confidence_0.500_Length_940	940	opiNOG43731;veNOG07934	E	ABQ59678	vacuolar protein sorting 52	gi|148362155|gb|ABQ59678.1|vacuolar protein sorting 52 [Salmo salar] >gi|260182162|gb|ACX35591.1| vacuolar protein sorting 52 [Salmo salar]
Locus_1_Transcript_170813/226691_Confidence_1.000_Length_925	925	veNOG08473	S	ABQ62949	Neu1 [Takifugu rubripes]	gi|148372014|gb|ABQ62949.1|Neu1 [Takifugu rubripes]
Locus_11631_Transcript_1/1_Confidence_1.000_Length_396	396	veNOG05557	R	NP_001038601	kelch domain-containing protein 5	gi|148539936|ref|NP_001038601.2|kelch domain-containing protein 5 [Danio rerio] >gi|134025321|gb|AAI35057.1| Si:ch211-234f20.7 [Danio rerio]
Locus_7958_Transcript_1/1_Confidence_1.000_Length_1696	1696	veNOG16443	K	NP_001002702	camp-responsive element-binding 2	gi|148539951|ref|NP_001002702.2|cAMP-responsive element-binding protein-like 2 [Danio rerio] >gi|82180994|sp|Q642H2.1|CRBL2_DANRE RecName: Full=cAMP-responsive element-binding protein-like 2 >gi|51980623|gb|AAH81675.1| Zgc:92620 protein [Danio rerio]
Locus_42244_Transcript_1/1_Confidence_1.000_Length_238	238	veNOG04381	T	NP_001038318	kelch-like protein 26	gi|148540113|ref|NP_001038318.2|kelch-like protein 26 [Danio rerio] >gi|115313816|gb|AAI24288.1| Kelch-like 26 (Drosophila) [Danio rerio]
Locus_1_Transcript_90587/226691_Confidence_1.000_Length_485	485	veNOG13580	Z	NP_001091958	spectrin alpha brain	gi|148596963|ref|NP_001091958.1|spectrin alpha chain, brain [Danio rerio] >gi|125630788|gb|ABN47004.1| alpha II-spectrin [Danio rerio]
Locus_32605_Transcript_1/1_Confidence_1.000_Length_329	329	veNOG16489	S	ABR01162	endonuclease reverse transcriptase	gi|148645276|gb|ABR01162.1|endonuclease/reverse transcriptase [Sus scrofa]
Locus_43135_Transcript_1/1_Confidence_1.000_Length_251	251	veNOG23664	R	EDL03403	retrovirus-related pol polyprotein line-1	gi|148671456|gb|EDL03403.1|mCG147061 [Mus musculus]
Locus_1_Transcript_155710/226691_Confidence_1.000_Length_287	287	veNOG13704	U	EDL08644	member ras oncogene isoform cra_a	gi|148676697|gb|EDL08644.1|RAB14, member RAS oncogene family, isoform CRA_a [Mus musculus]
Locus_1_Transcript_173498/226691_Confidence_1.000_Length_309	309	veNOG10786	K	EDL11183	isoform cra_b	gi|148679236|gb|EDL11183.1|mCG133345, isoform CRA_b [Mus musculus]
Locus_1_Transcript_98057/226691_Confidence_1.000_Length_541	541	veNOG03191	T	EDL15010	guanine nucleotide-binding protein g g g subunit beta-1-like	gi|148683063|gb|EDL15010.1|guanine nucleotide binding protein, beta 1, isoform CRA_a [Mus musculus]
Locus_22992_Transcript_1/1_Confidence_1.000_Length_768	768	veNOG06052	K	EDL15247	gon-4-like protein	gi|148683300|gb|EDL15247.1|mCG17560 [Mus musculus]
Locus_1_Transcript_217674/226691_Confidence_1.000_Length_429	429	veNOG09462;veNOG18619	R	EDL15509	schwannomin interacting protein 1	gi|148683562|gb|EDL15509.1|schwannomin interacting protein 1 [Mus musculus]
Locus_18381_Transcript_1/1_Confidence_1.000_Length_1442	1442	veNOG12866	P	EDL22103	probable phospholipid-transporting atpase ih	gi|148690156|gb|EDL22103.1|ATPase, class VI, type 11A, isoform CRA_c [Mus musculus]
Locus_67239_Transcript_1/1_Confidence_1.000_Length_215	215	veNOG13889	Z	EDL23637	dishevelled associated activator of morphoproteinis 2	gi|148691690|gb|EDL23637.1|mCG141146 [Mus musculus]
Locus_10896_Transcript_1/1_Confidence_1.000_Length_700	700	veNOG03498	K	EDL27883	myeloid ecotropic viral integration site-related gene isoform cra_b	gi|148695936|gb|EDL27883.1|myeloid ecotropic viral integration site-related gene 1, isoform CRA_b [Mus musculus]
Locus_16246_Transcript_1/1_Confidence_1.000_Length_715	715	veNOG05514	G	EDL41757	monocarboxylate transporter 12	gi|148709811|gb|EDL41757.1|solute carrier family 16 (monocarboxylic acid transporters), member 12 [Mus musculus]
Locus_48383_Transcript_1/1_Confidence_1.000_Length_234	234	veNOG14026	R	CAK11068	novel protein potassium channel tetramerisation domain containing 3	gi|148724873|emb|CAK11068.2|novel protein similar to potassium channel tetramerisation domain containing 3 (KCTD3) [Danio rerio]
Locus_1_Transcript_186350/226691_Confidence_1.000_Length_522	522	veNOG12513	T	CAN88649	novel protein	gi|148725634|emb|CAN88649.1|novel protein [Danio rerio]
Locus_9276_Transcript_1/2_Confidence_0.400_Length_1084	1084	veNOG01485	O	CAN88396	novel protein vertebrate ring finger protein 123	gi|148725835|emb|CAN88396.1|novel protein similar to vertebrate ring finger protein 123 (RNF123) [Danio rerio] >gi|148725876|emb|CAN88609.1| novel protein similar to vertebrate ring finger protein 123 (RNF123) [Danio rerio]
Locus_32047_Transcript_1/1_Confidence_1.000_Length_320	320	veNOG02044	U	CAN88308	trafficking protein particle complex subunit 9	gi|148725967|emb|CAN88308.1|novel protein [Danio rerio]
Locus_60107_Transcript_1/1_Confidence_1.000_Length_219	219	veNOG13362	Z	CAN88174	was protein member 1	gi|148726100|emb|CAN88174.1|novel protein similar to vertebrate WAS protein family, member 1 (WASF1) [Danio rerio]
Locus_1143_Transcript_6/14_Confidence_0.518_Length_1437	1437	veNOG18932	T	CAN88269	yes-relayed kinase	gi|148726499|emb|CAN88269.1|Yes-relayed kinase [Danio rerio]
Locus_60964_Transcript_1/1_Confidence_1.000_Length_238	238	veNOG12487	T	ABR08661	very low density lipoprotein receptor 2	gi|148728373|gb|ABR08661.1|very low density lipoprotein receptor 2 [Anser anser] >gi|149395010|gb|ABR27359.1| very low density lipoprotein receptor 2 [Anser cygnoides]
Locus_39935_Transcript_1/1_Confidence_1.000_Length_218	218	veNOG09521	T	ABR09437	neuronal acetylcholine receptor subunit alpha-7-like	gi|148743549|gb|ABR09437.1|alpha7 nicotinic receptor isoform 16 [Homo sapiens]
Locus_1_Transcript_127200/226691_Confidence_1.000_Length_1017	1017	veNOG07219	T	AAI42602	si:ch211- protein	gi|148744308|gb|AAI42602.1|Si:ch211-276g21.1 protein [Danio rerio] >gi|169146093|emb|CAQ13441.1| novel protein similar to discs large (dlg) family [Danio rerio]
Locus_46983_Transcript_1/1_Confidence_1.000_Length_229	229	veNOG04465	K	AAI42792	interferon regulatory factor 6	gi|148745142|gb|AAI42792.1|Xpo6 protein [Danio rerio]
Locus_1_Transcript_125419/226691_Confidence_1.000_Length_508	508	veNOG21366	E	AAI42926	loc566469 protein	gi|148745191|gb|AAI42926.1|LOC566469 protein [Danio rerio]
Locus_38139_Transcript_1/1_Confidence_1.000_Length_225	225	veNOG11230	T	AAI42807	serine threonine-protein kinase ulk1	gi|148745708|gb|AAI42807.1|Ulk1 protein [Danio rerio]
Locus_1_Transcript_145207/226691_Confidence_1.000_Length_326	326	veNOG11858	P	ABR10300	sodium potassium atpase alpha subunit	gi|148751479|gb|ABR10300.1|sodium/potassium ATPase alpha subunit [Acanthopagrus schlegelii]
Locus_26885_Transcript_1/1_Confidence_1.000_Length_1011	1011	veNOG00554	K	ABR10399	transcription factor sox- partial	gi|148763342|gb|ABR10399.1|SOX11b [Epinephelus coioides]
Locus_8576_Transcript_7/8_Confidence_0.350_Length_3700	3700	veNOG11303	K	NP_001092121	frrunx3 p45	gi|148839329|ref|NP_001092121.1|frRunx3/p45 [Takifugu rubripes] >gi|116812246|dbj|BAF36008.1| frRunx3/p45 [Takifugu rubripes]
Locus_1_Transcript_203089/226691_Confidence_1.000_Length_943	943	veNOG04893	T	NP_001092128	cd166 antigen homolog precursor	gi|148839370|ref|NP_001092128.1|neurolin-a [Takifugu rubripes] >gi|84043167|gb|ABC50098.1| neurolin-a [Takifugu rubripes]
Locus_1_Transcript_111667/226691_Confidence_1.000_Length_429	429	veNOG21493	UZ	NP_001092129	reggie protein 2b	gi|148839374|ref|NP_001092129.1|reggie protein 2b [Takifugu rubripes] >gi|62719414|gb|AAX93304.1| reggie protein 2b [Takifugu rubripes]
Locus_28352_Transcript_1/1_Confidence_1.000_Length_226	226	veNOG02865	O	CAN99594	novel protein mouse and humaniq motif containing with aaa domain	gi|148880028|emb|CAN99594.1|novel protein similar to mouse and humanIQ motif containing with AAA domain (IQCA) [Danio rerio]
Locus_65860_Transcript_1/1_Confidence_1.000_Length_211	211	firmNOG00148	O	ZP_01827341	assembly protein	gi|149002407|ref|ZP_01827341.1|FeS assembly protein SufB [Streptococcus pneumoniae SP14-BS69] >gi|147759344|gb|EDK66336.1| FeS assembly protein SufB [Streptococcus pneumoniae SP14-BS69]
Locus_38289_Transcript_1/1_Confidence_1.000_Length_234	234	veNOG03845	J	EDL78015	isoform cra_b	gi|149019867|gb|EDL78015.1|rCG36786, isoform CRA_b [Rattus norvegicus]
Locus_48232_Transcript_1/1_Confidence_1.000_Length_206	206	veNOG00083	U	EDL87379	amphiphysin- partial	gi|149032501|gb|EDL87379.1|rCG45289 [Rattus norvegicus]
Locus_69138_Transcript_1/1_Confidence_1.000_Length_235	235	veNOG01994	O	EDL92286	isoform cra_a	gi|149037926|gb|EDL92286.1|rCG51455, isoform CRA_a [Rattus norvegicus] >gi|149037927|gb|EDL92287.1| rCG51455, isoform CRA_a [Rattus norvegicus]
Locus_32136_Transcript_1/1_Confidence_1.000_Length_610	610	veNOG04366	S	EDM01292	riken cdna isoform cra_b	gi|149048751|gb|EDM01292.1|similar to RIKEN cDNA D630029K19, isoform CRA_b [Rattus norvegicus]
Locus_69280_Transcript_1/1_Confidence_1.000_Length_331	331	veNOG07638	IN	EDM03133	isoform cra_b	gi|149050960|gb|EDM03133.1|rCG61514, isoform CRA_b [Rattus norvegicus]
Locus_69125_Transcript_1/1_Confidence_1.000_Length_204	204	veNOG07198	E	EDM14191	solute carrier family 7 (cationic amino acid y+ system) member isoform cra_c	gi|149063921|gb|EDM14191.1|solute carrier family 7 (cationic amino acid transporter, y+ system), member 8, isoform CRA_c [Rattus norvegicus]
Locus_30404_Transcript_1/1_Confidence_1.000_Length_619	619	veNOG00660	U	EDM18324	isoform cra_a	gi|149068772|gb|EDM18324.1|rCG39700, isoform CRA_a [Rattus norvegicus]
Locus_15165_Transcript_5/6_Confidence_0.125_Length_825	825	veNOG07931	J	EDM18500	probable asparagine--trna mitochondrial	gi|149068948|gb|EDM18500.1|rCG64430 [Rattus norvegicus]
Locus_3043_Transcript_1/1_Confidence_1.000_Length_1479	1479	veNOG18691	K	Q9PWD2	hxa4_morsa ame: full=homeobox protein hox-a4	gi|14916600|sp|Q9PWD2.1|HXA4_MORSARecName: Full=Homeobox protein Hox-A4 >gi|5669605|gb|AAD46399.1|AF089743_5 homeodomain protein Hox-A4 [Morone saxatilis]
Locus_19332_Transcript_1/2_Confidence_0.750_Length_1634	1634	veNOG01609	K	Q9PWD3	homeobox protein 5aa	gi|14916601|sp|Q9PWD3.1|HXA5_MORSARecName: Full=Homeobox protein Hox-A5 >gi|5669604|gb|AAD46398.1|AF089743_4 homeodomain protein Hox-A5 [Morone saxatilis]
Locus_1_Transcript_150857/226691_Confidence_1.000_Length_361	361	veNOG00548	J	BAF64485	elongation factor 1 alpha isoform 2	gi|149166267|dbj|BAF64485.1|elongation factor 1 alpha isoform 2 [Solea senegalensis]
Locus_70248_Transcript_1/1_Confidence_1.000_Length_228	228	veNOG03583	T	ABR21385	achain third lrr domain of human slit2	gi|149207280|gb|ABR21385.1|Slit2 [Ovis aries]
Locus_409_Transcript_5/7_Confidence_0.069_Length_773	773	veNOG05576	R	ABR24503	wdr13 protein	gi|149368882|gb|ABR24503.1|WDR13 protein [Heteropneustes fossilis]
Locus_2432_Transcript_3/3_Confidence_0.600_Length_889	889	veNOG03252	S	ABR24505	apoptosis-associated speck-like protein containing a card-like	gi|149368966|gb|ABR24505.1|ASC [Siniperca chuatsi]
Locus_17227_Transcript_2/6_Confidence_0.684_Length_998	998	veNOG10348	S	XP_001508835	coiled-coil domain-containing protein 34	gi|149409523|ref|XP_001508835.1|PREDICTED: coiled-coil domain-containing protein 34-like [Ornithorhynchus anatinus]
Locus_19157_Transcript_1/1_Confidence_1.000_Length_436	436	veNOG00662	R	XP_001520672	hippocampus abundant transcript 1	gi|149480474|ref|XP_001520672.1|PREDICTED: hippocampus abundant transcript 1 protein-like, partial [Ornithorhynchus anatinus]
Locus_18315_Transcript_1/1_Confidence_1.000_Length_319	319	veNOG08486;veNOG08984	Q	CAA94862	inositol -trisphosphate receptor type 3	gi|1495698|emb|CAA94862.1|inositol 1,4,5-trisphosphate receptor type 3 [Mus musculus]
Locus_26489_Transcript_1/1_Confidence_1.000_Length_525	525	veNOG03220	K	XP_001512846	zinc finger protein 865- partial	gi|149570947|ref|XP_001512846.1|PREDICTED: zinc finger protein 865-like, partial [Ornithorhynchus anatinus]
Locus_42983_Transcript_1/1_Confidence_1.000_Length_310	310	veNOG13690	S	XP_001512849	coiled-coil domain-containing protein 85c-like	gi|149612256|ref|XP_001512849.1|PREDICTED: coiled-coil domain-containing protein 85C-like [Ornithorhynchus anatinus]
Locus_35830_Transcript_1/1_Confidence_1.000_Length_215	215	veNOG02215	IT	XP_001511904	membrane-associated phosphatidylinositol transfer protein 3	gi|149641227|ref|XP_001511904.1|PREDICTED: membrane-associated phosphatidylinositol transfer protein 3-like, partial [Ornithorhynchus anatinus]
Locus_2755_Transcript_4/7_Confidence_0.645_Length_1667	1667	veNOG04648	T	XP_001494774	abl interactor 1 isoform 4	gi|149743503|ref|XP_001494774.1|PREDICTED: abl interactor 1 isoform 4 [Equus caballus]
Locus_696_Transcript_1/1_Confidence_1.000_Length_2850	2850	veNOG08372	S	NP_001092712	litaf-like protein	gi|149773493|ref|NP_001092712.1|LITAF-like protein [Danio rerio] >gi|148922139|gb|AAI46752.1| Zgc:165666 protein [Danio rerio]
Locus_15671_Transcript_2/2_Confidence_0.500_Length_591	591	veNOG01734	K	AAK76400	retinoid x receptor beta	gi|14994052|gb|AAK76400.1|retinoid X receptor beta [Scophthalmus maximus]
Locus_13627_Transcript_1/1_Confidence_1.000_Length_216	216	COG0845	M	YP_001298976	efflux rnd mfp subunit	gi|150004232|ref|YP_001298976.1|multidrug efflux protein [Bacteroides vulgatus ATCC 8482] >gi|149932656|gb|ABR39354.1| multidrug efflux protein [Bacteroides vulgatus ATCC 8482]
Locus_66002_Transcript_1/1_Confidence_1.000_Length_212	212	COG0168	P	YP_001299720	k+ uptake protein	gi|150004976|ref|YP_001299720.1|K+ uptake protein [Bacteroides vulgatus ATCC 8482] >gi|149933400|gb|ABR40098.1| K+ uptake protein [Bacteroides vulgatus ATCC 8482]
Locus_42736_Transcript_1/1_Confidence_1.000_Length_248	248	COG1158	K	YP_001300194	transcription termination factor rho	gi|150005450|ref|YP_001300194.1|transcription termination factor Rho [Bacteroides vulgatus ATCC 8482] >gi|294775703|ref|ZP_06741207.1| transcription termination factor Rho [Bacteroides vulgatus PC510] >gi|319640673|ref|ZP_07995389.1| transcription termination factor [Bacteroides sp. 3_1_40A] >gi|345517585|ref|ZP_08797053.1| transcription termination factor Rho [Bacteroides sp. 4_3_47FAA] >gi|4233…
Locus_1_Transcript_189642/226691_Confidence_1.000_Length_371	371	veNOG03489	Q	CAL92184	ceruloplasmin [Chionodraco rastrospinosus]	gi|150036368|emb|CAL92184.1|ceruloplasmin [Chionodraco rastrospinosus]
Locus_1_Transcript_139530/226691_Confidence_1.000_Length_525	525	veNOG08617	K	CAC44632	thyroid hormone receptor associated protein complex component trap230 kiaa0192	gi|15020810|emb|CAC44632.1|thyroid hormone receptor associated protein complex component TRAP230/KIAA0192 [Takifugu rubripes]
Locus_55604_Transcript_1/1_Confidence_1.000_Length_276	276	veNOG07283	P	CAA45577	brain calcium channel beta-subunit 2c (splice variant of the gene 2)	gi|1502|emb|CAA45577.1|brain calcium channel beta-subunit CaB2c (splice variant of the gene CaB2) [Oryctolagus cuniculus]
Locus_1_Transcript_175236/226691_Confidence_1.000_Length_583	583	veNOG09744	C	BAF65674	nadh dehydrogenase subunit-5	gi|150371718|dbj|BAF65674.1|NADH dehydrogenase subunit-5 [Paralichthys olivaceus]
Locus_1_Transcript_203189/226691_Confidence_1.000_Length_235	235	veNOG09481	F	Q7ZWE9	cytidylate kinase	gi|150383502|sp|Q7ZWE9.2|KCY_DANRERecName: Full=UMP-CMP kinase; AltName: Full=Cytidine monophosphate kinase; AltName: Full=Cytidylate kinase; AltName: Full=Deoxycytidylate kinase; AltName: Full=Uridine monophosphate kinase; AltName: Full=Uridine monophosphate/cytidine monophosphate kinase; Short=UMP/CMP kinase; Short=UMP/CMPK
Locus_33216_Transcript_1/1_Confidence_1.000_Length_445	445	veNOG17578;veNOG23122	S	BAB62411	peptide y	gi|15076594|dbj|BAB62411.1|peptide Y [Paralichthys olivaceus]
Locus_15358_Transcript_1/1_Confidence_1.000_Length_387	387	veNOG02639	D	BAA05650	cyclin-dependent kinase 5 isoform 2	gi|1510182|dbj|BAA05650.1|cyclin-dependent kinase 5 [Mus musculus domesticus]
Locus_4824_Transcript_1/1_Confidence_1.000_Length_1668	1668	veNOG01717	O	NP_001093074	lysyl hydroxylase 1 precursor	gi|151301032|ref|NP_001093074.1|lysyl hydroxylase 1 precursor [Takifugu rubripes] >gi|146325988|dbj|BAF61136.1| lysyl hydroxylase 1 [Takifugu rubripes]
Locus_1_Transcript_205640/226691_Confidence_1.000_Length_215	215	veNOG05813	O	NP_001093075	lysyl hydroxylase 3 precursor	gi|151301193|ref|NP_001093075.1|lysyl hydroxylase 3 precursor [Takifugu rubripes] >gi|146325990|dbj|BAF61137.1| lysyl hydroxylase 3 [Takifugu rubripes]
Locus_62164_Transcript_1/1_Confidence_1.000_Length_353	353	veNOG06060	K	ABS19629	signal transducer and activator of transcription 1	gi|152003258|gb|ABS19629.1|signal transducer and activator of transcription 1 [Paralichthys olivaceus]
Locus_1_Transcript_124668/226691_Confidence_1.000_Length_866	866	veNOG03815	R	AAI50223	hectd1 protein	gi|152012580|gb|AAI50223.1|Hectd1 protein [Danio rerio]
Locus_32332_Transcript_1/1_Confidence_1.000_Length_386	386	veNOG03795	L	AAI50347	si:dkeyp- protein	gi|152012668|gb|AAI50347.1|Si:dkeyp-35b8.5 protein [Danio rerio]
Locus_12016_Transcript_4/6_Confidence_0.400_Length_1665	1665	veNOG08958	J	AAI50428	zgc:165596 protein	gi|152013104|gb|AAI50428.1|Zgc:165596 protein [Danio rerio]
Locus_51507_Transcript_1/1_Confidence_1.000_Length_211	211	veNOG02106	B	BAB63034	n-alpha-acetyltransferase auxiliary subunit- partial	gi|15208019|dbj|BAB63034.1|hypothetical protein [Macaca fascicularis]
Locus_14131_Transcript_1/1_Confidence_1.000_Length_323	323	veNOG07686	T	AAK94294	roundabout homolog 2 precursor	gi|15281517|gb|AAK94294.1|AF364048_1Roundabout2 protein [Gallus gallus]
Locus_20171_Transcript_1/1_Confidence_1.000_Length_969	969	veNOG02817	S	NP_001093570	translin-associated factor x-interacting protein 1	gi|153792120|ref|NP_001093570.1|translin-associated factor X-interacting protein 1 [Danio rerio] >gi|148725877|emb|CAN87951.1| novel protein similar to H.sapiens TSNAXIP1, translin-associated factor X interacting protein 1 (TSNAXIP1) [Danio rerio]
Locus_33310_Transcript_1/1_Confidence_1.000_Length_569	569	veNOG07982	K	NP_001093264	tata box binding protein	gi|153792245|ref|NP_001093264.1|TATA box binding protein [Takifugu rubripes] >gi|148910855|tpg|DAA06038.1| TPA_inf: TATA box binding protein [Takifugu rubripes]
Locus_620_Transcript_4/5_Confidence_0.615_Length_2426	2426	veNOG01905	P	NP_001093556	zinc transporter 7	gi|153792360|ref|NP_001093556.1|zinc transporter 7 [Danio rerio] >gi|166228724|sp|A5PMX1.1|ZNT7_DANRE RecName: Full=Zinc transporter 7; Short=ZnT-7; AltName: Full=Solute carrier family 30 member 7 >gi|148725635|emb|CAN88650.1| solute carrier family 30 (zinc transporter), member 7 [Danio rerio]
Locus_16428_Transcript_1/2_Confidence_0.667_Length_1159	1159	veNOG03514	G	NP_001093449	endoplasmic reticulum mannosyl-oligosaccharide -alpha-mannosidase	gi|153792498|ref|NP_001093449.1|endoplasmic reticulum mannosyl-oligosaccharide 1,2-alpha-mannosidase [Danio rerio] >gi|148726406|emb|CAN88131.1| novel protein similar to human and mouse mannosidase, alpha, class 1B, member 1 (MAN1B1) [Danio rerio]
Locus_30135_Transcript_1/1_Confidence_1.000_Length_269	269	COG0353	L	ZP_01959361	recombination protein recr	gi|153806693|ref|ZP_01959361.1|hypothetical protein BACCAC_00964 [Bacteroides caccae ATCC 43185] >gi|423218180|ref|ZP_17204676.1| recombination protein recR [Bacteroides caccae CL03T12C61] >gi|149131370|gb|EDM22576.1| recombination protein RecR [Bacteroides caccae ATCC 43185] >gi|392627683|gb|EIY21718.1| recombination protein recR [Bacteroides caccae CL03T12C61]
Locus_64831_Transcript_1/1_Confidence_1.000_Length_337	337	COG1595	K	ZP_01960628	rna polymerase ecf-type sigma factor	gi|153807960|ref|ZP_01960628.1|hypothetical protein BACCAC_02246 [Bacteroides caccae ATCC 43185] >gi|423217905|ref|ZP_17204401.1| sigma-70 family RNA polymerase sigma factor [Bacteroides caccae CL03T12C61] >gi|149129569|gb|EDM20783.1| Sigma-70 region 2 [Bacteroides caccae ATCC 43185] >gi|392627408|gb|EIY21443.1| sigma-70 family RNA polymerase sigma factor [Bacteroides caccae CL03T12C61]
Locus_1_Transcript_128420/226691_Confidence_1.000_Length_265	265	firmNOG01050	C	ZP_01994304	hydroxylamine reductase	gi|153852867|ref|ZP_01994304.1|hypothetical protein DORLON_00286 [Dorea longicatena DSM 13814] >gi|149754509|gb|EDM64440.1| hypothetical protein DORLON_00286 [Dorea longicatena DSM 13814]
Locus_15349_Transcript_1/1_Confidence_1.000_Length_284	284	firmNOG01821;proNOG06169	F	ZP_01994963	anaerobic ribonucleoside-triphosphate reductase	gi|153853583|ref|ZP_01994963.1|hypothetical protein DORLON_00953 [Dorea longicatena DSM 13814] >gi|149753738|gb|EDM63669.1| anaerobic ribonucleoside-triphosphate reductase [Dorea longicatena DSM 13814]
Locus_24984_Transcript_1/1_Confidence_1.000_Length_231	231	COG1896;eurNOG04392	R	ZP_01995210	hd domain protein	gi|153853854|ref|ZP_01995210.1|hypothetical protein DORLON_01201 [Dorea longicatena DSM 13814] >gi|149753604|gb|EDM63535.1| HD domain protein [Dorea longicatena DSM 13814]
Locus_45846_Transcript_1/1_Confidence_1.000_Length_218	218	eurNOG00788;firmNOG00318	L	ZP_01995549	a subunit	gi|153854250|ref|ZP_01995549.1|hypothetical protein DORLON_01543 [Dorea longicatena DSM 13814] >gi|149753025|gb|EDM62956.1| DNA gyrase, A subunit [Dorea longicatena DSM 13814]
Locus_8625_Transcript_1/1_Confidence_1.000_Length_281	281	firmNOG01090	L	ZP_01995550	dna b subunit	gi|153854251|ref|ZP_01995550.1|hypothetical protein DORLON_01544 [Dorea longicatena DSM 13814] >gi|149753026|gb|EDM62957.1| DNA gyrase, B subunit [Dorea longicatena DSM 13814]
Locus_16228_Transcript_1/1_Confidence_1.000_Length_421	421	veNOG08216	K	NP_001070244	runt-related transcription factor 1 translocated 1 (cyclin d-related)	gi|154090991|ref|NP_001070244.2|protein CBFA2T1 [Danio rerio] >gi|94734202|emb|CAK04627.1| novel protein similar to vertebrate runt-related transcription factor 1; translocated to, 1 (cyclin D-related) (RUNX1T1) [Danio rerio] >gi|94734526|emb|CAK11451.1| novel protein similar to vertebrate runt-related transcription factor 1; translocated to, 1 (cyclin D-related) (RUNX1T1) [Danio rerio]
Locus_32393_Transcript_1/1_Confidence_1.000_Length_317	317	veNOG01609	K	ABS70741	homeobox protein hox-b5a-like	gi|154183798|gb|ABS70741.1|Hoxb5a [Haplochromis burtoni]
Locus_12068_Transcript_3/4_Confidence_0.923_Length_867	867	veNOG12128	S	ABS70748	tax1-binding protein 1 homolog b-like	gi|154183806|gb|ABS70748.1|Tax1bp1b [Haplochromis burtoni]
Locus_12597_Transcript_2/2_Confidence_0.500_Length_810	810	veNOG03653	O	ABS70751	probable serine carboxypeptidase cpvl-like	gi|154183809|gb|ABS70751.1|Cpv-1 [Haplochromis burtoni]
Locus_1_Transcript_177898/226691_Confidence_1.000_Length_983	983	veNOG00067	B	ABS70763	chromobox protein homolog 5-like	gi|154183822|gb|ABS70763.1|Cbx5 [Haplochromis burtoni]
Locus_33509_Transcript_1/1_Confidence_1.000_Length_375	375	veNOG04218	C	ABS70777	3-hydroxyisobutyrate dehydrogenase	gi|154183837|gb|ABS70777.1|3-hydroxyisobutyrate dehydrogenase [Haplochromis burtoni]
Locus_30648_Transcript_1/1_Confidence_1.000_Length_217	217	veNOG21079	S	ABS70778	tax1 binding protein 1	gi|154183838|gb|ABS70778.1|Tax1 binding protein 1 [Haplochromis burtoni]
Locus_1_Transcript_132328/226691_Confidence_1.000_Length_299	299	veNOG06779	S	ABS70786	nuclear domain 10 protein 52	gi|154183847|gb|ABS70786.1|nuclear domain 10 protein 52 [Haplochromis burtoni]
Locus_29105_Transcript_2/2_Confidence_0.400_Length_247	247	veNOG14171	U	ABS70788	sorting nexin-11	gi|154183849|gb|ABS70788.1|sorting nexin 11 [Haplochromis burtoni]
Locus_22141_Transcript_1/1_Confidence_1.000_Length_1560	1560	veNOG09184	U	ABS70801	metaxin 2	gi|154183864|gb|ABS70801.1|metaxin 2b [Haplochromis burtoni]
Locus_343_Transcript_1/4_Confidence_0.769_Length_3628	3628	veNOG04108	S	ABS70802	protein lunapark-b	gi|154183865|gb|ABS70802.1|lunapark b [Haplochromis burtoni]
Locus_60709_Transcript_1/1_Confidence_1.000_Length_244	244	proNOG01238	L	YP_001415716	dna polymerase alpha subunit	gi|154244758|ref|YP_001415716.1|DNA polymerase III subunit alpha [Xanthobacter autotrophicus Py2] >gi|154158843|gb|ABS66059.1| DNA polymerase III, alpha subunit [Xanthobacter autotrophicus Py2]
Locus_4052_Transcript_1/2_Confidence_0.750_Length_1732	1732	NOG255798	C	XP_001581848	hypothetical protein [Trichomonas vaginalis G3]	gi|154417657|ref|XP_001581848.1|hypothetical protein [Trichomonas vaginalis G3] >gi|121916079|gb|EAY20862.1| conserved hypothetical protein [Trichomonas vaginalis G3]
Locus_20352_Transcript_1/1_Confidence_1.000_Length_252	252	NOG69646	S	ZP_02027619	glycosyl transferase (glycosyl transferase family 2)	gi|154485932|ref|ZP_02027619.1|hypothetical protein BIFADO_00015 [Bifidobacterium adolescentis L2-32] >gi|154085136|gb|EDN84181.1| hypothetical protein BIFADO_00015 [Bifidobacterium adolescentis L2-32]
Locus_14436_Transcript_1/1_Confidence_1.000_Length_267	267	COG3940	R	ZP_02027940	glycosyl family 43	gi|154486533|ref|ZP_02027940.1|hypothetical protein BIFADO_00348 [Bifidobacterium adolescentis L2-32] >gi|154084396|gb|EDN83441.1| hypothetical protein BIFADO_00348 [Bifidobacterium adolescentis L2-32]
Locus_30667_Transcript_1/1_Confidence_1.000_Length_401	401	NOG12793	S	ZP_02028121	family integral membrane protein	gi|154486714|ref|ZP_02028121.1|hypothetical protein BIFADO_00535 [Bifidobacterium adolescentis L2-32] >gi|154084577|gb|EDN83622.1| hypothetical protein BIFADO_00535 [Bifidobacterium adolescentis L2-32]
Locus_30963_Transcript_1/2_Confidence_0.625_Length_263	263	COG1012;firmNOG00035	C	ZP_02028151	aldehyde-alcohol dehydrogenase 2	gi|154486744|ref|ZP_02028151.1|hypothetical protein BIFADO_00569 [Bifidobacterium adolescentis L2-32] >gi|154084607|gb|EDN83652.1| aldehyde dehydrogenase (NAD) family protein [Bifidobacterium adolescentis L2-32]
Locus_64227_Transcript_1/1_Confidence_1.000_Length_221	221	NOG135873	-	ZP_02028186	hypothetical protein BIFADO_00605 [Bifidobacterium adolescentis L2-32]	gi|154486779|ref|ZP_02028186.1|hypothetical protein BIFADO_00605 [Bifidobacterium adolescentis L2-32] >gi|154084642|gb|EDN83687.1| hypothetical protein BIFADO_00605 [Bifidobacterium adolescentis L2-32]
Locus_22403_Transcript_1/1_Confidence_1.000_Length_283	283	COG4619	R	ZP_02028555	abc atp-binding protein	gi|154487148|ref|ZP_02028555.1|hypothetical protein BIFADO_00988 [Bifidobacterium adolescentis L2-32] >gi|154085011|gb|EDN84056.1| ABC transporter, ATP-binding protein [Bifidobacterium adolescentis L2-32]
Locus_28298_Transcript_1/1_Confidence_1.000_Length_212	212	COG1391	OT	ZP_02028803	bifunctional glutamine-synthetase adenylyltransferase deadenyltransferase	gi|154487396|ref|ZP_02028803.1|hypothetical protein BIFADO_01248 [Bifidobacterium adolescentis L2-32] >gi|154083914|gb|EDN82959.1| [glutamate--ammonia-ligase] adenylyltransferase [Bifidobacterium adolescentis L2-32]
Locus_16763_Transcript_1/1_Confidence_1.000_Length_243	243	COG0599;COG1917	S	ZP_02028806	cupin domain protein	gi|154487399|ref|ZP_02028806.1|hypothetical protein BIFADO_01251 [Bifidobacterium adolescentis L2-32] >gi|154083917|gb|EDN82962.1| cupin domain protein [Bifidobacterium adolescentis L2-32]
Locus_31446_Transcript_1/1_Confidence_1.000_Length_290	290	COG3764	M	ZP_02029264	sortase family protein	gi|154488147|ref|ZP_02029264.1|hypothetical protein BIFADO_01718 [Bifidobacterium adolescentis L2-32] >gi|154083620|gb|EDN82665.1| sortase family protein [Bifidobacterium adolescentis L2-32]
Locus_21160_Transcript_1/1_Confidence_1.000_Length_220	220	COG0008	J	ZP_02029270	glutamyl-queuosine trna synthetase	gi|154488153|ref|ZP_02029270.1|hypothetical protein BIFADO_01724 [Bifidobacterium adolescentis L2-32] >gi|154083626|gb|EDN82671.1| tRNA ligase class I (E and Q), catalytic domain protein [Bifidobacterium adolescentis L2-32]
Locus_1_Transcript_128427/226691_Confidence_1.000_Length_279	279	COG1305	E	ZP_02029345	transglutaminase domain-containing protein	gi|154488228|ref|ZP_02029345.1|hypothetical protein BIFADO_01802 [Bifidobacterium adolescentis L2-32] >gi|154083379|gb|EDN82424.1| hypothetical protein BIFADO_01802 [Bifidobacterium adolescentis L2-32]
Locus_34824_Transcript_1/1_Confidence_1.000_Length_377	377	COG2848;eurNOG01356	S	ZP_02029356	y1323_bifaa ame: full=upf0210 protein bad_1323	gi|154488239|ref|ZP_02029356.1|hypothetical protein BIFADO_01813 [Bifidobacterium adolescentis L2-32] >gi|154083390|gb|EDN82435.1| hypothetical protein BIFADO_01813 [Bifidobacterium adolescentis L2-32]
Locus_30697_Transcript_1/1_Confidence_1.000_Length_316	316	COG1564	H	ZP_02029718	thiamine diphosphokinase	gi|154488869|ref|ZP_02029718.1|hypothetical protein BIFADO_02177 [Bifidobacterium adolescentis L2-32] >gi|154083006|gb|EDN82051.1| thiamine diphosphokinase [Bifidobacterium adolescentis L2-32]
Locus_1_Transcript_128375/226691_Confidence_1.000_Length_217	217	COG3581;spiNOG00554	I	ZP_02029929	hypothetical protein BIFADO_02390 [Bifidobacterium adolescentis L2-32]	gi|154489080|ref|ZP_02029929.1|hypothetical protein BIFADO_02390 [Bifidobacterium adolescentis L2-32] >gi|154083217|gb|EDN82262.1| hypothetical protein BIFADO_02390 [Bifidobacterium adolescentis L2-32]
Locus_29082_Transcript_1/1_Confidence_1.000_Length_358	358	COG3581;firmNOG01633	I	ZP_02029929	#NAME?	gi|154489080|ref|ZP_02029929.1|hypothetical protein BIFADO_02390 [Bifidobacterium adolescentis L2-32] >gi|154083217|gb|EDN82262.1| putative CoA-substrate-specific enzyme activase [Bifidobacterium adolescentis L2-32]
Locus_1_Transcript_128403/226691_Confidence_1.000_Length_239	239	COG0210	L	ZP_02029944	helicase iv	gi|154489095|ref|ZP_02029944.1|hypothetical protein BIFADO_02407 [Bifidobacterium adolescentis L2-32] >gi|154083232|gb|EDN82277.1| hypothetical protein BIFADO_02407 [Bifidobacterium adolescentis L2-32]
Locus_25938_Transcript_1/1_Confidence_1.000_Length_319	319	COG2182	G	ZP_02030018	abc solute-binding protein	gi|154489169|ref|ZP_02030018.1|hypothetical protein BIFADO_02484 [Bifidobacterium adolescentis L2-32] >gi|154083306|gb|EDN82351.1| ABC transporter, solute-binding protein [Bifidobacterium adolescentis L2-32]
Locus_7011_Transcript_1/1_Confidence_1.000_Length_221	221	COG5545	R	ZP_02030862	hypothetical protein PARMER_00838 [Parabacteroides merdae ATCC 43184]	gi|154490921|ref|ZP_02030862.1|hypothetical protein PARMER_00838 [Parabacteroides merdae ATCC 43184] >gi|154088669|gb|EDN87713.1| hypothetical protein PARMER_00838 [Parabacteroides merdae ATCC 43184]
Locus_57125_Transcript_1/1_Confidence_1.000_Length_218	218	COG2256	L	ZP_02031111	aaa family	gi|154491485|ref|ZP_02031111.1|hypothetical protein PARMER_01094 [Parabacteroides merdae ATCC 43184] >gi|154088460|gb|EDN87505.1| ATPase, AAA family [Parabacteroides merdae ATCC 43184]
Locus_6745_Transcript_1/1_Confidence_1.000_Length_390	390	COG0612	R	ZP_02032712	hypothetical protein PARMER_02729 [Parabacteroides merdae ATCC 43184]	gi|154493392|ref|ZP_02032712.1|hypothetical protein PARMER_02729 [Parabacteroides merdae ATCC 43184] >gi|154086602|gb|EDN85647.1| hypothetical protein PARMER_02729 [Parabacteroides merdae ATCC 43184]
Locus_4201_Transcript_1/1_Confidence_1.000_Length_307	307	COG0110;proNOG20594	R	ZP_02033786	nodulation protein l	gi|154494466|ref|ZP_02033786.1|hypothetical protein PARMER_03821 [Parabacteroides merdae ATCC 43184] >gi|154085910|gb|EDN84955.1| hypothetical protein PARMER_03821 [Parabacteroides merdae ATCC 43184]
Locus_1_Transcript_114446/226691_Confidence_1.000_Length_237	237	firmNOG01090	L	ZP_02034832	dna b subunit	gi|154496136|ref|ZP_02034832.1|hypothetical protein BACCAP_00420 [Bacteroides capillosus ATCC 29799] >gi|150274691|gb|EDN01755.1| hypothetical protein BACCAP_00420 [Bacteroides capillosus ATCC 29799]
Locus_57425_Transcript_1/1_Confidence_1.000_Length_251	251	COG0188;firmNOG00318	L	ZP_02035074	dna gyrase subunit a	gi|154496378|ref|ZP_02035074.1|hypothetical protein BACCAP_00666 [Bacteroides capillosus ATCC 29799] >gi|150274461|gb|EDN01538.1| DNA gyrase/topoisomerase IV, A subunit [Pseudoflavonifractor capillosus ATCC 29799]
Locus_10372_Transcript_1/1_Confidence_1.000_Length_265	265	firmNOG00169	K	ZP_02038386	rna polymerase sigma-g factor	gi|154500348|ref|ZP_02038386.1|hypothetical protein BACCAP_04015 [Bacteroides capillosus ATCC 29799] >gi|150270853|gb|EDM98136.1| hypothetical protein BACCAP_04015 [Bacteroides capillosus ATCC 29799]
Locus_22104_Transcript_1/1_Confidence_1.000_Length_371	371	firmNOG03284	P	ZP_02038897	magnesium-importing atpase	gi|154500859|ref|ZP_02038897.1|hypothetical protein BACCAP_04544 [Bacteroides capillosus ATCC 29799] >gi|150270359|gb|EDM97685.1| magnesium-importing ATPase [Pseudoflavonifractor capillosus ATCC 29799]
Locus_1783_Transcript_11/11_Confidence_0.295_Length_1010	1010	veNOG13335	H	ABS86775	nicotinamide nucleotide adenylyltransferase 2	gi|154795563|gb|ABS86775.1|nicotinamide nucleotide adenylyltransferase 2 [Salmo salar]
Locus_1_Transcript_160558/226691_Confidence_1.000_Length_554	554	veNOG07963	G	ABS89273	hexokinase 1b	gi|155008468|gb|ABS89273.1|hexokinase 1b [Gadus morhua]
Locus_69453_Transcript_1/1_Confidence_1.000_Length_251	251	veNOG20872	L	BAA12334	transposase orf4	gi|1552188|dbj|BAA12334.1|unnamed protein product [Oryzias latipes]
Locus_1_Transcript_143009/226691_Confidence_1.000_Length_386	386	veNOG19289	S	ABU49423	ependymin-1 precursor	gi|156106236|gb|ABU49423.1|ependymin [Perca flavescens]
Locus_43999_Transcript_1/1_Confidence_1.000_Length_264	264	veNOG08504	T	ABU49432	mitogen-activated protein kinase kinase kinase kinase 4	gi|156106267|gb|ABU49432.1|mitogen-activated protein kinase kinase kinase kinase 4-like protein [Oncorhynchus mykiss]
Locus_1_Transcript_203230/226691_Confidence_1.000_Length_1644	1644	veNOG15374	I	ABU52891	palmitoyl- oxidase	gi|156144442|gb|ABU52891.1|palmitoyl-CoA oxidase [Chelon labrosus]
Locus_1_Transcript_161429/226691_Confidence_1.000_Length_3783	3783	veNOG01227	T	AAI51830	serine threonine-protein kinase n2	gi|156229814|gb|AAI51830.1|Zgc:153916 protein [Danio rerio]
Locus_9470_Transcript_1/1_Confidence_1.000_Length_503	503	veNOG06649	K	AAI52523	loc566954 protein	gi|156229835|gb|AAI52523.1|LOC566954 protein [Danio rerio]
Locus_1_Transcript_137502/226691_Confidence_1.000_Length_992	992	veNOG13343	E	AAI51988	im:6896251 protein	gi|156230299|gb|AAI51988.1|Im:6896251 protein [Danio rerio]
Locus_2327_Transcript_2/6_Confidence_0.231_Length_1532	1532	veNOG03442	G	ABU62630	glycogen synthase	gi|156254254|gb|ABU62630.1|glycogen synthase [Oreochromis mossambicus]
Locus_4236_Transcript_1/2_Confidence_0.750_Length_553	553	opiNOG21659;opiNOG40893;veNOG19880	S	XP_001621276	conserved plasmodium protein	gi|156344684|ref|XP_001621276.1|hypothetical protein NEMVEDRAFT_v1g1713 [Nematostella vectensis] >gi|156207040|gb|EDO29176.1| predicted protein [Nematostella vectensis]
Locus_8666_Transcript_2/8_Confidence_0.600_Length_2338	2338	opiNOG03167	U	XP_001624478	vesicle protein sorting-associated	gi|156358339|ref|XP_001624478.1|predicted protein [Nematostella vectensis] >gi|156211261|gb|EDO32378.1| predicted protein [Nematostella vectensis]
Locus_13234_Transcript_6/7_Confidence_0.462_Length_1552	1552	proNOG12273	K	XP_001627356	predicted protein [Nematostella vectensis]	gi|156367300|ref|XP_001627356.1|predicted protein [Nematostella vectensis] >gi|156214263|gb|EDO35256.1| predicted protein [Nematostella vectensis]
Locus_16419_Transcript_2/2_Confidence_0.833_Length_402	402	opiNOG28285;veNOG22806	S	XP_001627731	predicted protein [Nematostella vectensis]	gi|156368500|ref|XP_001627731.1|predicted protein [Nematostella vectensis] >gi|156214650|gb|EDO35631.1| predicted protein [Nematostella vectensis]
Locus_18807_Transcript_1/1_Confidence_1.000_Length_245	245	proNOG39116	S	XP_001628249	polyphosphate kinase 2 family	gi|156369977|ref|XP_001628249.1|predicted protein [Nematostella vectensis] >gi|156215221|gb|EDO36186.1| predicted protein [Nematostella vectensis]
Locus_2013_Transcript_7/11_Confidence_0.297_Length_611	611	opiNOG26903	S	XP_001630293	predicted protein [Nematostella vectensis]	gi|156375853|ref|XP_001630293.1|predicted protein [Nematostella vectensis] >gi|156217311|gb|EDO38230.1| predicted protein [Nematostella vectensis]
Locus_28053_Transcript_1/1_Confidence_1.000_Length_296	296	veNOG18414;veNOG20099;veNOG21657	S	XP_001633707	predicted protein [Nematostella vectensis]	gi|156385579|ref|XP_001633707.1|predicted protein [Nematostella vectensis] >gi|156220781|gb|EDO41644.1| predicted protein [Nematostella vectensis]
Locus_22156_Transcript_1/1_Confidence_1.000_Length_856	856	veNOG09965	T	XP_001633720	predicted protein [Nematostella vectensis]	gi|156385605|ref|XP_001633720.1|predicted protein [Nematostella vectensis] >gi|156220794|gb|EDO41657.1| predicted protein [Nematostella vectensis]
Locus_25069_Transcript_1/1_Confidence_1.000_Length_256	256	opiNOG03984;veNOG15098	S	XP_001634788	keratin-associated protein 10-4-like	gi|156389016|ref|XP_001634788.1|predicted protein [Nematostella vectensis] >gi|156221875|gb|EDO42725.1| predicted protein [Nematostella vectensis]
Locus_32557_Transcript_1/1_Confidence_1.000_Length_1087	1087	veNOG07503;veNOG15044	O	ABU63968	ca2+-dependent complex c1r c1s subunit	gi|156454683|gb|ABU63968.1|Ca2+-dependent complex C1R/C1S subunit [Perca flavescens]
Locus_59925_Transcript_1/1_Confidence_1.000_Length_256	256	veNOG03188	T	NP_001096038	anthrax toxin receptor 1-like	gi|156523281|ref|NP_001096038.1|anthrax toxin receptor 2b precursor [Danio rerio] >gi|151335854|gb|ABS00409.1| capillary morphogenesis protein 2B [Danio rerio]
Locus_1303_Transcript_4/5_Confidence_0.636_Length_1791	1791	veNOG15319	S	NP_001096119	sialic acid binding ig-like lectin like precursor	gi|156616390|ref|NP_001096119.1|sialic acid binding Ig-like lectin 15, like precursor [Danio rerio] >gi|94315256|gb|ABF14474.1| siglec-like protein 2 [Danio rerio]
Locus_26454_Transcript_1/1_Confidence_1.000_Length_1391	1391	veNOG11936;veNOG24774	S	NP_001096211	upf0501 protein kiaa1430 homolog	gi|156717342|ref|NP_001096211.1|UPF0501 protein KIAA1430 homolog [Xenopus (Silurana) tropicalis] >gi|160395548|sp|A4IJ15.1|K1430_XENTR RecName: Full=UPF0501 protein KIAA1430 homolog >gi|134026244|gb|AAI36238.1| LOC100124762 protein [Xenopus (Silurana) tropicalis]
Locus_44847_Transcript_1/1_Confidence_1.000_Length_203	203	firmNOG05962	O	NP_266538	osmotically inducible protein c	gi|15672364|ref|NP_266538.1|hypothetical protein L186839 [Lactococcus lactis subsp. lactis Il1403] >gi|385829950|ref|YP_005867763.1| osmotically inducible protein C [Lactococcus lactis subsp. lactis CV56] >gi|418038537|ref|ZP_12676866.1| hypothetical protein LLCRE1631_01673 [Lactococcus lactis subsp. cremoris CNCM I-1631] >gi|12723254|gb|AAK04480.1|AE006275_4 conserved hypothetical protein [Lacto…
Locus_159_Transcript_1/2_Confidence_0.800_Length_294	294	veNOG18299	S	XP_001642230	hypothetical protein Kpol_464p3 [Vanderwaltozyma polyspora DSM 70294]	gi|156835964|ref|XP_001642230.1|hypothetical protein Kpol_464p3 [Vanderwaltozyma polyspora DSM 70294] >gi|156112697|gb|EDO14372.1| hypothetical protein Kpol_464p3 [Vanderwaltozyma polyspora DSM 70294]
Locus_60251_Transcript_1/1_Confidence_1.000_Length_307	307	veNOG08827	S	AAI52643	nad mitochondrial	gi|156914913|gb|AAI52643.1|Nnt protein [Danio rerio] >gi|189441737|gb|AAI67531.1| LOC100170519 protein [Xenopus (Silurana) tropicalis]
Locus_1_Transcript_190403/226691_Confidence_1.000_Length_633	633	veNOG00739	J	ABV21735	dsrna-dependent protein kinase	gi|157088318|gb|ABV21735.1|dsRNA-dependent protein kinase [Paralichthys olivaceus]
Locus_40487_Transcript_1/1_Confidence_1.000_Length_308	308	veNOG00140	Q	ABV24471	cytochrome p450 1a	gi|157142978|gb|ABV24471.1|cytochrome P450 1A [Pagrus major]
Locus_2600_Transcript_1/1_Confidence_1.000_Length_2809	2809	veNOG00998	W	BAB68365	72 kda type iv collagenase	gi|15718387|dbj|BAB68365.1|gelatinase [Paralichthys olivaceus]
Locus_1_Transcript_203972/226691_Confidence_1.000_Length_1342	1342	veNOG02040	W	BAB68366	matrix metalloproteinase-9	gi|15718389|dbj|BAB68366.1|gelatinase [Paralichthys olivaceus]
Locus_28037_Transcript_1/1_Confidence_1.000_Length_297	297	veNOG05158	T	AAL05975	af190145_1receptor ptp-like protein ia-2beta	gi|15718461|gb|AAL05975.1|AF190145_1receptor PTP-like protein IA-2beta [Danio rerio]
Locus_68425_Transcript_1/1_Confidence_1.000_Length_234	234	veNOG01016	S	NP_001098071	sine oculis-binding protein homolog	gi|157265543|ref|NP_001098071.1|Jxc1-B [Takifugu rubripes] >gi|95115519|gb|ABF56062.1| Jxc1-B [Takifugu rubripes]
Locus_23317_Transcript_1/1_Confidence_1.000_Length_354	354	veNOG08188	T	NP_001098074	neuropeptide y receptor y8b	gi|157265553|ref|NP_001098074.1|neuropeptide Y/peptide YY receptor Npy8br [Takifugu rubripes] >gi|156615971|gb|ABU87349.1| Npy8br protein [Takifugu rubripes]
Locus_1_Transcript_172550/226691_Confidence_1.000_Length_489	489	veNOG13874;veNOG18714	T	NP_001004295	selenophosphate synthetase 2	gi|157276601|ref|NP_001004295.2|selenophosphate synthetase 2 [Danio rerio]
Locus_1_Transcript_153983/226691_Confidence_1.000_Length_970	970	veNOG05131	D	NP_001098161	cohesin subunit rad21	gi|157278125|ref|NP_001098161.1|cohesin subunit Rad21 [Oryzias latipes] >gi|41349742|dbj|BAD08302.1| cohesin subunit Rad21 [Oryzias latipes]
Locus_2870_Transcript_3/3_Confidence_0.714_Length_1465	1465	veNOG08097	R	NP_001098180	protein yippee-like 3-like	gi|157278161|ref|NP_001098180.1|protein yippee-like 3 [Oryzias latipes] >gi|348533079|ref|XP_003454033.1| PREDICTED: protein yippee-like 3-like [Oreochromis niloticus] >gi|82083881|sp|Q65Z54.1|YPEL3_ORYLA RecName: Full=Protein yippee-like 3; AltName: Full=Protein yippee-like a >gi|52214089|dbj|BAD51391.1| yippee-like a [Oryzias latipes]
Locus_27248_Transcript_3/10_Confidence_0.367_Length_815	815	veNOG07500	O	NP_001098185	collagenase 3-like	gi|157278171|ref|NP_001098185.1|collagenase precursor [Oryzias latipes] >gi|71361197|dbj|BAE16357.1| collagenase [Oryzias latipes]
Locus_10061_Transcript_1/2_Confidence_0.750_Length_1158	1158	veNOG10566	T	NP_001098199	progestin receptor membrane component 2	gi|157278199|ref|NP_001098199.1|progestin receptor membrane component 2 [Oryzias latipes] >gi|78675273|dbj|BAE47697.1| progestin receptor membrane component 2 [Oryzias latipes] >gi|78675275|dbj|BAE47698.1| progestin receptor membrane component 2 [Oryzias latipes]
Locus_71_Transcript_12/15_Confidence_0.663_Length_2133	2133	veNOG00718	K	NP_001098202	bhlh protein dec1b	gi|157278205|ref|NP_001098202.1|bHLH protein DEC1b [Oryzias latipes] >gi|86355059|dbj|BAE78764.1| bHLH protein DEC1b [Oryzias latipes]
Locus_63593_Transcript_1/1_Confidence_1.000_Length_241	241	veNOG20122	S	NP_001098220	zona pellucida sperm-binding protein 3-like	gi|157278241|ref|NP_001098220.1|ZPC domain containing protein 4 precursor [Oryzias latipes] >gi|5059083|gb|AAD38909.1|AF128812_1 ZPC domain containing protein 4 [Oryzias latipes]
Locus_1436_Transcript_2/3_Confidence_0.750_Length_1086	1086	veNOG03915	O	NP_001098254	zinc finger protein 183	gi|157278305|ref|NP_001098254.1|zinc finger protein 183 [Oryzias latipes] >gi|40891600|gb|AAR97526.1| zinc finger protein 183 [Oryzias latipes]
Locus_1_Transcript_183205/226691_Confidence_1.000_Length_644	644	veNOG21086	S	NP_001098265	spindlin protein c	gi|157278327|ref|NP_001098265.1|spindlin protein C [Oryzias latipes] >gi|48857059|gb|AAT47136.1| spindlin protein C [Oryzias latipes]
Locus_1108_Transcript_1/2_Confidence_0.833_Length_894	894	veNOG04797	U	NP_001098295	annexin max3	gi|157278387|ref|NP_001098295.1|annexin max3 [Oryzias latipes] >gi|3288570|emb|CAA72124.1| annexin max3 [Oryzias latipes]
Locus_1_Transcript_150975/226691_Confidence_1.000_Length_239	239	veNOG14058	O	NP_001098300	embryonic transglutaminase	gi|157278397|ref|NP_001098300.1|embryonic transglutaminase [Oryzias latipes] >gi|34419182|dbj|BAC84967.1| embryonic transglutaminase [Oryzias latipes]
Locus_1_Transcript_118815/226691_Confidence_1.000_Length_822	822	veNOG07211	O	NP_001098301	tissue-type plasminogen activator precursor	gi|157278399|ref|NP_001098301.1|tissue-type plasminogen activator precursor [Oryzias latipes] >gi|63002598|dbj|BAD97813.1| tissue-type plasminogen activator [Oryzias latipes]
Locus_15281_Transcript_1/1_Confidence_1.000_Length_268	268	veNOG02612	G	NP_001098305	alpha-( )-fucosyltransferase-like	gi|157278405|ref|NP_001098305.1|alpha3-fucosyltransferase [Oryzias latipes] >gi|58864748|emb|CAI52068.1| alpha3-fucosyltransferase [Oryzias latipes]
Locus_8588_Transcript_1/2_Confidence_0.833_Length_2095	2095	veNOG10226	C	NP_001098318	aldehyde dehydrogenase family 9 member a1-a	gi|157278431|ref|NP_001098318.1|aldehyde dehydrogenase family 9 member A1 [Oryzias latipes] >gi|123912467|sp|Q19A30.1|AL9A1_ORYLA RecName: Full=Aldehyde dehydrogenase family 9 member A1 >gi|106897063|gb|ABF83193.1| betaine aldehyde dehydrogenase [Oryzias latipes]
Locus_7662_Transcript_1/2_Confidence_0.833_Length_2039	2039	veNOG14852	B	NP_001098326	embryonic ectoderm development protein	gi|157278447|ref|NP_001098326.1|embryonic ectoderm development protein [Oryzias latipes] >gi|48147237|dbj|BAD22546.1| embryonic ectoderm development protein [Oryzias latipes]
Locus_26009_Transcript_1/1_Confidence_1.000_Length_434	434	veNOG08382	K	NP_001098334	germ cell-less protein	gi|157278465|ref|NP_001098334.1|germ cell-less protein [Oryzias latipes] >gi|13957745|gb|AAK50633.1|AF355473_1 germ cell-less protein [Oryzias latipes]
Locus_58164_Transcript_1/1_Confidence_1.000_Length_329	329	veNOG08445	G	NP_001098342	alpha- -sialyltransferase st3gal iii	gi|157278481|ref|NP_001098342.1|alpha-2,3-sialyltransferase ST3Gal III [Oryzias latipes] >gi|56797986|emb|CAI39229.1| alpha-2,3-sialyltransferase ST3Gal III [Oryzias latipes]
Locus_1_Transcript_111199/226691_Confidence_1.000_Length_766	766	veNOG16262	S	NP_001098361	adrenomedullin 3 precursor	gi|157278519|ref|NP_001098361.1|adrenomedullin 3 precursor [Oryzias latipes] >gi|116062115|dbj|BAF34690.1| adrenomedullin 3 [Oryzias latipes]
Locus_1693_Transcript_4/5_Confidence_0.840_Length_1339	1339	veNOG17076;veNOG17567	T	NP_001098364	calcitonin gene-related peptide precursor	gi|157278525|ref|NP_001098364.1|calcitonin gene-related peptide 2 precursor [Oryzias latipes] >gi|116062123|dbj|BAF34694.1| calcitonin gene-related peptide 2 [Oryzias latipes]
Locus_9271_Transcript_1/1_Confidence_1.000_Length_804	804	veNOG17076	T	NP_001098365	calcitonin 2 precursor	gi|157278529|ref|NP_001098365.1|calcitonin 2 precursor [Oryzias latipes] >gi|116062127|dbj|BAF34696.1| calcitonin 2 [Oryzias latipes]
Locus_1662_Transcript_2/3_Confidence_0.400_Length_1528	1528	veNOG05168	O	NP_001098369	enteropeptidase-2 [Oryzias latipes]	gi|157278537|ref|NP_001098369.1|enteropeptidase-2 [Oryzias latipes] >gi|145966012|dbj|BAF57204.1| enteropeptidase-2 [Oryzias latipes]
Locus_21721_Transcript_1/1_Confidence_1.000_Length_705	705	veNOG23366	S	ABV31710	protein fam206a	gi|157285978|gb|ABV31710.1|transposase [Salmo salar]
Locus_58729_Transcript_1/1_Confidence_1.000_Length_246	246	proNOG01323	L	YP_001476964	rna polymerase-associated protein rapa	gi|157368975|ref|YP_001476964.1|ATP-dependent helicase HepA [Serratia proteamaculans 568] >gi|189029426|sp|A8G9P6.1|RAPA_SERP5 RecName: Full=RNA polymerase-associated protein RapA; AltName: Full=ATP-dependent helicase HepA >gi|157320739|gb|ABV39836.1| SNF2-related protein [Serratia proteamaculans 568]
Locus_57150_Transcript_1/1_Confidence_1.000_Length_225	225	proNOG01341	EGP	YP_001478709	subfamily drug resistance transporter	gi|157370720|ref|YP_001478709.1|EmrB/QacA family drug resistance transporter [Serratia proteamaculans 568] >gi|157322484|gb|ABV41581.1| drug resistance transporter, EmrB/QacA subfamily [Serratia proteamaculans 568]
Locus_25493_Transcript_1/1_Confidence_1.000_Length_410	410	proNOG03273;proNOG10248	IQ	YP_001480658	family transcriptional regulator	gi|157372669|ref|YP_001480658.1|LysR family transcriptional regulator [Serratia proteamaculans 568] >gi|157324433|gb|ABV43530.1| transcriptional regulator, LysR family [Serratia proteamaculans 568]
Locus_1265_Transcript_6/10_Confidence_0.581_Length_3147	3147	veNOG02293	R	NP_001025137	trna selenocysteine 1-associated protein 1-like	gi|157384980|ref|NP_001025137.2|tRNA selenocysteine 1-associated protein 1-like [Danio rerio]
Locus_840_Transcript_3/7_Confidence_0.833_Length_5159	5159	veNOG06743	T	NP_001098693	neuropeptide y receptor 2 precursor	gi|157412304|ref|NP_001098693.1|neuropeptide Y receptor 2 precursor [Takifugu rubripes] >gi|156615963|gb|ABU87345.1| Npy2r protein [Takifugu rubripes]
Locus_1955_Transcript_3/6_Confidence_0.800_Length_3092	3092	veNOG10600	Z	NP_001098701	wasp-interacting protein	gi|157412318|ref|NP_001098701.1|WASP-interacting protein [Takifugu rubripes] >gi|94482870|gb|ABF22484.1| WASP-interacting protein [Takifugu rubripes]
Locus_1_Transcript_154142/226691_Confidence_1.000_Length_271	271	veNOG00124	T	NP_001098703	g protein-coupled receptor 155	gi|157412322|ref|NP_001098703.1|G protein-coupled receptor 155 [Takifugu rubripes] >gi|94482869|gb|ABF22483.1| G protein-coupled receptor 155 [Takifugu rubripes]
Locus_1_Transcript_161998/226691_Confidence_1.000_Length_1511	1511	veNOG03513	W	AAI53307	loc566044 protein	gi|157422789|gb|AAI53307.1|LOC566044 protein [Danio rerio]
Locus_1904_Transcript_11/14_Confidence_0.640_Length_6747	6747	veNOG22906	S	AAI53564	zgc:112982 protein	gi|157423053|gb|AAI53564.1|Zgc:112982 protein [Danio rerio]
Locus_1_Transcript_118158/226691_Confidence_1.000_Length_229	229	veNOG04838	W	ABV57765	complement c1q subcomponent subunit b	gi|157487998|gb|ABV57765.1|C1q-like-1 [Siniperca chuatsi]
Locus_47097_Transcript_1/1_Confidence_1.000_Length_321	321	veNOG10392	S	CAP08016	leucine-rich repeat transmembrane protein flrt3-like	gi|157676763|emb|CAP08016.1|unnamed protein product [Danio rerio]
Locus_24921_Transcript_1/1_Confidence_1.000_Length_654	654	veNOG08914	J	ABV60434	protein argonaute-2-like	gi|157677495|gb|ABV60434.1|argonaute [Ctenopharyngodon idella]
Locus_1_Transcript_120100/226691_Confidence_1.000_Length_262	262	firmNOG01499	M	YP_001487699	d-alanine esterase	gi|157693237|ref|YP_001487699.1|D-alanine esterase DltD [Bacillus pumilus SAFR-032] >gi|157681995|gb|ABV63139.1| D-alanine esterase DltD [Bacillus pumilus SAFR-032]
Locus_23921_Transcript_1/1_Confidence_1.000_Length_469	469	veNOG03784	R	NP_001100466	cytoplasmic fmr1 interacting protein 2	gi|157819571|ref|NP_001100466.1|cytoplasmic FMR1 interacting protein 2 [Rattus norvegicus] >gi|149052349|gb|EDM04166.1| cytoplasmic FMR1 interacting protein 2 (predicted) [Rattus norvegicus]
Locus_49590_Transcript_1/1_Confidence_1.000_Length_215	215	veNOG07441	R	2Q9Q_A	achain the crystal structure of full length human gins complex	gi|157835874|pdb|2Q9Q|AChain A, The Crystal Structure Of Full Length Human Gins Complex >gi|157835878|pdb|2Q9Q|E Chain E, The Crystal Structure Of Full Length Human Gins Complex
Locus_19024_Transcript_1/1_Confidence_1.000_Length_469	469	veNOG10614	P	ABV82968	solute carrier family 15 member 1	gi|157838578|gb|ABV82968.1|intestinal peptide transporter [Sebastes nebulosus]
Locus_1_Transcript_203843/226691_Confidence_1.000_Length_657	657	veNOG06001	P	NP_001103173	excitatory amino acid transporter 4	gi|157841240|ref|NP_001103173.1|excitatory amino acid transporter 4 [Danio rerio] >gi|156230842|gb|AAI51993.1| Zgc:171923 protein [Danio rerio]
Locus_1_Transcript_135034/226691_Confidence_1.000_Length_784	784	veNOG04770	G	NP_001103169	solute carrier family 22 member 15-like	gi|157841272|ref|NP_001103169.1|uncharacterized protein LOC555262 [Danio rerio] >gi|156229823|gb|AAI51833.1| Zgc:165580 protein [Danio rerio]
Locus_62239_Transcript_1/1_Confidence_1.000_Length_213	213	veNOG16532	I	ABV91589	intestinal fatty acid-binding protein	gi|157886128|gb|ABV91589.1|intestinal fatty acid-binding protein [Paralichthys olivaceus]
Locus_1_Transcript_97992/226691_Confidence_1.000_Length_414	414	veNOG01710	A	CAP09559	splicing arginine serine-rich 6	gi|157888755|emb|CAP09559.1|splicing factor, arginine/serine-rich 6 [Danio rerio]
Locus_33498_Transcript_1/1_Confidence_1.000_Length_614	614	veNOG13748	T	ABW04134	lysophosphatidic acid receptor 2-like	gi|157929892|gb|ABW04134.1|lysophosphatidic acid G protein coupled receptor 4 [Epinephelus coioides]
Locus_1_Transcript_199735/226691_Confidence_1.000_Length_421	421	veNOG06454	T	AAL08419	phosphatidylinositol- -trisphosphate 3-phosphatase and dual-specificity protein phosphatase pten-like isoform 2	gi|15808383|gb|AAL08419.1|PTEN [Takifugu rubripes]
Locus_1_Transcript_176643/226691_Confidence_1.000_Length_569	569	veNOG00978	C	AAI53922	idh1 protein	gi|158253463|gb|AAI53922.1|Idh1 protein [Danio rerio]
Locus_11864_Transcript_1/1_Confidence_1.000_Length_863	863	veNOG06326	R	AAI48319	e3 ubiquitin-protein ligase herc2-like	gi|158253947|gb|AAI48319.1|HERC2 protein [Homo sapiens]
Locus_16833_Transcript_1/1_Confidence_1.000_Length_392	392	veNOG12178	T	AAI53961	phosphatidylinositol-4-phosphate 5- type gamma	gi|158253975|gb|AAI53961.1|LOC798876 protein [Danio rerio]
Locus_1_Transcript_192981/226691_Confidence_1.000_Length_335	335	veNOG13276	O	ABW24669	glutathione s-transferase	gi|158264220|gb|ABW24669.1|glutathione S-transferase [Paralichthys olivaceus]
Locus_1_Transcript_187041/226691_Confidence_1.000_Length_693	693	veNOG10905	K	NP_956570	novel protein (zgc:56355)	gi|158517898|ref|NP_956570.2|nuclear receptor corepressor 1 [Danio rerio] >gi|118176016|gb|ABK76313.1| nuclear receptor co-repressor [Danio rerio]
Locus_17713_Transcript_1/1_Confidence_1.000_Length_487	487	veNOG03281	K	ABW77511	retinoic acid receptor gamma	gi|158702320|gb|ABW77511.1|retinoic acid receptor gamma a [Salmo salar]
Locus_1_Transcript_98125/226691_Confidence_1.000_Length_493	493	veNOG03319	O	ABW81470	ubiquitin carboxy-terminal hydrolase l1	gi|158830133|gb|ABW81470.1|ubiquitin carboxy-terminal hydrolase L1 [Monopterus albus]
Locus_13431_Transcript_1/1_Confidence_1.000_Length_242	242	veNOG00595	T	ABW82156	axin 2 ( axil) isoform cra_a	gi|158905354|gb|ABW82156.1|axin 2 [Pantherophis guttatus]
Locus_1_Transcript_211240/226691_Confidence_1.000_Length_267	267	veNOG10333	G	BAF91561	glucose-6-phosphate isomerase	gi|158936892|dbj|BAF91561.1|phosphoglucose isomerase-2 [Anguilla anguilla]
Locus_34246_Transcript_1/1_Confidence_1.000_Length_311	311	COG0524;firmNOG13877	G	NP_350084	ribokinase family sugar kinase	gi|15896735|ref|NP_350084.1|ribokinase sugar kinase [Clostridium acetobutylicum ATCC 824] >gi|337738703|ref|YP_004638150.1| ribokinase sugar kinase [Clostridium acetobutylicum DSM 1731] >gi|384460214|ref|YP_005672634.1| sugar kinase [Clostridium acetobutylicum EA 2018] >gi|15026589|gb|AAK81424.1|AE007846_15 Sugar kinase, ribokinase family [Clostridium acetobutylicum ATCC 824] >gi|325510903|gb|ADZ…
Locus_14902_Transcript_1/1_Confidence_1.000_Length_653	653	veNOG11637	T	ABW91106	kit ligand	gi|159149094|gb|ABW91106.1|kit ligand [Gasterosteus aculeatus aculeatus] >gi|159149106|gb|ABW91112.1| kit ligand [Gasterosteus aculeatus aculeatus]
Locus_8373_Transcript_3/6_Confidence_0.462_Length_2555	2555	veNOG05883	A	AAI54494	loc556764 protein	gi|159154994|gb|AAI54494.1|LOC556764 protein [Danio rerio]
Locus_5264_Transcript_2/3_Confidence_0.500_Length_3037	3037	veNOG07411	D	AAI54765	loc560147 protein	gi|159155118|gb|AAI54765.1|LOC560147 protein [Danio rerio]
Locus_1_Transcript_212186/226691_Confidence_1.000_Length_299	299	veNOG00034	R	AAI54826	adrm1b protein	gi|159155275|gb|AAI54826.1|Adrm1b protein [Danio rerio]
Locus_17761_Transcript_1/1_Confidence_1.000_Length_519	519	veNOG03430	BK	AAI54472	cat eye syndrome critical region protein 2	gi|159155373|gb|AAI54472.1|LOC799918 protein [Danio rerio]
Locus_31707_Transcript_1/1_Confidence_1.000_Length_415	415	veNOG04124;veNOG19154	U	AAI54476	vacuolar protein sorting-associated protein 13c-like	gi|159155405|gb|AAI54476.1|LOC798746 protein [Danio rerio]
Locus_1_Transcript_146696/226691_Confidence_1.000_Length_985	985	veNOG10018	O	AAI54416	c13orf22 homolog ( sapiens) like	gi|159155870|gb|AAI54416.1|C13orf22 homolog (H. sapiens), like [Danio rerio]
Locus_1_Transcript_154023/226691_Confidence_1.000_Length_513	513	veNOG16098	C	AAI54825	cyb5a protein	gi|159156005|gb|AAI54825.1|Cyb5a protein [Danio rerio]
Locus_60309_Transcript_1/1_Confidence_1.000_Length_228	228	veNOG14384	R	2CO9_A	achain solution structure of the hmg_box domain of thymus high mobility group box protein tox from mouse	gi|159163809|pdb|2CO9|AChain A, Solution Structure Of The Hmg_box Domain Of Thymus High Mobility Group Box Protein Tox From Mouse
Locus_1_Transcript_64490/226691_Confidence_1.000_Length_354	354	veNOG24367	L	XP_001694183	reverse transcriptase	gi|159472079|ref|XP_001694183.1|predicted protein [Chlamydomonas reinhardtii] >gi|158270178|gb|EDO96121.1| predicted protein [Chlamydomonas reinhardtii]
Locus_1480_Transcript_4/5_Confidence_0.545_Length_4350	4350	veNOG10061	R	CAP19544	novel protein vertebrate cytoplasmic linker associated protein 1	gi|159569348|emb|CAP19544.1|novel protein similar to vertebrate cytoplasmic linker associated protein 1 (CLASP1) [Danio rerio] >gi|159570263|emb|CAP19570.1| novel protein similar to vertebrate cytoplasmic linker associated protein 1 (CLASP1) [Danio rerio]
Locus_1_Transcript_146179/226691_Confidence_1.000_Length_379	379	veNOG08257	O	CAP19518	like 2	gi|159570628|emb|CAP19518.1|calreticulin, like 2 [Danio rerio]
Locus_1_Transcript_108141/226691_Confidence_1.000_Length_586	586	veNOG09486	T	CAP19487	ral guanine nucleotide dissociation stimulator-like 1	gi|159570816|emb|CAP19487.1|novel protein similar to H.sapiens ral guanine nucleotide dissociation stimulator (zgc:77299) [Danio rerio]
Locus_51928_Transcript_1/1_Confidence_1.000_Length_242	242	proNOG06748	L	1JQL_B	dna polymerase delta subunit	gi|15988191|pdb|1JQL|BChain B, Mechanism Of Processivity Clamp Opening By The Delta Subunit Wrench Of The Clamp Loader Complex Of E. Coli Dna Polymerase Iii: Structure Of Beta-Delta (1-140)
Locus_1_Transcript_159433/226691_Confidence_1.000_Length_580	580	veNOG08734	A	NP_001103942	ribonuclease 3	gi|160333099|ref|NP_001103942.1|ribonuclease 3 [Danio rerio] >gi|124481653|gb|AAI33135.1| Zgc:158612 [Danio rerio]
Locus_1_Transcript_110004/226691_Confidence_1.000_Length_1311	1311	veNOG11138	T	NP_001103934	ras guanyl-releasing protein 3	gi|160333122|ref|NP_001103934.1|ras guanyl-releasing protein 3 [Danio rerio] >gi|141795264|gb|AAI39528.1| Zgc:162151 protein [Danio rerio]
Locus_3140_Transcript_5/12_Confidence_0.135_Length_2333	2333	veNOG01756	T	NP_001103748	activin receptor type-2a precursor	gi|160333324|ref|NP_001103748.1|activin receptor type-2A precursor [Danio rerio] >gi|158832370|dbj|BAF91265.1| activin receptor [Danio rerio]
Locus_4381_Transcript_2/2_Confidence_0.900_Length_7259	7259	veNOG04006	S	NP_001103995	ectopic p granules protein 5 homolog	gi|160333577|ref|NP_001103995.1|ectopic P granules protein 5 homolog [Danio rerio] >gi|158705853|sp|A5WUT8.1|EPG5_DANRE RecName: Full=Ectopic P granules protein 5 homolog >gi|148725971|emb|CAN88788.1| novel protein [Danio rerio]
Locus_5115_Transcript_1/2_Confidence_0.667_Length_956	956	veNOG03574	O	NP_001103874	ring finger protein 180	gi|160333692|ref|NP_001103874.1|RING finger protein 180 [Danio rerio] >gi|159155242|gb|AAI54783.1| Rnf180 protein [Danio rerio]
Locus_1753_Transcript_2/3_Confidence_0.800_Length_4246	4246	veNOG00453	T	NP_001104232	vasorin b precursor	gi|160420231|ref|NP_001104232.1|vasorin b precursor [Danio rerio] >gi|141795493|gb|AAI39542.1| LOC100004428 protein [Danio rerio] >gi|213625915|gb|AAI71598.1| Vasorin like [Danio rerio]
Locus_3224_Transcript_1/5_Confidence_0.300_Length_1267	1267	veNOG12835	EI	AAI55182	hydroxy-delta-5-steroid 3 beta- and steroid delta-isomerase	gi|160773207|gb|AAI55182.1|Hsd3b7 protein [Danio rerio]
Locus_1_Transcript_210872/226691_Confidence_1.000_Length_335	335	veNOG13877	I	AAI55202	acadvl protein	gi|160774198|gb|AAI55202.1|Acadvl protein [Danio rerio]
Locus_54156_Transcript_1/1_Confidence_1.000_Length_224	224	firmNOG00894;proNOG03150	O	YP_001560549	dna repair protein	gi|160881581|ref|YP_001560549.1|DNA repair protein RadA [Clostridium phytofermentans ISDg] >gi|160430247|gb|ABX43810.1| DNA repair protein RadA [Clostridium phytofermentans ISDg]
Locus_7466_Transcript_2/2_Confidence_0.500_Length_622	622	NOG46254	S	ZP_02063376	hypothetical protein BACOVA_00321 [Bacteroides ovatus ATCC 8483]	gi|160882373|ref|ZP_02063376.1|hypothetical protein BACOVA_00321 [Bacteroides ovatus ATCC 8483] >gi|156112186|gb|EDO13931.1| hypothetical protein BACOVA_00321 [Bacteroides ovatus ATCC 8483]
Locus_25095_Transcript_1/1_Confidence_1.000_Length_223	223	NOG117801;NOG276611	-	ZP_02068763	family -linked outer membrane protein	gi|160887760|ref|ZP_02068763.1|hypothetical protein BACUNI_00163 [Bacteroides uniformis ATCC 8492] >gi|317478058|ref|ZP_07937239.1| TonB dependent receptor [Bacteroides sp. 4_1_36] >gi|156862702|gb|EDO56133.1| TonB-linked outer membrane protein, SusC/RagA family [Bacteroides uniformis ATCC 8492] >gi|316905779|gb|EFV27552.1| TonB dependent receptor [Bacteroides sp. 4_1_36]
Locus_32066_Transcript_1/1_Confidence_1.000_Length_347	347	COG0345;NOG282076	E	ZP_02069026	pyrroline-5-carboxylate reductase	gi|160888023|ref|ZP_02069026.1|hypothetical protein BACUNI_00429 [Bacteroides uniformis ATCC 8492] >gi|317478593|ref|ZP_07937750.1| pyrroline-5-carboxylate reductase [Bacteroides sp. 4_1_36] >gi|156862522|gb|EDO55953.1| pyrroline-5-carboxylate reductase [Bacteroides uniformis ATCC 8492] >gi|316905234|gb|EFV27031.1| pyrroline-5-carboxylate reductase [Bacteroides sp. 4_1_36]
Locus_68825_Transcript_1/1_Confidence_1.000_Length_203	203	NOG46254;proNOG20701	R	ZP_02069693	cell wall-associated hydrolase	gi|160888690|ref|ZP_02069693.1|hypothetical protein BACUNI_01107 [Bacteroides uniformis ATCC 8492] >gi|160889377|ref|ZP_02070380.1| hypothetical protein BACUNI_01800 [Bacteroides uniformis ATCC 8492] >gi|160890027|ref|ZP_02071030.1| hypothetical protein BACUNI_02463 [Bacteroides uniformis ATCC 8492] >gi|160890557|ref|ZP_02071560.1| hypothetical protein BACUNI_02999 [Bacteroides uniformis ATCC 849…
Locus_11412_Transcript_1/1_Confidence_1.000_Length_327	327	NOG85156	S	ZP_02070189	family -linked outer membrane protein	gi|160889186|ref|ZP_02070189.1|hypothetical protein BACUNI_01607 [Bacteroides uniformis ATCC 8492] >gi|156861193|gb|EDO54624.1| TonB-linked outer membrane protein, SusC/RagA family [Bacteroides uniformis ATCC 8492]
Locus_23292_Transcript_1/1_Confidence_1.000_Length_313	313	COG4584;proNOG01666	L	ZP_02072251	integrase core domain protein	gi|160891248|ref|ZP_02072251.1|hypothetical protein BACUNI_03696 [Bacteroides uniformis ATCC 8492] >gi|156859469|gb|EDO52900.1| integrase core domain protein [Bacteroides uniformis ATCC 8492]
Locus_58647_Transcript_1/1_Confidence_1.000_Length_218	218	COG0755	O	ZP_02072973	cytochrome c biogenesis protein ccsa	gi|160891970|ref|ZP_02072973.1|hypothetical protein BACUNI_04429 [Bacteroides uniformis ATCC 8492] >gi|156858448|gb|EDO51879.1| cytochrome c assembly protein [Bacteroides uniformis ATCC 8492]
Locus_23767_Transcript_1/1_Confidence_1.000_Length_349	349	proNOG00638	E	YP_001561389	abc transporter-like protein	gi|160895807|ref|YP_001561389.1|ABC transporter-like protein [Delftia acidovorans SPH-1] >gi|333912034|ref|YP_004485766.1| Fe(3+)-transporting ATPase [Delftia sp. Cs1-4] >gi|160361391|gb|ABX33004.1| ABC transporter related [Delftia acidovorans SPH-1] >gi|333742234|gb|AEF87411.1| Fe(3+)-transporting ATPase [Delftia sp. Cs1-4]
Locus_28442_Transcript_1/1_Confidence_1.000_Length_343	343	proNOG02240	P	YP_001566362	phosphate transporter	gi|160900780|ref|YP_001566362.1|phosphate transporter [Delftia acidovorans SPH-1] >gi|333912918|ref|YP_004486650.1| phosphate transporter [Delftia sp. Cs1-4] >gi|160366364|gb|ABX37977.1| phosphate transporter [Delftia acidovorans SPH-1] >gi|333743118|gb|AEF88295.1| phosphate transporter [Delftia sp. Cs1-4]
Locus_46383_Transcript_1/1_Confidence_1.000_Length_300	300	NOG69646	S	ZP_02079996	conserved domain partial	gi|160932606|ref|ZP_02079996.1|hypothetical protein CLOLEP_01448 [Clostridium leptum DSM 753] >gi|156868565|gb|EDO61937.1| hypothetical protein CLOLEP_01448 [Clostridium leptum DSM 753]
Locus_37406_Transcript_1/1_Confidence_1.000_Length_251	251	firmNOG00078	M	ZP_02079999	gtp-binding protein	gi|160932609|ref|ZP_02079999.1|hypothetical protein CLOLEP_01451 [Clostridium leptum DSM 753] >gi|156868568|gb|EDO61940.1| GTP-binding protein LepA [Clostridium leptum DSM 753]
Locus_35059_Transcript_1/1_Confidence_1.000_Length_219	219	COG1272;firmNOG03979;proNOG16310	R	ZP_02080128	channel hemolysin iii family	gi|160932739|ref|ZP_02080128.1|hypothetical protein CLOLEP_01580 [Clostridium leptum DSM 753] >gi|156867813|gb|EDO61185.1| channel protein, hemolysin III family [Clostridium leptum DSM 753]
Locus_42773_Transcript_1/1_Confidence_1.000_Length_349	349	firmNOG02679	U	ZP_02080823	hypothetical protein CLOLEP_02281 [Clostridium leptum DSM 753]	gi|160933435|ref|ZP_02080823.1|hypothetical protein CLOLEP_02281 [Clostridium leptum DSM 753] >gi|156867312|gb|EDO60684.1| hypothetical protein CLOLEP_02281 [Clostridium leptum DSM 753]
Locus_9666_Transcript_1/1_Confidence_1.000_Length_352	352	firmNOG00318;proNOG02083	L	ZP_02081131	hypothetical protein CLOLEP_02604 [Clostridium leptum DSM 753]	gi|160933743|ref|ZP_02081131.1|hypothetical protein CLOLEP_02604 [Clostridium leptum DSM 753] >gi|156867620|gb|EDO60992.1| hypothetical protein CLOLEP_02604 [Clostridium leptum DSM 753]
Locus_19222_Transcript_1/1_Confidence_1.000_Length_316	316	proNOG01905	P	ZP_02084578	iron compound abc permease protein	gi|160937216|ref|ZP_02084578.1|hypothetical protein CLOBOL_02106 [Clostridium bolteae ATCC BAA-613] >gi|158439780|gb|EDP17529.1| hypothetical protein CLOBOL_02106 [Clostridium bolteae ATCC BAA-613]
Locus_17690_Transcript_1/1_Confidence_1.000_Length_301	301	firmNOG01809	R	ZP_02090033	fad dependent oxidoreductase	gi|160942792|ref|ZP_02090033.1|hypothetical protein FAEPRAM212_00269 [Faecalibacterium prausnitzii M21/2] >gi|158445957|gb|EDP22960.1| FAD dependent oxidoreductase [Faecalibacterium prausnitzii M21/2] >gi|295103860|emb|CBL01404.1| Uncharacterized FAD-dependent dehydrogenases [Faecalibacterium prausnitzii SL3/3]
Locus_25980_Transcript_1/1_Confidence_1.000_Length_311	311	COG1082;proNOG13554	G	ZP_02090682	ap family 2	gi|160943448|ref|ZP_02090682.1|hypothetical protein FAEPRAM212_00939 [Faecalibacterium prausnitzii M21/2] >gi|158445308|gb|EDP22311.1| AP endonuclease, family 2 [Faecalibacterium prausnitzii M21/2]
Locus_15836_Transcript_1/1_Confidence_1.000_Length_308	308	proNOG01946	G	ZP_02090843	bnr asp-box repeat protein	gi|160943611|ref|ZP_02090843.1|hypothetical protein FAEPRAM212_01103 [Faecalibacterium prausnitzii M21/2] >gi|158445066|gb|EDP22069.1| BNR/Asp-box repeat protein [Faecalibacterium prausnitzii M21/2] >gi|295104439|emb|CBL01983.1| Predicted neuraminidase (sialidase) [Faecalibacterium prausnitzii SL3/3]
Locus_11749_Transcript_1/1_Confidence_1.000_Length_307	307	opiNOG02286;veNOG11322	G	ZP_02091207	glycogen starch alpha-glucan family	gi|160943977|ref|ZP_02091207.1|hypothetical protein FAEPRAM212_01478 [Faecalibacterium prausnitzii M21/2] >gi|158444653|gb|EDP21657.1| phosphorylase, glycogen/starch/alpha-glucan family [Faecalibacterium prausnitzii M21/2]
Locus_22633_Transcript_1/1_Confidence_1.000_Length_328	328	firmNOG02061	S	ZP_02091241	virion core protein (lumpy skin disease virus)	gi|160944011|ref|ZP_02091241.1|hypothetical protein FAEPRAM212_01512 [Faecalibacterium prausnitzii M21/2] >gi|158444687|gb|EDP21691.1| hypothetical protein FAEPRAM212_01512 [Faecalibacterium prausnitzii M21/2]
Locus_29724_Transcript_1/1_Confidence_1.000_Length_282	282	firmNOG00807;proNOG03882	R	ZP_02092289	abc atp-binding protein	gi|160945063|ref|ZP_02092289.1|hypothetical protein FAEPRAM212_02581 [Faecalibacterium prausnitzii M21/2] >gi|158442794|gb|EDP19799.1| ABC transporter, ATP-binding protein [Faecalibacterium prausnitzii M21/2]
Locus_19180_Transcript_1/1_Confidence_1.000_Length_293	293	firmNOG04729	K	ZP_02092339	transcriptional regulator	gi|160945113|ref|ZP_02092339.1|hypothetical protein FAEPRAM212_02632 [Faecalibacterium prausnitzii M21/2] >gi|158442844|gb|EDP19849.1| transcriptional regulator NrdR [Faecalibacterium prausnitzii M21/2] >gi|295105641|emb|CBL03185.1| transcriptional regulator NrdR [Faecalibacterium prausnitzii SL3/3]
Locus_29346_Transcript_1/2_Confidence_0.667_Length_349	349	COG1198;firmNOG00558	L	ZP_02092447	primosomal protein n	gi|160945221|ref|ZP_02092447.1|hypothetical protein FAEPRAM212_02740 [Faecalibacterium prausnitzii M21/2] >gi|158442952|gb|EDP19957.1| primosomal protein N' [Faecalibacterium prausnitzii M21/2]
Locus_20867_Transcript_1/1_Confidence_1.000_Length_283	283	firmNOG01654	K	ZP_02092503	dna-directed rna beta subunit	gi|160945277|ref|ZP_02092503.1|hypothetical protein FAEPRAM212_02796 [Faecalibacterium prausnitzii M21/2] >gi|158443008|gb|EDP20013.1| DNA-directed RNA polymerase, beta subunit [Faecalibacterium prausnitzii M21/2] >gi|295105510|emb|CBL03054.1| DNA-directed RNA polymerase subunit beta [Faecalibacterium prausnitzii SL3/3]
Locus_29729_Transcript_1/1_Confidence_1.000_Length_394	394	firmNOG01455	R	ZP_02092671	radical sam domain protein	gi|160945445|ref|ZP_02092671.1|hypothetical protein FAEPRAM212_02968 [Faecalibacterium prausnitzii M21/2] >gi|158443176|gb|EDP20181.1| six-Cys-in-45 modification radical SAM protein [Faecalibacterium prausnitzii M21/2]
Locus_51519_Transcript_1/1_Confidence_1.000_Length_228	228	NOG14047	-	NP_415678	anti-adapter protein	gi|16129123|ref|NP_415678.1|RpoS stabilzer during Mg starvation, anti-RssB factor [Escherichia coli str. K-12 substr. MG1655] >gi|170020470|ref|YP_001725424.1| hypothetical protein EcolC_2466 [Escherichia coli ATCC 8739] >gi|170080788|ref|YP_001730108.1| hypothetical protein ECDH10B_1209 [Escherichia coli str. K-12 substr. DH10B] >gi|238900391|ref|YP_002926187.1| hypothetical protein BWG_0985 [Es…
Locus_65151_Transcript_1/1_Confidence_1.000_Length_277	277	veNOG06692	K	ABX65439	histone-lysine n-methyltransferase prdm6-like	gi|161347481|gb|ABX65439.1|PR domain containing 6 [Danio rerio]
Locus_43001_Transcript_1/1_Confidence_1.000_Length_271	271	firmNOG00200	J	YP_001576937	alanyl-trna synthetase	gi|161506983|ref|YP_001576937.1|alanyl-tRNA synthetase [Lactobacillus helveticus DPC 4571] >gi|205830127|sp|A8YTJ0.1|SYA_LACH4 RecName: Full=Alanine--tRNA ligase; AltName: Full=Alanyl-tRNA synthetase; Short=AlaRS >gi|160347972|gb|ABX26646.1| Alanyl-tRNA synthetase [Lactobacillus helveticus DPC 4571]
Locus_5838_Transcript_1/1_Confidence_1.000_Length_314	314	firmNOG05052	H	YP_001577293	phosphopantetheine adenylyltransferase	gi|161507339|ref|YP_001577293.1|phosphopantetheine adenylyltransferase [Lactobacillus helveticus DPC 4571] >gi|260101771|ref|ZP_05752008.1| pantetheine-phosphate adenylyltransferase [Lactobacillus helveticus DSM 20075] >gi|172048264|sp|A8YUR4.1|COAD_LACH4 RecName: Full=Phosphopantetheine adenylyltransferase; AltName: Full=Dephospho-CoA pyrophosphorylase; AltName: Full=Pantetheine-phosphate adenyl…
Locus_39019_Transcript_1/1_Confidence_1.000_Length_243	243	firmNOG04672	L	YP_001577432	transposase	gi|161507478|ref|YP_001577432.1|transposase [Lactobacillus helveticus DPC 4571] >gi|160348467|gb|ABX27141.1| transposase [Lactobacillus helveticus DPC 4571]
Locus_1_Transcript_198173/226691_Confidence_1.000_Length_323	323	veNOG01347	S	AAI55670	loc796833 protein	gi|161611453|gb|AAI55670.1|LOC796833 protein [Danio rerio]
Locus_317_Transcript_2/3_Confidence_0.750_Length_3704	3704	veNOG03094	R	AAI55758	si:dkey- protein	gi|161611480|gb|AAI55758.1|Si:dkey-98f17.2 protein [Danio rerio]
Locus_1_Transcript_139074/226691_Confidence_1.000_Length_2074	2074	veNOG00145	W	AAI55816	catenin (cadherin-associated protein) alpha	gi|161611586|gb|AAI55816.1|Catenin (cadherin-associated protein), alpha [Danio rerio]
Locus_23172_Transcript_1/1_Confidence_1.000_Length_1012	1012	veNOG02625	Z	AAI55751	svil protein	gi|161611697|gb|AAI55751.1|Svil protein [Danio rerio]
Locus_1_Transcript_193432/226691_Confidence_1.000_Length_991	991	veNOG16001	S	AAI55822	selenoprotein 1a	gi|161612237|gb|AAI55822.1|Selenoprotein P, plasma, 1a [Danio rerio] >gi|166796357|gb|AAI59241.1| Selenoprotein P, plasma, 1a [Danio rerio]
Locus_821_Transcript_19/24_Confidence_0.370_Length_5637	5637	veNOG12311	K	NP_001104751	bromodomain-containing protein 4	gi|162287117|ref|NP_001104751.1|bromodomain-containing protein 4 [Danio rerio] >gi|159507457|gb|ABW97742.1| bromodomain 4 [Danio rerio]
Locus_63476_Transcript_1/1_Confidence_1.000_Length_227	227	proNOG03087	O	ABX88889	type iv prepilin-like protein	gi|162404917|gb|ABX88889.1|heat shock protein [Edwardsiella ictaluri 93-146]
Locus_1_Transcript_110536/226691_Confidence_1.000_Length_908	908	veNOG09893	R	Q6PCR6	zfr_danre ame: full=zinc finger rna-binding protein	gi|162416261|sp|Q6PCR6.2|ZFR_DANRERecName: Full=Zinc finger RNA-binding protein
Locus_24407_Transcript_1/1_Confidence_1.000_Length_433	433	veNOG03003	Q	ABY26093	leukotriene-b omega-hydroxylase 2-like	gi|162957571|gb|ABY26093.1|cytochrome P450 [Larimichthys crocea]
Locus_31361_Transcript_1/1_Confidence_1.000_Length_252	252	veNOG06817;veNOG19610	J	CAC95158	novel protein vertebrate -like protein	gi|16304505|emb|CAC95158.1|novel protein similar to human PDZ domain proteins [Danio rerio]
Locus_67531_Transcript_1/1_Confidence_1.000_Length_514	514	veNOG03203	T	NP_001106603	homer homolog 1	gi|163914761|ref|NP_001106603.1|homer homolog 1 [Xenopus (Silurana) tropicalis] >gi|160773587|gb|AAI55437.1| homer1 protein [Xenopus (Silurana) tropicalis]
Locus_16250_Transcript_1/1_Confidence_1.000_Length_983	983	veNOG14306	T	NP_001106665	tir domain-containing adapter molecule 1	gi|163954963|ref|NP_001106665.1|toll-like receptor adaptor molecule [Takifugu rubripes] >gi|158828568|dbj|BAF91188.1| toll-like receptor adaptor molecule [Takifugu rubripes]
Locus_18269_Transcript_1/1_Confidence_1.000_Length_378	378	veNOG04013	K	ABY50721	e3 sumo-protein ligase egr2 isoform 2	gi|163963594|gb|ABY50721.1|early growth response 2b [Salmo salar] >gi|163963596|gb|ABY50722.1| early growth response 2 [Salmo salar]
Locus_1_Transcript_115903/226691_Confidence_1.000_Length_266	266	veNOG08567	S	ABY55167	interferon-inducible protein 56	gi|164422177|gb|ABY55167.1|interferon-inducible protein 56 [Larimichthys crocea]
Locus_19561_Transcript_4/5_Confidence_0.583_Length_1582	1582	veNOG04570	K	NP_001096603	general transcription factor polypeptide 30kda	gi|164448676|ref|NP_001096603.1|general transcription factor IIF, polypeptide 2a isoform 2 [Danio rerio] >gi|156230595|gb|AAI52268.1| MGC174761 protein [Danio rerio]
Locus_1_Transcript_126208/226691_Confidence_1.000_Length_350	350	veNOG08914	J	ABV22635	argonaute 2	gi|164498968|gb|ABV22635.1|argonaute 2 [Gobiocypris rarus]
Locus_1_Transcript_142210/226691_Confidence_1.000_Length_216	216	opiNOG10926	C	XP_001728754	carnitine acyl carnitine carrier	gi|164655247|ref|XP_001728754.1|hypothetical protein MGL_4089 [Malassezia globosa CBS 7966] >gi|159102638|gb|EDP41540.1| hypothetical protein MGL_4089 [Malassezia globosa CBS 7966]
Locus_21305_Transcript_1/1_Confidence_1.000_Length_475	475	veNOG00975	Z	CAA49689	filamin-c isoform 1	gi|1657315|emb|CAA49689.1|filamin [Homo sapiens]
Locus_1_Transcript_139404/226691_Confidence_1.000_Length_503	503	veNOG08038	K	BAB71758	retinoid x receptor alpha	gi|16580815|dbj|BAB71758.1|retinoid X receptor alpha [Paralichthys olivaceus]
Locus_8513_Transcript_1/1_Confidence_1.000_Length_393	393	veNOG13177	P	AAL26926	thiazide-sensitive na-cl cotransporter isoform	gi|16588876|gb|AAL26926.1|thiazide-sensitive Na-Cl cotransporter isoform [Pseudopleuronectes americanus]
Locus_9974_Transcript_3/8_Confidence_0.125_Length_814	814	veNOG10748	T	NP_001107164	calcium calmodulin-dependent protein kinase ii delta	gi|165973408|ref|NP_001107164.1|calcium/calmodulin-dependent protein kinase II delta [Xenopus (Silurana) tropicalis] >gi|163916446|gb|AAI57250.1| camk2d protein [Xenopus (Silurana) tropicalis] >gi|213625749|gb|AAI71257.1| calcium/calmodulin-dependent protein kinase (CaM kinase) II delta [Xenopus (Silurana) tropicalis]
Locus_1_Transcript_154167/226691_Confidence_1.000_Length_442	442	veNOG00466	T	NP_001107204	tpa: leukemia inhibitory factor	gi|165974608|ref|NP_001107204.1|leukemia inhibitory factor receptor alpha b precursor [Danio rerio] >gi|159885681|tpe|CAI96519.1| TPA: leukemia inhibitory factor receptor.b [Danio rerio]
Locus_15626_Transcript_1/1_Confidence_1.000_Length_351	351	eurNOG01781;firmNOG04886	C	ZP_02235965	v-type d subunit	gi|166033136|ref|ZP_02235965.1|hypothetical protein DORFOR_02858 [Dorea formicigenerans ATCC 27755] >gi|346306871|ref|ZP_08849021.1| V-type ATPase, D subunit [Dorea formicigenerans 4_6_53AFAA] >gi|166027493|gb|EDR46250.1| V-type ATPase, D subunit [Dorea formicigenerans ATCC 27755] >gi|345907768|gb|EGX77475.1| V-type ATPase, D subunit [Dorea formicigenerans 4_6_53AFAA]
Locus_2312_Transcript_3/4_Confidence_0.750_Length_3094	3094	veNOG22562	P	CAP72055	transmembrane and immunoglobulin domain-containing protein 1-like	gi|166046787|emb|CAP72055.1|sb:cb1043 [Danio rerio]
Locus_33400_Transcript_2/2_Confidence_0.800_Length_504	504	veNOG03939	Z	CAC80028	lag-3-associated protein	gi|16605510|emb|CAC80028.1|LAG-3-associated protein [Homo sapiens] >gi|33870272|gb|AAH24209.3| CENPJ protein [Homo sapiens]
Locus_1_Transcript_105891/226691_Confidence_1.000_Length_218	218	veNOG07903	U	CAC86147	translocon-associated protein subunit alpha precursor	gi|16605543|emb|CAC86147.1|translocon associated protein alpha homolog [Tetraodon nigroviridis]
Locus_8781_Transcript_2/2_Confidence_0.900_Length_2754	2754	veNOG13430	R	ABY82346	ras-related protein r-ras2	gi|166092745|gb|ABY82346.1|R-ras [Kryptolebias marmoratus]
Locus_1_Transcript_100563/226691_Confidence_1.000_Length_1899	1899	veNOG15638	I	ABY82365	hormone sensitive lipase	gi|166092815|gb|ABY82365.1|hormone sensitive lipase [Sparus aurata]
Locus_24404_Transcript_1/1_Confidence_1.000_Length_478	478	veNOG01032	T	NP_001107298	probable g-protein coupled receptor 110	gi|166158208|ref|NP_001107298.1|G protein-coupled receptor 116 precursor [Xenopus (Silurana) tropicalis] >gi|161611522|gb|AAI55694.1| LOC100135087 protein [Xenopus (Silurana) tropicalis]
Locus_1_Transcript_105798/226691_Confidence_1.000_Length_430	430	veNOG02759	T	ABY86757	endothelin a receptor	gi|166344069|gb|ABY86757.1|endothelin A receptor [Fundulus heteroclitus]
Locus_1_Transcript_219050/226691_Confidence_1.000_Length_1128	1128	veNOG02759	T	ABY86759	endothelin c receptor	gi|166344073|gb|ABY86759.1|endothelin C receptor [Fundulus heteroclitus]
Locus_1_Transcript_146705/226691_Confidence_1.000_Length_585	585	veNOG10018	O	AAI59219	c13orf22 homolog ( sapiens) like	gi|166796242|gb|AAI59219.1|C13orf22l protein [Danio rerio]
Locus_19359_Transcript_1/1_Confidence_1.000_Length_711	711	veNOG17182	I	ABY90513	fatty acid-binding heart	gi|166836562|gb|ABY90513.1|muscle fatty acid binding protein [Rachycentron canadum]
Locus_7963_Transcript_13/16_Confidence_0.300_Length_2271	2271	veNOG09938	I	ABY90514	lysosomal acid lipase cholesteryl ester hydrolase precursor	gi|166836564|gb|ABY90514.1|triacylglycerol lipase [Rachycentron canadum]
Locus_66398_Transcript_1/1_Confidence_1.000_Length_359	359	firmNOG06277	R	YP_001663701	beta-lactamase domain-containing protein	gi|167040716|ref|YP_001663701.1|beta-lactamase domain-containing protein [Thermoanaerobacter sp. X514] >gi|256752149|ref|ZP_05493015.1| beta-lactamase domain protein [Thermoanaerobacter ethanolicus CCSD1] >gi|300914756|ref|ZP_07132072.1| beta-lactamase domain-containing protein [Thermoanaerobacter sp. X561] >gi|307724010|ref|YP_003903761.1| beta-lactamase domain-containing protein [Thermoanaeroba…
Locus_1_Transcript_151502/226691_Confidence_1.000_Length_287	287	opiNOG35946;veNOG22370	S	XP_001744759	hypothetical protein [Monosiga brevicollis MX1]	gi|167520840|ref|XP_001744759.1|hypothetical protein [Monosiga brevicollis MX1] >gi|163777090|gb|EDQ90708.1| predicted protein [Monosiga brevicollis MX1]
Locus_2571_Transcript_8/26_Confidence_1.000_Length_260	260	opiNOG30662	S	XP_001746888	hypothetical protein [Monosiga brevicollis MX1]	gi|167525106|ref|XP_001746888.1|hypothetical protein [Monosiga brevicollis MX1] >gi|163774668|gb|EDQ88295.1| predicted protein [Monosiga brevicollis MX1]
Locus_1_Transcript_112109/226691_Confidence_1.000_Length_384	384	veNOG18414	S	XP_001749454	brucei -specific protein	gi|167535561|ref|XP_001749454.1|hypothetical protein [Monosiga brevicollis MX1] >gi|163772082|gb|EDQ85739.1| predicted protein [Monosiga brevicollis MX1]
Locus_1_Transcript_189861/226691_Confidence_1.000_Length_292	292	opiNOG02291	K	NP_001107917	zinc finger protein 71-like	gi|167555069|ref|NP_001107917.1|zinc finger protein 71-like [Danio rerio] >gi|161611691|gb|AAI55739.1| Zgc:174315 protein [Danio rerio]
Locus_3475_Transcript_1/3_Confidence_0.852_Length_1976	1976	veNOG05651;veNOG18924	R	NP_001107948	serine threonine-protein kinase mark1	gi|167555209|ref|NP_001107948.1|serine/threonine-protein kinase MARK1 [Danio rerio] >gi|161612058|gb|AAI55560.1| Mark1 protein [Danio rerio]
Locus_47982_Transcript_1/1_Confidence_1.000_Length_295	295	firmNOG00899	C	ZP_02419019	nadh-dependent butanol dehydrogenase	gi|167746892|ref|ZP_02419019.1|hypothetical protein ANACAC_01604 [Anaerostipes caccae DSM 14662] >gi|317471701|ref|ZP_07931042.1| iron-containing alcohol dehydrogenase [Anaerostipes sp. 3_2_56FAA] >gi|167653852|gb|EDR97981.1| alcohol dehydrogenase, iron-dependent [Anaerostipes caccae DSM 14662] >gi|316900805|gb|EFV22778.1| iron-containing alcohol dehydrogenase [Anaerostipes sp. 3_2_56FAA]
Locus_19709_Transcript_1/1_Confidence_1.000_Length_325	325	firmNOG00292	J	ZP_02421981	translation elongation factor g	gi|167749854|ref|ZP_02421981.1|hypothetical protein EUBSIR_00822 [Eubacterium siraeum DSM 15702] >gi|167657166|gb|EDS01296.1| translation elongation factor G [Eubacterium siraeum DSM 15702]
Locus_1_Transcript_128419/226691_Confidence_1.000_Length_201	201	COG1151;firmNOG01050	C	ZP_02423139	hydroxylamine reductase	gi|167751012|ref|ZP_02423139.1|hypothetical protein EUBSIR_01997 [Eubacterium siraeum DSM 15702] >gi|167655930|gb|EDS00060.1| hypothetical protein EUBSIR_01997 [Eubacterium siraeum DSM 15702]
Locus_6194_Transcript_1/1_Confidence_1.000_Length_295	295	COG0482;firmNOG00252	J	ZP_02423941	trna (5-methylaminomethyl-2-thiouridylate)-methyltransferase	gi|167751814|ref|ZP_02423941.1|hypothetical protein ALIPUT_00055 [Alistipes putredinis DSM 17216] >gi|167660055|gb|EDS04185.1| hypothetical protein ALIPUT_00055 [Alistipes putredinis DSM 17216]
Locus_24687_Transcript_1/1_Confidence_1.000_Length_323	323	COG4122	R	ZP_02424244	o-methyltransferase	gi|167752117|ref|ZP_02424244.1|hypothetical protein ALIPUT_00359 [Alistipes putredinis DSM 17216] >gi|167660358|gb|EDS04488.1| O-methyltransferase [Alistipes putredinis DSM 17216]
Locus_42926_Transcript_1/1_Confidence_1.000_Length_427	427	COG0566;NOG319371	J	ZP_02424476	rna family	gi|167752349|ref|ZP_02424476.1|hypothetical protein ALIPUT_00593 [Alistipes putredinis DSM 17216] >gi|167660590|gb|EDS04720.1| RNA methyltransferase, TrmH family [Alistipes putredinis DSM 17216]
Locus_57954_Transcript_1/1_Confidence_1.000_Length_251	251	COG0735;NOG137956	K	ZP_02424831	transcriptional regulator	gi|167752704|ref|ZP_02424831.1|hypothetical protein ALIPUT_00964 [Alistipes putredinis DSM 17216] >gi|167659773|gb|EDS03903.1| hypothetical protein ALIPUT_00964 [Alistipes putredinis DSM 17216]
Locus_23632_Transcript_1/1_Confidence_1.000_Length_380	380	COG4108	J	ZP_02424983	peptide chain release factor 3	gi|167752856|ref|ZP_02424983.1|hypothetical protein ALIPUT_01117 [Alistipes putredinis DSM 17216] >gi|167659925|gb|EDS04055.1| peptide chain release factor 3 [Alistipes putredinis DSM 17216]
Locus_43107_Transcript_1/1_Confidence_1.000_Length_207	207	COG2873;deiNOG04367	E	ZP_02425107	o-acetylhomoserine aminocarboxypropyltransferase cysteine synthase	gi|167752980|ref|ZP_02425107.1|hypothetical protein ALIPUT_01243 [Alistipes putredinis DSM 17216] >gi|167659294|gb|EDS03424.1| O-acetylhomoserine aminocarboxypropyltransferase/cysteine synthase [Alistipes putredinis DSM 17216]
Locus_52440_Transcript_1/1_Confidence_1.000_Length_203	203	COG0249	L	ZP_02425771	dna mismatch repair protein	gi|167753644|ref|ZP_02425771.1|hypothetical protein ALIPUT_01924 [Alistipes putredinis DSM 17216] >gi|167658269|gb|EDS02399.1| DNA mismatch repair protein MutS [Alistipes putredinis DSM 17216]
Locus_36688_Transcript_1/1_Confidence_1.000_Length_391	391	NOG86118	H	ZP_02425874	thiamine phosphate pyrophosphorylase	gi|167753747|ref|ZP_02425874.1|hypothetical protein ALIPUT_02029 [Alistipes putredinis DSM 17216] >gi|167658372|gb|EDS02502.1| thiamine monophosphate synthase/TENI [Alistipes putredinis DSM 17216]
Locus_14205_Transcript_1/1_Confidence_1.000_Length_292	292	COG0697;NOG146836;proNOG03101	EG	ZP_02426141	membrane protein	gi|167754014|ref|ZP_02426141.1|hypothetical protein ALIPUT_02301 [Alistipes putredinis DSM 17216] >gi|167658639|gb|EDS02769.1| putative membrane protein [Alistipes putredinis DSM 17216]
Locus_1_Transcript_128210/226691_Confidence_1.000_Length_258	258	COG2814	G	ZP_02426549	arabinose efflux permease	gi|167754422|ref|ZP_02426549.1|hypothetical protein ALIPUT_02716 [Alistipes putredinis DSM 17216] >gi|167659047|gb|EDS03177.1| hypothetical protein ALIPUT_02716 [Alistipes putredinis DSM 17216]
Locus_36668_Transcript_1/1_Confidence_1.000_Length_217	217	NOG238090	S	ZP_02434020	pf13148 family protein	gi|167761893|ref|ZP_02434020.1|hypothetical protein BACSTE_00236 [Bacteroides stercoris ATCC 43183] >gi|167700263|gb|EDS16842.1| hypothetical protein BACSTE_00236 [Bacteroides stercoris ATCC 43183]
Locus_54532_Transcript_1/1_Confidence_1.000_Length_242	242	COG4771	P	ZP_02435747	#NAME?	gi|167763620|ref|ZP_02435747.1|hypothetical protein BACSTE_01995 [Bacteroides stercoris ATCC 43183] >gi|167698914|gb|EDS15493.1| TonB-dependent receptor [Bacteroides stercoris ATCC 43183]
Locus_69254_Transcript_1/1_Confidence_1.000_Length_238	238	eurNOG00683;firmNOG01433	M	ZP_02437969	dtdp-glucose -dehydratase	gi|167765916|ref|ZP_02437969.1|hypothetical protein CLOSS21_00407 [Clostridium sp. SS2/1] >gi|317498844|ref|ZP_07957130.1| dTDP-glucose 4,6-dehydratase [Lachnospiraceae bacterium 5_1_63FAA] >gi|167712414|gb|EDS22993.1| dTDP-glucose 4,6-dehydratase [Clostridium sp. SS2/1] >gi|291559814|emb|CBL38614.1| dTDP-glucose 4,6-dehydratase [butyrate-producing bacterium SSC/2] >gi|316893872|gb|EFV16068.1| dT…
Locus_60385_Transcript_1/1_Confidence_1.000_Length_277	277	COG3472;proNOG09765;therNOG01923	S	ZP_02443208	hypothetical protein ANACOL_02510 [Anaerotruncus colihominis DSM 17241]	gi|167771155|ref|ZP_02443208.1|hypothetical protein ANACOL_02510 [Anaerotruncus colihominis DSM 17241] >gi|167666825|gb|EDS10955.1| hypothetical protein ANACOL_02510 [Anaerotruncus colihominis DSM 17241]
Locus_37_Transcript_1/2_Confidence_0.800_Length_3260	3260	veNOG07222	I	ACA05825	phospholipase c delta 1a	gi|167882614|gb|ACA05825.1|phospholipase C delta 1A [Paralichthys olivaceus]
Locus_33042_Transcript_1/1_Confidence_1.000_Length_253	253	veNOG07222	I	ACA05826	phospholipase c delta 1b lf	gi|167882616|gb|ACA05826.1|phospholipase C delta 1B Lf [Paralichthys olivaceus]
Locus_4019_Transcript_1/1_Confidence_1.000_Length_251	251	veNOG19874	I	ACA05828	phospholipase c delta 3b	gi|167882620|gb|ACA05828.1|phospholipase C delta 3B [Paralichthys olivaceus]
Locus_2992_Transcript_1/2_Confidence_0.667_Length_3389	3389	veNOG07222	I	ACA05829	1-phosphatidylinositol- -bisphosphate phosphodiesterase delta-4	gi|167882622|gb|ACA05829.1|phospholipase C delta 4 [Paralichthys olivaceus]
Locus_1_Transcript_203980/226691_Confidence_1.000_Length_792	792	veNOG05828	S	NP_001108179	transmembrane protein 116	gi|167963468|ref|NP_001108179.1|transmembrane protein 116 [Danio rerio] >gi|221222818|sp|A2BGS3.1|TM116_DANRE RecName: Full=Transmembrane protein 116 >gi|122891038|emb|CAM13327.1| novel protein similar to vertebrate transmembrane protein 116 (TMEM116) [Danio rerio] >gi|159155798|gb|AAI54519.1| Si:ch211-157p22.10 protein [Danio rerio]
Locus_1_Transcript_142844/226691_Confidence_1.000_Length_242	242	veNOG13564	T	ACA13262	ubiquitin carboxyl- hydrolase 22	gi|167966517|gb|ACA13262.1|dsRed1/N-WASP/Cdc42/ECFP fusion protein [synthetic construct]
Locus_49723_Transcript_1/1_Confidence_1.000_Length_202	202	NOG17480	S	ZP_02614116	conserved phage-associated protein	gi|168179452|ref|ZP_02614116.1|conserved phage-associated protein [Clostridium botulinum NCTC 2916] >gi|421839486|ref|ZP_16273052.1| phage-associated protein [Clostridium botulinum CFSAN001627] >gi|182669804|gb|EDT81780.1| conserved phage-associated protein [Clostridium botulinum NCTC 2916] >gi|409734478|gb|EKN36255.1| phage-associated protein [Clostridium botulinum CFSAN001627]
Locus_1_Transcript_141426/226691_Confidence_1.000_Length_413	413	veNOG09620	T	NP_001108318	novel protein vertebrate coagulation factor ii receptor	gi|168693601|ref|NP_001108318.1|proteinase-activated receptor 1 precursor [Danio rerio] >gi|122891182|emb|CAM13186.1| novel protein similar to vertebrate coagulation factor II (thrombin) receptor (F2R) [Danio rerio] >gi|122891261|emb|CAM13317.1| novel protein similar to vertebrate coagulation factor II (thrombin) receptor (F2R) [Danio rerio] >gi|254972454|gb|ACT98412.1| protease-activated recepto…
Locus_58267_Transcript_1/1_Confidence_1.000_Length_262	262	veNOG11288	S	NP_001108323	fanconi complementation group i	gi|168803994|ref|NP_001108323.1|Fanconi anemia, complementation group I [Gallus gallus] >gi|167216110|dbj|BAG06920.1| Fanconi anemia complementation group I [Gallus gallus]
Locus_1_Transcript_114784/226691_Confidence_1.000_Length_334	334	veNOG20095	T	NP_001108357	zgc:174881 protein	gi|168823528|ref|NP_001108357.1|semaphorin-7A [Danio rerio] >gi|160773379|gb|AAI55291.1| Zgc:174881 protein [Danio rerio]
Locus_37046_Transcript_1/1_Confidence_1.000_Length_251	251	veNOG02492	Z	CAQ10525	formin 2	gi|168984198|emb|CAQ10525.1|formin 2 [Homo sapiens]
Locus_11060_Transcript_1/1_Confidence_1.000_Length_813	813	veNOG11786	Z	CAQ13740	formin-like protein 2-like	gi|169145325|emb|CAQ13740.1|novel protein similar to H.sapiens FMNL2, formin-like 2 (FMNL2) [Danio rerio]
Locus_1_Transcript_168301/226691_Confidence_1.000_Length_1349	1349	veNOG01464	R	CAE17634	novel protein human telomerase-associated protein 1	gi|169145636|emb|CAE17634.2|novel protein similar to human telomerase-associated protein 1 (TEP1) [Danio rerio]
Locus_22139_Transcript_1/2_Confidence_0.750_Length_1863	1863	veNOG03289	I	CAQ15676	novel protein (zgc:56036)	gi|169145723|emb|CAQ15676.1|novel protein (zgc:56036) [Danio rerio] >gi|169153851|emb|CAQ15204.1| novel protein (zgc:56036) [Danio rerio]
Locus_1_Transcript_156725/226691_Confidence_1.000_Length_1016	1016	veNOG04061	Z	CAQ15674	novel protein vertebrate kinesin heavy chain member 2a ( zgc:103670)	gi|169145918|emb|CAQ15674.1|novel protein similar to vertebrate kinesin heavy chain member 2A (KIF2A, zgc:103670) [Danio rerio]
Locus_61741_Transcript_1/1_Confidence_1.000_Length_283	283	veNOG00454	K	CAQ13517	novel protein	gi|169146014|emb|CAQ13517.1|novel protein [Danio rerio]
Locus_16400_Transcript_1/1_Confidence_1.000_Length_392	392	veNOG10330	K	CAQ14518	progesterone receptor	gi|169146179|emb|CAQ14518.1|novel protein similar to H.sapiens PGR, progesterone receptor (PGR) [Danio rerio]
Locus_30210_Transcript_1/1_Confidence_1.000_Length_541	541	veNOG14553	T	CAQ14673	novel protein diacylglycerol eta	gi|169146202|emb|CAQ14673.1|novel protein similar to H.sapiens DGKH, diacylglycerol kinase, eta (DGKH) [Danio rerio] >gi|169154049|emb|CAQ13578.1| novel protein similar to H.sapiens DGKH, diacylglycerol kinase, eta (DGKH) [Danio rerio]
Locus_23217_Transcript_1/1_Confidence_1.000_Length_266	266	veNOG08427	T	CAQ14954	novel protein human and mouse par-3 partitioning defective 3 homolog b ( elegans)	gi|169153800|emb|CAQ14954.1|novel protein similar to human and mouse par-3 partitioning defective 3 homolog B (C. elegans) (PARD3B) [Danio rerio] >gi|169153996|emb|CAQ14502.1| novel protein similar to human and mouse par-3 partitioning defective 3 homolog B (C. elegans) (PARD3B) [Danio rerio] >gi|169158969|emb|CAQ14284.1| novel protein similar to human and mouse par-3 partitioning defective 3 hom…
Locus_21266_Transcript_1/1_Confidence_1.000_Length_1249	1249	veNOG06679	T	CAQ14048	ap2-associated protein kinase 1	gi|169153885|emb|CAQ14048.1|novel protein similar to H.sapiens AAK1, AP2 associated kinase 1 (AAK1) [Danio rerio]
Locus_1_Transcript_168688/226691_Confidence_1.000_Length_283	283	veNOG09658;veNOG24695	O	CAQ14070	aspartate beta-hydroxylase	gi|169153983|emb|CAQ14070.1|aspartate beta-hydroxylase [Danio rerio]
Locus_58171_Transcript_1/1_Confidence_1.000_Length_343	343	veNOG01680;veNOG21496	U	CAQ13648	vacuolar protein sorting 13 homolog a ( cerevisiae)	gi|169154017|emb|CAQ13648.1|vacuolar protein sorting 13 homolog A (S. cerevisiae) [Danio rerio]
Locus_6179_Transcript_1/1_Confidence_1.000_Length_306	306	veNOG10581	S	CAQ14802	novel protein vertebrate transmembrane protein 132d	gi|169154230|emb|CAQ14802.1|novel protein similar to vertebrate transmembrane protein 132D (TMEM132D) [Danio rerio]
Locus_1_Transcript_183399/226691_Confidence_1.000_Length_1361	1361	veNOG08288	O	CAQ14264	transmembrane protein 189	gi|169154361|emb|CAQ14264.1|novel protein (zgc:101801) [Danio rerio]
Locus_20425_Transcript_1/1_Confidence_1.000_Length_341	341	veNOG06599	K	CAQ14895	iq motif and wd repeats 1	gi|169154712|emb|CAQ14895.1|novel protein similar to vertebrate Q motif and WD repeats 1 (IQWD1) [Danio rerio]
Locus_48109_Transcript_1/1_Confidence_1.000_Length_222	222	veNOG09355	O	CAQ13444	heparan sulfate 6-o-sulfotransferase 1	gi|169154768|emb|CAQ13444.1|heparan sulfate 6-O-sulfotransferase 1 [Danio rerio]
Locus_4477_Transcript_1/1_Confidence_1.000_Length_1324	1324	veNOG05472	R	CAQ15421	wd repeat phosphoinositide interacting 1	gi|169154840|emb|CAQ15421.1|WD repeat domain, phosphoinositide interacting 1 [Danio rerio]
Locus_976_Transcript_27/27_Confidence_0.681_Length_6231	6231	veNOG06577	W	CAQ15246	novel collagen protein	gi|169154860|emb|CAQ15246.1|novel collagen protein [Danio rerio]
Locus_1_Transcript_76352/226691_Confidence_1.000_Length_2852	2852	veNOG04533	E	CAQ14461	novel protein glutaminase	gi|169154879|emb|CAQ14461.1|novel protein similar to glutaminase [Danio rerio]
Locus_1_Transcript_200751/226691_Confidence_1.000_Length_578	578	veNOG12198	F	CAQ13654	novel protein	gi|169154920|emb|CAQ13654.1|novel protein [Danio rerio]
Locus_1_Transcript_176641/226691_Confidence_1.000_Length_294	294	veNOG00978	C	CAQ15241	isocitrate dehydrogenase 1 (nadp+) soluble	gi|169158157|emb|CAQ15241.1|isocitrate dehydrogenase 1 (NADP+), soluble [Danio rerio]
Locus_1_Transcript_158252/226691_Confidence_1.000_Length_433	433	veNOG02788	A	CAQ13460	rna binding motif protein 39b	gi|169158602|emb|CAQ13460.1|RNA binding motif protein 39b [Danio rerio]
Locus_1_Transcript_164938/226691_Confidence_1.000_Length_414	414	veNOG14375	T	CAQ13227	novel protein vertebrate interleukin-1 receptor-associated kinase 3	gi|169158626|emb|CAQ13227.1|novel protein similar to vertebrate interleukin-1 receptor-associated kinase 3 (IRAK3) [Danio rerio]
Locus_10972_Transcript_2/5_Confidence_0.667_Length_1597	1597	veNOG04274	F	CAQ13229	novel protein vertebrate 2-deoxyribose-5-phosphate aldolase homolog ( elegans) ( zgc:101610)	gi|169158628|emb|CAQ13229.1|novel protein similar to vertebrate 2-deoxyribose-5-phosphate aldolase homolog (C. elegans) (DERA, zgc:101610) [Danio rerio]
Locus_9818_Transcript_1/1_Confidence_1.000_Length_515	515	veNOG09400;veNOG10319	T	CAQ13896	rho gtpase-activating protein 29	gi|169158634|emb|CAQ13896.1|novel protein (zgc:63950) [Danio rerio]
Locus_59088_Transcript_1/1_Confidence_1.000_Length_544	544	veNOG14368	K	CAQ13592	brain and muscle arnt-like 2	gi|169158685|emb|CAQ13592.1|brain and muscle ARNT-like 2 [Danio rerio]
Locus_15116_Transcript_1/1_Confidence_1.000_Length_1295	1295	opiNOG00189;veNOG01748	W	CAQ14611	novel collagen protein	gi|169158763|emb|CAQ14611.1|novel collagen protein [Danio rerio]
Locus_1_Transcript_143792/226691_Confidence_1.000_Length_228	228	veNOG05725	T	CAQ13630	novel protein inositol polyphosphate-4- type i	gi|169158824|emb|CAQ13630.1|novel protein similar to inositol polyphosphate-4-phosphatase, type I (inpp4a) [Danio rerio]
Locus_1_Transcript_149939/226691_Confidence_1.000_Length_669	669	veNOG07138	T	CAQ13697	novel protein human sorting nexin 26	gi|169159063|emb|CAQ13697.1|novel protein similar to human sorting nexin 26 (SNX26) [Danio rerio]
Locus_32491_Transcript_1/1_Confidence_1.000_Length_299	299	veNOG12214	K	ABL84982	metal transcription factor 1	gi|169246575|gb|ABL84982.2|metal transcription factor 1 [Cyprinus carpio]
Locus_20322_Transcript_1/1_Confidence_1.000_Length_372	372	veNOG11093	T	ACA51312	fibroblast growth factor receptor 1 iiib vt- isoform	gi|169246842|gb|ACA51312.1|fibroblast growth factor receptor 1 [Xiphophorus hellerii]
Locus_5802_Transcript_1/2_Confidence_0.833_Length_1731	1731	veNOG04870	T	NP_571854	vasoactive intestinal polypeptide receptor 2 precursor	gi|169259764|ref|NP_571854.1|vasoactive intestinal polypeptide receptor 2 precursor [Danio rerio] >gi|156106232|gb|ABU49421.1| vasoactive intestingal polypeptide receptor type 2 [Danio rerio] >gi|190339622|gb|AAI62944.1| Vasoactive intestinal peptide receptor 2 [Danio rerio]
Locus_1_Transcript_215687/226691_Confidence_1.000_Length_337	337	veNOG05018	K	ACA52075	cbp p300-interacting transactivator 3a	gi|169260691|gb|ACA52075.1|Cbp/p300-interacting transactivator 3a [Oryzias melastigma]
Locus_1_Transcript_101537/226691_Confidence_1.000_Length_315	315	veNOG05018	K	ACA52076	cbp p300-interacting transactivator 3b	gi|169260693|gb|ACA52076.1|Cbp/p300-interacting transactivator 3b [Oryzias melastigma]
Locus_64365_Transcript_1/1_Confidence_1.000_Length_212	212	COG0034;eurNOG00416;firmNOG00053	F	ZP_02867604	amidophosphoribosyltransferase	gi|169350666|ref|ZP_02867604.1|hypothetical protein CLOSPI_01439 [Clostridium spiroforme DSM 1552] >gi|169292529|gb|EDS74662.1| amidophosphoribosyltransferase [Clostridium spiroforme DSM 1552]
Locus_1_Transcript_215848/226691_Confidence_1.000_Length_347	347	veNOG10065	Z	NP_001108589	sept8a protein	gi|169403963|ref|NP_001108589.1|septin-8-A [Danio rerio] >gi|223635831|sp|Q642H3.2|SEP8A_DANRE RecName: Full=Septin-8-A
Locus_18763_Transcript_1/1_Confidence_1.000_Length_586	586	veNOG20647	-	DAA06156	novel protein human claudin	gi|169640220|tpg|DAA06156.1|TPA_exp: claudin 10e [Salmo salar]
Locus_53979_Transcript_1/1_Confidence_1.000_Length_225	225	veNOG10509	U	AAI60909	sorting nexin-14	gi|169642283|gb|AAI60909.1|Snx14 protein [Rattus norvegicus]
Locus_1_Transcript_154723/226691_Confidence_1.000_Length_562	562	veNOG05931	F	BAG12569	hypoxanthine phosphoribosyltransferase	gi|169643691|dbj|BAG12569.1|hypoxanthine phosphoribosyltransferase [Solea senegalensis]
Locus_1_Transcript_87349/226691_Confidence_1.000_Length_1418	1418	veNOG02406	A	NP_957270	pre-mrna-processing-splicing factor 8	gi|169646741|ref|NP_957270.2|pre-mRNA processing factor 8 [Danio rerio]
Locus_7176_Transcript_1/1_Confidence_1.000_Length_1922	1922	veNOG01680;veNOG21496	U	NP_001112365	vacuolar protein sorting 13 homolog a	gi|169646798|ref|NP_001112365.1|vacuolar protein sorting 13 homolog A [Danio rerio]
Locus_51758_Transcript_1/1_Confidence_1.000_Length_333	333	veNOG09130	P	ACA83747	calcium-activated potassium channel subunit alpha-1	gi|169805296|gb|ACA83747.1|intestinal BK channel [Anguilla anguilla]
Locus_39997_Transcript_1/1_Confidence_1.000_Length_205	205	COG0320	H	YP_001692598	lipoyl synthase	gi|169824987|ref|YP_001692598.1|lipoyl synthase [Finegoldia magna ATCC 29328] >gi|167831792|dbj|BAG08708.1| lipoic acid synthetase [Finegoldia magna ATCC 29328]
Locus_34523_Transcript_1/1_Confidence_1.000_Length_217	217	veNOG16489	S	ZP_02873580	hypothetical protein cdivTM_25184 [candidate division TM7 single-cell isolate TM7a]	gi|169840392|ref|ZP_02873580.1|hypothetical protein cdivTM_25184 [candidate division TM7 single-cell isolate TM7a]
Locus_54290_Transcript_1/1_Confidence_1.000_Length_203	203	KOG1721;opiNOG29469;veNOG06539	K	XP_001847682	zinc finger protein 605	gi|170039740|ref|XP_001847682.1|zinc finger protein 605 [Culex quinquefasciatus] >gi|167863361|gb|EDS26744.1| zinc finger protein 605 [Culex quinquefasciatus]
Locus_1115_Transcript_2/2_Confidence_1.000_Length_660	660	veNOG18306;veNOG18424	S	XP_001862168	dynein heavy chain	gi|170052321|ref|XP_001862168.1|dynein heavy chain [Culex quinquefasciatus] >gi|167873193|gb|EDS36576.1| dynein heavy chain [Culex quinquefasciatus]
Locus_1_Transcript_201302/226691_Confidence_1.000_Length_206	206	opiNOG08725	S	XP_001866102	conserved hypothetical protein [Culex quinquefasciatus]	gi|170061127|ref|XP_001866102.1|conserved hypothetical protein [Culex quinquefasciatus] >gi|167879353|gb|EDS42736.1| conserved hypothetical protein [Culex quinquefasciatus]
Locus_1_Transcript_161154/226691_Confidence_1.000_Length_295	295	veNOG09904	T	XP_001866889	guanine nucleotide-binding protein g subunit alpha 65a	gi|170062944|ref|XP_001866889.1|guanine nucleotide-binding protein G(I) subunit alpha 65A [Culex quinquefasciatus] >gi|167880737|gb|EDS44120.1| guanine nucleotide-binding protein G(I) subunit alpha 65A [Culex quinquefasciatus]
Locus_2511_Transcript_1/1_Confidence_1.000_Length_314	314	veNOG11243	K	NP_001116215	pr domain zinc finger protein 4	gi|170172581|ref|NP_001116215.1|PR domain zinc finger protein 4 [Danio rerio]
Locus_39634_Transcript_1/1_Confidence_1.000_Length_374	374	veNOG05103	K	NP_001116227	basonuclin 2	gi|170295821|ref|NP_001116227.1|zinc finger protein basonuclin-2 [Danio rerio] >gi|163915529|gb|AAI57381.1| Si:dkey-114f6.1 protein [Danio rerio]
Locus_68950_Transcript_1/1_Confidence_1.000_Length_224	224	COG0085	K	ACB15386	dna-directed rna beta subunit	gi|170516901|gb|ACB15386.1|RpoB [Bifidobacterium longum]
Locus_27491_Transcript_1/1_Confidence_1.000_Length_282	282	COG4468	G	ACB15395	galactose-1-phosphate uridylyltransferase	gi|170516917|gb|ACB15395.1|GalT2 [Bifidobacterium longum]
Locus_18014_Transcript_1/1_Confidence_1.000_Length_292	292	veNOG09479	D	ACB20718	b chain crystal structure of human cdk2 complexed with a thiazolidinone inhibitor	gi|170523016|gb|ACB20718.1|cyclin A2 [Ovis aries]
Locus_1_Transcript_216216/226691_Confidence_1.000_Length_338	338	veNOG18273	S	XP_001892369	histone acetyltransferase myst3	gi|170573162|ref|XP_001892369.1|hypothetical protein [Brugia malayi] >gi|158602150|gb|EDP38806.1| conserved hypothetical protein [Brugia malayi]
Locus_1_Transcript_90348/226691_Confidence_1.000_Length_225	225	veNOG20422	O	XP_001893666	14-3-3-like protein 2	gi|170576532|ref|XP_001893666.1|14-3-3-like protein 2 [Brugia malayi] >gi|158600194|gb|EDP37497.1| 14-3-3-like protein 2, putative [Brugia malayi]
Locus_33071_Transcript_1/1_Confidence_1.000_Length_440	440	veNOG19360	S	P51915	cx32_micun ame: full=gap junction protein ame: full=connexin-	gi|1706211|sp|P51915.2|CX32_MICUNRecName: Full=Gap junction Cx32.2 protein; AltName: Full=Connexin-32.2 >gi|468330|gb|AAA66969.1| connexin 32.2 [Micropogonias undulatus]
Locus_24688_Transcript_1/1_Confidence_1.000_Length_318	318	proNOG24591	S	YP_001746180	family protein	gi|170681079|ref|YP_001746180.1|hypothetical protein EcSMS35_4229 [Escherichia coli SMS-3-5] >gi|170518797|gb|ACB16975.1| conserved hypothetical protein [Escherichia coli SMS-3-5]
Locus_25623_Transcript_1/1_Confidence_1.000_Length_214	214	veNOG07701	T	NP_001116333	suppressor of cytokine signaling 5-like	gi|171184467|ref|NP_001116333.1|suppressor of cytokine signaling 5-like [Takifugu rubripes] >gi|122912919|gb|ABM68021.1| suppressor of cytokine signaling 5-like [Takifugu rubripes]
Locus_125_Transcript_1/1_Confidence_1.000_Length_1482	1482	veNOG01233	S	BAG15906	iodothyronine deiodinase type i	gi|171451963|dbj|BAG15906.1|iodothyronine deiodinase type I [Paralichthys olivaceus]
Locus_1_Transcript_163899/226691_Confidence_1.000_Length_383	383	veNOG16927	S	BAG15908	iodothyronine deiodinase type iii	gi|171451967|dbj|BAG15908.1|iodothyronine deiodinase type III [Paralichthys olivaceus]
Locus_39784_Transcript_1/1_Confidence_1.000_Length_251	251	veNOG10064	K	BAG15985	dna methyltransferase 3a	gi|171472518|dbj|BAG15985.1|DNA methyltransferase 3A [Meriones unguiculatus]
Locus_1_Transcript_100429/226691_Confidence_1.000_Length_536	536	veNOG02462	P	BAG15993	solute carrier family sodium bicarbonate member 4	gi|171472544|dbj|BAG15993.1|solute carrier family 4, sodium bicarbonate cotransporter, member 4 [Takifugu obscurus]
Locus_1_Transcript_217388/226691_Confidence_1.000_Length_567	567	veNOG20565	P	ACB46957	band 3 anion exchange protein 1	gi|171473209|gb|ACB46957.1|band 3 anion exchange protein 1 [Zoarces viviparus]
Locus_1_Transcript_152538/226691_Confidence_1.000_Length_990	990	veNOG01783	S	CAC87123	d05cjc protein	gi|17148479|emb|CAC87123.1|AK000823-like protein [Tetraodon nigroviridis]
Locus_26674_Transcript_1/1_Confidence_1.000_Length_522	522	veNOG22022	T	CAC87124	vav-3 protein	gi|17148480|emb|CAC87124.1|vav-3 protein [Tetraodon nigroviridis] >gi|22138763|emb|CAD27362.1| vav-3 protein [Tetraodon nigroviridis]
Locus_1_Transcript_206839/226691_Confidence_1.000_Length_949	949	veNOG09904	T	NP_001116402	guanine nucleotide-binding protein g subunit alpha-1	gi|171543903|ref|NP_001116402.1|guanine nucleotide-binding protein G(i) subunit alpha-1 [Oryzias latipes] >gi|3913723|sp|P87383.3|GNAI1_ORYLA RecName: Full=Guanine nucleotide-binding protein G(i) subunit alpha-1; AltName: Full=Adenylate cyclase-inhibiting G alpha protein; AltName: Full=Gi alpha a; AltName: Full=Gi1 subunit alpha >gi|1902834|dbj|BAA19454.1| Gi1 alpha subunit [Oryzias latipes]
Locus_37473_Transcript_1/1_Confidence_1.000_Length_392	392	veNOG07701	T	NP_001116396	suppressor of cytokine signaling 5	gi|171545959|ref|NP_001116396.1|suppressor of cytokine signaling 5 [Oryzias latipes] >gi|148251524|gb|ABQ53613.1| suppressor of cytokine signaling 5 [Oryzias latipes]
Locus_54089_Transcript_1/1_Confidence_1.000_Length_225	225	veNOG11817	U	AAI61662	golgi apparatus protein 1-like	gi|171846383|gb|AAI61662.1|Zgc:153569 protein [Danio rerio]
Locus_15610_Transcript_1/1_Confidence_1.000_Length_344	344	veNOG05792	S	AAI61677	map7 domain-containing protein 1	gi|171846985|gb|AAI61677.1|Unknown (protein for IMAGE:5048831) [Xenopus laevis]
Locus_1905_Transcript_7/19_Confidence_1.000_Length_257	257	NOG12793	S	ZP_02931247	opacity protein	gi|171915777|ref|ZP_02931247.1|hypothetical protein VspiD_31440 [Verrucomicrobium spinosum DSM 4136]
Locus_1_Transcript_111477/226691_Confidence_1.000_Length_276	276	veNOG19417	T	ACB59380	progranulin type i	gi|171988318|gb|ACB59380.1|progranulin type I [Paralichthys olivaceus] >gi|171988320|gb|ACB59381.1| progranulin type II [Paralichthys olivaceus] >gi|171988322|gb|ACB59382.1| progranulin [Paralichthys olivaceus] >gi|171988323|gb|ACB59383.1| progranulin [Paralichthys olivaceus]
Locus_3462_Transcript_1/2_Confidence_0.667_Length_2936	2936	veNOG12570	T	ACB72248	pyruvate dehydrogenase kinase 4	gi|172087124|gb|ACB72248.1|pyruvate dehydrogenase kinase 4 [Fundulus heteroclitus]
Locus_26942_Transcript_1/1_Confidence_1.000_Length_333	333	veNOG17048	W	CAM84305	beta 2-microglobulin	gi|172152172|emb|CAM84305.1|beta 2-microglobulin [Cyprinus carpio]
Locus_68280_Transcript_1/1_Confidence_1.000_Length_264	264	veNOG13275	O	AAL37206	af321444_1low molecular weight polypeptide lmp7	gi|17225016|gb|AAL37206.1|AF321444_1low molecular weight polypeptide LMP7 [Paralichthys olivaceus]
Locus_2076_Transcript_1/1_Confidence_1.000_Length_2506	2506	veNOG03687	O	P52181	tgm2_pagma ame: full=protein-glutamine gamma-glutamyltransferase 2 ame: full=tissue transglutaminase ame: full=transglutaminase c short=tg short=tgc short=tgase c ame: full=transglutaminase-2 short=tgase-2	gi|1729923|sp|P52181.1|TGM2_PAGMARecName: Full=Protein-glutamine gamma-glutamyltransferase 2; AltName: Full=Tissue transglutaminase; AltName: Full=Transglutaminase C; Short=TG(C); Short=TGC; Short=TGase C; AltName: Full=Transglutaminase-2; Short=TGase-2 >gi|14488746|pdb|1G0D|A Chain A, Crystal Structure Of Red Sea Bream Transglutaminase >gi|1176435|gb|AAB35370.1| transglutaminase [Pagrus major]
Locus_41937_Transcript_1/1_Confidence_1.000_Length_255	255	proNOG03964	N	Q56572	flagellin b	gi|17366564|sp|Q56572.3|FLAB_VIBANRecName: Full=Flagellin B >gi|1272426|gb|AAB09435.1| flagellin B [Vibrio anguillarum]
Locus_9508_Transcript_1/2_Confidence_0.750_Length_1532	1532	veNOG11683	O	Q9DD48	ring zinc finger protein makorin2	gi|17368847|sp|Q9DD48.1|MKRN2_SERQURecName: Full=Probable E3 ubiquitin-protein ligase makorin-2; AltName: Full=Zinc finger protein YGHLC3HC4 >gi|11559426|dbj|BAB18861.1| zinc finger protein YGHLC3HC4 [Seriola quinqueradiata] >gi|11559471|dbj|BAB18815.1| ring zinc finger protein MAKORIN2 [Seriola quinqueradiata] >gi|13486618|dbj|BAB39861.1| ring zinc finger protein MAKORIN2 [Seriola quinqueradiata…
Locus_1_Transcript_135133/226691_Confidence_1.000_Length_234	234	veNOG21111	O	AAL40376	ac087333_3high choriolytic enzyme 1 precursor	gi|17488610|gb|AAL40376.1|AC087333_3High choriolytic enzyme 1 precursor [Takifugu rubripes]
Locus_45925_Transcript_1/1_Confidence_1.000_Length_219	219	proNOG01327	F	NP_518325	thymidine phosphorylase	gi|17544923|ref|NP_518325.1|thymidine phosphorylase [Ralstonia solanacearum GMI1000] >gi|34395900|sp|Q8Y2X7.1|TYPH_RALSO RecName: Full=Putative thymidine phosphorylase; AltName: Full=TdRPase >gi|17427213|emb|CAD13732.1| putative thymidine phosphorylase (tdrpase) protein [Ralstonia solanacearum GMI1000]
Locus_1_Transcript_213640/226691_Confidence_1.000_Length_543	543	veNOG02593	T	AAL50567	af411927_1platelet-derived growth factor receptor beta 2	gi|17980236|gb|AAL50567.1|AF411927_1platelet-derived growth factor receptor beta 2 [Takifugu rubripes]
Locus_29301_Transcript_1/1_Confidence_1.000_Length_228	228	veNOG01144	T	AAA35634	calcineurin catalytic partial	gi|179808|gb|AAA35634.1|calcineurin catalytic subunit, partial [Homo sapiens]
Locus_1_Transcript_110617/226691_Confidence_1.000_Length_447	447	veNOG13017	Z	NP_001116716	formin-binding protein 1	gi|181329890|ref|NP_001116716.1|formin-binding protein 1 [Danio rerio] >gi|169158269|emb|CAQ14399.1| novel protein similar to vertebrate formin binding protein 1 (FNBP1) [Danio rerio]
Locus_29029_Transcript_3/3_Confidence_0.714_Length_602	602	veNOG17392;veNOG17547;veNOG23603	S	BAB82529	t-cell receptor alpha	gi|18147227|dbj|BAB82529.1|T-cell receptor alpha [Paralichthys olivaceus]
Locus_3080_Transcript_1/1_Confidence_1.000_Length_323	323	veNOG10004	T	BAB82590	t-cell receptor type 1	gi|18147349|dbj|BAB82590.1|T-cell receptor beta, type 2 [Paralichthys olivaceus]
Locus_4190_Transcript_5/8_Confidence_0.697_Length_2923	2923	veNOG10004	T	BAB82607	t-cell receptor type 1	gi|18147383|dbj|BAB82607.1|T-cell receptor beta, type 1 [Paralichthys olivaceus]
Locus_41749_Transcript_1/1_Confidence_1.000_Length_349	349	veNOG10004	T	BAB82611	t-cell receptor type 1	gi|18147391|dbj|BAB82611.1|T-cell receptor beta, type 1 [Paralichthys olivaceus]
Locus_26211_Transcript_1/1_Confidence_1.000_Length_524	524	veNOG22076	T	BAB83667	insulin receptor	gi|18150104|dbj|BAB83667.1|insulin receptor [Paralichthys olivaceus]
Locus_13245_Transcript_2/3_Confidence_0.364_Length_4031	4031	veNOG01350	T	BAB83668	insulin receptor	gi|18150106|dbj|BAB83668.1|insulin receptor [Paralichthys olivaceus]
Locus_31043_Transcript_1/1_Confidence_1.000_Length_436	436	veNOG04359	T	BAB83669	type 1 insulin-like growth factor receptor	gi|18150108|dbj|BAB83669.1|type 1 insulin-like growth factor receptor [Paralichthys olivaceus]
Locus_124_Transcript_4/6_Confidence_0.350_Length_2817	2817	veNOG00992	T	BAB39747	serine threonine protein kinase raf1	gi|18157432|dbj|BAB39747.3|protein kinase raf 1 [Seriola quinqueradiata]
Locus_54501_Transcript_1/1_Confidence_1.000_Length_205	205	veNOG16174	R	BAB83836	l _3	gi|18157521|dbj|BAB83836.1|LReO_3 [Oryzias latipes]
Locus_14514_Transcript_1/1_Confidence_1.000_Length_1764	1764	opiNOG21711	S	BAB83841	rna-directed dna polymerase from mobile element jockey-like	gi|18157526|dbj|BAB83841.1|ReO_6 [Oryzias latipes]
Locus_14238_Transcript_1/1_Confidence_1.000_Length_366	366	firmNOG07340;firmNOG07671	K	ZP_02949026	gnat family	gi|182417707|ref|ZP_02949026.1|acetyltransferase, gnat family [Clostridium butyricum 5521] >gi|237667123|ref|ZP_04527107.1| acetyltransferase, GNAT family [Clostridium butyricum E4 str. BoNT E BL5262] >gi|182378431|gb|EDT75962.1| acetyltransferase, gnat family [Clostridium butyricum 5521] >gi|237655471|gb|EEP53027.1| acetyltransferase, GNAT family [Clostridium butyricum E4 str. BoNT E BL5262]
Locus_13660_Transcript_1/1_Confidence_1.000_Length_347	347	firmNOG01625	P	ZP_02949082	cbs transporter-associated domain protein	gi|182417764|ref|ZP_02949082.1|transporter associated domain protein [Clostridium butyricum 5521] >gi|237667969|ref|ZP_04527953.1| CBS/transporter-associated domain protein [Clostridium butyricum E4 str. BoNT E BL5262] >gi|182378488|gb|EDT76019.1| transporter associated domain protein [Clostridium butyricum 5521] >gi|237656317|gb|EEP53873.1| CBS/transporter-associated domain protein [Clostridium …
Locus_1_Transcript_210968/226691_Confidence_1.000_Length_220	220	veNOG01786	Q	ACB97645	multidrug resistance-associated protein 4	gi|182636834|gb|ACB97645.1|Abcc4 [Danio rerio]
Locus_1_Transcript_204900/226691_Confidence_1.000_Length_236	236	veNOG12915	J	AAI65718	arginyl-trna synthetase	gi|182892034|gb|AAI65718.1|Rars protein [Danio rerio]
Locus_30627_Transcript_1/1_Confidence_1.000_Length_253	253	firmNOG00448	E	NP_562701	cysteine desulfurase	gi|18310767|ref|NP_562701.1|cysteine desulfurase [Clostridium perfringens str. 13] >gi|169343494|ref|ZP_02864493.1| cysteine desulfurase [Clostridium perfringens C str. JGS1495] >gi|18145448|dbj|BAB81491.1| iron-sulfur cofactor synthesis protein [Clostridium perfringens str. 13] >gi|169298054|gb|EDS80144.1| cysteine desulfurase [Clostridium perfringens C str. JGS1495]
Locus_26312_Transcript_1/1_Confidence_1.000_Length_667	667	veNOG22092	O	AAB46594	heat shock protein 30	gi|1835585|gb|AAB46594.1|low molecular weight heat shock protein Hsp30B [Poeciliopsis lucida]
Locus_58900_Transcript_1/1_Confidence_1.000_Length_251	251	COG0209	F	YP_001855013	ribonucleoside-diphosphate alpha subunit	gi|184200806|ref|YP_001855013.1|ribonucleoside-diphosphate reductase alpha subunit [Kocuria rhizophila DC2201] >gi|183581036|dbj|BAG29507.1| ribonucleoside-diphosphate reductase alpha subunit [Kocuria rhizophila DC2201]
Locus_8991_Transcript_1/1_Confidence_1.000_Length_321	321	veNOG01558	T	AAL73046	insulin-like growth factor-binding protein complex acid labile subunit-like	gi|18463965|gb|AAL73046.1|IGFALS [Sphoeroides nephelus]
Locus_1_Transcript_161634/226691_Confidence_1.000_Length_330	330	veNOG00456	T	AAL73049	inactive rhomboid protein 1-like	gi|18463968|gb|AAL73049.1|C16ORF8 [Sphoeroides nephelus]
Locus_1_Transcript_191861/226691_Confidence_1.000_Length_243	243	veNOG02803	S	NP_001117807	damage-regulated autophagy modulator	gi|185132523|ref|NP_001117807.1|VHSV-induced protein-6 [Oncorhynchus mykiss] >gi|20270909|gb|AAM18471.1|AF483532_1 VHSV-induced protein-6 [Oncorhynchus mykiss]
Locus_1_Transcript_155552/226691_Confidence_1.000_Length_224	224	veNOG10552	A	NP_001117993	myc-regulated dead box protein	gi|185132644|ref|NP_001117993.1|myc-regulated DEAD box protein [Oncorhynchus mykiss] >gi|52547136|gb|AAU81664.1| myc-regulated DEAD box protein [Oncorhynchus mykiss]
Locus_1_Transcript_217389/226691_Confidence_1.000_Length_374	374	veNOG20565	P	NP_001118189	band 3 anion exchange protein	gi|185132655|ref|NP_001118189.1|band 3 anion exchange protein [Oncorhynchus mykiss] >gi|1352064|sp|P32847.2|B3AT_ONCMY RecName: Full=Band 3 anion exchange protein; AltName: Full=Anion exchange protein 1; Short=AE 1; Short=Anion exchanger 1; AltName: Full=Solute carrier family 4 member 1 >gi|64309|emb|CAA43868.1| Band 3 [Oncorhynchus mykiss]
Locus_1_Transcript_201501/226691_Confidence_1.000_Length_885	885	veNOG07827	E	NP_001118002	lysine ketoglutarate reductase saccharopine dehydrogenase	gi|185133193|ref|NP_001118002.1|lysine ketoglutarate reductase/saccharopine dehydrogenase [Oncorhynchus mykiss] >gi|53851170|gb|AAU95502.1| lysine ketoglutarate reductase/saccharopine dehydrogenase [Oncorhynchus mykiss]
Locus_1_Transcript_195711/226691_Confidence_1.000_Length_228	228	veNOG03751	P	NP_001117155	na k 2cl co-transporter	gi|185133258|ref|NP_001117155.1|Na/K/2Cl co-transporter [Salmo salar] >gi|114438954|gb|ABI74746.1| Na/K/2Cl co-transporter [Salmo salar]
Locus_1_Transcript_182551/226691_Confidence_1.000_Length_1468	1468	veNOG02783	T	NP_001117022	st2l protein precursor	gi|185133359|ref|NP_001117022.1|putative ST2L protein precursor [Salmo salar] >gi|23477183|emb|CAC84138.2| putative ST2L protein [Salmo salar]
Locus_13940_Transcript_1/1_Confidence_1.000_Length_1016	1016	veNOG06884	T	NP_001118005	cytotoxic t-lymphocyte-associated protein 4	gi|185133363|ref|NP_001118005.1|CTLA4-like protein precursor [Oncorhynchus mykiss] >gi|58532608|gb|AAW78854.1| CTLA4-like protein [Oncorhynchus mykiss]
Locus_1_Transcript_107903/226691_Confidence_1.000_Length_498	498	veNOG06063	T	NP_001117024	interleukin 1 receptor accessory protein precursor	gi|185133417|ref|NP_001117024.1|interleukin 1 receptor accessory protein precursor [Salmo salar] >gi|37496478|emb|CAD43598.1| interleukin 1 receptor accessory protein [Salmo salar]
Locus_22954_Transcript_1/1_Confidence_1.000_Length_410	410	veNOG00309	P	NP_001118101	neuronal-type voltage-gated calcium channel subunit	gi|185133713|ref|NP_001118101.1|neuronal-type voltage-gated calcium channel subunit Cav2.2 [Oncorhynchus mykiss] >gi|32478671|gb|AAP83588.1| neuronal-type voltage-gated calcium channel subunit Cav2.2 [Oncorhynchus mykiss]
Locus_1_Transcript_117458/226691_Confidence_1.000_Length_5148	5148	veNOG13593	T	NP_001117921	latent transforming growth factor binding protein precursor	gi|185134552|ref|NP_001117921.1|latent transforming growth factor binding protein precursor [Oncorhynchus mykiss] >gi|27549564|gb|AAO17057.1| latent transforming growth factor binding protein [Oncorhynchus mykiss]
Locus_6151_Transcript_7/11_Confidence_0.621_Length_1513	1513	veNOG09445	S	NP_001118036	tumor necrosis factor ligand superfamily member 13b	gi|185134749|ref|NP_001118036.1|tumor necrosis factor ligand superfamily member 13B [Oncorhynchus mykiss] >gi|85822187|gb|ABC84582.1| TNF superfamily member 13b [Oncorhynchus mykiss]
Locus_1_Transcript_124518/226691_Confidence_1.000_Length_231	231	veNOG12928	R	NP_001117926	15 kda selenoprotein precursor	gi|185134879|ref|NP_001117926.1|15 kDa selenoprotein precursor [Oncorhynchus mykiss] >gi|182639183|sp|Q6X4M2.2|SEP15_ONCMY RecName: Full=15 kDa selenoprotein; Flags: Precursor >gi|33113420|gb|AAP94226.1| 15 kDa selenoprotein precursor [Oncorhynchus mykiss]
Locus_1_Transcript_110921/226691_Confidence_1.000_Length_208	208	veNOG19907	OT	NP_001117963	calpain 2 catalytic subunit	gi|185135539|ref|NP_001117963.1|calpain 2 catalytic subunit [Oncorhynchus mykiss] >gi|50812447|gb|AAT81417.1| calpain 2 catalytic subunit [Oncorhynchus mykiss]
Locus_1_Transcript_108882/226691_Confidence_1.000_Length_249	249	veNOG05891	G	NP_001117689	c alpha -sialyltransferase	gi|185135565|ref|NP_001117689.1|GalNAc alpha 2,6-sialyltransferase [Oncorhynchus mykiss] >gi|31559700|dbj|BAC77520.1| GalNAc alpha 2,6-sialyltransferase [Oncorhynchus mykiss]
Locus_23185_Transcript_1/1_Confidence_1.000_Length_520	520	veNOG07432	T	NP_001117105	interleukin-1 receptor-like protein precursor	gi|185136291|ref|NP_001117105.1|interleukin-1 receptor-like protein precursor [Salmo salar] >gi|19912979|emb|CAC83729.1| interleukin-1 receptor-like protein [Salmo salar] >gi|223648416|gb|ACN10966.1| Interleukin-1 receptor type I precursor [Salmo salar]
Locus_1_Transcript_186880/226691_Confidence_1.000_Length_473	473	veNOG09884	O	ACC86112	cathepsin k precursor	gi|186688053|gb|ACC86112.1|cathepsin K [Paralichthys olivaceus]
Locus_27624_Transcript_1/1_Confidence_1.000_Length_538	538	veNOG03533	V	ACC86113	heparin cofactor ii	gi|186688055|gb|ACC86113.1|heparin cofactor II [Paralichthys olivaceus]
Locus_1_Transcript_110495/226691_Confidence_1.000_Length_732	732	veNOG15459	Q	AAL78297	af131885_1cytochrome p450 1c1	gi|18693249|gb|AAL78297.1|AF131885_1cytochrome P450 1C1 [Stenotomus chrysops]
Locus_1_Transcript_110497/226691_Confidence_1.000_Length_312	312	veNOG15459	Q	AAL78299	af235138_1cytochrome p450 1c2	gi|18693253|gb|AAL78299.1|AF235138_1cytochrome P450 1C2 [Stenotomus chrysops]
Locus_1664_Transcript_1/7_Confidence_0.318_Length_4303	4303	veNOG04184	R	ACC97495	ras-related protein m-ras-like	gi|186969252|gb|ACC97495.1|R-ras3 [Kryptolebias marmoratus]
Locus_52355_Transcript_1/1_Confidence_1.000_Length_288	288	veNOG07638	IN	ACD03132	lipin 1	gi|187372789|gb|ACD03132.1|lipin [Dicentrarchus labrax]
Locus_1_Transcript_186742/226691_Confidence_1.000_Length_222	222	veNOG10024	S	ACD10965	preprovasoactive intestinal peptide	gi|187439147|gb|ACD10965.1|preprovasoactive intestinal peptide [Paralichthys olivaceus] >gi|187439149|gb|ACD10966.1| preprovasoactive intestinal peptide [Paralichthys olivaceus]
Locus_1_Transcript_187166/226691_Confidence_1.000_Length_375	375	veNOG13844	T	ACD11356	igf binding protein 3	gi|187472093|gb|ACD11356.1|IGF binding protein 3 [Seriola quinqueradiata]
Locus_1_Transcript_188584/226691_Confidence_1.000_Length_1211	1211	veNOG06517	T	ACD11357	igf binding protein 5	gi|187472095|gb|ACD11357.1|IGF binding protein 5 [Seriola quinqueradiata]
Locus_1_Transcript_143221/226691_Confidence_1.000_Length_483	483	veNOG02868	C	CAO78620	p40phox protein	gi|187606684|emb|CAO78620.1|p40phox protein [Sparus aurata]
Locus_1_Transcript_158373/226691_Confidence_1.000_Length_209	209	veNOG18931	R	CAP19941	tissue inhibitor of metalloproteinase 2b	gi|187606700|emb|CAP19941.1|tissue inhibitor of metalloproteinase 2b [Sparus aurata]
Locus_1_Transcript_180569/226691_Confidence_1.000_Length_214	214	veNOG11858	P	NP_001120366	na+ k+ alpha 3a polypeptide	gi|187607487|ref|NP_001120366.1|ATPase, Na+/K+ transporting, alpha 3 polypeptide [Xenopus (Silurana) tropicalis] >gi|170284510|gb|AAI61056.1| LOC100145440 protein [Xenopus (Silurana) tropicalis]
Locus_4406_Transcript_1/1_Confidence_1.000_Length_674	674	veNOG01010	U	NP_001119906	atp-binding cassette sub-family b member 9	gi|187607834|ref|NP_001119906.1|ATP-binding cassette sub-family B member 9 [Danio rerio] >gi|126540882|emb|CAM46975.1| novel protein similar to vertebrate ATP-binding cassette, sub-family B (MDR/TAP), member 9 (ABCB9) [Danio rerio]
Locus_39797_Transcript_1/1_Confidence_1.000_Length_226	226	veNOG06594	T	NP_001119887	novel protein vertebrate rhotekin	gi|187607932|ref|NP_001119887.1|rhotekin [Danio rerio] >gi|123231433|emb|CAM16081.1| novel protein similar to vertebrate rhotekin (RTKN) [Danio rerio]
Locus_1_Transcript_116110/226691_Confidence_1.000_Length_429	429	veNOG07195	T	NP_001119855	serine threonine-protein kinase sik1	gi|187608539|ref|NP_001119855.1|serine/threonine-protein kinase SIK1 [Danio rerio] >gi|169154583|emb|CAQ13337.1| novel protein similar to vertebrate SNF1-like kinase (SNF1LK) [Danio rerio]
Locus_1_Transcript_108063/226691_Confidence_1.000_Length_1172	1172	veNOG14890	O	NP_001120183	fk506 binding protein 8	gi|187608581|ref|NP_001120183.1|uncharacterized protein LOC100145224 [Xenopus (Silurana) tropicalis] >gi|156914731|gb|AAI52651.1| FK506 binding protein 8 [Danio rerio] >gi|166796384|gb|AAI59293.1| LOC100145224 protein [Xenopus (Silurana) tropicalis]
Locus_10944_Transcript_1/1_Confidence_1.000_Length_524	524	veNOG06817;veNOG23044	R	NP_001120657	inad-like protein	gi|187608647|ref|NP_001120657.1|inaD-like protein [Danio rerio] >gi|148725425|emb|CAK11010.2| novel protein similar to vertebrate InaD-like protein (INADL) [Danio rerio] >gi|157888643|emb|CAP09386.1| novel protein similar to vertebrate InaD-like protein (INADL) [Danio rerio]
Locus_23621_Transcript_1/1_Confidence_1.000_Length_289	289	firmNOG01952	L	YP_001878501	site-specific dna tyrosine recombinase	gi|187736389|ref|YP_001878501.1|integrase [Akkermansia muciniphila ATCC BAA-835] >gi|187426441|gb|ACD05720.1| integrase family protein [Akkermansia muciniphila ATCC BAA-835]
Locus_65102_Transcript_1/1_Confidence_1.000_Length_222	222	proNOG00218	C	ZP_03002609	electron transport b subunit	gi|188495339|ref|ZP_03002609.1|electron transport complex, RnfABCDGE type, B subunit [Escherichia coli 53638] >gi|188490538|gb|EDU65641.1| electron transport complex, RnfABCDGE type, B subunit [Escherichia coli 53638]
Locus_1_Transcript_161846/226691_Confidence_1.000_Length_227	227	veNOG05197	S	NP_001120937	folliculin-interacting protein 1	gi|188536034|ref|NP_001120937.1|folliculin-interacting protein 1 [Danio rerio] >gi|171846455|gb|AAI61668.1| Zgc:175140 protein [Danio rerio]
Locus_23129_Transcript_1/1_Confidence_1.000_Length_445	445	veNOG05098	T	NP_571893	angiopoietin-related protein 3 precursor	gi|18858275|ref|NP_571893.1|angiopoietin-related protein 3 precursor [Danio rerio] >gi|15077798|gb|AAK83349.1| angiopoietin-like-3 [Danio rerio]
Locus_466_Transcript_4/10_Confidence_0.452_Length_2494	2494	veNOG14557	P	NP_571744	na+ k+ beta 2a polypeptide	gi|18858315|ref|NP_571744.1|ATPase, Na+/K+ transporting, beta 2a polypeptide [Danio rerio] >gi|9789579|gb|AAF98362.1|AF286376_1 Na+/K+ ATPase beta subunit isoform 2 [Danio rerio] >gi|37589633|gb|AAH59420.1| ATPase, Na+/K+ transporting, beta 2a polypeptide [Danio rerio] >gi|50925332|gb|AAH78647.1| ATPase, Na+/K+ transporting, beta 2a polypeptide [Danio rerio]
Locus_1_Transcript_217852/226691_Confidence_1.000_Length_658	658	veNOG10231	T	NP_571262	casein kinase ii subunit beta	gi|18858421|ref|NP_571262.1|casein kinase II subunit beta [Danio rerio] >gi|348519371|ref|XP_003447204.1| PREDICTED: casein kinase II subunit beta-like [Oreochromis niloticus] >gi|6016423|sp|Q91398.1|CSK2B_DANRE RecName: Full=Casein kinase II subunit beta; Short=CK II beta >gi|11280586|pir||JC7269 protein kinase (EC 2.7.1.37) CK2 beta chain - common carp >gi|7672353|gb|AAF66446.1|AF133088_1 CK2 b…
Locus_54637_Transcript_1/1_Confidence_1.000_Length_564	564	veNOG08377	W	NP_571595	fibronectin precursor	gi|18858683|ref|NP_571595.1|fibronectin precursor [Danio rerio] >gi|3420846|gb|AAC31947.1| fibronectin 1a isoform 1 [Danio rerio]
Locus_1_Transcript_122672/226691_Confidence_1.000_Length_254	254	veNOG01088	T	NP_571797	mitogen-activated protein kinase 14a	gi|18858995|ref|NP_571797.1|mitogen-activated protein kinase 14A [Danio rerio] >gi|30316123|sp|Q9DGE2.1|MK14A_DANRE RecName: Full=Mitogen-activated protein kinase 14A; Short=MAP kinase 14A; Short=MAPK 14A; AltName: Full=Mitogen-activated protein kinase p38a; Short=MAP kinase p38a; Short=zp38a >gi|9836500|dbj|BAB11807.1| p38a [Danio rerio] >gi|37589891|gb|AAH44128.2| Mitogen-activated protein kina…
Locus_1_Transcript_157383/226691_Confidence_1.000_Length_289	289	veNOG08217	L	NP_571479	proliferating cell nuclear antigen	gi|18859223|ref|NP_571479.1|proliferating cell nuclear antigen [Danio rerio] >gi|6580855|gb|AAF18324.1|AF140608_1 proliferating cell nuclear antigen [Danio rerio]
Locus_2021_Transcript_1/2_Confidence_0.750_Length_1932	1932	veNOG15802	K	NP_571500	ets translocation variant 4	gi|18859227|ref|NP_571500.1|ETS translocation variant 4 [Danio rerio] >gi|5739343|gb|AAD50434.1|AF168008_1 PEA3 [Danio rerio]
Locus_13460_Transcript_1/1_Confidence_1.000_Length_207	207	NOG28380	L	CAO72211	transposase	gi|188593349|emb|CAO72211.1|Tnp1249 protein [Bifidobacterium thermophilum]
Locus_6851_Transcript_5/6_Confidence_0.684_Length_3023	3023	NOG12793	S	NP_001120985	novel protein (zgc:113232)	gi|189011578|ref|NP_001120985.1|uncharacterized protein LOC541546 isoform 2 precursor [Danio rerio] >gi|157888621|emb|CAP09602.1| novel protein (zgc:113232) [Danio rerio] >gi|157888641|emb|CAP09278.1| novel protein (zgc:113232) [Danio rerio]
Locus_48524_Transcript_1/1_Confidence_1.000_Length_209	209	veNOG00120	C	YP_001936635	cytochrome c oxidase subunit ii	gi|189095476|ref|YP_001936635.1|cytochrome c oxidase subunit II [Lophura ignita] >gi|189095602|ref|YP_001936240.1| cytochrome c oxidase subunit II [Syrmaticus soemmerringi ijimae] >gi|242610520|ref|YP_003001985.1| cytochrome c oxidase subunit II [Lophura nycthemera] >gi|308745794|ref|YP_003934213.1| cytochrome c oxidase subunit II [Chrysolophus pictus] >gi|342240321|ref|YP_004769904.1| cytochrome…
Locus_1_Transcript_201305/226691_Confidence_1.000_Length_447	447	KOG4177;opiNOG08725;proNOG04840	M	YP_001937710	helicase conserved c-terminal domain containing protein	gi|189183925|ref|YP_001937710.1|preprotein translocase SecA subunit-like protein [Orientia tsutsugamushi str. Ikeda] >gi|189180696|dbj|BAG40476.1| preprotein translocase SecA subunit-like protein [Orientia tsutsugamushi str. Ikeda]
Locus_3511_Transcript_1/1_Confidence_1.000_Length_492	492	veNOG20738	S	NP_001121383	fam60al protein	gi|189230118|ref|NP_001121383.1|uncharacterized protein LOC100158471 [Xenopus (Silurana) tropicalis] >gi|156914845|gb|AAI52662.1| Fam60al protein [Danio rerio] >gi|183986128|gb|AAI66080.1| LOC100158471 protein [Xenopus (Silurana) tropicalis]
Locus_1_Transcript_193793/226691_Confidence_1.000_Length_414	414	veNOG00660	U	XP_972453	ras-related protein rab-6a-like	gi|189233646|ref|XP_972453.2|PREDICTED: similar to rab6 [Tribolium castaneum]
Locus_1493_Transcript_3/5_Confidence_0.526_Length_2243	2243	NOG69646	S	BAG46932	cell wall-associated hydrolase	gi|189337863|dbj|BAG46932.1|cell wall-associated hydrolase [Burkholderia multivorans ATCC 17616]
Locus_1_Transcript_140127/226691_Confidence_1.000_Length_224	224	veNOG10076	R	ACE06742	keratin 18	gi|189498197|gb|ACE06742.1|keratin 18 [Epinephelus coioides]
Locus_46695_Transcript_1/1_Confidence_1.000_Length_209	209	veNOG21021	S	XP_689404	multiple pdz domain protein	gi|189514647|ref|XP_689404.3|PREDICTED: multiple PDZ domain protein [Danio rerio]
Locus_1_Transcript_144501/226691_Confidence_1.000_Length_1610	1610	veNOG06485	TZ	XP_001920056	fh2 domain-containing protein 1-like	gi|189514679|ref|XP_001920056.1|PREDICTED: FH2 domain-containing protein 1-like [Danio rerio]
Locus_59734_Transcript_1/1_Confidence_1.000_Length_322	322	veNOG02477	Z	XP_695144	novel protein vertebrate kinesin family member 1 family	gi|189515826|ref|XP_695144.3|PREDICTED: kinesin family member 1Ab isoform 2 [Danio rerio]
Locus_55256_Transcript_1/1_Confidence_1.000_Length_212	212	veNOG01117;veNOG19787	H	XP_693630	camp-specific 3 -cyclic phosphodiesterase 4d	gi|189515870|ref|XP_693630.3|PREDICTED: cAMP-specific 3',5'-cyclic phosphodiesterase 4D [Danio rerio]
Locus_7310_Transcript_4/5_Confidence_0.750_Length_1978	1978	veNOG06619	Z	XP_693210	tetratricopeptide repeat protein 19	gi|189515953|ref|XP_693210.3|PREDICTED: tetratricopeptide repeat protein 19 [Danio rerio]
Locus_12853_Transcript_2/2_Confidence_0.750_Length_1228	1228	veNOG16317	B	XP_001922605	histone h2b 1 2-like	gi|189516419|ref|XP_001922605.1|PREDICTED: histone H2B 1/2-like [Danio rerio]
Locus_20324_Transcript_1/1_Confidence_1.000_Length_351	351	veNOG11456	D	XP_001923648	kinetochore-associated protein dsn1 homolog isoform 1	gi|189516788|ref|XP_001923648.1|PREDICTED: kinetochore-associated protein DSN1 homolog isoform 1 [Danio rerio]
Locus_21403_Transcript_1/1_Confidence_1.000_Length_585	585	veNOG04639;veNOG19014	O	XP_694642	zinc-binding protein a33-like	gi|189516800|ref|XP_694642.3|PREDICTED: zinc-binding protein A33-like [Danio rerio]
Locus_625_Transcript_5/7_Confidence_0.824_Length_2786	2786	veNOG09049	DTZ	XP_693022	neuronal-specific septin-3-like	gi|189517081|ref|XP_693022.3|PREDICTED: septin-9 [Danio rerio]
Locus_9671_Transcript_1/2_Confidence_0.800_Length_2060	2060	veNOG07036	S	XP_685054	low quality protein: bcl-2-like protein 12- partial	gi|189517158|ref|XP_685054.3|PREDICTED: hypothetical protein LOC557006 [Danio rerio]
Locus_1_Transcript_148012/226691_Confidence_1.000_Length_653	653	veNOG03118;veNOG11267	A	XP_693776	loc565404 protein	gi|189517232|ref|XP_693776.3|PREDICTED: hypothetical protein LOC565404 [Danio rerio]
Locus_64377_Transcript_1/1_Confidence_1.000_Length_219	219	veNOG05810	T	XP_001336447	mast2 protein	gi|189517647|ref|XP_001336447.2|PREDICTED: microtubule-associated serine/threonine-protein kinase 1-like [Danio rerio]
Locus_22804_Transcript_1/1_Confidence_1.000_Length_1374	1374	veNOG12994	R	XP_696744	h aca ribonucleoprotein complex non-core subunit naf1	gi|189518061|ref|XP_696744.2|PREDICTED: H/ACA ribonucleoprotein complex non-core subunit NAF1 [Danio rerio]
Locus_5848_Transcript_1/2_Confidence_0.750_Length_653	653	veNOG01658	O	XP_001334221	ring finger protein 214	gi|189519235|ref|XP_001334221.2|PREDICTED: RING finger protein 214 [Danio rerio]
Locus_8373_Transcript_2/6_Confidence_0.462_Length_1947	1947	veNOG05883	A	XP_001923830	loc556764 protein	gi|189520693|ref|XP_001923830.1|PREDICTED: probable ATP-dependent RNA helicase DDX17 [Danio rerio]
Locus_1_Transcript_62019/226691_Confidence_1.000_Length_500	500	veNOG11750	BKM	XP_001919435	PREDICTED: poly [ADP-ribose] polymerase 14-like [Danio rerio]	gi|189521001|ref|XP_001919435.1|PREDICTED: poly [ADP-ribose] polymerase 14-like [Danio rerio]
Locus_40154_Transcript_1/1_Confidence_1.000_Length_247	247	veNOG20637;veNOG21395	P	XP_685425	potassium channel subfamily k member 1-like	gi|189521097|ref|XP_685425.2|PREDICTED: potassium channel subfamily K member 1-like [Danio rerio]
Locus_10852_Transcript_1/2_Confidence_0.667_Length_1910	1910	veNOG12839	K	XP_699131	zinc finger protein 16-like	gi|189521108|ref|XP_699131.3|PREDICTED: zinc finger protein 16-like [Danio rerio]
Locus_11480_Transcript_1/1_Confidence_1.000_Length_501	501	veNOG11256	S	XP_001339329	PREDICTED: uncharacterized protein C7orf43 homolog [Danio rerio]	gi|189521204|ref|XP_001339329.2|PREDICTED: uncharacterized protein C7orf43 homolog [Danio rerio]
Locus_39852_Transcript_1/1_Confidence_1.000_Length_243	243	veNOG04732	K	XP_696641	chromodomain-helicase-dna-binding protein 3	gi|189521245|ref|XP_696641.3|PREDICTED: chromodomain-helicase-DNA-binding protein 3 [Danio rerio]
Locus_1_Transcript_217939/226691_Confidence_1.000_Length_274	274	veNOG06596	O	XP_001922708	e3 ubiquitin-protein ligase arkadia-like	gi|189521454|ref|XP_001922708.1|PREDICTED: e3 ubiquitin-protein ligase Arkadia-like [Danio rerio]
Locus_57640_Transcript_1/1_Confidence_1.000_Length_208	208	veNOG04409	Z	XP_001922460	kinesin-like protein kif9	gi|189521536|ref|XP_001922460.1|PREDICTED: hypothetical protein LOC553438 [Danio rerio]
Locus_69_Transcript_7/10_Confidence_0.551_Length_2583	2583	veNOG02561;veNOG13798	R	XP_001338671	lymphocyte-specific protein 1-like	gi|189521576|ref|XP_001338671.2|PREDICTED: hypothetical protein LOC100002400 [Danio rerio]
Locus_62172_Transcript_1/1_Confidence_1.000_Length_251	251	veNOG01072	S	XP_698642	serine incorporator 4-like	gi|189521639|ref|XP_698642.3|PREDICTED: serine incorporator 4-like [Danio rerio]
Locus_17639_Transcript_1/1_Confidence_1.000_Length_660	660	veNOG14550	S	XP_001334053	nhs-like protein 2-like	gi|189521697|ref|XP_001334053.2|PREDICTED: NHS-like protein 2-like [Danio rerio]
Locus_1_Transcript_118519/226691_Confidence_1.000_Length_445	445	veNOG09515	F	XP_684508	amp deaminase 3-like	gi|189522075|ref|XP_684508.3|PREDICTED: AMP deaminase 3-like [Danio rerio]
Locus_280_Transcript_1/1_Confidence_1.000_Length_4724	4724	veNOG22732	S	XP_687189	PREDICTED: hypothetical protein LOC558830 [Danio rerio]	gi|189523591|ref|XP_687189.3|PREDICTED: hypothetical protein LOC558830 [Danio rerio]
Locus_7281_Transcript_1/1_Confidence_1.000_Length_222	222	veNOG07781	T	XP_001923800	novel protein titin	gi|189523699|ref|XP_001923800.1|PREDICTED: titin [Danio rerio]
Locus_33668_Transcript_1/1_Confidence_1.000_Length_530	530	veNOG04824	S	XP_696713	g protein-activated inward rectifier potassium channel 4-like	gi|189524475|ref|XP_696713.3|PREDICTED: hypothetical protein LOC568298 [Danio rerio]
Locus_1_Transcript_146665/226691_Confidence_1.000_Length_356	356	veNOG10469	G	XP_001338181	2-oxoglutarate mitochondrial isoform 1	gi|189524737|ref|XP_001338181.2|PREDICTED: 2-oxoglutarate dehydrogenase, mitochondrial isoform 1 [Danio rerio]
Locus_1_Transcript_179558/226691_Confidence_1.000_Length_278	278	veNOG22023	S	XP_685328	PREDICTED: hypothetical protein LOC557223 [Danio rerio]	gi|189525561|ref|XP_685328.3|PREDICTED: hypothetical protein LOC557223 [Danio rerio]
Locus_36513_Transcript_1/1_Confidence_1.000_Length_308	308	veNOG04133	P	XP_001337140	calcium-activated potassium channel subunit beta-2-like	gi|189528347|ref|XP_001337140.2|PREDICTED: calcium-activated potassium channel subunit beta-2-like [Danio rerio]
Locus_1_Transcript_149685/226691_Confidence_1.000_Length_203	203	veNOG13634	V	XP_001921323	protein phosphatase slingshot homolog 2	gi|189528954|ref|XP_001921323.1|PREDICTED: protein phosphatase Slingshot homolog 2 [Danio rerio]
Locus_2020_Transcript_2/4_Confidence_0.727_Length_4121	4121	veNOG06665	T	XP_001344375	endothelial cells scavenger receptor-like	gi|189528962|ref|XP_001344375.2|PREDICTED: endothelial cells scavenger receptor-like [Danio rerio]
Locus_1_Transcript_198613/226691_Confidence_1.000_Length_1221	1221	veNOG09431;veNOG24740	S	XP_001923611	myelin basic protein isoform 1	gi|189529457|ref|XP_001923611.1|PREDICTED: myelin basic protein isoform 1 [Danio rerio] >gi|326674646|ref|XP_003200178.1| PREDICTED: myelin basic protein isoform 2 [Danio rerio]
Locus_8136_Transcript_1/1_Confidence_1.000_Length_1519	1519	veNOG03780	R	XP_001922058	zinc finger protein 687-like	gi|189529808|ref|XP_001922058.1|PREDICTED: zinc finger protein 532-like [Danio rerio]
Locus_23835_Transcript_1/1_Confidence_1.000_Length_370	370	veNOG03998	I	XP_686585	sterol regulatory element-binding protein cleavage-activating	gi|189530035|ref|XP_686585.3|PREDICTED: sterol regulatory element-binding protein cleavage-activating protein-like [Danio rerio]
Locus_32414_Transcript_1/1_Confidence_1.000_Length_364	364	veNOG08602	T	XP_001922676	phosphoinositide 3-kinase regulatory subunit 4	gi|189530128|ref|XP_001922676.1|PREDICTED: phosphoinositide 3-kinase regulatory subunit 4 [Danio rerio]
Locus_9540_Transcript_1/2_Confidence_0.750_Length_3233	3233	veNOG05140	J	XP_696015	protein argonaute-3	gi|189530413|ref|XP_696015.3|PREDICTED: protein argonaute-3 [Danio rerio]
Locus_1460_Transcript_1/1_Confidence_1.000_Length_4777	4777	veNOG04733	S	XP_684861	PREDICTED: hypothetical protein LOC556848 [Danio rerio]	gi|189530492|ref|XP_684861.3|PREDICTED: hypothetical protein LOC556848 [Danio rerio]
Locus_1_Transcript_218579/226691_Confidence_1.000_Length_372	372	veNOG05112	S	XP_001923404	protein fam167a-like	gi|189530495|ref|XP_001923404.1|PREDICTED: protein FAM167A-like [Danio rerio]
Locus_69752_Transcript_1/1_Confidence_1.000_Length_306	306	veNOG00316	Z	XP_001920330	low quality protein: nesprin-1-like	gi|189530625|ref|XP_001920330.1|PREDICTED: nesprin-1-like [Danio rerio]
Locus_1_Transcript_123915/226691_Confidence_1.000_Length_562	562	veNOG02310	U	XP_001339622	rin3 protein	gi|189530913|ref|XP_001339622.2|PREDICTED: hypothetical protein LOC799244 [Danio rerio]
Locus_1_Transcript_117280/226691_Confidence_1.000_Length_279	279	veNOG14475	A	XP_001923761	transmembrane protein 62	gi|189531023|ref|XP_001923761.1|PREDICTED: transmembrane protein 62 [Danio rerio]
Locus_8818_Transcript_1/2_Confidence_0.667_Length_1175	1175	veNOG07238	S	XP_001921927	protein daple	gi|189531040|ref|XP_001921927.1|PREDICTED: protein Daple [Danio rerio]
Locus_1_Transcript_180019/226691_Confidence_1.000_Length_711	711	veNOG20156	S	XP_700224	PREDICTED: hypothetical protein LOC571530 [Danio rerio]	gi|189531083|ref|XP_700224.3|PREDICTED: hypothetical protein LOC571530 [Danio rerio]
Locus_1_Transcript_215297/226691_Confidence_1.000_Length_588	588	veNOG04641	G	XP_001922368	inositol-tetrakisphosphate 1-kinase	gi|189531088|ref|XP_001922368.1|PREDICTED: inositol-tetrakisphosphate 1-kinase [Danio rerio]
Locus_6589_Transcript_1/3_Confidence_0.818_Length_2876	2876	KOG4193	T	XP_693839	probable g-protein coupled receptor 113	gi|189533194|ref|XP_693839.2|PREDICTED: probable G-protein coupled receptor 113 [Danio rerio]
Locus_1_Transcript_164630/226691_Confidence_1.000_Length_1157	1157	veNOG06186	DK	XP_001919781	histone-lysine n- h3 lysine-79 specific	gi|189535188|ref|XP_001919781.1|PREDICTED: histone-lysine N-methyltransferase, H3 lysine-79 specific [Danio rerio]
Locus_1_Transcript_68263/226691_Confidence_1.000_Length_224	224	veNOG04827	Z	XP_001922206	PREDICTED: filamin-A [Danio rerio]	gi|189535920|ref|XP_001922206.1|PREDICTED: filamin-A [Danio rerio]
Locus_69906_Transcript_1/1_Confidence_1.000_Length_239	239	veNOG00196	TU	XP_001920463	synaptotagmin-6- partial	gi|189536021|ref|XP_001920463.1|PREDICTED: synaptotagmin-6 [Danio rerio]
Locus_51103_Transcript_1/1_Confidence_1.000_Length_248	248	veNOG04573	K	XP_001341242	additional sex combs like 1	gi|189536099|ref|XP_001341242.2|PREDICTED: hypothetical protein LOC403066 [Danio rerio]
Locus_1_Transcript_171345/226691_Confidence_1.000_Length_213	213	veNOG07393	J	XP_692410	glycyl-trna synthetase	gi|189536638|ref|XP_692410.3|PREDICTED: glycyl-tRNA synthetase [Danio rerio]
Locus_4115_Transcript_2/2_Confidence_0.667_Length_1649	1649	veNOG04345	T	XP_001343069	probable g-protein coupled receptor 141-like	gi|189536748|ref|XP_001343069.2|PREDICTED: probable G-protein coupled receptor 141-like [Danio rerio]
Locus_3168_Transcript_3/7_Confidence_0.222_Length_497	497	veNOG05043	S	XP_685820	proline-rich protein 5-like	gi|189537647|ref|XP_685820.3|PREDICTED: proline-rich protein 5-like [Danio rerio]
Locus_1_Transcript_209938/226691_Confidence_1.000_Length_207	207	veNOG01102	K	BAB85622	estrogen receptor alpha	gi|18996336|dbj|BAB85622.1|estrogen receptor alpha [Paralichthys olivaceus]
Locus_1554_Transcript_1/1_Confidence_1.000_Length_450	450	veNOG00021	K	BAB85623	estrogen receptor beta	gi|18996338|dbj|BAB85623.1|estrogen receptor beta [Paralichthys olivaceus]
Locus_1_Transcript_128951/226691_Confidence_1.000_Length_403	403	veNOG13263	W	CAN84679	alpha m integrin	gi|190014507|emb|CAN84679.2|alpha M integrin [Oncorhynchus mykiss]
Locus_1613_Transcript_3/3_Confidence_0.571_Length_2989	2989	veNOG21250	S	NP_001121695	zinc finger protein 717	gi|190014599|ref|NP_001121695.1|zinc finger protein 717 [Homo sapiens]
Locus_10831_Transcript_1/1_Confidence_1.000_Length_414	414	veNOG05749;veNOG21239	T	AAI62468	jag1a protein	gi|190336633|gb|AAI62468.1|Jag1a protein [Danio rerio]
Locus_1_Transcript_116975/226691_Confidence_1.000_Length_676	676	veNOG03784	R	AAI63239	zgc:194528 protein	gi|190337264|gb|AAI63239.1|Zgc:194528 protein [Danio rerio]
Locus_1_Transcript_113352/226691_Confidence_1.000_Length_1135	1135	veNOG07241	P	AAI63540	transient receptor potential cation subfamily member 4	gi|190337616|gb|AAI63540.1|Transient receptor potential cation channel, subfamily V, member 4 [Danio rerio]
Locus_2245_Transcript_3/3_Confidence_0.400_Length_3215	3215	veNOG02871	T	AAI63549	per2 protein	gi|190337630|gb|AAI63549.1|Per2 protein [Danio rerio]
Locus_1_Transcript_199795/226691_Confidence_1.000_Length_1067	1067	veNOG15112	S	AAI63545	novel protein	gi|190338450|gb|AAI63545.1|Family with sequence similarity 65, member A [Danio rerio]
Locus_1_Transcript_146189/226691_Confidence_1.000_Length_800	800	veNOG02273	S	AAI62585	ak027570-like protein	gi|190338828|gb|AAI62585.1|Hypothetical protein FLJ20272 (human) - like [Danio rerio]
Locus_5774_Transcript_2/4_Confidence_0.600_Length_2724	2724	veNOG05524;veNOG21720	R	AAI62476	e3 ubiquitin-protein ligase mib1	gi|190339064|gb|AAI62476.1|Mib protein [Danio rerio]
Locus_12014_Transcript_3/4_Confidence_0.700_Length_1884	1884	veNOG06971	T	AAI62578	cttn protein	gi|190339079|gb|AAI62578.1|Cttn protein [Danio rerio]
Locus_1_Transcript_214834/226691_Confidence_1.000_Length_297	297	veNOG05098	T	AAI63088	angptl3 protein	gi|190339153|gb|AAI63088.1|Angptl3 protein [Danio rerio]
Locus_1_Transcript_214457/226691_Confidence_1.000_Length_472	472	veNOG04462	GOT	AAI63923	o-linked n-acetylglucosamine transferase (udp-n-acetylglucosamine:polypeptide-n-acetylglucosaminyl transferase)	gi|190340092|gb|AAI63923.1|O-linked N-acetylglucosamine (GlcNAc) transferase (UDP-N-acetylglucosamine:polypeptide-N-acetylglucosaminyl transferase) [Danio rerio]
Locus_1_Transcript_120182/226691_Confidence_1.000_Length_308	308	veNOG12058	W	AAI63501	alpha 5 (fibronectin alpha polypeptide)	gi|190340249|gb|AAI63501.1|Integrin, alpha 5 (fibronectin receptor, alpha polypeptide) [Danio rerio]
Locus_1_Transcript_152610/226691_Confidence_1.000_Length_318	318	veNOG13666	E	NP_001121830	large neutral amino acids transporter small subunit 1	gi|190358618|ref|NP_001121830.1|large neutral amino acids transporter small subunit 1 [Danio rerio] >gi|169153813|emb|CAQ13486.1| novel protein similar to H.sapiens solute carrier family 7 (cationic amino acid transporter, y+ system), member 5 [Danio rerio]
Locus_1164_Transcript_1/1_Confidence_1.000_Length_920	920	veNOG21597	P	ACE78286	rho-class glutathione-s-transferase	gi|190410767|gb|ACE78286.1|Rho-class glutathione-S-transferase [Paralichthys olivaceus]
Locus_1_Transcript_90510/226691_Confidence_1.000_Length_469	469	veNOG07022	P	ACE80209	natural resistance-associated macrophage protein	gi|190610716|gb|ACE80209.1|natural resistance associated macrophage protein [Scophthalmus maximus]
Locus_26455_Transcript_1/1_Confidence_1.000_Length_303	303	veNOG01084	T	AAB50793	c-ret 36=proto-oncogene homolog product	gi|1911680|gb|AAB50793.1|c-ret 36=proto-oncogene homolog product [chickens, E14 lumbar spinal cord, Peptide, 226 aa]
Locus_61905_Transcript_1/1_Confidence_1.000_Length_202	202	firmNOG01986;proNOG01760	L	YP_001986737	a g-specific adenine glycosylase	gi|191637571|ref|YP_001986737.1|A/G-specific adenine glycosylase [Lactobacillus casei BL23] >gi|385819291|ref|YP_005855678.1| hypothetical protein LC2W_0760 [Lactobacillus casei LC2W] >gi|385822457|ref|YP_005858799.1| hypothetical protein LCBD_0760 [Lactobacillus casei BD-II] >gi|190711873|emb|CAQ65879.1| A/G-specific adenine glycosylase (Putative) [Lactobacillus casei BL23] >gi|327381618|gb|AEA5…
Locus_1_Transcript_62670/226691_Confidence_1.000_Length_1045	1045	veNOG08861	K	CAC84085	bromodomain-containing protein 3	gi|19171509|emb|CAC84085.1|hypothetical protein [Takifugu rubripes]
Locus_13914_Transcript_1/1_Confidence_1.000_Length_556	556	veNOG19878	S	AAR19269	male-specific protein	gi|192316005|gb|AAR19269.4|male-specific protein [Sarotherodon galilaeus] >gi|194396237|gb|ACF60499.1| male-specific protein [Sarotherodon galilaeus]
Locus_3878_Transcript_1/1_Confidence_1.000_Length_286	286	proNOG01197	U	YP_001984274	inner membrane 60 kda	gi|192360367|ref|YP_001984274.1|inner membrane protein, 60 kDa [Cellvibrio japonicus Ueda107] >gi|254772765|sp|B3PIU1.1|OXAA_CELJU RecName: Full=Inner membrane protein oxaA >gi|190686532|gb|ACE84210.1| inner membrane protein, 60 kDa [Cellvibrio japonicus Ueda107]
Locus_2776_Transcript_1/1_Confidence_1.000_Length_1322	1322	veNOG24186	S	ACF04750	cd8 beta	gi|192383734|gb|ACF04750.1|CD8 beta [Hippoglossus hippoglossus] >gi|192383738|gb|ACF04752.1| CD8 beta [Hippoglossus hippoglossus]
Locus_6663_Transcript_1/1_Confidence_1.000_Length_1037	1037	veNOG10620	T	NP_001122173	si:ch211- protein	gi|192453538|ref|NP_001122173.1|uncharacterized protein LOC560193 precursor [Danio rerio] >gi|326676030|ref|XP_003200486.1| PREDICTED: interleukin-34-like [Danio rerio] >gi|189442669|gb|AAI67474.1| Si:ch211-239j19.3 protein [Danio rerio]
Locus_1_Transcript_210415/226691_Confidence_1.000_Length_489	489	veNOG02807	F	NP_001122171	bifunctional 3 -phosphoadenosine 5 -phosphosulfate synthase 1	gi|192453590|ref|NP_001122171.1|bifunctional 3'-phosphoadenosine 5'-phosphosulfate synthase 1 [Danio rerio] >gi|190337551|gb|AAI63464.1| Zgc:194985 [Danio rerio] >gi|190338746|gb|AAI63465.1| Zgc:194985 [Danio rerio] >gi|220679146|emb|CAX13455.1| novel protein similar to vertebrate 3'-phosphoadenosine 5'-phosphosulfate synthase 1 (PAPSS1, zgc:194985) [Danio rerio]
Locus_19579_Transcript_1/1_Confidence_1.000_Length_1660	1660	COG5562	R	NP_597781	enterobacteria phage envelope protein	gi|19263396|ref|NP_597781.1|putative envelope protein [Enterobacteria phage lambda] >gi|254287638|ref|YP_003053386.1| envelope protein [Escherichia coli BL21(DE3)] >gi|387823326|ref|YP_006094186.1| enterobacteria phage lambda, putative envelope protein [Escherichia coli BL21(DE3)] >gi|428782079|ref|YP_007111842.1| putative envelope protein [Enterobacteria phage HK629] >gi|428782855|ref|YP_0071126…
Locus_33400_Transcript_1/2_Confidence_0.800_Length_587	587	veNOG03939	Z	BAG53911	lag-3-associated protein	gi|193784758|dbj|BAG53911.1|unnamed protein product [Homo sapiens]
Locus_69793_Transcript_1/1_Confidence_1.000_Length_352	352	veNOG02528	O	BAG52673	isoform cra_a	gi|193787467|dbj|BAG52673.1|unnamed protein product [Homo sapiens]
Locus_26173_Transcript_1/1_Confidence_1.000_Length_577	577	veNOG07437	K	BAG52924	isoform cra_d	gi|193787721|dbj|BAG52924.1|unnamed protein product [Homo sapiens]
Locus_1_Transcript_138559/226691_Confidence_1.000_Length_397	397	veNOG03186	T	ACF21982	apolipoprotein e	gi|193795858|gb|ACF21982.1|apolipoprotein E [Oplegnathus fasciatus]
Locus_1_Transcript_209437/226691_Confidence_1.000_Length_261	261	veNOG08009	U	Q9PUE4	coatomer protein subunit gamma 2	gi|193806152|sp|Q9PUE4.2|COPG2_DANRERecName: Full=Coatomer subunit gamma-2; AltName: Full=Gamma-2-coat protein; Short=Gamma-2-COP >gi|94732535|emb|CAK05111.1| coatomer protein complex, subunit gamma 2 [Danio rerio] >gi|94734199|emb|CAK04920.1| coatomer protein complex, subunit gamma 2 [Danio rerio]
Locus_6331_Transcript_1/1_Confidence_1.000_Length_767	767	proNOG00647	R	ACF32406	ea59 gene protein	gi|194021597|gb|ACF32406.1|ea59 [Enterobacteria phage DE3] >gi|253976970|gb|ACT42640.1| ea59 [Escherichia coli BL21(DE3)]
Locus_1_Transcript_62932/226691_Confidence_1.000_Length_212	212	opiNOG34711	-	XP_001916399	PREDICTED: hypothetical protein LOC100147469 [Equus caballus]	gi|194238406|ref|XP_001916399.1|PREDICTED: hypothetical protein LOC100147469 [Equus caballus]
Locus_2321_Transcript_3/5_Confidence_0.357_Length_792	792	veNOG08298	T	ACF39458	nucleotide-binding oligomerization domain-containing protein 2	gi|194277687|gb|ACF39458.1|putative nucleotide-binding oligomerization domain-containing protein 2 [Gasterosteus aculeatus]
Locus_1_Transcript_109593/226691_Confidence_1.000_Length_1050	1050	veNOG05147	T	AAN40736	af433655_1mitogen-activated protein kinase	gi|194368104|gb|AAN40736.2|AF433655_1mitogen-activated protein kinase [Paralichthys olivaceus]
Locus_3558_Transcript_1/2_Confidence_0.800_Length_1936	1936	veNOG07190	ITU	BAG57521	run and fyve domain containing 2	gi|194376750|dbj|BAG57521.1|unnamed protein product [Homo sapiens]
Locus_14513_Transcript_1/1_Confidence_1.000_Length_776	776	veNOG07536	T	BAG57702	exostosin-like 3	gi|194377508|dbj|BAG57702.1|unnamed protein product [Homo sapiens]
Locus_39498_Transcript_1/1_Confidence_1.000_Length_265	265	KOG0940;prNOG22557;veNOG22865	O	BAG58285	polymerase (dna directed) isoform cra_c	gi|194379866|dbj|BAG58285.1|unnamed protein product [Homo sapiens]
Locus_38872_Transcript_1/1_Confidence_1.000_Length_204	204	veNOG09554	T	BAG58742	raptor protein	gi|194381576|dbj|BAG58742.1|unnamed protein product [Homo sapiens]
Locus_1_Transcript_117433/226691_Confidence_1.000_Length_694	694	veNOG07462	R	BAG64302	ras-related protein ral-b	gi|194381866|dbj|BAG64302.1|unnamed protein product [Homo sapiens]
Locus_35792_Transcript_1/1_Confidence_1.000_Length_251	251	veNOG07970	S	BAG65226	basic immunoglobulin-like variable motif-containing partial	gi|194385702|dbj|BAG65226.1|unnamed protein product [Homo sapiens]
Locus_31941_Transcript_1/1_Confidence_1.000_Length_344	344	veNOG02404	T	BAG59772	br serine threonine-protein kinase 2-like	gi|194386812|dbj|BAG59772.1|unnamed protein product [Homo sapiens]
Locus_15803_Transcript_1/1_Confidence_1.000_Length_290	290	veNOG06031	B	BAG59945	unnamed protein product [Homo sapiens]	gi|194387158|dbj|BAG59945.1|unnamed protein product [Homo sapiens]
Locus_35190_Transcript_1/1_Confidence_1.000_Length_263	263	veNOG01191	R	BAG60597	dip2 disco-interacting protein 2 homolog c	gi|194390958|dbj|BAG60597.1|unnamed protein product [Homo sapiens]
Locus_9386_Transcript_2/2_Confidence_0.667_Length_354	354	proNOG01961	F	ZP_03064335	inosine-5 -monophosphate dehydrogenase	gi|194432046|ref|ZP_03064335.1|inosine-5'-monophosphate dehydrogenase [Shigella dysenteriae 1012] >gi|300898392|ref|ZP_07116735.1| inosine-5'-monophosphate dehydrogenase [Escherichia coli MS 198-1] >gi|300981967|ref|ZP_07175813.1| inosine-5'-monophosphate dehydrogenase [Escherichia coli MS 45-1] >gi|300998061|ref|ZP_07181921.1| inosine-5'-monophosphate dehydrogenase [Escherichia coli MS 200-1] >g…
Locus_1_Transcript_163551/226691_Confidence_1.000_Length_234	234	veNOG01754;veNOG07092	J	NP_001124133	valyl-trna mitochondrial	gi|194578813|ref|NP_001124133.1|valyl-tRNA synthetase, mitochondrial [Danio rerio] >gi|190337268|gb|AAI63242.1| Si:ch211-152p11.2 protein [Danio rerio]
Locus_1_Transcript_168180/226691_Confidence_1.000_Length_355	355	veNOG07885	R	NP_001124071	novel protein	gi|194579011|ref|NP_001124071.1|uncharacterized protein LOC561983 [Danio rerio] >gi|189442657|gb|AAI67441.1| Si:ch211-198d18.2 protein [Danio rerio]
Locus_793_Transcript_1/1_Confidence_1.000_Length_2189	2189	opiNOG00002	S	ACF77004	c-type lectin a	gi|194594602|gb|ACF77004.1|C-lectin-A [Dicentrarchus labrax]
Locus_8838_Transcript_1/2_Confidence_0.750_Length_3316	3316	veNOG04501	I	ACF94294	phospholipase d2	gi|194739323|gb|ACF94294.1|phospholipase D2 [Paralichthys olivaceus]
Locus_18737_Transcript_1/1_Confidence_1.000_Length_906	906	veNOG04501	I	ACF94295	phospholipase d1	gi|194739325|gb|ACF94295.1|phospholipase D1B [Paralichthys olivaceus]
Locus_9309_Transcript_8/9_Confidence_0.227_Length_931	931	KOG1721;opiNOG32965;veNOG06539	K	XP_001988926	zinc finger protein	gi|195034568|ref|XP_001988926.1|GH10312 [Drosophila grimshawi] >gi|193904926|gb|EDW03793.1| GH10312 [Drosophila grimshawi]
Locus_1_Transcript_159056/226691_Confidence_1.000_Length_722	722	veNOG04040	L	XP_002010589	zinc finger bed domain-containing protein 1-like	gi|195132315|ref|XP_002010589.1|GI16010 [Drosophila mojavensis] >gi|193909039|gb|EDW07906.1| GI16010 [Drosophila mojavensis]
Locus_9480_Transcript_3/3_Confidence_0.750_Length_726	726	veNOG10433	W	AAL89668	gap junction beta-4	gi|19526274|gb|AAL89668.1|AF411956_9connexin [Takifugu rubripes]
Locus_9145_Transcript_1/1_Confidence_1.000_Length_1110	1110	veNOG04040	L	XP_002067887	zinc finger bed domain-containing protein 1-like	gi|195440088|ref|XP_002067887.1|GK24889 [Drosophila willistoni] >gi|194163972|gb|EDW78873.1| GK24889 [Drosophila willistoni]
Locus_10328_Transcript_1/1_Confidence_1.000_Length_394	394	veNOG10570	G	NP_001124250	protein-o-xylosyltransferase ii	gi|195546837|ref|NP_001124250.1|uncharacterized protein LOC563446 [Danio rerio] >gi|190337285|gb|AAI63258.1| Zgc:194562 [Danio rerio]
Locus_61570_Transcript_1/1_Confidence_1.000_Length_236	236	opiNOG04064	U	XP_002102629	ras-related protein rab-11a-like	gi|195569261|ref|XP_002102629.1|GD19397 [Drosophila simulans] >gi|194198556|gb|EDX12132.1| GD19397 [Drosophila simulans]
Locus_3160_Transcript_4/4_Confidence_0.853_Length_1332	1332	veNOG11825	O	ACG50688	elastase-like serine protease	gi|195661030|gb|ACG50688.1|elastase-like serine protease [Paralichthys olivaceus] >gi|302202570|gb|ADL09402.1| elastase-like serine protease [Paralichthys olivaceus]
Locus_1_Transcript_183305/226691_Confidence_1.000_Length_673	673	veNOG08332	W	CAD27803	laminin gamma 1	gi|19571761|emb|CAD27803.1|lamC1 [Tetraodon nigroviridis]
Locus_1_Transcript_180561/226691_Confidence_1.000_Length_602	602	veNOG11858	P	ACG70796	na k-atpase alpha subunit isoform b	gi|196166475|gb|ACG70796.1|Na/K-ATPase alpha subunit isoform B [Pagrus pagrus]
Locus_12014_Transcript_1/4_Confidence_0.400_Length_1277	1277	veNOG06971	T	NP_001127021	cttn protein	gi|197101627|ref|NP_001127021.1|src substrate cortactin [Pongo abelii] >gi|55733549|emb|CAH93452.1| hypothetical protein [Pongo abelii]
Locus_38746_Transcript_1/1_Confidence_1.000_Length_248	248	proNOG02478	M	3DEG_C	gtp-binding protein	gi|197107276|pdb|3DEG|CChain C, Complex Of Elongating Escherichia Coli 70s Ribosome And Ef4(Lepa)- Gmppnp
Locus_1_Transcript_113437/226691_Confidence_1.000_Length_348	348	veNOG04078	S	ACH53598	colipase-dependent pancreatic lipase	gi|197252284|gb|ACH53598.1|colipase-dependent pancreatic lipase [Epinephelus coioides]
Locus_6611_Transcript_2/2_Confidence_0.500_Length_700	700	veNOG00683	C	ACH70612	malate dehydrogenase 1	gi|197631777|gb|ACH70612.1|malate dehydrogenase 1 [Salmo salar]
Locus_54406_Transcript_1/1_Confidence_1.000_Length_477	477	veNOG06503	J	ACH70774	40s ribosomal protein s7	gi|197632101|gb|ACH70774.1|ribosomal protein S7 [Salmo salar] >gi|209155864|gb|ACI34164.1| 40S ribosomal protein S7 [Salmo salar] >gi|209730890|gb|ACI66314.1| 40S ribosomal protein S7 [Salmo salar] >gi|225704732|gb|ACO08212.1| 40S ribosomal protein S7 [Oncorhynchus mykiss]
Locus_6252_Transcript_1/1_Confidence_1.000_Length_958	958	veNOG13526	S	ACH73085	claudin 3a	gi|197725791|gb|ACH73085.1|claudin 3A [Epinephelus coioides]
Locus_18149_Transcript_1/1_Confidence_1.000_Length_1319	1319	veNOG03299	R	ACH73266	prostaglandin g h synthase 1-like	gi|197734858|gb|ACH73266.1|cyclooxygenase-1a, partial [Fundulus heteroclitus]
Locus_3806_Transcript_2/3_Confidence_0.667_Length_1832	1832	veNOG08465	R	ACH73267	cyclooxygenase 2	gi|197734860|gb|ACH73267.1|cyclooxygenase-2b [Myoxocephalus octodecemspinosus]
Locus_1_Transcript_139405/226691_Confidence_1.000_Length_501	501	veNOG08038	K	ACH78358	retinoid x receptor gamma	gi|197941308|gb|ACH78358.1|retinoid X receptor gamma [Sebastiscus marmoratus]
Locus_15671_Transcript_1/2_Confidence_0.750_Length_1303	1303	veNOG01734	K	ACH78359	retinoid x beta	gi|197941310|gb|ACH78359.1|retinoid X receptor beta, partial [Sebastiscus marmoratus]
Locus_16568_Transcript_1/1_Confidence_1.000_Length_250	250	COG0681	U	ZP_03206585	signal peptidase i	gi|198274053|ref|ZP_03206585.1|hypothetical protein BACPLE_00190 [Bacteroides plebeius DSM 17135] >gi|198273131|gb|EDY97400.1| signal peptidase I [Bacteroides plebeius DSM 17135]
Locus_22467_Transcript_2/2_Confidence_0.857_Length_1615	1615	veNOG06328	Q	ACH85368	primary amine liver isozyme-like	gi|198285659|gb|ACH85368.1|amine oxidase copper containing 3 [Salmo salar]
Locus_1_Transcript_204221/226691_Confidence_1.000_Length_217	217	veNOG09340	O	XP_002127869	psma6-prov protein isoform 1	gi|198422470|ref|XP_002127869.1|PREDICTED: similar to Psma6-prov protein isoform 1 [Ciona intestinalis]
Locus_1_Transcript_186842/226691_Confidence_1.000_Length_2726	2726	opiNOG14113	S	XP_002121818	chromosome 2 open reading frame 13	gi|198427319|ref|XP_002121818.1|PREDICTED: similar to chromosome 2 open reading frame 13 [Ciona intestinalis]
Locus_1_Transcript_153668/226691_Confidence_1.000_Length_1918	1918	NOG271901	-	XP_002137816	immediate early protein	gi|198454241|ref|XP_002137816.1|GA27442 [Drosophila pseudoobscura pseudoobscura] >gi|198132708|gb|EDY68374.1| GA27442 [Drosophila pseudoobscura pseudoobscura]
Locus_1_Transcript_170414/226691_Confidence_1.000_Length_584	584	veNOG00185	T	CAD19831	nucleoside diphosphate-linked moiety x motif 6-like	gi|19848236|emb|CAD19831.1|gfg [Takifugu rubripes]
Locus_28815_Transcript_2/2_Confidence_0.667_Length_602	602	veNOG10333	G	CAC83779	phosphoglucose isomerase-2	gi|20067651|emb|CAC83779.1|phosphoglucose isomerase-2 [Mugil cephalus]
Locus_8985_Transcript_1/1_Confidence_0.667_Length_2875	2875	veNOG02649	U	Q9PTU3	cellular apoptosis susceptibility protein	gi|20138049|sp|Q9PTU3.1|XPO2_PAGMARecName: Full=Exportin-2; Short=Exp2; AltName: Full=Cellular apoptosis susceptibility protein; AltName: Full=Chromosome segregation 1-like protein; AltName: Full=Importin-alpha re-exporter >gi|6693631|dbj|BAA89430.1| cellular apoptosis susceptibility protein [Pagrus major]
Locus_7931_Transcript_1/1_Confidence_1.000_Length_962	962	veNOG00905	W	Q9PVW7	complement component c8 beta	gi|20138051|sp|Q9PVW7.1|CO8B_PAROLRecName: Full=Complement component C8 beta chain; AltName: Full=Complement component 8 subunit beta; Flags: Precursor >gi|6429116|dbj|BAA86877.1| complement component C8 beta [Paralichthys olivaceus]
Locus_441_Transcript_3/5_Confidence_0.692_Length_1002	1002	veNOG16366	K	Q9IA78	t2ag_parol ame: full=transcription initiation factor iia subunit 2 ame: full=general transcription factor iia subunit 2 ame: full=transcription initiation factor iia gamma chain short=tfiia-gamma	gi|20140818|sp|Q9IA78.1|T2AG_PAROLRecName: Full=Transcription initiation factor IIA subunit 2; AltName: Full=General transcription factor IIA subunit 2; AltName: Full=Transcription initiation factor IIA gamma chain; Short=TFIIA-gamma >gi|7340064|gb|AAF61068.1|AF220549_1 TFIIA P12 subunit [Paralichthys olivaceus]
Locus_16975_Transcript_2/2_Confidence_0.750_Length_1051	1051	veNOG05177	C	P80971	cytochrome c oxidase subunit 4 isoform mitochondrial precursor	gi|20141411|sp|P80971.2|COX42_THUOBRecName: Full=Cytochrome c oxidase subunit 4 isoform 2, mitochondrial; AltName: Full=Cytochrome c oxidase subunit IV isoform 2; Short=COX IV-2; Flags: Precursor >gi|8809758|gb|AAF79934.1|AF204871_1 cytochrome c oxidase subunit IV isoform 2 precursor [Thunnus obesus]
Locus_28865_Transcript_1/1_Confidence_1.000_Length_272	272	veNOG21448	S	AAM12657	af495883_1ca1 protein	gi|20147785|gb|AAM12657.1|AF495883_1CA1 protein [Schistosoma japonicum]
Locus_8789_Transcript_4/6_Confidence_0.538_Length_6194	6194	veNOG02477;veNOG03655	Z	AAK33008	kinesin-like protein kif1b alpha	gi|20384658|gb|AAK33008.1|kinesin-like protein Kif1b alpha [Danio rerio]
Locus_44123_Transcript_1/1_Confidence_1.000_Length_249	249	firmNOG02274;proNOG03963	K	ZP_03224744	chromosome partitioning protein stage 0 sporulation protein j	gi|205371924|ref|ZP_03224744.1|site-specific DNA-binding protein [Bacillus coahuilensis m4-4]
Locus_1_Transcript_154637/226691_Confidence_1.000_Length_276	276	veNOG10759	P	AAB60703	plasma membrane calcium atpase	gi|206260|gb|AAB60703.1|plasma membrane calcium ATPase [Rattus norvegicus]
Locus_42473_Transcript_1/1_Confidence_1.000_Length_248	248	veNOG11395;veNOG19859	S	ACI12983	somatostatin receptor type 5	gi|206570751|gb|ACI12983.1|somtostatin receptor type five [Epinephelus coioides]
Locus_11394_Transcript_1/1_Confidence_1.000_Length_1018	1018	veNOG16489	S	AAC51276	reverse transcriptase	gi|2072972|gb|AAC51276.1|putative p150 [Homo sapiens]
Locus_31342_Transcript_1/1_Confidence_1.000_Length_635	635	veNOG03958	T	ACI25111	plexin partial	gi|207667308|gb|ACI25111.1|plexin A2, partial [Danio rerio]
Locus_20936_Transcript_1/1_Confidence_1.000_Length_352	352	veNOG08484	I	ACI25594	1-phosphatidylinositol- -bisphosphate phosphodiesterase beta-1	gi|208342308|gb|ACI25594.1|phospholipase C-beta 1 [Paralichthys olivaceus]
Locus_25025_Transcript_1/1_Confidence_1.000_Length_311	311	veNOG01268	D	ACI25610	cyclin b1	gi|208342462|gb|ACI25610.1|cyclin B1 [Larimichthys crocea]
Locus_1_Transcript_208617/226691_Confidence_1.000_Length_1568	1568	KOG0017	R	ACI26720	pol polyprotein	gi|208429102|gb|ACI26720.1|pol polyprotein [Avian leukosis virus]
Locus_66960_Transcript_1/1_Confidence_1.000_Length_208	208	veNOG00111	P	ACI28906	sodium calcium exchanger	gi|208436698|gb|ACI28906.1|sodium calcium exchanger [Phodopus sungorus]
Locus_31742_Transcript_1/1_Confidence_1.000_Length_568	568	veNOG01915	H	BAG72197	gtp cyclohydrolase 1-like	gi|208609639|dbj|BAG72197.1|GTP cyclohydrolase 2 [Paralichthys olivaceus]
Locus_25947_Transcript_1/1_Confidence_1.000_Length_381	381	veNOG03140	T	BAG72199	colony stimulating factor 1 receptor	gi|208609643|dbj|BAG72199.1|colony stimulating factor 1 receptor [Paralichthys olivaceus]
Locus_16908_Transcript_1/1_Confidence_1.000_Length_776	776	veNOG15703	K	ACI29955	transcription factor sox-17-alpha-like	gi|208657233|gb|ACI29955.1|truncated Sox17 protein [Dicentrarchus labrax]
Locus_4066_Transcript_3/3_Confidence_0.750_Length_1553	1553	veNOG08589	T	NP_001038757	novel protein human and mouse cell death regulator	gi|208879427|ref|NP_001038757.2|cell death regulator aven-like [Danio rerio]
Locus_55037_Transcript_1/1_Confidence_1.000_Length_263	263	veNOG06263	T	NP_001129167	notch 1 precursor	gi|208973220|ref|NP_001129167.1|notch 1 precursor [Oncorhynchus mykiss] >gi|207107820|dbj|BAG71913.1| notch1 [Oncorhynchus mykiss]
Locus_1_Transcript_174211/226691_Confidence_1.000_Length_264	264	veNOG03157	DKT	ACI32902	cell cycle control protein 50a	gi|209147709|gb|ACI32902.1|Cell cycle control protein 50A [Salmo salar]
Locus_2794_Transcript_1/2_Confidence_0.800_Length_2039	2039	veNOG09973	P	ACI32932	voltage-dependent anion-selective channel protein 2	gi|209148338|gb|ACI32932.1|Voltage-dependent anion-selective channel protein 2 [Salmo salar]
Locus_3661_Transcript_2/2_Confidence_0.875_Length_2432	2432	veNOG13051	CO	ACI33058	holocytochrome c synthase	gi|209151056|gb|ACI33058.1|Cytochrome c-type heme lyase [Salmo salar]
Locus_1_Transcript_203875/226691_Confidence_1.000_Length_367	367	veNOG12440	C	ACI33076	atp synthase subunit mitochondrial precursor	gi|209151440|gb|ACI33076.1|ATP synthase subunit alpha, mitochondrial precursor [Salmo salar] >gi|223648354|gb|ACN10935.1| ATP synthase subunit alpha, mitochondrial precursor [Salmo salar]
Locus_1_Transcript_196048/226691_Confidence_1.000_Length_241	241	veNOG04729	U	ACI33275	vacuolar protein sorting-associating protein 4b	gi|209154086|gb|ACI33275.1|Vacuolar protein sorting-associating protein 4B [Salmo salar]
Locus_837_Transcript_1/1_Confidence_1.000_Length_1311	1311	veNOG05011;veNOG13872	Z	ACI33276	tropomyosin-1 alpha chain	gi|209154088|gb|ACI33276.1|Tropomyosin-1 alpha chain [Salmo salar]
Locus_1_Transcript_132793/226691_Confidence_1.000_Length_387	387	veNOG05946	C	ACI33289	dihydrolipoyl mitochondrial precursor	gi|209154114|gb|ACI33289.1|Dihydrolipoyl dehydrogenase, mitochondrial precursor [Salmo salar]
Locus_43743_Transcript_1/1_Confidence_1.000_Length_209	209	veNOG10235	T	ACI33368	pten induced kinase 1	gi|209154272|gb|ACI33368.1|Serine/threonine-protein kinase PINK1, mitochondrial precursor [Salmo salar]
Locus_1_Transcript_198544/226691_Confidence_1.000_Length_263	263	veNOG03157	DKT	ACI33464	cell cycle control protein 50a	gi|209154464|gb|ACI33464.1|Cell cycle control protein 50A [Salmo salar]
Locus_874_Transcript_1/1_Confidence_1.000_Length_1448	1448	veNOG06054	EI	ACI33497	isovaleryl coenzyme a dehydrogenase	gi|209154530|gb|ACI33497.1|Isovaleryl-CoA dehydrogenase, mitochondrial precursor [Salmo salar]
Locus_11732_Transcript_1/1_Confidence_1.000_Length_1146	1146	veNOG04121	E	ACI33512	4-aminobutyrate mitochondrial precursor	gi|209154560|gb|ACI33512.1|4-aminobutyrate aminotransferase, mitochondrial precursor [Salmo salar]
Locus_1_Transcript_114145/226691_Confidence_1.000_Length_1145	1145	veNOG02788	A	ACI33514	rna-binding protein 39	gi|209154564|gb|ACI33514.1|RNA-binding protein 39 [Salmo salar]
Locus_1_Transcript_211236/226691_Confidence_1.000_Length_686	686	veNOG15720;veNOG20058	S	ACI33518	cd9 antigen	gi|209154572|gb|ACI33518.1|CD9 antigen [Salmo salar] >gi|223647620|gb|ACN10568.1| CD9 antigen [Salmo salar]
Locus_23547_Transcript_12/13_Confidence_0.421_Length_2571	2571	veNOG19594	P	ACI33557	voltage-dependent anion-selective channel protein 2-like	gi|209154650|gb|ACI33557.1|Voltage-dependent anion-selective channel protein 2 [Salmo salar]
Locus_1_Transcript_218791/226691_Confidence_1.000_Length_448	448	veNOG11276	S	ACI33734	glycoprotein m6bb	gi|209155004|gb|ACI33734.1|Neuronal membrane glycoprotein M6-b [Salmo salar]
Locus_33_Transcript_9/13_Confidence_0.762_Length_3178	3178	veNOG07881	R	ACI33761	mitochondrial import receptor subunit tom34	gi|209155058|gb|ACI33761.1|Mitochondrial import receptor subunit TOM34 [Salmo salar]
Locus_943_Transcript_10/15_Confidence_0.079_Length_671	671	veNOG11376	T	ACI33848	granulocyte colony-stimulating factor receptor precursor	gi|209155232|gb|ACI33848.1|Granulocyte colony-stimulating factor receptor precursor [Salmo salar]
Locus_40477_Transcript_1/1_Confidence_1.000_Length_203	203	veNOG06712	Q	ACI33861	cytochrome partial	gi|209155258|gb|ACI33861.1|Cytochrome P450 3A27 [Salmo salar]
Locus_34049_Transcript_1/1_Confidence_1.000_Length_239	239	veNOG10940	DKT	ACI33878	cell cycle control protein 50a	gi|209155292|gb|ACI33878.1|Cell cycle control protein 50A [Salmo salar]
Locus_1_Transcript_142091/226691_Confidence_1.000_Length_294	294	veNOG00166	G	ACI33947	hyaluronidase-2 precursor	gi|209155430|gb|ACI33947.1|Hyaluronidase-2 precursor [Salmo salar] >gi|223647960|gb|ACN10738.1| Hyaluronidase-2 precursor [Salmo salar]
Locus_1_Transcript_173539/226691_Confidence_1.000_Length_234	234	veNOG04903	E	ACI33980	glutaryl- mitochondrial precursor	gi|209155496|gb|ACI33980.1|Glutaryl-CoA dehydrogenase, mitochondrial precursor [Salmo salar]
Locus_1_Transcript_157554/226691_Confidence_1.000_Length_363	363	veNOG03368	T	ACI33993	thrombopoietin receptor precursor	gi|209155522|gb|ACI33993.1|Thrombopoietin receptor precursor [Salmo salar]
Locus_1_Transcript_201844/226691_Confidence_1.000_Length_310	310	veNOG04956	E	ACI34022	mitochondrial aspartate aminotransferase	gi|209155580|gb|ACI34022.1|Aspartate aminotransferase, mitochondrial precursor [Salmo salar]
Locus_1_Transcript_102319/226691_Confidence_1.000_Length_295	295	veNOG02244	F	ACI34065	ctp synthase 1	gi|209155666|gb|ACI34065.1|CTP synthase 1 [Salmo salar]
Locus_8617_Transcript_1/2_Confidence_0.750_Length_934	934	veNOG13825	O	ACI34093	glutathione s-transferase theta-1	gi|209155722|gb|ACI34093.1|Glutathione S-transferase theta-1 [Salmo salar] >gi|209736228|gb|ACI68983.1| Glutathione S-transferase theta-1 [Salmo salar]
Locus_1_Transcript_162738/226691_Confidence_1.000_Length_580	580	veNOG14376	U	ACI34125	adp-ribosylation factor 6	gi|209155786|gb|ACI34125.1|ADP-ribosylation factor 6 [Salmo salar]
Locus_8990_Transcript_1/1_Confidence_1.000_Length_1530	1530	veNOG02171	P	ACI34150	zinc transporter zip1	gi|209155836|gb|ACI34150.1|Zinc transporter ZIP1 [Salmo salar]
Locus_2407_Transcript_7/9_Confidence_0.500_Length_3731	3731	veNOG08985	O	ACI34170	digestive cysteine proteinase 2 precursor	gi|209155876|gb|ACI34170.1|Digestive cysteine proteinase 2 precursor [Salmo salar]
Locus_983_Transcript_10/16_Confidence_0.321_Length_1351	1351	veNOG13403	A	ACI34186	u2 small nuclear ribonucleoprotein a	gi|209155908|gb|ACI34186.1|U2 small nuclear ribonucleoprotein A [Salmo salar]
Locus_620_Transcript_3/5_Confidence_0.692_Length_2395	2395	veNOG01905	P	ACI34190	zinc transporter 7	gi|209155916|gb|ACI34190.1|Zinc transporter 7 [Salmo salar]
Locus_5440_Transcript_1/1_Confidence_1.000_Length_453	453	veNOG11769	C	ACI34223	succinate-semialdehyde mitochondrial precursor	gi|209155982|gb|ACI34223.1|Succinate-semialdehyde dehydrogenase, mitochondrial precursor [Salmo salar]
Locus_1_Transcript_150807/226691_Confidence_1.000_Length_497	497	veNOG04058	E	ACI34233	cytosolic non-specific dipeptidase	gi|209156002|gb|ACI34233.1|Cytosolic non-specific dipeptidase [Salmo salar]
Locus_1_Transcript_153944/226691_Confidence_1.000_Length_220	220	veNOG15232	H	ACI34339	methenyltetrahydrofolate synthetase domain-containing protein	gi|209156214|gb|ACI34339.1|Methenyltetrahydrofolate synthetase domain-containing protein [Salmo salar]
Locus_1_Transcript_142538/226691_Confidence_1.000_Length_602	602	veNOG08644	AJ	ACI34360	Nucleolin [Salmo salar]	gi|209156256|gb|ACI34360.1|Nucleolin [Salmo salar]
Locus_14236_Transcript_1/1_Confidence_1.000_Length_351	351	veNOG00019	K	3CJW_A	coup transcription factor 2 isoform 2	gi|209156457|pdb|3CJW|AChain A, Crystal Structure Of The Human Coup-Tfii Ligand Binding Domain
Locus_69827_Transcript_1/1_Confidence_1.000_Length_279	279	veNOG07801	T	NP_001129354	cytokine receptor gamma chain precursor	gi|209571440|ref|NP_001129354.1|cytokine receptor gamma chain precursor [Takifugu rubripes] >gi|121646987|gb|ABM64203.1| cytokine receptor gamma chain [Takifugu rubripes]
Locus_2355_Transcript_1/3_Confidence_0.667_Length_2195	2195	veNOG17123	S	ACI66021	det1- and ddb1-associated protein 1	gi|209730304|gb|ACI66021.1|DET1- and DDB1-associated protein 1 [Salmo salar]
Locus_24993_Transcript_1/1_Confidence_1.000_Length_345	345	veNOG09728	S	ACI66045	set domain containing 3	gi|209730352|gb|ACI66045.1|SET domain-containing protein 3 [Salmo salar]
Locus_30665_Transcript_1/1_Confidence_1.000_Length_686	686	veNOG14155	J	ACI66242	mitochondrial 28s ribosomal protein s28	gi|209730746|gb|ACI66242.1|Mitochondrial 28S ribosomal protein S28 [Salmo salar]
Locus_1_Transcript_160783/226691_Confidence_1.000_Length_216	216	veNOG08257	O	ACI66355	calreticulin precursor	gi|209730972|gb|ACI66355.1|Calreticulin precursor [Salmo salar] >gi|209738560|gb|ACI70149.1| Calreticulin precursor [Salmo salar]
Locus_1_Transcript_154192/226691_Confidence_1.000_Length_594	594	veNOG11691;veNOG22984	T	ACI66366	nattectin precursor	gi|209730994|gb|ACI66366.1|Nattectin precursor [Salmo salar]
Locus_3554_Transcript_1/1_Confidence_1.000_Length_1169	1169	veNOG19954	S	ACI66541	Tetraspanin-4 [Salmo salar]	gi|209731344|gb|ACI66541.1|Tetraspanin-4 [Salmo salar]
Locus_55669_Transcript_1/1_Confidence_1.000_Length_386	386	veNOG08008	I	ACI66619	lambda-crystallin homolog	gi|209731500|gb|ACI66619.1|Lambda-crystallin [Salmo salar]
Locus_17430_Transcript_3/3_Confidence_0.778_Length_756	756	veNOG13364	O	ACI66753	peptidyl-prolyl cis-trans isomerase-like 1	gi|209731768|gb|ACI66753.1|Peptidyl-prolyl cis-trans isomerase-like 1 [Salmo salar]
Locus_8745_Transcript_1/1_Confidence_1.000_Length_849	849	veNOG17777	S	ACI66771	lin-52 homolog	gi|209731804|gb|ACI66771.1|lin-52 homolog [Salmo salar] >gi|303667847|gb|ADM16283.1| lin-52 homolog [Salmo salar]
Locus_1_Transcript_97100/226691_Confidence_1.000_Length_305	305	veNOG08813	T	ACI67026	calpain small subunit 1	gi|209732314|gb|ACI67026.1|Calpain small subunit 1 [Salmo salar] >gi|303667068|gb|ADM16254.1| Calpain small subunit 1 [Salmo salar]
Locus_1_Transcript_158767/226691_Confidence_1.000_Length_249	249	veNOG10339	K	ACI67173	mediator of rna polymerase ii transcription subunit 15	gi|209732608|gb|ACI67173.1|Mediator of RNA polymerase II transcription subunit 15 [Salmo salar]
Locus_47640_Transcript_1/1_Confidence_1.000_Length_415	415	veNOG01152	F	ACI67198	uridine phosphorylase 1	gi|209732658|gb|ACI67198.1|Uridine phosphorylase 1 [Salmo salar] >gi|209738602|gb|ACI70170.1| Uridine phosphorylase 1 [Salmo salar]
Locus_1_Transcript_170215/226691_Confidence_1.000_Length_232	232	veNOG05356	F	ACI67347	nicotinamide riboside kinase 2	gi|209732956|gb|ACI67347.1|Nicotinamide riboside kinase 2 [Salmo salar] >gi|209735822|gb|ACI68780.1| Nicotinamide riboside kinase 2 [Salmo salar]
Locus_1_Transcript_184834/226691_Confidence_1.000_Length_477	477	veNOG17737	W	ACI67426	c-c motif chemokine 4 precursor	gi|209733114|gb|ACI67426.1|C-C motif chemokine 4 precursor [Salmo salar]
Locus_6777_Transcript_2/3_Confidence_0.625_Length_594	594	fiNOG21305	S	ACI67597	Triadin [Salmo salar]	gi|209733456|gb|ACI67597.1|Triadin [Salmo salar] >gi|303661834|gb|ADM16051.1| Triadin [Salmo salar]
Locus_1434_Transcript_1/2_Confidence_0.667_Length_865	865	veNOG08317;veNOG15233	Z	ACI67608	myosin light polypeptide 6	gi|209733478|gb|ACI67608.1|Myosin light polypeptide 6 [Salmo salar] >gi|209738212|gb|ACI69975.1| Myosin light polypeptide 6 [Salmo salar]
Locus_1_Transcript_175180/226691_Confidence_1.000_Length_201	201	veNOG01524	P	ACI67681	heme oxygenase	gi|209733624|gb|ACI67681.1|Heme oxygenase [Salmo salar]
Locus_18677_Transcript_2/2_Confidence_0.800_Length_1353	1353	veNOG13070	S	ACI67704	dcn1-like protein 1	gi|209733670|gb|ACI67704.1|DCN1-like protein 1 [Salmo salar]
Locus_26927_Transcript_1/1_Confidence_1.000_Length_456	456	veNOG11166	J	ACI67795	40s ribosomal protein s3	gi|209733852|gb|ACI67795.1|40S ribosomal protein S3 [Salmo salar]
Locus_11788_Transcript_2/2_Confidence_0.889_Length_804	804	veNOG16555	T	ACI67852	gamma-secretase subunit pen-2	gi|209733966|gb|ACI67852.1|Gamma-secretase subunit PEN-2 [Salmo salar] >gi|209733990|gb|ACI67864.1| Gamma-secretase subunit PEN-2 [Salmo salar] >gi|209736894|gb|ACI69316.1| Gamma-secretase subunit PEN-2 [Salmo salar] >gi|225705210|gb|ACO08451.1| Gamma-secretase subunit Psenen [Oncorhynchus mykiss] >gi|225705320|gb|ACO08506.1| Gamma-secretase subunit Psenen [Oncorhynchus mykiss]
Locus_23675_Transcript_1/1_Confidence_1.000_Length_308	308	veNOG17604;veNOG18009	S	ACI68060	s-100 protein alpha chain	gi|209734382|gb|ACI68060.1|S100-A1 [Salmo salar]
Locus_8165_Transcript_3/4_Confidence_0.222_Length_794	794	veNOG08237	K	ACI68154	rna polymerase ii subunit a c-terminal domain phosphatase ssu72	gi|209734570|gb|ACI68154.1|RNA polymerase II subunit A C-terminal domain phosphatase SSU72 [Salmo salar]
Locus_1_Transcript_218395/226691_Confidence_1.000_Length_292	292	veNOG05353	J	ACI68355	mitochondrial ribosomal protein s23	gi|209734972|gb|ACI68355.1|Mitochondrial ribosomal protein S23 [Salmo salar]
Locus_7647_Transcript_6/10_Confidence_0.617_Length_2659	2659	veNOG13202	T	ACI68494	tumor necrosis factor receptor superfamily member 4-like	gi|209735250|gb|ACI68494.1|Tumor necrosis factor receptor superfamily member 11B precursor [Salmo salar]
Locus_20023_Transcript_3/3_Confidence_0.600_Length_807	807	veNOG17228	C	ACI68645	atp synthase-coupling factor mitochondrial precursor	gi|209735552|gb|ACI68645.1|ATP synthase-coupling factor 6, mitochondrial precursor [Salmo salar]
Locus_10904_Transcript_2/3_Confidence_0.778_Length_1712	1712	veNOG06559	K	ACI68770	#NAME?	gi|209735802|gb|ACI68770.1|H2.0-like homeobox protein [Salmo salar]
Locus_17049_Transcript_1/1_Confidence_1.000_Length_381	381	veNOG00886	H	ACI68808	methionine adenosyltransferase alpha	gi|209735878|gb|ACI68808.1|S-adenosylmethionine synthetase isoform type-2 [Salmo salar]
Locus_29139_Transcript_1/1_Confidence_1.000_Length_771	771	veNOG22485	S	ACI68824	type-4 ice-structuring protein ls-12 precursor	gi|209735910|gb|ACI68824.1|Type-4 ice-structuring protein LS-12 precursor [Salmo salar] >gi|303668141|gb|ADM16291.1| Type-4 ice-structuring protein LS-12 precursor [Salmo salar]
Locus_2079_Transcript_4/5_Confidence_0.500_Length_1395	1395	veNOG11916	C	ACI68900	sco1 protein mitochondrial precursor	gi|209736062|gb|ACI68900.1|SCO1 protein homolog, mitochondrial precursor [Salmo salar]
Locus_1_Transcript_135413/226691_Confidence_1.000_Length_321	321	veNOG15780;veNOG16012	U	ACI69031	receptor activity-modifying protein 1 precursor	gi|209736324|gb|ACI69031.1|Receptor activity-modifying protein 1 precursor [Salmo salar] >gi|209736696|gb|ACI69217.1| Receptor activity-modifying protein 1 precursor [Salmo salar]
Locus_1933_Transcript_1/1_Confidence_1.000_Length_849	849	veNOG17378	K	ACI69041	c-myc-binding protein	gi|209736344|gb|ACI69041.1|C-Myc-binding protein [Salmo salar]
Locus_29623_Transcript_1/1_Confidence_1.000_Length_440	440	veNOG09749	F	ACI69136	adenosine deaminase	gi|209736534|gb|ACI69136.1|Adenosine deaminase [Salmo salar]
Locus_1_Transcript_133050/226691_Confidence_1.000_Length_237	237	veNOG05424	Z	ACI69161	actin-related protein 2 3 complex subunit 4	gi|209736584|gb|ACI69161.1|Actin-related protein 2/3 complex subunit 4 [Salmo salar]
Locus_1_Transcript_104501/226691_Confidence_1.000_Length_248	248	veNOG10673	W	ACI69249	integrin beta-3 precursor	gi|209736760|gb|ACI69249.1|Integrin beta-3 precursor [Salmo salar]
Locus_4565_Transcript_1/2_Confidence_0.750_Length_1563	1563	veNOG01380	H	ACI69281	para-hydroxybenzoate-- mitochondrial precursor	gi|209736824|gb|ACI69281.1|Para-hydroxybenzoate--polyprenyltransferase, mitochondrial precursor [Salmo salar]
Locus_18713_Transcript_2/3_Confidence_0.667_Length_614	614	veNOG08626	O	ACI69353	fk506-binding protein 11 precursor	gi|209736968|gb|ACI69353.1|FK506-binding protein 11 precursor [Salmo salar] >gi|303663722|gb|ADM16116.1| FK506-binding protein 11 precursor [Salmo salar]
Locus_703_Transcript_4/6_Confidence_0.385_Length_368	368	veNOG06455	A	ACI69376	cwc15 homolog	gi|209737014|gb|ACI69376.1|CWC15 homolog [Salmo salar]
Locus_38189_Transcript_1/1_Confidence_1.000_Length_210	210	veNOG14268	R	ACI69464	ankyrin repeat domain-containing protein 16	gi|209737190|gb|ACI69464.1|Ankyrin repeat domain-containing protein 16 [Salmo salar]
Locus_281_Transcript_2/4_Confidence_0.250_Length_500	500	veNOG22676	S	ACI69506	cystatin precursor	gi|209737274|gb|ACI69506.1|Cystatin precursor [Salmo salar] >gi|209738028|gb|ACI69883.1| Cystatin precursor [Salmo salar] >gi|221221594|gb|ACM09458.1| Cystatin precursor [Salmo salar] >gi|221222170|gb|ACM09746.1| Cystatin precursor [Salmo salar] >gi|303657877|gb|ADM15897.1| Cystatin precursor [Salmo salar]
Locus_11958_Transcript_1/2_Confidence_0.667_Length_1067	1067	veNOG10897	R	ACI69584	17-beta-hydroxysteroid dehydrogenase 14	gi|209737430|gb|ACI69584.1|17-beta-hydroxysteroid dehydrogenase 14 [Salmo salar] >gi|303661343|gb|ADM16031.1| 17-beta-hydroxysteroid dehydrogenase 14 [Salmo salar]
Locus_1_Transcript_194303/226691_Confidence_1.000_Length_314	314	veNOG01996	U	ACI69744	adp-ribosylation factor-binding protein gga1	gi|209737750|gb|ACI69744.1|ADP-ribosylation factor-binding protein GGA1 [Salmo salar]
Locus_1_Transcript_211058/226691_Confidence_1.000_Length_345	345	veNOG02293	R	ACI69816	trna selenocysteine-associated protein 1 secp43	gi|209737894|gb|ACI69816.1|tRNA selenocysteine-associated protein 1 SECp43 [Salmo salar]
Locus_23013_Transcript_1/1_Confidence_1.000_Length_438	438	veNOG03784	R	ACI69833	cytoplasmic fmr1-interacting protein 2	gi|209737928|gb|ACI69833.1|Cytoplasmic FMR1-interacting protein 2 [Salmo salar]
Locus_1851_Transcript_5/8_Confidence_0.250_Length_816	816	veNOG12808	K	ACI69839	translation machinery-associated protein 20	gi|209737940|gb|ACI69839.1|Translation machinery-associated protein 20 [Salmo salar]
Locus_1_Transcript_210878/226691_Confidence_1.000_Length_201	201	veNOG11107	S	ACI69916	transmembrane and coiled-coil domain-containing protein 1	gi|209738094|gb|ACI69916.1|Transmembrane and coiled-coil domain-containing protein 1 [Salmo salar]
Locus_15283_Transcript_1/1_Confidence_1.000_Length_788	788	veNOG06394	E	ACI70090	ornithine mitochondrial	gi|209738442|gb|ACI70090.1|Ornithine carbamoyltransferase, mitochondrial precursor [Salmo salar]
Locus_28991_Transcript_1/2_Confidence_0.667_Length_1178	1178	veNOG02580	V	ACJ05607	alpha-1-antitrypsin homolog	gi|209981964|gb|ACJ05607.1|alpha-1-antitrypsin [Epinephelus coioides]
Locus_56024_Transcript_1/1_Confidence_1.000_Length_228	228	COG1820;firmNOG00425	G	ZP_03288779	n-acetylglucosamine-6-phosphate deacetylase	gi|210611165|ref|ZP_03288779.1|hypothetical protein CLONEX_00969 [Clostridium nexile DSM 1787] >gi|210152152|gb|EEA83159.1| hypothetical protein CLONEX_00969 [Clostridium nexile DSM 1787]
Locus_21585_Transcript_1/1_Confidence_1.000_Length_373	373	NOG120716;NOG12793	S	ZP_03288955	conjugative transposon protein	gi|210611634|ref|ZP_03288955.1|hypothetical protein CLONEX_01145, partial [Clostridium nexile DSM 1787] >gi|210151928|gb|EEA82935.1| hypothetical protein CLONEX_01145 [Clostridium nexile DSM 1787]
Locus_13530_Transcript_1/1_Confidence_1.000_Length_323	323	COG4845	V	ZP_03290361	chloramphenicol acetyltransferase	gi|210614862|ref|ZP_03290361.1|hypothetical protein CLONEX_02575 [Clostridium nexile DSM 1787] >gi|210150504|gb|EEA81513.1| hypothetical protein CLONEX_02575 [Clostridium nexile DSM 1787]
Locus_46993_Transcript_1/2_Confidence_0.600_Length_251	251	firmNOG01047	P	ZP_03290954	cation transporter	gi|210616151|ref|ZP_03290954.1|hypothetical protein CLONEX_03173, partial [Clostridium nexile DSM 1787] >gi|210149913|gb|EEA80922.1| hypothetical protein CLONEX_03173 [Clostridium nexile DSM 1787]
Locus_3356_Transcript_2/3_Confidence_0.333_Length_397	397	KOG0017	R	AAM34208	AF503912_1polyprotein [Danio rerio]	gi|21070179|gb|AAM34208.1|AF503912_1polyprotein [Danio rerio]
Locus_1_Transcript_208643/226691_Confidence_1.000_Length_360	360	veNOG14869	K	AAC15847	transforming protein	gi|211132|gb|AAC15847.1|transforming protein [Avian myeloblastosis virus]
Locus_1_Transcript_208644/226691_Confidence_1.000_Length_674	674	veNOG14869	K	AAA48696	c-myb oncogene product	gi|211553|gb|AAA48696.1|c-myb oncogene product [Gallus gallus]
Locus_6977_Transcript_10/10_Confidence_0.643_Length_2074	2074	veNOG08898	S	AAM43813	n-acylsphingosine amidohydrolase	gi|21166363|gb|AAM43813.1|N-acylsphingosine amidohydrolase [Takifugu rubripes]
Locus_2377_Transcript_3/4_Confidence_0.308_Length_1210	1210	veNOG11108	Z	AAM43814	pericentriolar material 1 protein	gi|21166364|gb|AAM43814.1|PCM1 [Takifugu rubripes]
Locus_4231_Transcript_1/3_Confidence_0.778_Length_2525	2525	veNOG09838	T	AAM43815	oxysterol binding protein 1	gi|21166365|gb|AAM43815.1|oxysterol binding protein 1 [Takifugu rubripes]
Locus_11840_Transcript_1/1_Confidence_1.000_Length_401	401	veNOG06322	T	NP_001129985	polycystin 1 precursor	gi|211904103|ref|NP_001129985.1|polycystin 1 precursor [Oryzias latipes] >gi|209837720|dbj|BAG75152.1| polycystin 1 [Oryzias latipes]
Locus_1_Transcript_185428/226691_Confidence_1.000_Length_298	298	veNOG01501	S	ACJ12633	mhc class ia antigen	gi|211908676|gb|ACJ12633.1|MHC class Ia antigen [Paralichthys olivaceus]
Locus_1_Transcript_185457/226691_Confidence_1.000_Length_218	218	veNOG01501	S	ACJ12668	mhc class ia antigen	gi|211908746|gb|ACJ12668.1|MHC class Ia antigen [Paralichthys olivaceus]
Locus_19388_Transcript_4/5_Confidence_0.520_Length_538	538	veNOG01501	S	ACJ12670	mhc class ia antigen	gi|211908750|gb|ACJ12670.1|MHC class Ia antigen [Paralichthys olivaceus]
Locus_1_Transcript_129491/226691_Confidence_1.000_Length_263	263	veNOG01501	S	ACJ12693	mhc class ia antigen	gi|211908796|gb|ACJ12693.1|MHC class Ia antigen [Paralichthys olivaceus]
Locus_4220_Transcript_1/1_Confidence_1.000_Length_261	261	veNOG01501	S	ACJ12694	mhc class ia antigen	gi|211908798|gb|ACJ12694.1|MHC class Ia antigen [Paralichthys olivaceus]
Locus_41643_Transcript_1/2_Confidence_0.429_Length_216	216	veNOG01501	S	ACJ12705	mhc class ia antigen	gi|211908820|gb|ACJ12705.1|MHC class Ia antigen [Paralichthys olivaceus]
Locus_1653_Transcript_1/2_Confidence_0.750_Length_632	632	veNOG17988	S	ACJ14501	apolipoprotein c-i	gi|211997021|gb|ACJ14501.1|apolipoprotein C-I [Solea senegalensis]
Locus_1_Transcript_129984/226691_Confidence_1.000_Length_566	566	veNOG14716	O	NP_001131027	glutathione peroxidase 3 precursor	gi|212276144|ref|NP_001131027.1|glutathione peroxidase 3 (plasma) precursor [Danio rerio]
Locus_1_Transcript_111278/226691_Confidence_1.000_Length_392	392	veNOG00739	J	ACJ23858	double-stranded rna-dependent protein kinase	gi|212291457|gb|ACJ23858.1|double-stranded RNA-dependent protein kinase [Oplegnathus fasciatus]
Locus_13642_Transcript_1/1_Confidence_1.000_Length_343	343	veNOG09042	R	BAG83147	partial	gi|212374598|dbj|BAG83147.1|glycosyltransferase [Pungitius pungitius]
Locus_24570_Transcript_2/2_Confidence_0.286_Length_241	241	veNOG18015	K	ACJ36448	nuclear protein 1	gi|212658083|gb|ACJ36448.1|p8 transcription factor [Hippoglossus hippoglossus]
Locus_24583_Transcript_1/1_Confidence_1.000_Length_263	263	COG1705;proNOG03608;proNOG07052	NU	ZP_03302401	mannosyl-glycoprotein endo-beta-n-acetylglucosaminidase	gi|212694273|ref|ZP_03302401.1|hypothetical protein BACDOR_03799 [Bacteroides dorei DSM 17855] >gi|224026304|ref|ZP_03644670.1| hypothetical protein BACCOPRO_03060 [Bacteroides coprophilus DSM 18228] >gi|317480589|ref|ZP_07939677.1| mannosyl-glycoprotein endo-beta-N-acetylglucosaminidase [Bacteroides sp. 4_1_36] >gi|329960449|ref|ZP_08298837.1| mannosyl-glycoprotein endo-beta-N-acetylglucosaminid…
Locus_28911_Transcript_1/1_Confidence_1.000_Length_343	343	COG0667	C	ZP_03323371	aldo keto reductase family protein	gi|212715243|ref|ZP_03323371.1|hypothetical protein BIFCAT_00134 [Bifidobacterium catenulatum DSM 16992 = JCM 1194] >gi|212661924|gb|EEB22499.1| hypothetical protein BIFCAT_00134 [Bifidobacterium catenulatum DSM 16992 = JCM 1194]
Locus_49021_Transcript_1/1_Confidence_1.000_Length_463	463	proNOG00616	F	ZP_03335945	ribonucleotide-diphosphate reductase subunit alpha	gi|213021498|ref|ZP_03335945.1|ribonucleotide-diphosphate reductase subunit alpha [Salmonella enterica subsp. enterica serovar Typhi str. 404ty]
Locus_1820_Transcript_6/8_Confidence_0.500_Length_1833	1833	veNOG07970	S	AAM45766	immunoglobulin-like variable motif containing	gi|21305841|gb|AAM45766.1|AF411390_1basic, immunoglobulin-like variable motif-containing protein [Danio rerio]
Locus_2558_Transcript_1/2_Confidence_0.750_Length_1655	1655	veNOG20995	T	BAB97378	interleukin-8 receptor	gi|21321258|dbj|BAB97378.1|interleukin-8 receptor [Paralichthys olivaceus]
Locus_28542_Transcript_1/1_Confidence_1.000_Length_232	232	veNOG00496	S	CAC27151	novel protein (zgc:56119)	gi|21322624|emb|CAC27151.2|inter-alpha-trypsin inhibitor heavy chain 2 [Platichthys flesus]
Locus_45800_Transcript_1/1_Confidence_1.000_Length_251	251	veNOG03728	T	CAC87884	alpha-2a- receptor	gi|21322666|emb|CAC87884.1|alpha2 a2 adrenergic receptor [Takifugu rubripes]
Locus_1_Transcript_218144/226691_Confidence_1.000_Length_206	206	veNOG10902	T	CAC87886	alpha-2d- receptor b	gi|21322670|emb|CAC87886.1|alpha2 d1 adrenergic receptor [Takifugu rubripes]
Locus_13310_Transcript_1/2_Confidence_0.833_Length_2323	2323	veNOG03821	U	NP_001135103	adaptor-related protein complex mu 1 subunit	gi|213510732|ref|NP_001135103.1|AP-3 complex subunit mu-1 [Salmo salar] >gi|209150615|gb|ACI33033.1| AP-3 complex subunit mu-1 [Salmo salar]
Locus_27855_Transcript_1/1_Confidence_1.000_Length_342	342	veNOG07725	V	NP_001133798	monocyte to macrophage differentiation protein	gi|213510750|ref|NP_001133798.1|Monocyte to macrophage differentiation protein [Salmo salar] >gi|209155370|gb|ACI33917.1| Monocyte to macrophage differentiation protein [Salmo salar]
Locus_1_Transcript_179631/226691_Confidence_1.000_Length_240	240	veNOG17105	T	NP_001134998	pleckstrin homology-like domain family a member 2	gi|213510764|ref|NP_001134998.1|pleckstrin homology-like domain family A member 2 [Salmo salar] >gi|226699813|sp|B5XG43.1|PHLA2_SALSA RecName: Full=Pleckstrin homology-like domain family A member 2; AltName: Full=Imprinted in placenta and liver protein >gi|209737888|gb|ACI69813.1| Pleckstrin homology-like domain family A member 2 [Salmo salar]
Locus_1_Transcript_147000/226691_Confidence_1.000_Length_997	997	veNOG13411;veNOG24539	K	NP_001135113	vcell division cycle paf1 rna polymerase ii complex homolog ( cerevisiae)	gi|213510834|ref|NP_001135113.1|parafibromin [Salmo salar] >gi|209155034|gb|ACI33749.1| Parafibromin [Salmo salar]
Locus_1_Transcript_134375/226691_Confidence_1.000_Length_483	483	veNOG15526	S	NP_001133348	cr054 protein	gi|213510954|ref|NP_001133348.1|CR054 protein [Salmo salar] >gi|209151332|gb|ACI33071.1| C18orf54 precursor [Salmo salar]
Locus_34980_Transcript_1/1_Confidence_1.000_Length_395	395	veNOG11328	E	NP_001133063	y+l amino acid transporter 1 (y+lat1)-like	gi|213511006|ref|NP_001133063.1|Y+L amino acid transporter 1 (Y+LAT1)-like [Salmo salar] >gi|197631791|gb|ACH70619.1| Y+L amino acid transporter 1 (Y+LAT1)-like [Salmo salar]
Locus_1_Transcript_146009/226691_Confidence_1.000_Length_441	441	veNOG12913	U	NP_001133825	coatomer subunit alpha	gi|213511030|ref|NP_001133825.1|Coatomer subunit alpha [Salmo salar] >gi|209155466|gb|ACI33965.1| Coatomer subunit alpha [Salmo salar]
Locus_278_Transcript_5/10_Confidence_0.484_Length_1702	1702	veNOG05144	A	NP_001134232	cleavage and polyadenylation factor homolog	gi|213511082|ref|NP_001134232.1|cleavage and polyadenylation factor subunit, homolog [Salmo salar] >gi|209731694|gb|ACI66716.1| Pre-mRNA cleavage complex 2 protein Pcf11 [Salmo salar]
Locus_63560_Transcript_1/1_Confidence_1.000_Length_257	257	veNOG08340	DZ	NP_001134030	regulator of cytokinesis 1	gi|213511086|ref|NP_001134030.1|regulator of cytokinesis 1 [Salmo salar] >gi|209156220|gb|ACI34342.1| regulator of cytokinesis 1 [Salmo salar]
Locus_27995_Transcript_1/1_Confidence_1.000_Length_306	306	veNOG05692	K	NP_001134603	protein l-myc-1b-like	gi|213511188|ref|NP_001134603.1|myeloid cell leukemia sequence 1b [Salmo salar] >gi|209734600|gb|ACI68169.1| L-Myc-1b [Salmo salar]
Locus_28547_Transcript_1/2_Confidence_0.667_Length_1395	1395	veNOG11213	S	NP_001133263	cp068 protein	gi|213511222|ref|NP_001133263.1|CP068 protein [Salmo salar] >gi|209148198|gb|ACI32924.1| C16orf68 [Salmo salar]
Locus_1_Transcript_151387/226691_Confidence_1.000_Length_266	266	veNOG00297;veNOG02146	O	NP_001133663	homolog subfamily a member 1	gi|213511234|ref|NP_001133663.1|DnaJ homolog subfamily A member 1 [Salmo salar] >gi|209154858|gb|ACI33661.1| DnaJ homolog subfamily A member 1 [Salmo salar]
Locus_1_Transcript_101762/226691_Confidence_1.000_Length_370	370	veNOG07492	T	NP_001133977	integral membrane protein gpr177 precursor	gi|213511258|ref|NP_001133977.1|Integral membrane protein GPR177 [Salmo salar] >gi|209156036|gb|ACI34250.1| Integral membrane protein GPR177 precursor [Salmo salar]
Locus_26062_Transcript_1/1_Confidence_1.000_Length_341	341	veNOG04147	K	NP_001133775	mad homolog 4	gi|213511262|ref|NP_001133775.1|MAD homolog 4 [Salmo salar] >gi|209155294|gb|ACI33879.1| Mothers against decapentaplegic homolog 4 [Salmo salar]
Locus_36610_Transcript_1/1_Confidence_1.000_Length_211	211	veNOG01159	K	NP_001133890	androgen-induced proliferation inhibitor	gi|213511292|ref|NP_001133890.1|Androgen-induced proliferation inhibitor [Salmo salar] >gi|209155710|gb|ACI34087.1| Androgen-induced proliferation inhibitor [Salmo salar]
Locus_1_Transcript_203615/226691_Confidence_1.000_Length_250	250	veNOG00744	F	NP_001133151	cytosolic 5-nucleotidase iii-like protein	gi|213511310|ref|NP_001133151.1|cytosolic 5'-nucleotidase 3 [Salmo salar] >gi|197632161|gb|ACH70804.1| 5'-nucleotidase, cytosolic 3 [Salmo salar] >gi|223646754|gb|ACN10135.1| Cytosolic 5-nucleotidase III-like protein [Salmo salar] >gi|223672609|gb|ACN12486.1| Cytosolic 5-nucleotidase III-like protein [Salmo salar]
Locus_6_Transcript_40/40_Confidence_0.224_Length_2141	2141	veNOG11710	S	NP_001135192	p53 apoptosis effector related to pmp-22	gi|213511354|ref|NP_001135192.1|p53 apoptosis effector related to PMP-22 [Salmo salar] >gi|209151977|gb|ACI33091.1| p53 apoptosis effector related to PMP-22 [Salmo salar]
Locus_62_Transcript_12/18_Confidence_0.648_Length_3496	3496	veNOG09715	K	NP_001133494	hypoxia-inducible factor 1 alpha	gi|213511440|ref|NP_001133494.1|Hypoxia-inducible factor 1 alpha [Salmo salar] >gi|209154226|gb|ACI33345.1| Hypoxia-inducible factor 1 alpha [Salmo salar]
Locus_1_Transcript_217692/226691_Confidence_1.000_Length_336	336	veNOG04163	K	NP_001134462	vacuolar protein sorting-associated protein 72 homolog	gi|213511496|ref|NP_001134462.1|vacuolar protein sorting-associated protein 72 homolog [Salmo salar] >gi|209733526|gb|ACI67632.1| Vacuolar protein sorting-associated protein 72 homolog [Salmo salar]
Locus_14549_Transcript_3/3_Confidence_0.571_Length_786	786	veNOG17598	TV	NP_001134518	cd209 antigen-like protein a	gi|213511522|ref|NP_001134518.1|CD209 antigen-like protein D [Salmo salar] >gi|209733950|gb|ACI67844.1| CD209 antigen-like protein D [Salmo salar]
Locus_1717_Transcript_7/11_Confidence_0.105_Length_688	688	veNOG03007	W	NP_001133863	transforming growth factor-beta-induced protein ig-h3 precursor	gi|213511552|ref|NP_001133863.1|Transforming growth factor-beta-induced protein ig-h3 precursor [Salmo salar] >gi|209155616|gb|ACI34040.1| Transforming growth factor-beta-induced protein ig-h3 precursor [Salmo salar]
Locus_1_Transcript_182452/226691_Confidence_1.000_Length_588	588	veNOG04127	R	NP_001135279	rho-related gtp-binding protein	gi|213511582|ref|NP_001135279.1|Rho-related GTP-binding protein RhoB [Salmo salar] >gi|209155928|gb|ACI34196.1| Rho-related GTP-binding protein RhoB precursor [Salmo salar]
Locus_1_Transcript_107011/226691_Confidence_1.000_Length_1670	1670	veNOG03338	R	NP_001133665	methyltransferase mett10d	gi|213511596|ref|NP_001133665.1|methyltransferase METT10D [Salmo salar] >gi|209154866|gb|ACI33665.1| methyltransferase METT10D [Salmo salar]
Locus_1_Transcript_189250/226691_Confidence_1.000_Length_218	218	veNOG02549	L	NP_001133380	double-strand break repair protein mre11a	gi|213511614|ref|NP_001133380.1|Double-strand break repair protein MRE11A [Salmo salar] >gi|209152643|gb|ACI33122.1| Double-strand break repair protein MRE11A [Salmo salar]
Locus_1_Transcript_168355/226691_Confidence_1.000_Length_965	965	veNOG20445	K	NP_001133892	pc4 and sfrs1 interacting protein 1	gi|213511654|ref|NP_001133892.1|PC4 and SFRS1 interacting protein 1 [Salmo salar] >gi|209155714|gb|ACI34089.1| Lens epithelium-derived growth factor [Salmo salar]
Locus_1_Transcript_104480/226691_Confidence_1.000_Length_439	439	veNOG12136	F	NP_001133751	thymidine phosphorylase	gi|213511662|ref|NP_001133751.1|Thymidine phosphorylase [Salmo salar] >gi|209155212|gb|ACI33838.1| Thymidine phosphorylase precursor [Salmo salar]
Locus_1_Transcript_114901/226691_Confidence_1.000_Length_400	400	veNOG09567;veNOG21784	S	NP_001135224	ezrin-radixin-moesin-binding phosphoprotein 50	gi|213511718|ref|NP_001135224.1|Ezrin-radixin-moesin-binding phosphoprotein 50 [Salmo salar] >gi|209154584|gb|ACI33524.1| Ezrin-radixin-moesin-binding phosphoprotein 50 [Salmo salar]
Locus_1_Transcript_108821/226691_Confidence_1.000_Length_202	202	veNOG01475	U	NP_001134519	alpha-soluble nsf attachment protein	gi|213511722|ref|NP_001134519.1|Alpha-soluble NSF attachment protein [Salmo salar] >gi|209733978|gb|ACI67858.1| Alpha-soluble NSF attachment protein [Salmo salar]
Locus_49952_Transcript_1/1_Confidence_1.000_Length_232	232	veNOG02752	R	NP_001134178	ras-related protein rab-39b	gi|213511814|ref|NP_001134178.1|Ras-related protein Rab-39B [Salmo salar] >gi|209731240|gb|ACI66489.1| Ras-related protein Rab-39B [Salmo salar]
Locus_29986_Transcript_1/1_Confidence_1.000_Length_604	604	veNOG14190	I	NP_001135225	lysophospholipid acyltransferase lpcat4-like	gi|213511873|ref|NP_001135225.1|1-acyl-sn-glycerol-3-phosphate acyltransferase eta [Salmo salar] >gi|209154592|gb|ACI33528.1| 1-acyl-sn-glycerol-3-phosphate acyltransferase eta [Salmo salar]
Locus_22281_Transcript_1/1_Confidence_1.000_Length_684	684	veNOG08496	K	NP_001133583	zinc finger protein 503	gi|213511904|ref|NP_001133583.1|Zinc finger protein 503 [Salmo salar] >gi|209154576|gb|ACI33520.1| Zinc finger protein 503 [Salmo salar]
Locus_1_Transcript_100076/226691_Confidence_1.000_Length_437	437	veNOG07438	T	NP_001133697	g-protein coupled receptor 183	gi|213511912|ref|NP_001133697.1|G-protein coupled receptor 183 [Salmo salar] >gi|257096381|sp|B5X337.1|GP183_SALSA RecName: Full=G-protein coupled receptor 183 >gi|209154972|gb|ACI33718.1| EBV-induced G-protein coupled receptor 2 [Salmo salar]
Locus_24140_Transcript_1/1_Confidence_1.000_Length_386	386	veNOG01005	I	NP_001133839	choline transporter-like protein 2	gi|213511923|ref|NP_001133839.1|choline transporter-like protein 2 [Salmo salar] >gi|221271974|sp|B5X3W7.1|CTL2_SALSA RecName: Full=Choline transporter-like protein 2; AltName: Full=Solute carrier family 44 member 2 >gi|209155532|gb|ACI33998.1| Choline transporter-like protein 2 [Salmo salar]
Locus_1_Transcript_153088/226691_Confidence_1.000_Length_353	353	veNOG11089	R	NP_001133382	u3 small nucleolar rna-associated protein 18 homolog	gi|213511965|ref|NP_001133382.1|U3 small nucleolar RNA-associated protein 18 homolog [Salmo salar] >gi|209152691|gb|ACI33125.1| U3 small nucleolar RNA-associated protein 18 homolog [Salmo salar]
Locus_1_Transcript_212552/226691_Confidence_1.000_Length_387	387	veNOG12873	K	NP_001135281	transcription initiation factor tfiid subunit 12	gi|213511973|ref|NP_001135281.1|transcription initiation factor TFIID subunit 12 [Salmo salar] >gi|209155972|gb|ACI34218.1| Transcription initiation factor TFIID subunit 12 [Salmo salar] >gi|221219172|gb|ACM08247.1| Transcription initiation factor TFIID subunit 12 [Salmo salar] >gi|221219220|gb|ACM08271.1| Transcription initiation factor TFIID subunit 12 [Salmo salar] >gi|221219466|gb|ACM08394.1|…
Locus_1_Transcript_176373/226691_Confidence_1.000_Length_624	624	veNOG00112;veNOG05068	O	NP_001134607	nadp+--arginine adp-ribosyltransferase 1 precursor	gi|213511981|ref|NP_001134607.1|NADP+--arginine ADP-ribosyltransferase 1 precursor [Salmo salar] >gi|209734622|gb|ACI68180.1| NADP+--arginine ADP-ribosyltransferase 1 precursor [Salmo salar]
Locus_9840_Transcript_1/1_Confidence_1.000_Length_1976	1976	veNOG04774	T	NP_001133068	casein kinase 1 gamma 2a	gi|213511993|ref|NP_001133068.1|casein kinase 1 gamma 2a [Salmo salar] >gi|197631811|gb|ACH70629.1| casein kinase 1 gamma 2a [Salmo salar]
Locus_1_Transcript_100454/226691_Confidence_1.000_Length_271	271	veNOG18614;veNOG22143	T	NP_001134210	pleckstrin homology domain-containing family f member 1	gi|213512121|ref|NP_001134210.1|Pleckstrin homology domain-containing family F member 1 [Salmo salar] >gi|209731470|gb|ACI66604.1| Pleckstrin homology domain-containing family F member 1 [Salmo salar] >gi|223647216|gb|ACN10366.1| Pleckstrin homology domain-containing family F member 1 [Salmo salar] >gi|223673091|gb|ACN12727.1| Pleckstrin homology domain-containing family F member 1 [Salmo salar]
Locus_6346_Transcript_1/1_Confidence_1.000_Length_2323	2323	KOG1721;opiNOG02291	K	NP_001133383	zinc finger and btb domain-containing protein 17	gi|213512136|ref|NP_001133383.1|Zinc finger and BTB domain-containing protein 17 [Salmo salar] >gi|209152745|gb|ACI33128.1| Zinc finger and BTB domain-containing protein 17 [Salmo salar]
Locus_6088_Transcript_1/4_Confidence_0.429_Length_1064	1064	veNOG10962	O	NP_001135282	ring finger protein 13	gi|213512162|ref|NP_001135282.1|ring finger protein 13 [Salmo salar] >gi|209155986|gb|ACI34225.1| RING finger protein 13 [Salmo salar]
Locus_7517_Transcript_1/3_Confidence_0.667_Length_1249	1249	veNOG08731	S	NP_001134978	serum paraoxonase arylesterase 2	gi|213512178|ref|NP_001134978.1|serum paraoxonase/arylesterase 2 precursor [Salmo salar] >gi|209737688|gb|ACI69713.1| Serum paraoxonase/arylesterase 2 [Salmo salar]
Locus_2235_Transcript_10/10_Confidence_0.357_Length_1846	1846	veNOG00471	S	NP_001133780	suppressor of ikk-epsilon	gi|213512244|ref|NP_001133780.1|Suppressor of IKK-epsilon [Salmo salar] >gi|209155310|gb|ACI33887.1| Suppressor of IKK-epsilon [Salmo salar]
Locus_42385_Transcript_1/1_Confidence_1.000_Length_242	242	veNOG01637	R	NP_001133585	cadherin-17 precursor	gi|213512284|ref|NP_001133585.1|Cadherin-17 precursor [Salmo salar] >gi|209154582|gb|ACI33523.1| Cadherin-17 precursor [Salmo salar]
Locus_1_Transcript_87329/226691_Confidence_1.000_Length_325	325	veNOG02710	J	NP_001133550	alanyl-trna cytoplasmic	gi|213512300|ref|NP_001133550.1|Alanyl-tRNA synthetase, cytoplasmic [Salmo salar] >gi|209154450|gb|ACI33457.1| Alanyl-tRNA synthetase, cytoplasmic [Salmo salar]
Locus_43937_Transcript_1/1_Confidence_1.000_Length_245	245	veNOG17213	S	NP_001134891	sperm acrosome membrane-associated protein 4 precursor	gi|213512323|ref|NP_001134891.1|Sperm acrosome membrane-associated protein 4 precursor [Salmo salar] >gi|209736934|gb|ACI69336.1| Sperm acrosome membrane-associated protein 4 precursor [Salmo salar]
Locus_1_Transcript_179856/226691_Confidence_1.000_Length_229	229	veNOG11170	T	NP_001133444	c-c chemokine receptor type 6	gi|213512406|ref|NP_001133444.1|C-C chemokine receptor type 6 [Salmo salar] >gi|209154028|gb|ACI33246.1| C-C chemokine receptor type 6 [Salmo salar]
Locus_1_Transcript_107489/226691_Confidence_1.000_Length_345	345	veNOG09611	A	NP_001133499	far upstream element-binding protein 3	gi|213512410|ref|NP_001133499.1|Far upstream element-binding protein 3 [Salmo salar] >gi|209154246|gb|ACI33355.1| Far upstream element-binding protein 3 [Salmo salar]
Locus_12382_Transcript_3/5_Confidence_0.357_Length_676	676	veNOG14554	U	NP_001133232	vacuolar protein sorting-associated protein 29	gi|213512466|ref|NP_001133232.1|uncharacterized protein LOC100194715 [Salmo salar] >gi|198285585|gb|ACH85331.1| hypothetical protein [Salmo salar]
Locus_196_Transcript_9/9_Confidence_0.714_Length_1371	1371	veNOG16229	T	NP_001134098	type-1 angiotensin ii receptor-associated	gi|213512516|ref|NP_001134098.1|Type-1 angiotensin II receptor-associated protein-like [Salmo salar] >gi|209730702|gb|ACI66220.1| Type-1 angiotensin II receptor-associated protein-like [Salmo salar]
Locus_8004_Transcript_3/4_Confidence_0.714_Length_2499	2499	veNOG00987	H	NP_001133984	riboflavin kinase	gi|213512526|ref|NP_001133984.1|Riboflavin kinase [Salmo salar] >gi|209156058|gb|ACI34261.1| Riboflavin kinase [Salmo salar]
Locus_20174_Transcript_1/1_Confidence_1.000_Length_784	784	veNOG05126	S	NP_001134319	transmembrane protein 128	gi|213512551|ref|NP_001134319.1|Transmembrane protein 128 [Salmo salar] >gi|209732352|gb|ACI67045.1| Transmembrane protein 128 [Salmo salar]
Locus_1_Transcript_121217/226691_Confidence_1.000_Length_477	477	veNOG04839	U	NP_001133869	transmembrane 9 superfamily member 2 precursor	gi|213512591|ref|NP_001133869.1|Transmembrane 9 superfamily member 2 [Salmo salar] >gi|209155636|gb|ACI34050.1| Transmembrane 9 superfamily member 2 precursor [Salmo salar]
Locus_8029_Transcript_1/2_Confidence_0.667_Length_1863	1863	veNOG05033	S	NP_001133957	transmembrane protein 39b	gi|213512617|ref|NP_001133957.1|Transmembrane protein 39B [Salmo salar] >gi|209155958|gb|ACI34211.1| Transmembrane protein 39B [Salmo salar]
Locus_1_Transcript_147957/226691_Confidence_1.000_Length_219	219	veNOG11248	E	NP_001133642	asparagine synthetase	gi|213512670|ref|NP_001133642.1|asparagine synthetase [Salmo salar] >gi|209154786|gb|ACI33625.1| Asparagine synthetase [Salmo salar] >gi|223649242|gb|ACN11379.1| Asparagine synthetase [Salmo salar]
Locus_4077_Transcript_1/2_Confidence_0.750_Length_823	823	veNOG06780;veNOG19682	S	NP_001133843	spermatogenesis-associated protein 2	gi|213512686|ref|NP_001133843.1|Spermatogenesis-associated protein 2 [Salmo salar] >gi|209155544|gb|ACI34004.1| Spermatogenesis-associated protein 2 [Salmo salar]
Locus_1_Transcript_158791/226691_Confidence_1.000_Length_1144	1144	veNOG08994	F	NP_001133985	ribonucleoside-diphosphate reductase large subunit	gi|213512716|ref|NP_001133985.1|Ribonucleoside-diphosphate reductase large subunit [Salmo salar] >gi|209156060|gb|ACI34262.1| Ribonucleoside-diphosphate reductase large subunit [Salmo salar] >gi|223648756|gb|ACN11136.1| Ribonucleoside-diphosphate reductase large subunit [Salmo salar]
Locus_1_Transcript_129946/226691_Confidence_1.000_Length_537	537	veNOG04585	U	NP_001135200	transmembrane 9 superfamily member 3 precursor	gi|213512747|ref|NP_001135200.1|Transmembrane 9 superfamily member 3 precursor [Salmo salar] >gi|209153922|gb|ACI33193.1| Transmembrane 9 superfamily member 3 precursor [Salmo salar]
Locus_11986_Transcript_1/1_Confidence_1.000_Length_990	990	veNOG01939	EH	NP_001133501	acetolactate synthase-like protein	gi|213512791|ref|NP_001133501.1|acetolactate synthase-like protein [Salmo salar] >gi|209154250|gb|ACI33357.1| Acetolactate synthase-like protein [Salmo salar]
Locus_1_Transcript_103057/226691_Confidence_1.000_Length_1119	1119	veNOG10509;veNOG21988	DUZ	NP_001133928	sorting nexin-14	gi|213512824|ref|NP_001133928.1|sorting nexin-14 [Salmo salar] >gi|209155850|gb|ACI34157.1| Sorting nexin-14 [Salmo salar]
Locus_8418_Transcript_1/1_Confidence_1.000_Length_2744	2744	veNOG20433	G	NP_001134270	alpha- -fucosyltransferase	gi|213513042|ref|NP_001134270.1|fucosyltransferase 9 [Salmo salar] >gi|209731992|gb|ACI66865.1| Alpha-1,3-fucosyltransferase [Salmo salar]
Locus_6151_Transcript_6/11_Confidence_0.448_Length_1065	1065	veNOG09445	S	NP_001135232	tumor necrosis factor ligand superfamily member 13b	gi|213513057|ref|NP_001135232.1|Tumor necrosis factor ligand superfamily member 13B [Salmo salar] >gi|209154802|gb|ACI33633.1| Tumor necrosis factor ligand superfamily member 13B [Salmo salar]
Locus_1_Transcript_216230/226691_Confidence_1.000_Length_550	550	veNOG15099	T	NP_001134552	interleukin-20 receptor alpha chain precursor	gi|213513063|ref|NP_001134552.1|Interleukin-20 receptor alpha chain precursor [Salmo salar] >gi|209734216|gb|ACI67977.1| Interleukin-20 receptor alpha chain precursor [Salmo salar]
Locus_8122_Transcript_3/3_Confidence_0.600_Length_816	816	veNOG23801	S	NP_001133810	zinc finger protein 214	gi|213513085|ref|NP_001133810.1|Zinc finger protein 214 [Salmo salar] >gi|209155408|gb|ACI33936.1| Zinc finger protein 214 [Salmo salar]
Locus_6413_Transcript_1/1_Confidence_1.000_Length_519	519	veNOG11839	R	NP_001134066	sulfotransferase 6b1	gi|213513105|ref|NP_001134066.1|Sulfotransferase 6B1 [Salmo salar] >gi|209730466|gb|ACI66102.1| Sulfotransferase 6B1 [Salmo salar]
Locus_1_Transcript_135165/226691_Confidence_1.000_Length_771	771	veNOG11890	S	NP_001134357	nuclear receptor 2c2-associated protein	gi|213513108|ref|NP_001134357.1|Nuclear receptor 2C2-associated protein [Salmo salar] >gi|209732656|gb|ACI67197.1| Nuclear receptor 2C2-associated protein [Salmo salar]
Locus_33777_Transcript_1/1_Confidence_1.000_Length_546	546	veNOG09221	S	NP_001135125	protein fam135a-like	gi|213513167|ref|NP_001135125.1|FAM135A [Salmo salar] >gi|209730566|gb|ACI66152.1| FAM135A [Salmo salar]
Locus_1_Transcript_148549/226691_Confidence_1.000_Length_426	426	veNOG14256	G	NP_001133732	galactocerebrosidase precursor	gi|213513217|ref|NP_001133732.1|galactocerebrosidase precursor [Salmo salar] >gi|229485432|sp|B5X3C1.1|GALC_SALSA RecName: Full=Galactocerebrosidase; Short=GALCERase; AltName: Full=Galactosylceramidase; Flags: Precursor >gi|209155140|gb|ACI33802.1| Galactocerebrosidase precursor [Salmo salar]
Locus_1_Transcript_160040/226691_Confidence_1.000_Length_455	455	veNOG07520	TU	NP_001133075	synaptogyrin 2-like	gi|213513340|ref|NP_001133075.1|synaptogyrin 2-like [Salmo salar] >gi|197631833|gb|ACH70640.1| synaptogyrin 2-like [Salmo salar] >gi|209738648|gb|ACI70193.1| Synaptogyrin-2 [Salmo salar]
Locus_50278_Transcript_1/1_Confidence_1.000_Length_251	251	veNOG08637	H	NP_001134835	6-pyruvoyl tetrahydrobiopterin synthase	gi|213513360|ref|NP_001134835.1|6-pyruvoyl tetrahydropterin synthase [Salmo salar] >gi|209736438|gb|ACI69088.1| 6-pyruvoyl tetrahydrobiopterin synthase [Salmo salar] >gi|209737562|gb|ACI69650.1| 6-pyruvoyl tetrahydrobiopterin synthase [Salmo salar]
Locus_14568_Transcript_1/1_Confidence_1.000_Length_289	289	veNOG04103	F	NP_001133136	epimerase family protein sdr39u1	gi|213513399|ref|NP_001133136.1|myomesin 2-like [Salmo salar] >gi|197632069|gb|ACH70758.1| myomesin 2-like [Salmo salar]
Locus_1_Transcript_130048/226691_Confidence_1.000_Length_620	620	veNOG20044	S	NP_001133647	Apolipoprotein-L3 [Salmo salar]	gi|213513457|ref|NP_001133647.1|Apolipoprotein-L3 [Salmo salar] >gi|209154806|gb|ACI33635.1| Apolipoprotein-L3 [Salmo salar]
Locus_3474_Transcript_1/1_Confidence_1.000_Length_313	313	veNOG03582	Q	NP_001134103	l-xylulose reductase	gi|213513471|ref|NP_001134103.1|L-xylulose reductase [Salmo salar] >gi|209730718|gb|ACI66228.1| L-xylulose reductase [Salmo salar] >gi|223646674|gb|ACN10095.1| L-xylulose reductase [Salmo salar] >gi|223648144|gb|ACN10830.1| L-xylulose reductase [Salmo salar] >gi|223672523|gb|ACN12443.1| L-xylulose reductase [Salmo salar] >gi|303664583|gb|ADM16151.1| L-xylulose reductase [Salmo salar]
Locus_1_Transcript_100063/226691_Confidence_1.000_Length_427	427	veNOG09659	I	NP_001135235	carbonyl reductase family member 4	gi|213513568|ref|NP_001135235.1|carbonyl reductase family member 4 [Salmo salar] >gi|209154894|gb|ACI33679.1| Carbonyl reductase 4 [Salmo salar]
Locus_1_Transcript_153806/226691_Confidence_1.000_Length_211	211	veNOG02207;veNOG19363	O	NP_001135205	rab gdp dissociation inhibitor beta	gi|213513602|ref|NP_001135205.1|Rab GDP dissociation inhibitor beta [Salmo salar] >gi|209154050|gb|ACI33257.1| Rab GDP dissociation inhibitor beta [Salmo salar]
Locus_1259_Transcript_1/10_Confidence_0.415_Length_4506	4506	veNOG15845	T	NP_001133707	erythropoietin receptor precursor	gi|213513640|ref|NP_001133707.1|erythropoietin receptor [Salmo salar] >gi|209155022|gb|ACI33743.1| Erythropoietin receptor precursor [Salmo salar] >gi|209155728|gb|ACI34096.1| Erythropoietin receptor precursor [Salmo salar]
Locus_8615_Transcript_1/1_Confidence_1.000_Length_764	764	veNOG08848	W	NP_001135263	galectin-3-binding protein precursor	gi|213513658|ref|NP_001135263.1|Galectin-3-binding protein precursor [Salmo salar] >gi|209155534|gb|ACI33999.1| Galectin-3-binding protein precursor [Salmo salar] >gi|223648342|gb|ACN10929.1| Galectin-3-binding protein precursor [Salmo salar]
Locus_18848_Transcript_1/2_Confidence_0.941_Length_1745	1745	veNOG24202	S	NP_001135067	membrane-spanning 4-domains subfamily a member 8a	gi|213513662|ref|NP_001135067.1|Membrane-spanning 4-domains subfamily A member 8A [Salmo salar] >gi|209738410|gb|ACI70074.1| Membrane-spanning 4-domains subfamily A member 8A [Salmo salar]
Locus_2419_Transcript_2/2_Confidence_0.750_Length_2368	2368	veNOG02238	T	NP_001133991	secreted frizzled-related protein 1 precursor	gi|213513730|ref|NP_001133991.1|Secreted frizzled-related protein 1 precursor [Salmo salar] >gi|209156080|gb|ACI34272.1| Secreted frizzled-related protein 1 precursor [Salmo salar]
Locus_1_Transcript_129437/226691_Confidence_1.000_Length_348	348	veNOG04300	T	NP_001133905	serine threonine-protein kinase 25	gi|213513778|ref|NP_001133905.1|serine/threonine-protein kinase 25 [Salmo salar] >gi|209155766|gb|ACI34115.1| Serine/threonine-protein kinase 25 [Salmo salar]
Locus_1_Transcript_209330/226691_Confidence_1.000_Length_903	903	veNOG04338;veNOG10564	P	NP_001133558	sodium-dependent phosphate transport protein 2a	gi|213513808|ref|NP_001133558.1|Sodium-dependent phosphate transport protein 2A [Salmo salar] >gi|209154486|gb|ACI33475.1| Sodium-dependent phosphate transport protein 2A [Salmo salar]
Locus_1_Transcript_208827/226691_Confidence_1.000_Length_1132	1132	veNOG15066	T	NP_001133480	engulfment and cell motility protein 1	gi|213513856|ref|NP_001133480.1|engulfment and cell motility protein 1 [Salmo salar] >gi|209154176|gb|ACI33320.1| Engulfment and cell motility protein 1 [Salmo salar]
Locus_1_Transcript_178250/226691_Confidence_1.000_Length_451	451	veNOG04111	A	NP_001133650	u3 small nucleolar rna-associated protein 15 homolog	gi|213513904|ref|NP_001133650.1|U3 small nucleolar RNA-associated protein 15 homolog [Salmo salar] >gi|209154818|gb|ACI33641.1| U3 small nucleolar RNA-associated protein 15 homolog [Salmo salar]
Locus_7484_Transcript_2/4_Confidence_0.833_Length_1753	1753	veNOG12483	U	NP_001133139	vacuolar protein sorting-associated protein 28 homolog	gi|213513936|ref|NP_001133139.1|vacuolar protein sorting-associated protein 28 homolog [Salmo salar] >gi|197632099|gb|ACH70773.1| vacuolar protein sorting 28 [Salmo salar] >gi|209154310|gb|ACI33387.1| Vacuolar protein sorting-associated protein 28 homolog [Salmo salar]
Locus_12575_Transcript_1/1_Confidence_1.000_Length_299	299	veNOG04877	L	NP_001133709	dna polymerase iota	gi|213513962|ref|NP_001133709.1|DNA polymerase iota [Salmo salar] >gi|209155032|gb|ACI33748.1| DNA polymerase iota [Salmo salar]
Locus_1_Transcript_205327/226691_Confidence_1.000_Length_537	537	veNOG06501	U	NP_001133303	ap-1 complex subunit sigma-2	gi|213513970|ref|NP_001133303.1|AP-1 complex subunit sigma-2 [Salmo salar] >gi|348541535|ref|XP_003458242.1| PREDICTED: AP-1 complex subunit sigma-2-like [Oreochromis niloticus] >gi|209149920|gb|ACI32998.1| AP-1 complex subunit sigma-2 [Salmo salar] >gi|225706234|gb|ACO08963.1| AP-1 complex subunit sigma-2 [Osmerus mordax]
Locus_1_Transcript_100488/226691_Confidence_1.000_Length_224	224	veNOG11923	R	NP_001134930	p2y purinoceptor 1	gi|213513994|ref|NP_001134930.1|P2Y purinoceptor 1 [Salmo salar] >gi|209737342|gb|ACI69540.1| P2Y purinoceptor 1 [Salmo salar]
Locus_19896_Transcript_2/2_Confidence_0.667_Length_1627	1627	veNOG02885	Z	NP_001133651	targeting protein for xklp2	gi|213514048|ref|NP_001133651.1|Targeting protein for Xklp2 [Salmo salar] >gi|209154820|gb|ACI33642.1| Targeting protein for Xklp2 [Salmo salar]
Locus_1_Transcript_137811/226691_Confidence_1.000_Length_232	232	veNOG10444	G	NP_001133366	Alpha-enolase [Salmo salar]	gi|213514064|ref|NP_001133366.1|Alpha-enolase [Salmo salar] >gi|209152098|gb|ACI33096.1| Alpha-enolase [Salmo salar]
Locus_1_Transcript_157770/226691_Confidence_1.000_Length_273	273	veNOG10072	UZ	NP_001133508	reggie protein 1b	gi|213514074|ref|NP_001133508.1|Flotillin-2a [Salmo salar] >gi|209154282|gb|ACI33373.1| Flotillin-2a [Salmo salar]
Locus_7882_Transcript_1/8_Confidence_0.350_Length_2571	2571	veNOG01882	I	NP_001133278	lysophosphatidic acid phosphatase type 6	gi|213514076|ref|NP_001133278.1|Lysophosphatidic acid phosphatase type 6 [Salmo salar] >gi|209148857|gb|ACI32958.1| Lysophosphatidic acid phosphatase type 6 precursor [Salmo salar]
Locus_6777_Transcript_3/3_Confidence_0.750_Length_795	795	fiNOG21305;veNOG15389	S	NP_001134163	triadin [Salmo salar]	gi|213514084|ref|NP_001134163.1|triadin [Salmo salar] >gi|209731146|gb|ACI66442.1| Triadin [Salmo salar]
Locus_12063_Transcript_1/1_Confidence_1.000_Length_422	422	veNOG16735;veNOG22445	I	NP_001134675	fatty acid-binding adipocyte	gi|213514118|ref|NP_001134675.1|Fatty acid-binding protein, adipocyte [Salmo salar] >gi|209735154|gb|ACI68446.1| Fatty acid-binding protein, adipocyte [Salmo salar] >gi|223646260|gb|ACN09888.1| Fatty acid-binding protein, adipocyte [Salmo salar] >gi|223672107|gb|ACN12235.1| Fatty acid-binding protein, adipocyte [Salmo salar]
Locus_1_Transcript_215522/226691_Confidence_1.000_Length_328	328	veNOG03233	J	NP_001133966	ribosomal protein l7-like 1	gi|213514140|ref|NP_001133966.1|Ribosomal protein L7-like 1 [Salmo salar] >gi|209155996|gb|ACI34230.1| Ribosomal protein L7-like 1 [Salmo salar] >gi|221220192|gb|ACM08757.1| Ribosomal protein L7-like 1 [Salmo salar]
Locus_1_Transcript_203768/226691_Confidence_1.000_Length_865	865	veNOG13422	S	NP_001134902	fibronectin type-iii domain-containing protein unq728 pro1410 homolog precursor	gi|213514170|ref|NP_001134902.1|fibronectin type-III domain-containing protein UNQ728/PRO1410 homolog precursor [Salmo salar] >gi|209737016|gb|ACI69377.1| fibronectin type-III domain-containing protein UNQ728/PRO1410 homolog precursor [Salmo salar] >gi|303667307|gb|ADM16263.1| fibronectin type-III domain-containing protein UNQ728/PRO1410 homolog precursor [Salmo salar]
Locus_1_Transcript_163934/226691_Confidence_1.000_Length_585	585	veNOG08638	F	NP_001135158	inosine-5 -monophosphate dehydrogenase 2	gi|213514188|ref|NP_001135158.1|inosine-5'-monophosphate dehydrogenase 2 [Salmo salar] >gi|197631987|gb|ACH70717.1| inosine monophosphate dehydrogenase 2 [Salmo salar]
Locus_61305_Transcript_1/1_Confidence_1.000_Length_377	377	veNOG09841	Q	NP_001134990	sorbitol dehydrogenase	gi|213514212|ref|NP_001134990.1|Sorbitol dehydrogenase [Salmo salar] >gi|209737786|gb|ACI69762.1| Sorbitol dehydrogenase [Salmo salar]
Locus_1673_Transcript_1/1_Confidence_1.000_Length_1051	1051	veNOG13322	O	NP_001135319	pyroglutamyl-peptidase 1	gi|213514218|ref|NP_001135319.1|Pyroglutamyl-peptidase 1 [Salmo salar] >gi|209732642|gb|ACI67190.1| Pyroglutamyl-peptidase 1 [Salmo salar] >gi|223646750|gb|ACN10133.1| Pyroglutamyl-peptidase 1 [Salmo salar] >gi|223672605|gb|ACN12484.1| Pyroglutamyl-peptidase 1 [Salmo salar]
Locus_1_Transcript_175274/226691_Confidence_1.000_Length_766	766	veNOG16095	S	NP_001134619	transmembrane protein 205	gi|213514222|ref|NP_001134619.1|Transmembrane protein 205 [Salmo salar] >gi|209734714|gb|ACI68226.1| Transmembrane protein 205 [Salmo salar] >gi|303665125|gb|ADM16172.1| Transmembrane protein 205 [Salmo salar]
Locus_1_Transcript_154472/226691_Confidence_1.000_Length_276	276	veNOG19013	K	NP_001133908	friend leukemia integration 1 transcription factor	gi|213514226|ref|NP_001133908.1|Friend leukemia integration 1 transcription factor [Salmo salar] >gi|209155778|gb|ACI34121.1| Friend leukemia integration 1 transcription factor [Salmo salar]
Locus_1_Transcript_204902/226691_Confidence_1.000_Length_315	315	veNOG12915	J	NP_001133937	arginyl-trna cytoplasmic	gi|213514264|ref|NP_001133937.1|Arginyl-tRNA synthetase, cytoplasmic [Salmo salar] >gi|209155884|gb|ACI34174.1| Arginyl-tRNA synthetase, cytoplasmic [Salmo salar]
Locus_1_Transcript_126626/226691_Confidence_1.000_Length_218	218	veNOG04071	T	NP_001135267	lipolysis-stimulated lipoprotein receptor	gi|213514286|ref|NP_001135267.1|lipolysis-stimulated lipoprotein receptor [Salmo salar] >gi|209155630|gb|ACI34047.1| Lipolysis-stimulated lipoprotein receptor precursor [Salmo salar]
Locus_1_Transcript_115892/226691_Confidence_1.000_Length_228	228	veNOG00888	K	NP_001134277	vacuolar-sorting protein snf8	gi|213514304|ref|NP_001134277.1|Vacuolar-sorting protein SNF8 [Salmo salar] >gi|158702286|gb|ABW77483.1| EAP30 subunit of ELL complex a [Salmo salar] >gi|209732058|gb|ACI66898.1| Vacuolar-sorting protein SNF8 [Salmo salar] >gi|303666246|gb|ADM16223.1| Vacuolar-sorting protein SNF8 [Salmo salar]
Locus_13191_Transcript_1/1_Confidence_1.000_Length_2464	2464	NOG285429	-	NP_001134677	tetraspanin-8	gi|213514440|ref|NP_001134677.1|Tetraspanin-8 [Salmo salar] >gi|209735164|gb|ACI68451.1| Tetraspanin-8 [Salmo salar]
Locus_1039_Transcript_3/3_Confidence_0.818_Length_2063	2063	veNOG11527	T	NP_001134022	g-protein coupled receptor 182	gi|213514448|ref|NP_001134022.1|G-protein coupled receptor 182 [Salmo salar] >gi|209156192|gb|ACI34328.1| G-protein coupled receptor 182 [Salmo salar]
Locus_1_Transcript_170373/226691_Confidence_1.000_Length_226	226	veNOG12904	S	NP_001133484	novel protein (zgc:153613)	gi|213514464|ref|NP_001133484.1|Tetraspanin-14 [Salmo salar] >gi|209154190|gb|ACI33327.1| Tetraspanin-14 [Salmo salar]
Locus_1_Transcript_119248/226691_Confidence_1.000_Length_448	448	veNOG06961	T	NP_001133511	fyn-binding protein	gi|213514592|ref|NP_001133511.1|FYN-binding protein [Salmo salar] >gi|209154290|gb|ACI33377.1| FYN-binding protein [Salmo salar]
Locus_9050_Transcript_1/2_Confidence_0.857_Length_1868	1868	veNOG11072	R	NP_001133485	Rhombotin-2 [Salmo salar]	gi|213514626|ref|NP_001133485.1|Rhombotin-2 [Salmo salar] >gi|209154196|gb|ACI33330.1| Rhombotin-2 [Salmo salar]
Locus_21927_Transcript_1/1_Confidence_1.000_Length_394	394	veNOG13210	O	NP_001134963	cathepsin s precursor	gi|213514640|ref|NP_001134963.1|Cathepsin S precursor [Salmo salar] >gi|209155506|gb|ACI33985.1| Cathepsin S precursor [Salmo salar] >gi|209737594|gb|ACI69666.1| Cathepsin S precursor [Salmo salar] >gi|223647278|gb|ACN10397.1| Cathepsin S precursor [Salmo salar] >gi|223673157|gb|ACN12760.1| Cathepsin S precursor [Salmo salar]
Locus_23474_Transcript_1/1_Confidence_1.000_Length_1072	1072	veNOG13567	O	NP_001135270	geranylgeranyl transferase type-2 subunit alpha	gi|213514752|ref|NP_001135270.1|Geranylgeranyl transferase type-2 subunit alpha [Salmo salar] >gi|209155732|gb|ACI34098.1| Geranylgeranyl transferase type-2 subunit alpha [Salmo salar]
Locus_33666_Transcript_1/1_Confidence_1.000_Length_203	203	veNOG01144	T	NP_001135322	serine threonine-protein phosphatase 2b catalytic subunit alpha isoform	gi|213514756|ref|NP_001135322.1|Serine/threonine-protein phosphatase 2B catalytic subunit alpha isoform [Salmo salar] >gi|209732838|gb|ACI67288.1| Serine/threonine-protein phosphatase 2B catalytic subunit alpha isoform [Salmo salar]
Locus_1_Transcript_111321/226691_Confidence_1.000_Length_678	678	veNOG03809	G	NP_001133317	udp-n-acetylglucosamine--dolichyl-phosphate n-acetylglucosaminephosphotransferase	gi|213514780|ref|NP_001133317.1|UDP-N-acetylglucosamine--dolichyl-phosphate N-acetylglucosaminephosphotransferase [Salmo salar] >gi|209150335|gb|ACI33019.1| UDP-N-acetylglucosamine--dolichyl-phosphate N-acetylglucosaminephosphotransferase [Salmo salar]
Locus_1_Transcript_125652/226691_Confidence_1.000_Length_830	830	veNOG01099	R	NP_001133282	lysosome-associated membrane glycoprotein 2 precursor	gi|213514796|ref|NP_001133282.1|lysosomal membrane glycoprotein 2 precursor [Salmo salar] >gi|209149034|gb|ACI32966.1| Lysosome-associated membrane glycoprotein 2 precursor [Salmo salar]
Locus_1_Transcript_135404/226691_Confidence_1.000_Length_796	796	veNOG18758	CG	NP_001133343	udp-glucuronosyltransferase 2a2	gi|213514842|ref|NP_001133343.1|UDP-glucuronosyltransferase 2A2 [Salmo salar] >gi|209151120|gb|ACI33061.1| UDP-glucuronosyltransferase 2A2 precursor [Salmo salar]
Locus_3090_Transcript_1/1_Confidence_1.000_Length_899	899	veNOG03292	I	NP_001134853	isoamyl acetate-hydrolyzing esterase 1 homolog	gi|213514900|ref|NP_001134853.1|isoamyl acetate-hydrolyzing esterase 1 homolog [Salmo salar] >gi|209731920|gb|ACI66829.1| Isoamyl acetate-hydrolyzing esterase 1 homolog [Salmo salar] >gi|209736590|gb|ACI69164.1| Isoamyl acetate-hydrolyzing esterase 1 homolog [Salmo salar] >gi|303664698|gb|ADM16157.1| Isoamyl acetate-hydrolyzing esterase 1 homolog [Salmo salar]
Locus_123_Transcript_5/6_Confidence_0.600_Length_2160	2160	veNOG08765	O	NP_001134680	ring finger protein 181	gi|213514946|ref|NP_001134680.1|RING finger protein 181 [Salmo salar] >gi|209735202|gb|ACI68470.1| RING finger protein 181 [Salmo salar] >gi|209736808|gb|ACI69273.1| RING finger protein 181 [Salmo salar]
Locus_1_Transcript_149418/226691_Confidence_1.000_Length_646	646	veNOG05061	D	NP_001133430	cell division cycle protein 27 homolog	gi|213515008|ref|NP_001133430.1|cell division cycle protein 27 homolog [Salmo salar] >gi|209153976|gb|ACI33220.1| Cell division cycle protein 27 homolog [Salmo salar]
Locus_24540_Transcript_1/1_Confidence_1.000_Length_541	541	veNOG00157	O	NP_001133686	alanyl-trna synthetase domain-containing protein 1	gi|213515028|ref|NP_001133686.1|Alanyl-tRNA synthetase domain-containing protein 1 [Salmo salar] >gi|209154936|gb|ACI33700.1| Alanyl-tRNA synthetase domain-containing protein 1 [Salmo salar]
Locus_12929_Transcript_1/1_Confidence_1.000_Length_1365	1365	veNOG00112	S	NP_001134483	ecto-adp-ribosyltransferase 5 precursor	gi|213515050|ref|NP_001134483.1|Ecto-ADP-ribosyltransferase 5 precursor [Salmo salar] >gi|209733666|gb|ACI67702.1| Ecto-ADP-ribosyltransferase 5 precursor [Salmo salar]
Locus_1_Transcript_144742/226691_Confidence_1.000_Length_1018	1018	veNOG07327	O	NP_001133309	ubiquilin-1-like isoform 1	gi|213515078|ref|NP_001133309.1|Ubiquilin-4 [Salmo salar] >gi|209150100|gb|ACI33007.1| Ubiquilin-4 [Salmo salar]
Locus_68784_Transcript_1/1_Confidence_1.000_Length_211	211	veNOG12779;veNOG24542	P	NP_001135272	two pore calcium channel protein 1	gi|213515110|ref|NP_001135272.1|Two pore calcium channel protein 1 [Salmo salar] >gi|209155758|gb|ACI34111.1| Two pore calcium channel protein 1 [Salmo salar]
Locus_61075_Transcript_1/1_Confidence_1.000_Length_248	248	veNOG00286	D	NP_001135110	serine threonine-protein kinase 6	gi|213515118|ref|NP_001135110.1|Serine/threonine-protein kinase 6 [Salmo salar] >gi|209154810|gb|ACI33637.1| Serine/threonine-protein kinase 6 [Salmo salar]
Locus_1_Transcript_113606/226691_Confidence_1.000_Length_210	210	veNOG00174	Z	NP_001133687	type ii cytoskeletal 8	gi|213515186|ref|NP_001133687.1|Keratin, type II cytoskeletal 8 [Salmo salar] >gi|209154938|gb|ACI33701.1| Keratin, type II cytoskeletal 8 [Salmo salar] >gi|223649026|gb|ACN11271.1| Keratin, type II cytoskeletal 8 [Salmo salar]
Locus_1_Transcript_169982/226691_Confidence_1.000_Length_301	301	veNOG06043	Z	NP_001133173	cofilin 2	gi|213515222|ref|NP_001133173.1|cofilin 2 [Salmo salar] >gi|197632323|gb|ACH70885.1| cofilin 2 [Salmo salar]
Locus_2642_Transcript_1/1_Confidence_1.000_Length_2148	2148	veNOG03034	R	NP_001133601	methyltransferase-like protein 9	gi|213515260|ref|NP_001133601.1|Methyltransferase-like protein 9 [Salmo salar] >gi|209154638|gb|ACI33551.1| Methyltransferase-like protein 9 precursor [Salmo salar]
Locus_1_Transcript_128911/226691_Confidence_1.000_Length_311	311	veNOG13565;veNOG21855	R	NP_001134599	p2y purinoceptor 5	gi|213515278|ref|NP_001134599.1|P2Y purinoceptor 5 [Salmo salar] >gi|209734572|gb|ACI68155.1| P2Y purinoceptor 5 [Salmo salar] >gi|223647104|gb|ACN10310.1| P2Y purinoceptor 5 [Salmo salar] >gi|223672977|gb|ACN12670.1| P2Y purinoceptor 5 [Salmo salar]
Locus_26310_Transcript_1/1_Confidence_1.000_Length_1358	1358	veNOG15674	P	NP_001133541	sodium glucose cotransporter 2	gi|213515412|ref|NP_001133541.1|Sodium/glucose cotransporter 2 [Salmo salar] >gi|209154418|gb|ACI33441.1| Sodium/glucose cotransporter 2 [Salmo salar]
Locus_1_Transcript_207689/226691_Confidence_1.000_Length_410	410	veNOG00953	K	NP_001134769	transcription initiation factor iib	gi|213515448|ref|NP_001134769.1|Transcription initiation factor IIB [Salmo salar] >gi|209735868|gb|ACI68803.1| Transcription initiation factor IIB [Salmo salar] >gi|303661887|gb|ADM16053.1| Transcription initiation factor IIB [Salmo salar]
Locus_1_Transcript_158535/226691_Confidence_1.000_Length_297	297	veNOG02308	O	NP_001133602	prohibitin variant 1	gi|213515458|ref|NP_001133602.1|prohibitin [Salmo salar] >gi|209154642|gb|ACI33553.1| Prohibitin [Salmo salar]
Locus_5179_Transcript_1/2_Confidence_0.800_Length_1210	1210	veNOG00409	E	NP_001133433	aminoacylase-1 [Salmo salar]	gi|213515484|ref|NP_001133433.1|aminoacylase-1 [Salmo salar] >gi|209153984|gb|ACI33224.1| Aminoacylase-1 [Salmo salar] >gi|223649268|gb|ACN11392.1| Aminoacylase-1 [Salmo salar]
Locus_1_Transcript_202184/226691_Confidence_1.000_Length_342	342	veNOG04964	H	NP_001135274	glutamate--cysteine ligase catalytic subunit	gi|213515488|ref|NP_001135274.1|Glutamate--cysteine ligase catalytic subunit [Salmo salar] >gi|209155784|gb|ACI34124.1| Glutamate--cysteine ligase catalytic subunit [Salmo salar]
Locus_26502_Transcript_1/1_Confidence_1.000_Length_723	723	veNOG07441	R	NP_001133689	dna replication complex gins protein psf2	gi|213515504|ref|NP_001133689.1|DNA replication complex GINS protein PSF2 [Salmo salar] >gi|209154944|gb|ACI33704.1| DNA replication complex GINS protein PSF2 [Salmo salar]
Locus_1_Transcript_183454/226691_Confidence_1.000_Length_374	374	veNOG11360	U	NP_001133823	exocyst complex component 7	gi|213515514|ref|NP_001133823.1|exocyst complex component 7 [Salmo salar] >gi|209155458|gb|ACI33961.1| Exocyst complex component 7 [Salmo salar]
Locus_1_Transcript_205978/226691_Confidence_1.000_Length_333	333	KOG0192;veNOG22831	T	NP_001133945	receptor-interacting serine threonine-protein kinase 4	gi|213515524|ref|NP_001133945.1|receptor-interacting serine/threonine-protein kinase 4 [Salmo salar] >gi|209155918|gb|ACI34191.1| Receptor-interacting serine/threonine-protein kinase 4 [Salmo salar]
Locus_38191_Transcript_1/1_Confidence_1.000_Length_242	242	veNOG02446	R	NP_001134079	alkylated dna repair protein alkb homolog 4	gi|213515534|ref|NP_001134079.1|Alkylated DNA repair protein alkB homolog 4 [Salmo salar] >gi|209730564|gb|ACI66151.1| Alkylated DNA repair protein alkB homolog 4 [Salmo salar]
Locus_1_Transcript_177467/226691_Confidence_1.000_Length_227	227	veNOG06602	S	AAI71522	si:ch211- protein	gi|213626321|gb|AAI71522.1|Si:ch211-51e12.4 protein [Danio rerio]
Locus_1_Transcript_102326/226691_Confidence_1.000_Length_219	219	veNOG02244	F	AAI71613	ctp synthase	gi|213627575|gb|AAI71613.1|Similar to CTP synthase [Danio rerio]
Locus_1_Transcript_178206/226691_Confidence_1.000_Length_663	663	veNOG05249;veNOG21505	B	AAI71681	ehmt1a protein	gi|213627615|gb|AAI71681.1|Ehmt1a protein [Danio rerio]
Locus_18817_Transcript_1/1_Confidence_1.000_Length_275	275	COG0210	L	YP_002323483	pd-(d e)xk nuclease family protein	gi|213692897|ref|YP_002323483.1|large hypothetical protein [Bifidobacterium longum subsp. infantis ATCC 15697 = JCM 1222] >gi|384200120|ref|YP_005585863.1| hypothetical protein [Bifidobacterium longum subsp. infantis ATCC 15697 = JCM 1222] >gi|213524358|gb|ACJ53105.1| large hypothetical protein [Bifidobacterium longum subsp. infantis ATCC 15697 = JCM 1222] >gi|320459072|dbj|BAJ69693.1| conserved …
Locus_44212_Transcript_1/1_Confidence_1.000_Length_224	224	proNOG05396	R	ZP_03381804	bacteriophage n4 receptor outer membrane subunit domain protein	gi|213852272|ref|ZP_03381804.1|bacteriophage N4 receptor, outer membrane subunit [Salmonella enterica subsp. enterica serovar Typhi str. M223]
Locus_41498_Transcript_3/4_Confidence_0.308_Length_225	225	proNOG08248	R	ZP_03385842	membrane duplication domain protein	gi|213861372|ref|ZP_03385842.1|regulator [Salmonella enterica subsp. enterica serovar Typhi str. M223]
Locus_67075_Transcript_1/1_Confidence_1.000_Length_277	277	proNOG01651	S	ZP_03385859	sporulation protein	gi|213861389|ref|ZP_03385859.1|hypothetical protein SentesT_27920 [Salmonella enterica subsp. enterica serovar Typhi str. M223]
Locus_10111_Transcript_1/1_Confidence_1.000_Length_1648	1648	veNOG11085	T	BAG84605	sex hormone binding globulin	gi|214707608|dbj|BAG84605.1|sex hormone binding globulin [Verasper moseri]
Locus_1_Transcript_142063/226691_Confidence_1.000_Length_212	212	veNOG06366	K	AAA02483	max protein	gi|214997|gb|AAA02483.1|Max protein [Danio rerio]
Locus_5656_Transcript_1/1_Confidence_1.000_Length_865	865	veNOG05130	K	ACJ64079	zinc finger protein 36 c3h type-like 1-like protein	gi|215254141|gb|ACJ64079.1|zinc finger protein 36 C3H type-like 1-like protein [Danio rerio]
Locus_1224_Transcript_1/3_Confidence_0.667_Length_1805	1805	veNOG12801	D	ACJ65024	caspase-9 [Larimichthys crocea]	gi|215276288|gb|ACJ65024.1|caspase-9 [Larimichthys crocea] >gi|215276292|gb|ACJ65026.1| caspase-9 [Larimichthys crocea]
Locus_1_Transcript_106702/226691_Confidence_1.000_Length_386	386	veNOG04912	W	ACJ66295	SPARC [Rachycentron canadum]	gi|215400620|gb|ACJ66295.1|SPARC [Rachycentron canadum]
Locus_1_Transcript_118955/226691_Confidence_1.000_Length_238	238	veNOG10809	D	Q9DGQ7	cdc37_tetfl ame: full=hsp90 co-chaperone cdc37 ame: full=hsp90 chaperone protein kinase-targeting subunit ame: full=p50cdc37	gi|21542017|sp|Q9DGQ7.1|CDC37_TETFLRecName: Full=Hsp90 co-chaperone Cdc37; AltName: Full=Hsp90 chaperone protein kinase-targeting subunit; AltName: Full=p50Cdc37 >gi|9828140|gb|AAG00066.1|AF091237_1 cell division cycle protein 37 [Tetraodon fluviatilis]
Locus_7191_Transcript_1/1_Confidence_1.000_Length_358	358	veNOG11093;veNOG21585	T	ACJ66725	fibroblast growth factor receptor 1b	gi|215433731|gb|ACJ66725.1|fibroblast growth factor receptor 1b [Danio rerio]
Locus_36481_Transcript_1/1_Confidence_1.000_Length_376	376	veNOG04359	T	ACJ66864	insulin-like growth factor 1 receptor-like	gi|215434963|gb|ACJ66864.1|type 1 insulin-like growth factor receptor I [Paralichthys adspersus]
Locus_20505_Transcript_1/1_Confidence_1.000_Length_617	617	veNOG16493	V	ACJ68426	macrophage migration inhibitory factor	gi|215513527|gb|ACJ68426.1|macrophage migration inhibitory factor [Thunnus albacares]
Locus_1_Transcript_108237/226691_Confidence_1.000_Length_458	458	veNOG01819	K	NP_001135958	re1-silencing transcription factor	gi|215820598|ref|NP_001135958.1|RE1-silencing transcription factor [Takifugu rubripes] >gi|167857755|gb|ACA03866.1| NRSF/REST [Takifugu rubripes]
Locus_1_Transcript_107445/226691_Confidence_1.000_Length_374	374	veNOG23603	S	BAC00868	t cell receptor delta chain v-d-j-c2	gi|21623514|dbj|BAC00868.1|T cell receptor delta chain V-D-J-C2 [Paralichthys olivaceus]
Locus_1_Transcript_152468/226691_Confidence_1.000_Length_320	320	veNOG23369	S	BAC00869	t-cell receptor gamma chain v segment	gi|21623516|dbj|BAC00869.1|T cell receptor gamma chain V-J-C1 [Paralichthys olivaceus]
Locus_1_Transcript_152473/226691_Confidence_1.000_Length_245	245	veNOG22934	S	BAC00870	t cell receptor gamma chain	gi|21623518|dbj|BAC00870.1|T cell receptor gamma chain V-J-C2 [Paralichthys olivaceus]
Locus_10100_Transcript_1/1_Confidence_1.000_Length_2103	2103	veNOG05734	T	NP_571937	protein jagged-2 isoform 1 precursor	gi|21686991|ref|NP_571937.1|protein jagged-2 isoform 1 precursor [Danio rerio] >gi|15799276|gb|AAL08214.1|AF229449_1 jagged2 [Danio rerio]
Locus_18844_Transcript_3/4_Confidence_0.477_Length_767	767	veNOG13698	O	BAG06936	baculoviral iap repeat-containing 2	gi|217030813|dbj|BAG06936.2|baculoviral IAP repeat-containing 2 [Carassius auratus]
Locus_1_Transcript_141352/226691_Confidence_1.000_Length_579	579	veNOG11502	D	BAH02688	stromal antigen 2	gi|217034837|dbj|BAH02688.1|stromal antigen 2 [Oryzias latipes]
Locus_49646_Transcript_1/1_Confidence_1.000_Length_257	257	veNOG00059	P	ACK28152	sodium hydrogen exchanger isoform 3	gi|217273080|gb|ACK28152.1|sodium/hydrogen exchanger isoform 3 [Myoxocephalus octodecemspinosus]
Locus_1_Transcript_193088/226691_Confidence_1.000_Length_1220	1220	veNOG02258	T	BAC02945	sh3 binding protein 4	gi|21727911|dbj|BAC02945.1|SH3 binding protein 4 [Seriola quinqueradiata]
Locus_24721_Transcript_1/1_Confidence_1.000_Length_709	709	veNOG08334	TU	BAC04455	wd repeat and fyve domain-containing protein 3-like	gi|21754072|dbj|BAC04455.1|unnamed protein product [Homo sapiens]
Locus_57902_Transcript_1/1_Confidence_1.000_Length_224	224	veNOG22395	S	BAC05428	down syndrome encephalopathy related protein 1	gi|21758970|dbj|BAC05428.1|unnamed protein product [Homo sapiens]
Locus_1_Transcript_152894/226691_Confidence_1.000_Length_210	210	proNOG03889	E	YP_002354255	ornithine cyclodeaminase	gi|217969021|ref|YP_002354255.1|ornithine cyclodeaminase [Thauera sp. MZ1T] >gi|217506348|gb|ACK53359.1| Ornithine cyclodeaminase [Thauera sp. MZ1T]
Locus_36944_Transcript_1/1_Confidence_1.000_Length_209	209	COG0566	J	ZP_03458965	rna family	gi|218130161|ref|ZP_03458965.1|hypothetical protein BACEGG_01749 [Bacteroides eggerthii DSM 20697] >gi|317476654|ref|ZP_07935898.1| SpoU rRNA methylase [Bacteroides eggerthii 1_2_48FAA] >gi|217987665|gb|EEC53993.1| RNA methyltransferase, TrmH family [Bacteroides eggerthii DSM 20697] >gi|316907117|gb|EFV28827.1| SpoU rRNA methylase [Bacteroides eggerthii 1_2_48FAA]
Locus_1_Transcript_160066/226691_Confidence_1.000_Length_274	274	veNOG03281	K	BAH03356	retinoic acid receptor alpha	gi|218156248|dbj|BAH03356.1|retinoic acid receptor alpha [Scyliorhinus torazame]
Locus_54656_Transcript_1/1_Confidence_1.000_Length_238	238	COG1038;NOG127990	C	ZP_03478620	biotin-requiring enzyme	gi|218264996|ref|ZP_03478620.1|hypothetical protein PRABACTJOHN_04330 [Parabacteroides johnsonii DSM 18315] >gi|218221664|gb|EEC94314.1| hypothetical protein PRABACTJOHN_04330 [Parabacteroides johnsonii DSM 18315]
Locus_33344_Transcript_1/1_Confidence_1.000_Length_243	243	veNOG03056	T	AAB60881	ntn1b protein	gi|2183225|gb|AAB60881.1|netrin-2 [Danio rerio]
Locus_45478_Transcript_1/1_Confidence_1.000_Length_320	320	veNOG06515	L	NP_001136183	dna polymerase subunit delta-2	gi|218505643|ref|NP_001136183.1|DNA polymerase subunit delta-2 [Salmo salar] >gi|209155382|gb|ACI33923.1| DNA polymerase subunit delta-2 [Salmo salar] >gi|223648556|gb|ACN11036.1| DNA polymerase subunit delta-2 [Salmo salar]
Locus_34970_Transcript_1/1_Confidence_1.000_Length_249	249	veNOG04713	T	NP_001136193	coagulation factor ii receptor-like 1	gi|218505663|ref|NP_001136193.1|proteinase-activated receptor-2a precursor [Salmo salar] >gi|210061108|gb|ACJ05627.1| proteinase-activated receptor-2a [Salmo salar]
Locus_15942_Transcript_1/1_Confidence_1.000_Length_687	687	proNOG10006	M	YP_002386261	tail assembly partial	gi|218553348|ref|YP_002386261.1|putative tail fiber component K of prophage [Escherichia coli IAI1] >gi|218554092|ref|YP_002387005.1| putative tail fiber component K of prophage [Escherichia coli IAI1] >gi|238903135|ref|YP_002928931.1| Cell wall-associated hydrolases (invasion-associated proteins) [Escherichia coli BW2952] >gi|253774229|ref|YP_003037060.1| NLP/P60 protein [Escherichia coli 'BL21-…
Locus_1_Transcript_138764/226691_Confidence_1.000_Length_639	639	veNOG06004	Q	ACK99046	20-beta hydroxysteroid dehydrogenase	gi|218563777|gb|ACK99046.1|carbonyl reductase-like 20beta-hydroxysteroid dehydrogenase [Solea senegalensis]
Locus_37256_Transcript_1/1_Confidence_1.000_Length_218	218	NOG09291	S	YP_002411552	fimbrial-like adhesin protein	gi|218704033|ref|YP_002411552.1|hypothetical protein ECUMN_0794 [Escherichia coli UMN026] >gi|293403960|ref|ZP_06647954.1| ybgO protein [Escherichia coli FVEC1412] >gi|298379736|ref|ZP_06989341.1| ybgO protein [Escherichia coli FVEC1302] >gi|300900710|ref|ZP_07118859.1| conserved hypothetical protein [Escherichia coli MS 198-1] >gi|417585506|ref|ZP_12236283.1| hypothetical protein ECSTECC16502_11…
Locus_1946_Transcript_3/6_Confidence_0.769_Length_2206	2206	veNOG08090	Q	ACL01375	estradiol 17-beta-dehydrogenase 12-b	gi|218750623|gb|ACL01375.1|17-beta hydroxysteroid dehydrogenase [Solea senegalensis]
Locus_35577_Transcript_1/1_Confidence_1.000_Length_505	505	veNOG16052	K	NP_571522	pre-b-cell leukemia transcription factor 4	gi|21915536|ref|NP_571522.1|pre-B-cell leukemia homeobox 4 [Danio rerio] >gi|5679283|gb|AAD46908.1|AF162696_1 Pbx4 homeodomain protein [Danio rerio] >gi|7160800|emb|CAB76458.1| Pbx4/Lazarus homeodomain protein [Danio rerio] >gi|190336613|gb|AAI62094.1| Pre-B-cell leukemia transcription factor 4 [Danio rerio] >gi|190337824|gb|AAI62106.1| Pre-B-cell leukemia transcription factor 4 [Danio rerio]
Locus_1_Transcript_110613/226691_Confidence_1.000_Length_1389	1389	veNOG13017	Z	AAI43516	fnbp1 protein	gi|219517872|gb|AAI43516.1|FNBP1 protein [Homo sapiens]
Locus_11629_Transcript_1/2_Confidence_0.667_Length_490	490	veNOG07507	R	CAX12590	novel protein (zgc:92130)	gi|220672700|emb|CAX12590.1|novel protein (zgc:92130) [Danio rerio]
Locus_1_Transcript_158435/226691_Confidence_1.000_Length_376	376	veNOG01893	Z	CAX14839	dystrobrevin, gamma [Danio rerio]	gi|220672801|emb|CAX14839.1|dystrobrevin, gamma [Danio rerio]
Locus_1_Transcript_157410/226691_Confidence_1.000_Length_685	685	veNOG06237;veNOG10693	TZ	CAX13720	cap1 adenylate cyclase-associated protein 1	gi|220672933|emb|CAX13720.1|Cap1 CAP, adenylate cyclase-associated protein 1 [Danio rerio]
Locus_16439_Transcript_1/1_Confidence_1.000_Length_764	764	veNOG01024	T	CAX13104	epidermal growth factor receptor pathway substrate 15	gi|220672981|emb|CAX13104.1|novel protein similar to H.sapiens EPS15, epidermal growth factor receptor pathway substrate 15 (EPS15) [Danio rerio]
Locus_4205_Transcript_2/2_Confidence_0.667_Length_920	920	veNOG06088	O	CAX14422	novel protein peroxisomal biogenesis factor 6	gi|220673168|emb|CAX14422.1|novel protein similar to H.sapiens PEX6, peroxisomal biogenesis factor 6 (PEX6) [Danio rerio]
Locus_61013_Transcript_1/1_Confidence_1.000_Length_222	222	veNOG14615	U	CAX14226	72 kda inositol polyphosphate 5-phosphatase-like	gi|220673191|emb|CAX14226.1|novel protein similar to vertebrate inositol polyphosphate-5-phosphatase, 72 kDa (INPP5E, zgc:165612), partial [Danio rerio] >gi|220941633|emb|CAX15441.1| novel protein similar to vertebrate inositol polyphosphate-5-phosphatase, 72 kDa (INPP5E, zgc:165612) [Danio rerio]
Locus_4488_Transcript_1/1_Confidence_1.000_Length_511	511	veNOG00761	S	CAX14177	novel protein centrosomal protein 78kda	gi|220673214|emb|CAX14177.1|novel protein similar to H.sapiens CEP78, centrosomal protein 78kDa (CEP78) [Danio rerio]
Locus_24484_Transcript_1/1_Confidence_1.000_Length_415	415	veNOG04066	U	CAX12770	novel protein vertebrate golgi-specific brefeldin a resistance factor 1	gi|220673341|emb|CAX12770.1|novel protein similar to vertebrate golgi-specific brefeldin A resistance factor 1 (GBF1) [Danio rerio] >gi|220679273|emb|CAX12175.1| novel protein similar to vertebrate golgi-specific brefeldin A resistance factor 1 (GBF1) [Danio rerio]
Locus_57164_Transcript_1/1_Confidence_1.000_Length_305	305	veNOG20656	K	CAX13808	novel protein zinc miz-type containing 1 (zgc:175159)	gi|220675667|emb|CAX13808.1|novel protein similar to H.sapiens ZMIZ1, zinc finger, MIZ-type containing 1 (zgc:175159) [Danio rerio]
Locus_68987_Transcript_1/1_Confidence_1.000_Length_226	226	veNOG11583;veNOG24431	S	CAX14338	novel protein	gi|220675917|emb|CAX14338.1|novel protein [Danio rerio]
Locus_12159_Transcript_6/7_Confidence_0.474_Length_3482	3482	veNOG12300	W	CAX14340	novel protein vertebrate type alpha 1	gi|220675919|emb|CAX14340.1|novel protein similar to vertebrate collagen, type XVII, alpha 1 (COL17A1) [Danio rerio]
Locus_2761_Transcript_1/1_Confidence_1.000_Length_3186	3186	veNOG05585	R	CAX14093	novel protein zinc finger protein 91 homolog	gi|220677987|emb|CAX14093.1|novel protein similar to H.sapiens ZFP91, zinc finger protein 91 homolog (mouse) (ZFP91) [Danio rerio]
Locus_13731_Transcript_1/2_Confidence_0.667_Length_1433	1433	veNOG21057	U	CAX14789	gtp-binding protein sar1b	gi|220678154|emb|CAX14789.1|SAR1 gene homolog A (S. cerevisiae) [Danio rerio]
Locus_27572_Transcript_1/1_Confidence_1.000_Length_272	272	veNOG00116	U	CAX12735	sorting nexin 17	gi|220678200|emb|CAX12735.1|sorting nexin 17 [Danio rerio]
Locus_1_Transcript_152146/226691_Confidence_1.000_Length_297	297	veNOG01388	T	CAX14626	protein phosphatase type 2c alpha 2	gi|220678294|emb|CAX14626.1|protein phosphatase type 2C alpha 2 [Danio rerio]
Locus_8609_Transcript_5/12_Confidence_0.206_Length_674	674	veNOG04388	U	CAX14186	golgi golgin subfamily 5	gi|220678335|emb|CAX14186.1|golgi autoantigen, golgin subfamily a, 5 [Danio rerio] >gi|220678364|emb|CAX13149.1| golgi autoantigen, golgin subfamily a, 5 [Danio rerio]
Locus_69177_Transcript_1/1_Confidence_1.000_Length_201	201	veNOG14930	S	CAX13136	novel protein	gi|220678351|emb|CAX13136.1|novel protein [Danio rerio]
Locus_5884_Transcript_2/2_Confidence_0.667_Length_725	725	veNOG04582	T	CAX14554	novel protein protein x-linked	gi|220678406|emb|CAX14554.1|novel protein similar to H.sapiens PRKX, protein kinase, X-linked (PRKX) [Danio rerio]
Locus_12388_Transcript_1/1_Confidence_1.000_Length_2029	2029	veNOG05458	Z	CAX14582	alstrom syndrome protein 1	gi|220678564|emb|CAX14582.1|novel protein [Danio rerio]
Locus_31671_Transcript_1/1_Confidence_1.000_Length_406	406	veNOG05256	T	CAX14573	novel protein vertebrate protein tyrosine receptor- z polypeptide 1 ( im:6906068)	gi|220678642|emb|CAX14573.1|novel protein similar to vertebrate protein tyrosine phosphatase, receptor-type, Z polypeptide 1 (PTPRZ1, im:6906068) [Danio rerio]
Locus_1_Transcript_202232/226691_Confidence_1.000_Length_590	590	veNOG12567	T	CAX14069	phosphoinositide 3-kinase adapter protein 1	gi|220678659|emb|CAX14069.1|novel protein similar to vertebrate inositide-3-kinase adaptor protein 1 (PIK3AP1) [Danio rerio]
Locus_1826_Transcript_2/7_Confidence_0.125_Length_799	799	veNOG08415	R	CAX13777	novel protein patatin-like phospholipase domain containing 6	gi|220678719|emb|CAX13777.1|novel protein similar to H.sapiens PNPLA6, patatin-like phospholipase domain containing 6 (PNPLA6) [Danio rerio]
Locus_41093_Transcript_1/1_Confidence_1.000_Length_241	241	veNOG13353	A	CAX13889	novel protein vertebrate dead (asp-glu-ala-asp) box polypeptide 43	gi|220678758|emb|CAX13889.1|novel protein similar to vertebrate DEAD (Asp-Glu-Ala-Asp) box polypeptide 43 (DDX43) [Danio rerio] >gi|220678952|emb|CAX13571.1| novel protein similar to vertebrate DEAD (Asp-Glu-Ala-Asp) box polypeptide 43 (DDX43) [Danio rerio]
Locus_1_Transcript_105131/226691_Confidence_1.000_Length_2022	2022	veNOG14553	T	CAX12457	novel protein vetebrate diacylglycerol delta 130kda	gi|220679133|emb|CAX12457.1|novel protein similar to vetebrate diacylglycerol kinase, delta 130kDa (DGKD) [Danio rerio]
Locus_13347_Transcript_1/1_Confidence_1.000_Length_479	479	veNOG15749	T	CAX14327	rap1 gtpase-gdp dissociation stimulator 1	gi|220679502|emb|CAX14327.1|novel protein similar to vertebrate RAP1, GTP-GDP dissociation stimulator 1 (RAP1GDS1) [Danio rerio]
Locus_11885_Transcript_1/1_Confidence_1.000_Length_736	736	veNOG04651	S	CAX14172	ubiquitin-associated domain-containing protein 1-like	gi|220679533|emb|CAX14172.1|novel protein similar to H.sapiens UBADC1, ubiquitin associated domain containing 1 (UBADC1) [Danio rerio]
Locus_832_Transcript_1/1_Confidence_1.000_Length_1025	1025	opiNOG27761;veNOG06201	J	CAX14748	novel protein	gi|220679559|emb|CAX14748.1|novel protein [Danio rerio]
Locus_1_Transcript_130374/226691_Confidence_1.000_Length_1481	1481	veNOG06263	T	BAA20535	notch 2	gi|2209059|dbj|BAA20535.1|Notch 2 [Takifugu rubripes]
Locus_29413_Transcript_1/1_Confidence_1.000_Length_332	332	firmNOG01479	V	YP_002504919	abc transporter related protein	gi|220928010|ref|YP_002504919.1|ABC transporter [Clostridium cellulolyticum H10] >gi|219998338|gb|ACL74939.1| ABC transporter related [Clostridium cellulolyticum H10]
Locus_65781_Transcript_1/1_Confidence_1.000_Length_209	209	firmNOG00562	M	YP_002507368	udp-n-acetylmuramate--l-alanine ligase	gi|220930459|ref|YP_002507368.1|UDP-N-acetylmuramate--L-alanine ligase [Clostridium cellulolyticum H10] >gi|220000787|gb|ACL77388.1| UDP-N-acetylmuramate/alanine ligase [Clostridium cellulolyticum H10]
Locus_41459_Transcript_1/1_Confidence_1.000_Length_229	229	veNOG18966	T	CAX15468	inactive phospholipase c-like protein 1-like	gi|220941710|emb|CAX15468.1|novel protein similar to vertebrate phospholipase C-like 1 (PLCL1) [Danio rerio]
Locus_20355_Transcript_1/1_Confidence_1.000_Length_704	704	veNOG09273	W	CAX15447	collagen alpha-3 chain	gi|220941746|emb|CAX15447.1|novel protein similar to vertebrate collagen, type VI, alpha 3 (COL6A3) [Danio rerio]
Locus_39940_Transcript_1/1_Confidence_1.000_Length_239	239	KOG1226	TW	BAH12795	unnamed protein product [Homo sapiens]	gi|221042236|dbj|BAH12795.1|unnamed protein product [Homo sapiens]
Locus_1_Transcript_219279/226691_Confidence_1.000_Length_1682	1682	veNOG12983;veNOG23418	MTW	BAH12966	unnamed protein product [Homo sapiens]	gi|221042578|dbj|BAH12966.1|unnamed protein product [Homo sapiens]
Locus_60_Transcript_1/2_Confidence_0.667_Length_1508	1508	veNOG20468	S	ACL98117	beta-crystallin a3-like	gi|221048019|gb|ACL98117.1|beta A1-2-crystallin [Epinephelus coioides]
Locus_1_Transcript_212809/226691_Confidence_1.000_Length_201	201	veNOG03634	V	ACL98118	leukocyte elastase inhibitor	gi|221048021|gb|ACL98118.1|leukocyte elastase inhibitor [Epinephelus coioides]
Locus_14417_Transcript_6/6_Confidence_0.808_Length_1027	1027	veNOG07909	S	ACL98122	coiled-coil-helix-coiled-coil-helix domain-containing protein mitochondrial-like	gi|221048029|gb|ACL98122.1|coiled-coil-helix-coiled-coil-helix domain containing [Epinephelus coioides]
Locus_1_Transcript_209467/226691_Confidence_1.000_Length_333	333	veNOG11441	G	ACL98138	fructose-bisphosphate aldolase	gi|221048061|gb|ACL98138.1|fructose-bisphosphate aldolase [Epinephelus coioides]
Locus_1_Transcript_113993/226691_Confidence_1.000_Length_209	209	veNOG09851	R	ACL98147	integral membrane protein 2b	gi|221048079|gb|ACL98147.1|integral membrane protein 2B [Epinephelus coioides]
Locus_37541_Transcript_1/1_Confidence_1.000_Length_401	401	veNOG04520;veNOG04595	W	XP_002262061	ff domain containing protein	gi|221060983|ref|XP_002262061.1|FF domain containing protein [Plasmodium knowlesi strain H] >gi|193811211|emb|CAQ41939.1| FF domain containing protein, putative [Plasmodium knowlesi strain H]
Locus_5308_Transcript_2/2_Confidence_0.750_Length_584	584	veNOG04040	L	XP_002169166	zinc bed-type containing 4	gi|221104419|ref|XP_002169166.1|PREDICTED: similar to zinc finger, BED-type containing 4 [Hydra magnipapillata]
Locus_11801_Transcript_1/2_Confidence_0.750_Length_726	726	opiNOG17667;veNOG07780	S	XP_002171064	hat dimerisation domain-containing protein transposase-related	gi|221136212|ref|XP_002171064.1|PREDICTED: similar to hAT dimerisation domain-containing protein / transposase-related, partial [Hydra magnipapillata]
Locus_53058_Transcript_1/1_Confidence_1.000_Length_551	551	veNOG20496	EPT	NP_001137515	novel protein vertebrate gamma-aminobutyric acid b 2	gi|221139884|ref|NP_001137515.1|gamma-aminobutyric acid type B receptor subunit 2 precursor [Danio rerio] >gi|148725297|emb|CAK04591.2| novel protein similar to vertebrate gamma-aminobutyric acid (GABA) B receptor, 2 (GABBR2) [Danio rerio] >gi|148725399|emb|CAN88500.1| novel protein similar to vertebrate gamma-aminobutyric acid (GABA) B receptor, 2 (GABBR2) [Danio rerio] >gi|148725427|emb|CAN8804…
Locus_1_Transcript_185442/226691_Confidence_1.000_Length_230	230	veNOG03362	T	ACM08257	developmentally-regulated gtp-binding protein 1	gi|221219192|gb|ACM08257.1|Developmentally-regulated GTP-binding protein 1 [Salmo salar]
Locus_1_Transcript_152289/226691_Confidence_1.000_Length_216	216	veNOG17926	S	ACM08302	lymphocyte g0 g1 switch protein 2	gi|221219282|gb|ACM08302.1|lymphocyte G0/G1 switch protein 2 [Salmo salar]
Locus_7270_Transcript_5/7_Confidence_0.793_Length_1882	1882	veNOG11006	S	ACM08360	growth arrest and dna-damage-inducible protein gadd45 alpha	gi|221219398|gb|ACM08360.1|Growth arrest and DNA-damage-inducible protein GADD45 alpha [Salmo salar]
Locus_1_Transcript_99646/226691_Confidence_1.000_Length_786	786	veNOG05656	S	ACM08465	transmembrane protein 147	gi|221219608|gb|ACM08465.1|Transmembrane protein 147 [Salmo salar]
Locus_1_Transcript_217625/226691_Confidence_1.000_Length_1022	1022	veNOG10172	O	ACM08487	retinoblastoma-binding protein 6	gi|221219652|gb|ACM08487.1|Retinoblastoma-binding protein 6 [Salmo salar]
Locus_385_Transcript_1/1_Confidence_1.000_Length_710	710	veNOG11795	T	ACM08950	calcium and integrin-binding protein 1	gi|221220578|gb|ACM08950.1|Calcium and integrin-binding protein 1 [Salmo salar]
Locus_36648_Transcript_1/1_Confidence_1.000_Length_300	300	veNOG16668	S	ACM09009	acn9 protein mitochondrial precursor	gi|221220696|gb|ACM09009.1|ACN9 protein homolog, mitochondrial precursor [Salmo salar]
Locus_15651_Transcript_8/11_Confidence_0.239_Length_525	525	veNOG10010	T	ACM09117	calmodulin	gi|221220912|gb|ACM09117.1|Calmodulin [Salmo salar]
Locus_699_Transcript_5/5_Confidence_0.733_Length_1828	1828	veNOG15728	S	ACM09118	transmembrane protein 179b	gi|221220914|gb|ACM09118.1|Transmembrane protein 179B [Salmo salar]
Locus_8037_Transcript_1/1_Confidence_1.000_Length_1614	1614	veNOG12126;veNOG24721	S	ACM09262	t-cell surface antigen cd2 precursor	gi|221221202|gb|ACM09262.1|T-cell surface antigen CD2 precursor [Salmo salar]
Locus_7495_Transcript_2/3_Confidence_0.333_Length_555	555	veNOG18087	P	ACM09285	thiosulfate sulfurtransferase rhodanese-like domain-containing protein 1-like	gi|221221248|gb|ACM09285.1|thiosulfate sulfurtransferase KAT [Salmo salar]
Locus_18727_Transcript_4/4_Confidence_0.444_Length_1482	1482	veNOG07281	S	ACM09293	plasminogen receptor	gi|221221264|gb|ACM09293.1|C9orf46 [Salmo salar]
Locus_50890_Transcript_1/1_Confidence_1.000_Length_346	346	veNOG04070	R	ACM09322	-like protein 2	gi|221221322|gb|ACM09322.1|DmX-like protein 2 [Salmo salar]
Locus_1_Transcript_157068/226691_Confidence_1.000_Length_263	263	veNOG05535	A	ACM09340	splicing arginine serine-rich 3	gi|221221358|gb|ACM09340.1|Splicing factor, arginine/serine-rich 3 [Salmo salar]
Locus_13332_Transcript_1/3_Confidence_0.176_Length_1339	1339	veNOG09868	O	ACM09441	thioredoxin 2	gi|221221560|gb|ACM09441.1|Thioredoxin, mitochondrial precursor [Salmo salar]
Locus_4595_Transcript_1/1_Confidence_1.000_Length_1194	1194	veNOG02441	T	ACM09490	regulator of g-protein signaling 2	gi|221221658|gb|ACM09490.1|Regulator of G-protein signaling 2 [Salmo salar]
Locus_10427_Transcript_1/1_Confidence_1.000_Length_1141	1141	veNOG10706	K	ACM09527	gata zinc finger domain-containing protein 1	gi|221221732|gb|ACM09527.1|GATA zinc finger domain-containing protein 1 [Salmo salar]
Locus_7849_Transcript_1/2_Confidence_0.833_Length_1229	1229	veNOG03529	B	ACM09727	c1orf149 homolog	gi|221222132|gb|ACM09727.1|C1orf149 homolog [Salmo salar]
Locus_11991_Transcript_1/1_Confidence_1.000_Length_789	789	veNOG11825	O	ACM41872	elastase 3	gi|222088023|gb|ACM41872.1|elastase 3 [Epinephelus coioides]
Locus_1_Transcript_106716/226691_Confidence_1.000_Length_320	320	veNOG06212	O	ACM47312	2-cys peroxiredoxin 4	gi|222159957|gb|ACM47312.1|2-Cys peroxiredoxin 4 [Seriola lalandi]
Locus_1_Transcript_155082/226691_Confidence_1.000_Length_397	397	veNOG12919	J	ACM48180	eukaryotic translation initiation factor 3 subunit c	gi|222354839|gb|ACM48180.1|eukaryotic translation initiation factor 3 subunit C [Epinephelus coioides]
Locus_7745_Transcript_3/4_Confidence_0.875_Length_2427	2427	veNOG13936	T	ACM50925	t-cell surface glycoprotein	gi|222432083|gb|ACM50925.1|T-cell surface glycoprotein [Hippoglossus hippoglossus]
Locus_7745_Transcript_2/4_Confidence_0.875_Length_2027	2027	veNOG13936	T	ACM50926	t-cell surface glycoprotein	gi|222432085|gb|ACM50926.1|T-cell surface glycoprotein [Hippoglossus hippoglossus]
Locus_50418_Transcript_1/1_Confidence_1.000_Length_232	232	veNOG13348	BD	AAB61714	tigger transposable element-derived protein 1	gi|2226004|gb|AAB61714.1|putative transposase [Homo sapiens]
Locus_1_Transcript_114893/226691_Confidence_1.000_Length_217	217	COG2963;proNOG28316	L	EEF09467	tpnc protein	gi|222872336|gb|EEF09467.1|predicted protein [Populus trichocarpa]
Locus_1_Transcript_72487/226691_Confidence_1.000_Length_205	205	veNOG07985	J	ACN10021	40s ribosomal protein s23	gi|223646526|gb|ACN10021.1|40S ribosomal protein S23 [Salmo salar] >gi|223672373|gb|ACN12368.1| 40S ribosomal protein S23 [Salmo salar]
Locus_47956_Transcript_1/1_Confidence_1.000_Length_219	219	veNOG06035	J	ACN10056	40s ribosomal protein s10	gi|223646596|gb|ACN10056.1|40S ribosomal protein S10 [Salmo salar] >gi|223672443|gb|ACN12403.1| 40S ribosomal protein S10 [Salmo salar]
Locus_1_Transcript_149070/226691_Confidence_1.000_Length_335	335	veNOG01951	O	ACN10134	protein homolog mitochondrial precursor	gi|223646752|gb|ACN10134.1|GrpE protein homolog 1, mitochondrial precursor [Salmo salar] >gi|223672607|gb|ACN12485.1| GrpE protein homolog 1, mitochondrial precursor [Salmo salar]
Locus_27785_Transcript_1/1_Confidence_1.000_Length_524	524	veNOG09908	T	ACN10359	c1orf187 precursor	gi|223647202|gb|ACN10359.1|C1orf187 precursor [Salmo salar] >gi|223673077|gb|ACN12720.1| C1orf187 precursor [Salmo salar]
Locus_3906_Transcript_1/3_Confidence_0.667_Length_1549	1549	veNOG01300	S	ACN10442	tetratricopeptide repeat protein 15	gi|223647368|gb|ACN10442.1|Tetratricopeptide repeat protein 15 [Salmo salar]
Locus_19914_Transcript_1/1_Confidence_1.000_Length_735	735	veNOG03520	R	ACN10455	zinc phosphodiesterase elac protein 2-like	gi|223647394|gb|ACN10455.1|Zinc phosphodiesterase ELAC protein 2 [Salmo salar]
Locus_1_Transcript_115069/226691_Confidence_1.000_Length_229	229	veNOG09589	T	ACN10464	p-selectin precursor	gi|223647412|gb|ACN10464.1|P-selectin precursor [Salmo salar]
Locus_1_Transcript_116290/226691_Confidence_1.000_Length_244	244	veNOG10402	P	ACN10468	chloride intracellular channel protein 4	gi|223647420|gb|ACN10468.1|Chloride intracellular channel protein 4 [Salmo salar]
Locus_1_Transcript_218156/226691_Confidence_1.000_Length_556	556	veNOG00720	A	ACN10473	splicing factor 3b subunit 3	gi|223647430|gb|ACN10473.1|Splicing factor 3B subunit 3 [Salmo salar]
Locus_1_Transcript_134852/226691_Confidence_1.000_Length_510	510	veNOG11736	W	ACN10531	integrin beta-1 precursor	gi|223647546|gb|ACN10531.1|Integrin beta-1 precursor [Salmo salar]
Locus_8984_Transcript_3/5_Confidence_0.455_Length_1913	1913	veNOG02335;veNOG21642	S	ACN10547	leucine-rich repeat-containing protein 8d	gi|223647578|gb|ACN10547.1|Leucine-rich repeat-containing protein 8D [Salmo salar]
Locus_1_Transcript_172681/226691_Confidence_1.000_Length_668	668	veNOG11322	G	ACN10567	glycogen muscle form	gi|223647618|gb|ACN10567.1|Glycogen phosphorylase, muscle form [Salmo salar]
Locus_1_Transcript_214263/226691_Confidence_1.000_Length_365	365	veNOG03860	W	ACN10605	actin-binding -like protein 1	gi|223647694|gb|ACN10605.1|Twinfilin-1 [Salmo salar]
Locus_21694_Transcript_1/2_Confidence_0.833_Length_2846	2846	veNOG01018	T	ACN10609	camp-dependent protein kinase catalytic subunit beta-like	gi|223647702|gb|ACN10609.1|cAMP-dependent protein kinase catalytic subunit beta [Salmo salar]
Locus_1_Transcript_157725/226691_Confidence_1.000_Length_476	476	veNOG02253	R	ACN10643	ankyrin repeat domain-containing protein 10	gi|223647770|gb|ACN10643.1|Ankyrin repeat domain-containing protein 10 [Salmo salar]
Locus_1_Transcript_191236/226691_Confidence_1.000_Length_258	258	veNOG06589	S	ACN10665	serine incorporator 1	gi|223647814|gb|ACN10665.1|Serine incorporator 1 [Salmo salar]
Locus_1_Transcript_111812/226691_Confidence_1.000_Length_227	227	veNOG09193	K	ACN10667	thioredoxin-interacting protein	gi|223647818|gb|ACN10667.1|Thioredoxin-interacting protein [Salmo salar]
Locus_4146_Transcript_2/3_Confidence_0.500_Length_2274	2274	veNOG12428	O	ACN10675	kunitz-type protease inhibitor 1 precursor	gi|223647834|gb|ACN10675.1|Kunitz-type protease inhibitor 1 precursor [Salmo salar]
Locus_10678_Transcript_1/2_Confidence_0.800_Length_621	621	veNOG09619	O	ACN10676	butyrophilin subfamily 1 member a1 precursor	gi|223647836|gb|ACN10676.1|Butyrophilin subfamily 1 member A1 precursor [Salmo salar]
Locus_355_Transcript_1/2_Confidence_0.833_Length_3701	3701	veNOG04839	U	ACN10688	transmembrane 9 superfamily member 2 precursor	gi|223647860|gb|ACN10688.1|Transmembrane 9 superfamily member 2 precursor [Salmo salar]
Locus_4185_Transcript_1/1_Confidence_1.000_Length_2724	2724	veNOG03106	K	ACN10723	enhancer of polycomb homolog 2	gi|223647930|gb|ACN10723.1|Enhancer of polycomb homolog 2 [Salmo salar]
Locus_1_Transcript_211238/226691_Confidence_1.000_Length_204	204	veNOG10333	G	ACN10743	glucose-6-phosphate isomerase	gi|223647970|gb|ACN10743.1|Glucose-6-phosphate isomerase [Salmo salar]
Locus_30857_Transcript_1/1_Confidence_1.000_Length_259	259	veNOG06811	G	ACN10890	udp-n-acetylglucosamine transporter	gi|223648264|gb|ACN10890.1|UDP-N-acetylglucosamine transporter [Salmo salar]
Locus_1_Transcript_94982/226691_Confidence_1.000_Length_250	250	veNOG05647	A	ACN10942	serine arginine repetitive matrix protein 1	gi|223648368|gb|ACN10942.1|Serine/arginine repetitive matrix protein 1 [Salmo salar]
Locus_1_Transcript_125647/226691_Confidence_1.000_Length_244	244	veNOG01099	R	ACN11004	lysosome-associated membrane glycoprotein 2 precursor	gi|223648492|gb|ACN11004.1|Lysosome-associated membrane glycoprotein 2 precursor [Salmo salar]
Locus_1_Transcript_152735/226691_Confidence_1.000_Length_305	305	veNOG01873	O	ACN11074	heat shock protein 70	gi|223648632|gb|ACN11074.1|Heat shock cognate 70 kDa protein [Salmo salar]
Locus_25569_Transcript_1/1_Confidence_1.000_Length_288	288	veNOG00538	P	ACN11115	solute carrier family 22 member 2	gi|223648714|gb|ACN11115.1|Solute carrier family 22 member 2 [Salmo salar]
Locus_1_Transcript_117096/226691_Confidence_1.000_Length_481	481	veNOG01095;veNOG19325	H	ACN11116	5-aminolevulinate mitochondrial precursor	gi|223648716|gb|ACN11116.1|5-aminolevulinate synthase, nonspecific, mitochondrial precursor [Salmo salar]
Locus_22834_Transcript_1/1_Confidence_1.000_Length_1321	1321	veNOG05803	V	ACN11159	dual specificity protein phosphatase cdc14a	gi|223648802|gb|ACN11159.1|Dual specificity protein phosphatase CDC14A [Salmo salar]
Locus_1_Transcript_154650/226691_Confidence_1.000_Length_747	747	veNOG04349	O	ACN11176	baculoviral iap repeat-containing protein 4	gi|223648836|gb|ACN11176.1|Baculoviral IAP repeat-containing protein 4 [Salmo salar]
Locus_9776_Transcript_1/1_Confidence_1.000_Length_759	759	veNOG02343	O	ACN11178	fk506-binding protein 10 precursor	gi|223648840|gb|ACN11178.1|FK506-binding protein 10 precursor [Salmo salar]
Locus_1_Transcript_101749/226691_Confidence_1.000_Length_408	408	veNOG07492	T	ACN11327	integral membrane protein gpr177 precursor	gi|223649138|gb|ACN11327.1|Integral membrane protein GPR177 precursor [Salmo salar]
Locus_1_Transcript_175300/226691_Confidence_1.000_Length_1177	1177	veNOG12599	U	ACN11340	peroxisomal membrane protein pex13	gi|223649164|gb|ACN11340.1|Peroxisomal membrane protein PEX13 [Salmo salar]
Locus_1_Transcript_151002/226691_Confidence_1.000_Length_381	381	veNOG11736	W	ACN11424	integrin beta-1 precursor	gi|223649332|gb|ACN11424.1|Integrin beta-1 precursor [Salmo salar]
Locus_3016_Transcript_3/8_Confidence_0.188_Length_573	573	veNOG19696	O	ACN11426	homolog subfamily a member 2	gi|223649336|gb|ACN11426.1|DnaJ homolog subfamily A member 2 [Salmo salar]
Locus_1_Transcript_112537/226691_Confidence_1.000_Length_3047	3047	veNOG10082	U	ACN11446	protein sys1 homolog	gi|223649376|gb|ACN11446.1|SYS1 homolog [Salmo salar]
Locus_511_Transcript_3/7_Confidence_0.071_Length_939	939	veNOG05523	F	ACN11474	ectonucleoside triphosphate diphosphohydrolase 2	gi|223649432|gb|ACN11474.1|Ectonucleoside triphosphate diphosphohydrolase 2 [Salmo salar]
Locus_8686_Transcript_1/1_Confidence_1.000_Length_1248	1248	veNOG08565	C	ACN11492	mitochondrial folate transporter carrier	gi|223649468|gb|ACN11492.1|Mitochondrial folate transporter/carrier [Salmo salar]
Locus_1_Transcript_104062/226691_Confidence_1.000_Length_607	607	veNOG06448	F	ACN11499	equilibrative nucleoside transporter 1	gi|223649482|gb|ACN11499.1|Equilibrative nucleoside transporter 1 [Salmo salar]
Locus_1_Transcript_117108/226691_Confidence_1.000_Length_270	270	veNOG02166	S	ACN12635	transmembrane protein 199	gi|223672907|gb|ACN12635.1|Transmembrane protein 199 [Salmo salar]
Locus_8882_Transcript_2/2_Confidence_0.750_Length_1038	1038	veNOG07019	Q	ACN12987	monoamine oxidase	gi|223674584|gb|ACN12987.1|monoamine oxidase [Halichoeres trimaculatus]
Locus_1_Transcript_134730/226691_Confidence_1.000_Length_450	450	veNOG01000	T	XP_002188774	cdc42 gtpase-activating protein	gi|224044025|ref|XP_002188774.1|PREDICTED: similar to Cdc42 GTPase-activating protein [Taeniopygia guttata]
Locus_16078_Transcript_1/1_Confidence_1.000_Length_293	293	veNOG14147	S	XP_002190906	golgi-associated plant pathogenesis-related protein 1	gi|224045967|ref|XP_002190906.1|PREDICTED: chromosome 9 open reading frame 19 [Taeniopygia guttata]
Locus_7360_Transcript_3/6_Confidence_0.400_Length_917	917	veNOG18564	S	XP_002196183	gag-pol polyprotein	gi|224047378|ref|XP_002196183.1|PREDICTED: similar to Gag-Pol polyprotein [Taeniopygia guttata]
Locus_38464_Transcript_1/1_Confidence_1.000_Length_225	225	veNOG24367	L	XP_002189155	PREDICTED: hypothetical protein [Taeniopygia guttata]	gi|224048211|ref|XP_002189155.1|PREDICTED: hypothetical protein [Taeniopygia guttata]
Locus_5633_Transcript_1/1_Confidence_1.000_Length_1846	1846	veNOG09432	S	XP_002193886	tet oncogene family member 2	gi|224049493|ref|XP_002193886.1|PREDICTED: tet oncogene family member 2 [Taeniopygia guttata]
Locus_22229_Transcript_2/2_Confidence_0.714_Length_499	499	veNOG16483	R	XP_002199382	enhancer of rudimentary homolog	gi|224051276|ref|XP_002199382.1|PREDICTED: enhancer of rudimentary homolog [Taeniopygia guttata]
Locus_1205_Transcript_2/3_Confidence_0.667_Length_2535	2535	veNOG07238	S	XP_002200153	coiled-coil domain containing 88c	gi|224051621|ref|XP_002200153.1|PREDICTED: coiled-coil domain containing 88C [Taeniopygia guttata]
Locus_3722_Transcript_5/5_Confidence_0.571_Length_1748	1748	veNOG10748	T	XP_002193249	calcium calmodulin-dependent protein kinase ii gamma	gi|224052408|ref|XP_002193249.1|PREDICTED: calcium/calmodulin-dependent protein kinase II gamma [Taeniopygia guttata]
Locus_1_Transcript_180095/226691_Confidence_1.000_Length_308	308	veNOG01143	O	XP_002198304	low quality protein: an1-type zinc finger and ubiquitin domain-containing protein 1-like	gi|224052490|ref|XP_002198304.1|PREDICTED: similar to mCG129107 [Taeniopygia guttata]
Locus_1_Transcript_132773/226691_Confidence_1.000_Length_224	224	veNOG06422	S	XP_002197579	coiled-coil domain-containing protein 93-like	gi|224056043|ref|XP_002197579.1|PREDICTED: coiled-coil domain containing 93 [Taeniopygia guttata]
Locus_13875_Transcript_1/1_Confidence_1.000_Length_951	951	veNOG04550	T	XP_002190672	transforming growth beta receptor iii	gi|224057453|ref|XP_002190672.1|PREDICTED: transforming growth factor, beta receptor III [Taeniopygia guttata]
Locus_4127_Transcript_1/2_Confidence_0.800_Length_1388	1388	veNOG12057;veNOG15393	S	XP_002189339	carboxypeptidase polypeptide 2	gi|224060530|ref|XP_002189339.1|PREDICTED: hypothetical protein [Taeniopygia guttata]
Locus_8607_Transcript_1/1_Confidence_1.000_Length_440	440	veNOG03845	J	XP_002192226	eukaryotic translation intiation factor 4gi	gi|224060725|ref|XP_002192226.1|PREDICTED: similar to eukaryotic translation intiation factor 4GI [Taeniopygia guttata]
Locus_8425_Transcript_3/3_Confidence_0.625_Length_3534	3534	veNOG00930	T	XP_002187060	interleukin 17 receptor e	gi|224066350|ref|XP_002187060.1|PREDICTED: similar to interleukin 17 receptor E [Taeniopygia guttata]
Locus_5507_Transcript_2/6_Confidence_0.727_Length_1930	1930	veNOG08459;veNOG18863	O	XP_002190685	ubiquitin-conjugating enzyme e2d 2 (ubc4 5 yeast)	gi|224068238|ref|XP_002190685.1|PREDICTED: ubiquitin-conjugating enzyme E2D 2 (UBC4/5 homolog, yeast) [Taeniopygia guttata]
Locus_28547_Transcript_2/2_Confidence_0.667_Length_565	565	veNOG11213	S	XP_002194636	isoform cra_a	gi|224069993|ref|XP_002194636.1|PREDICTED: hypothetical protein [Taeniopygia guttata]
Locus_1_Transcript_178209/226691_Confidence_1.000_Length_365	365	veNOG21505	BK	XP_002192038	euchromatic histone-lysine n-methyltransferase 1	gi|224073067|ref|XP_002192038.1|PREDICTED: euchromatic histone-lysine N-methyltransferase 1 [Taeniopygia guttata]
Locus_19717_Transcript_1/1_Confidence_1.000_Length_311	311	veNOG03742	P	XP_002188245	potassium channel subfamily t member 1-like	gi|224073849|ref|XP_002188245.1|PREDICTED: potassium channel, subfamily T, member 1 [Taeniopygia guttata]
Locus_3158_Transcript_1/1_Confidence_1.000_Length_4338	4338	veNOG14607	S	XP_002194798	sterile alpha motif domain-containing protein 9-like	gi|224074573|ref|XP_002194798.1|PREDICTED: similar to Samd9l protein [Taeniopygia guttata]
Locus_1_Transcript_87351/226691_Confidence_1.000_Length_205	205	veNOG02406	A	XP_002197327	prp8 pre-mrna processing factor 8 homolog ( cerevisiae)	gi|224076335|ref|XP_002197327.1|PREDICTED: PRP8 pre-mRNA processing factor 8 homolog (S. cerevisiae) [Taeniopygia guttata]
Locus_17117_Transcript_1/1_Confidence_1.000_Length_272	272	veNOG08964	T	XP_002195321	g protein-coupled receptor kinase interacting 1	gi|224076441|ref|XP_002195321.1|PREDICTED: G protein-coupled receptor kinase interactor 1 [Taeniopygia guttata]
Locus_10005_Transcript_1/1_Confidence_1.000_Length_2812	2812	veNOG12027	K	XP_002199236	mediator complex subunit 13	gi|224076629|ref|XP_002199236.1|PREDICTED: mediator complex subunit 13 [Taeniopygia guttata]
Locus_4320_Transcript_3/6_Confidence_0.688_Length_1622	1622	veNOG07006	S	XP_002193268	PREDICTED: hypothetical protein [Taeniopygia guttata]	gi|224079758|ref|XP_002193268.1|PREDICTED: hypothetical protein [Taeniopygia guttata]
Locus_1_Transcript_161875/226691_Confidence_1.000_Length_870	870	veNOG00617	T	XP_002194371	v-ha-ras harvey rat sarcoma viral oncogene partial	gi|224084760|ref|XP_002194371.1|PREDICTED: v-Ha-ras Harvey rat sarcoma viral oncogene homolog, partial [Taeniopygia guttata]
Locus_1_Transcript_179590/226691_Confidence_1.000_Length_276	276	veNOG05916;veNOG15133	R	XP_002191351	ras homolog gene member c	gi|224085839|ref|XP_002191351.1|PREDICTED: ras homolog gene family, member C [Taeniopygia guttata]
Locus_8264_Transcript_3/3_Confidence_0.846_Length_1895	1895	veNOG13441	T	XP_002188836	variable lymphocyte receptor a	gi|224087180|ref|XP_002188836.1|PREDICTED: similar to von Willebrand factor [Taeniopygia guttata]
Locus_29898_Transcript_1/1_Confidence_1.000_Length_374	374	veNOG12465;veNOG20467	K	XP_002191570	rar-related orphan receptor b	gi|224087462|ref|XP_002191570.1|PREDICTED: similar to RAR-related orphan receptor B [Taeniopygia guttata]
Locus_1_Transcript_164806/226691_Confidence_1.000_Length_356	356	veNOG06023	G	XP_002194302	udp-gal:beta c beta - polypeptide 1	gi|224089709|ref|XP_002194302.1|PREDICTED: UDP-Gal:betaGlcNAc beta 1,4- galactosyltransferase, polypeptide 1 [Taeniopygia guttata]
Locus_517_Transcript_24/30_Confidence_0.075_Length_2062	2062	veNOG02745;veNOG20573	R	XP_002194599	kn motif and ankyrin repeat domain-containing protein 1	gi|224091323|ref|XP_002194599.1|PREDICTED: similar to KANK1 protein [Taeniopygia guttata]
Locus_15689_Transcript_1/2_Confidence_0.667_Length_1632	1632	veNOG05694	T	XP_002186875	tyrosine-protein kinase yes	gi|224128848|ref|XP_002186875.1|PREDICTED: v-yes-1 Yamaguchi sarcoma viral oncogene homolog 1, partial [Taeniopygia guttata]
Locus_14567_Transcript_1/1_Confidence_1.000_Length_241	241	veNOG05271	R	XP_002199259	wd repeat-containing protein 47 isoform 1	gi|224151056|ref|XP_002199259.1|PREDICTED: similar to WD repeat domain 47, partial [Taeniopygia guttata]
Locus_33000_Transcript_1/1_Confidence_1.000_Length_237	237	veNOG12109	U	XP_002199483	clathrin heavy chain 1-like	gi|224156414|ref|XP_002199483.1|PREDICTED: hypothetical protein, partial [Taeniopygia guttata]
Locus_22194_Transcript_1/1_Confidence_1.000_Length_316	316	veNOG11502	D	XP_002198605	cohesin subunit sa-1	gi|224163402|ref|XP_002198605.1|PREDICTED: similar to STAG1 variant protein, partial [Taeniopygia guttata]
Locus_61857_Transcript_1/1_Confidence_1.000_Length_238	238	veNOG06684	T	XP_002197987	guanine nucleotide binding protein (g protein) beta partial	gi|224169556|ref|XP_002197987.1|PREDICTED: similar to guanine nucleotide binding protein (G protein), beta 5, partial [Taeniopygia guttata]
Locus_54646_Transcript_1/1_Confidence_1.000_Length_279	279	veNOG02064	T	XP_002188116	la-related protein 4b-like	gi|224170115|ref|XP_002188116.1|PREDICTED: hypothetical protein, partial [Taeniopygia guttata]
Locus_7360_Transcript_4/6_Confidence_0.600_Length_1803	1803	veNOG13402	R	XP_002199375	pol partial	gi|224172158|ref|XP_002199375.1|PREDICTED: similar to polyprotein [Taeniopygia guttata]
Locus_1_Transcript_115790/226691_Confidence_1.000_Length_352	352	veNOG07090	T	BAH23446	growth differentiation factor 15	gi|224175997|dbj|BAH23446.1|growth differentiation factor 15 [Paralichthys olivaceus]
Locus_3140_Transcript_6/12_Confidence_0.378_Length_3778	3778	veNOG01756	T	ACN43606	activin receptor type iia isoform 1	gi|224460153|gb|ACN43606.1|activin receptor type IIA isoform 1 [Ctenopharyngodon idella]
Locus_3140_Transcript_11/12_Confidence_0.622_Length_6141	6141	veNOG01756	T	ACN43607	activin receptor type iia isoform 2	gi|224460155|gb|ACN43607.1|activin receptor type IIA isoform 2 [Ctenopharyngodon idella]
Locus_3140_Transcript_9/12_Confidence_0.162_Length_1418	1418	veNOG01756	T	ACN43611	activin receptor type iia isoform 6	gi|224460163|gb|ACN43611.1|activin receptor type IIA isoform 6 [Ctenopharyngodon idella]
Locus_1_Transcript_213278/226691_Confidence_1.000_Length_555	555	opiNOG07862;veNOG19875	O	ACN43674	cathepsin l	gi|224460525|gb|ACN43674.1|cathepsin L [Paralichthys olivaceus]
Locus_1_Transcript_115517/226691_Confidence_1.000_Length_256	256	veNOG02125	O	ACN43675	cathepsin d	gi|224460527|gb|ACN43675.1|cathepsin D [Paralichthys olivaceus]
Locus_764_Transcript_19/22_Confidence_0.182_Length_4720	4720	veNOG08861	K	ACN49152	bromodomain containing 2	gi|224473811|gb|ACN49152.1|bromodomain containing 2 [Oryzias dancena]
Locus_2717_Transcript_1/1_Confidence_1.000_Length_899	899	veNOG13432	UZ	ACN49164	flotillin 1	gi|224473823|gb|ACN49164.1|flotillin 1 [Oryzias dancena]
Locus_29023_Transcript_2/2_Confidence_0.750_Length_832	832	veNOG17449	S	P0C8S0	cb088_danre ame: full=upf0733 protein c2orf88 homolog	gi|224493414|sp|P0C8S0.1|CB088_DANRERecName: Full=UPF0733 protein C2orf88 homolog
Locus_1_Transcript_124286/226691_Confidence_1.000_Length_420	420	veNOG13307	J	NP_001139039	exosome complex component csl4-like	gi|224495967|ref|NP_001139039.1|3'-5' exoribonuclease CSL4 homolog [Danio rerio] >gi|220678445|emb|CAX13911.1| novel protein similar to vertebrate exosome component 1 (EXOSC1) [Danio rerio]
Locus_1_Transcript_144088/226691_Confidence_1.000_Length_775	775	veNOG09068	UY	NP_001139076	novel protein vertebrate importin 5	gi|224496028|ref|NP_001139076.1|importin-5 [Danio rerio] >gi|220679004|emb|CAX13829.1| novel protein similar to vertebrate importin 5 (IPO5) [Danio rerio] >gi|220679215|emb|CAX13227.1| novel protein similar to vertebrate importin 5 (IPO5) [Danio rerio]
Locus_10797_Transcript_3/3_Confidence_0.667_Length_1491	1491	veNOG01677	T	NP_001139046	novel protein vertebrate inositol polyphosphate-4- type 105kda	gi|224496038|ref|NP_001139046.1|type II inositol-3,4-bisphosphate 4-phosphatase [Danio rerio] >gi|220678450|emb|CAX12949.1| novel protein similar to vertebrate inositol polyphosphate-4-phosphatase, type II, 105kDa (INPP4B) [Danio rerio] >gi|220679286|emb|CAX12144.1| novel protein similar to vertebrate inositol polyphosphate-4-phosphatase, type II, 105kDa (INPP4B) [Danio rerio] >gi|220679657|emb|C…
Locus_1_Transcript_128211/226691_Confidence_1.000_Length_237	237	NOG258114	S	ZP_03679306	hypothetical protein BACCELL_03662 [Bacteroides cellulosilyticus DSM 14838]	gi|224538767|ref|ZP_03679306.1|hypothetical protein BACCELL_03662 [Bacteroides cellulosilyticus DSM 14838] >gi|224519615|gb|EEF88720.1| hypothetical protein BACCELL_03662 [Bacteroides cellulosilyticus DSM 14838]
Locus_19712_Transcript_1/1_Confidence_1.000_Length_217	217	firmNOG10168	P	ZP_03684194	sulfate permease	gi|224543655|ref|ZP_03684194.1|hypothetical protein CATMIT_02865 [Catenibacterium mitsuokai DSM 15897] >gi|224523428|gb|EEF92533.1| STAS domain protein [Catenibacterium mitsuokai DSM 15897]
Locus_2899_Transcript_1/2_Confidence_0.800_Length_2010	2010	veNOG03313	O	ACN56478	cathepsin f	gi|224555777|gb|ACN56478.1|cathepsin F [Paralichthys olivaceus]
Locus_19015_Transcript_1/1_Confidence_1.000_Length_1056	1056	veNOG00039	K	ACN58594	nad+:protein(adp-ribosyl)- adprt	gi|224587030|gb|ACN58594.1|Poly synthetase 1 [Salmo salar]
Locus_51567_Transcript_1/1_Confidence_1.000_Length_433	433	veNOG10023	C	ACN58684	phosphoenolpyruvate cytosolic	gi|224587565|gb|ACN58684.1|Phosphoenolpyruvate carboxykinase, cytosolic [Salmo salar]
Locus_1_Transcript_214437/226691_Confidence_1.000_Length_353	353	veNOG04462	GOT	ACN58689	udp-n-acetylglucosamine--peptide n-acetylglucosaminyltransferase 110 kda subunit	gi|224587609|gb|ACN58689.1|UDP-N-acetylglucosamine--peptide N-acetylglucosaminyltransferase 110 kDa subunit [Salmo salar]
Locus_1_Transcript_128867/226691_Confidence_1.000_Length_410	410	veNOG06666	T	ACN58704	serine threonine-protein phosphatase 2a 65 kda regulatory subunit a beta isoform	gi|224587718|gb|ACN58704.1|Serine/threonine-protein phosphatase 2A 65 kDa regulatory subunit A beta isoform [Salmo salar]
Locus_1_Transcript_134661/226691_Confidence_1.000_Length_342	342	veNOG11083	KO	ACN58725	e3 ubiquitin-protein ligase huwe1	gi|224587854|gb|ACN58725.1|E3 ubiquitin-protein ligase HUWE1 [Salmo salar]
Locus_1_Transcript_218511/226691_Confidence_1.000_Length_378	378	veNOG03784	R	ACN58730	cytoplasmic fmr1-interacting protein 1 homolog	gi|224587878|gb|ACN58730.1|Cytoplasmic FMR1-interacting protein 1 homolog [Salmo salar]
Locus_17277_Transcript_1/1_Confidence_1.000_Length_1342	1342	veNOG04764	U	ACN58735	vacuolar protein sorting-associated protein 51 homolog	gi|224587899|gb|ACN58735.1|C11orf2 [Salmo salar]
Locus_653_Transcript_1/4_Confidence_0.750_Length_6511	6511	veNOG10538	S	NP_001139179	zinc finger swim domain-containing protein kiaa0913-like	gi|224589103|ref|NP_001139179.1|uncharacterized protein LOC100148379 [Danio rerio] >gi|220678545|emb|CAX13062.1| novel protein (zgc:113421) [Danio rerio]
Locus_1_Transcript_155554/226691_Confidence_1.000_Length_218	218	veNOG10552	A	ACN60179	atp-dependent rna helicase ddx18	gi|224613200|gb|ACN60179.1|ATP-dependent RNA helicase DDX18 [Salmo salar]
Locus_1_Transcript_204722/226691_Confidence_1.000_Length_369	369	veNOG04851	L	ACN60199	-cyclic-nucleotide 3-phosphodiesterase	gi|224613240|gb|ACN60199.1|2,3-cyclic-nucleotide 3-phosphodiesterase [Salmo salar]
Locus_1_Transcript_114779/226691_Confidence_1.000_Length_1156	1156	veNOG09911	R	ACN60217	echinoderm microtubule-associated 1	gi|224613276|gb|ACN60217.1|Echinoderm microtubule-associated protein-like 1 [Salmo salar]
Locus_35173_Transcript_1/1_Confidence_1.000_Length_252	252	veNOG09857	Z	ACN60222	wd repeat-containing protein 60	gi|224613286|gb|ACN60222.1|WD repeat-containing protein 60 [Salmo salar]
Locus_16857_Transcript_1/1_Confidence_1.000_Length_766	766	veNOG09156	T	ACN60224	stabilin-2 precursor	gi|224613290|gb|ACN60224.1|Stabilin-2 precursor [Salmo salar]
Locus_28222_Transcript_1/1_Confidence_1.000_Length_292	292	veNOG08746	T	ACN60236	calcium-dependent secretion activator 1	gi|224613314|gb|ACN60236.1|Calcium-dependent secretion activator 1 [Salmo salar]
Locus_1_Transcript_128828/226691_Confidence_1.000_Length_380	380	veNOG10795	O	ACN60239	stress-70 mitochondrial precursor	gi|224613320|gb|ACN60239.1|Stress-70 protein, mitochondrial precursor [Salmo salar]
Locus_1_Transcript_101662/226691_Confidence_1.000_Length_222	222	veNOG02405	T	ACN60243	leukocyte common antigen precursor	gi|224613328|gb|ACN60243.1|Leukocyte common antigen precursor [Salmo salar]
Locus_7155_Transcript_3/4_Confidence_0.636_Length_2315	2315	veNOG08377	W	ACN60244	fibronectin 1b	gi|224613330|gb|ACN60244.1|Fibronectin [Salmo salar]
Locus_1_Transcript_111217/226691_Confidence_1.000_Length_246	246	veNOG11611	S	ACN60260	protein fam115-like	gi|224613362|gb|ACN60260.1|FAM139A [Salmo salar]
Locus_15976_Transcript_1/4_Confidence_0.875_Length_1287	1287	veNOG01623	T	ACN60271	mitogen-activated protein kinase kinase kinase 14	gi|224613384|gb|ACN60271.1|Mitogen-activated protein kinase kinase kinase 14 [Salmo salar]
Locus_29333_Transcript_1/1_Confidence_1.000_Length_307	307	veNOG05357	Q	ACN60275	cytochrome p450 2u1-like	gi|224613392|gb|ACN60275.1|Cytochrome P450 2U1 [Salmo salar]
Locus_1_Transcript_214393/226691_Confidence_1.000_Length_218	218	veNOG02870	T	ACN60317	3-phosphoinositide-dependent protein kinase 1	gi|224613476|gb|ACN60317.1|3-phosphoinositide-dependent protein kinase 1 [Salmo salar]
Locus_14744_Transcript_3/3_Confidence_0.600_Length_1185	1185	veNOG05249	B	ACN60342	histone-lysine n- h3 lysine-9 specific 3	gi|224613526|gb|ACN60342.1|Histone-lysine N-methyltransferase, H3 lysine-9 specific 3 [Salmo salar]
Locus_1_Transcript_119353/226691_Confidence_1.000_Length_716	716	veNOG06757;veNOG06866;veNOG08748	T	ACN60350	cd97 antigen precursor	gi|224613542|gb|ACN60350.1|CD97 antigen precursor [Salmo salar]
Locus_11_Transcript_2/4_Confidence_0.688_Length_1097	1097	veNOG02615	Z	ACN62548	type i keratin s8	gi|224796285|gb|ACN62548.1|type I keratin-like protein [Sparus aurata]
Locus_976_Transcript_22/27_Confidence_0.424_Length_2504	2504	veNOG06577	W	NP_001139254	collagen alpha-2 chain precursor	gi|224809395|ref|NP_001139254.1|collagen alpha-2(V) chain precursor [Danio rerio]
Locus_1032_Transcript_5/6_Confidence_0.429_Length_2180	2180	veNOG11660	T	ACN64942	interleukin-1 receptor activated kinase 1	gi|224812569|gb|ACN64942.1|interleukin-1 receptor activated kinase 1 [Siniperca chuatsi]
Locus_10257_Transcript_1/1_Confidence_1.000_Length_287	287	firmNOG01244	J	ZP_03705982	histidyl-trna synthetase	gi|225016790|ref|ZP_03705982.1|hypothetical protein CLOSTMETH_00702 [Clostridium methylpentosum DSM 5476] >gi|224950458|gb|EEG31667.1| hypothetical protein CLOSTMETH_00702 [Clostridium methylpentosum DSM 5476]
Locus_26460_Transcript_1/1_Confidence_1.000_Length_365	365	firmNOG00811	G	ZP_03707919	glucose-6-phosphate isomerase	gi|225018727|ref|ZP_03707919.1|hypothetical protein CLOSTMETH_02677 [Clostridium methylpentosum DSM 5476] >gi|224948455|gb|EEG29664.1| hypothetical protein CLOSTMETH_02677 [Clostridium methylpentosum DSM 5476]
Locus_38474_Transcript_1/1_Confidence_1.000_Length_251	251	COG1010	H	ZP_03710664	precorrin-3b c -methyltransferase	gi|225021472|ref|ZP_03710664.1|hypothetical protein CORMATOL_01492 [Corynebacterium matruchotii ATCC 33806] >gi|305681434|ref|ZP_07404241.1| precorrin-2 C(20)-methyltransferase [Corynebacterium matruchotii ATCC 14266] >gi|224945854|gb|EEG27063.1| hypothetical protein CORMATOL_01492 [Corynebacterium matruchotii ATCC 33806] >gi|305659639|gb|EFM49139.1| precorrin-2 C(20)-methyltransferase [Corynebac…
Locus_1_Transcript_128354/226691_Confidence_1.000_Length_203	203	COG1653	G	ZP_03741921	hypothetical protein BIFPSEUDO_02473 [Bifidobacterium pseudocatenulatum DSM 20438]	gi|225350898|ref|ZP_03741921.1|hypothetical protein BIFPSEUDO_02473 [Bifidobacterium pseudocatenulatum DSM 20438] >gi|225158354|gb|EEG71596.1| hypothetical protein BIFPSEUDO_02473 [Bifidobacterium pseudocatenulatum DSM 20438]
Locus_7112_Transcript_1/1_Confidence_1.000_Length_282	282	COG0086	K	ZP_03742783	dna-directed rna polymerase subunit beta	gi|225351760|ref|ZP_03742783.1|hypothetical protein BIFPSEUDO_03357 [Bifidobacterium pseudocatenulatum DSM 20438] >gi|225158104|gb|EEG71387.1| hypothetical protein BIFPSEUDO_03357 [Bifidobacterium pseudocatenulatum DSM 20438]
Locus_9484_Transcript_1/1_Confidence_1.000_Length_343	343	COG0063	G	ZP_03743039	carbohydrate kinase superfamily protein	gi|225352016|ref|ZP_03743039.1|hypothetical protein BIFPSEUDO_03621 [Bifidobacterium pseudocatenulatum DSM 20438] >gi|225157263|gb|EEG70602.1| hypothetical protein BIFPSEUDO_03621 [Bifidobacterium pseudocatenulatum DSM 20438]
Locus_19447_Transcript_1/1_Confidence_1.000_Length_254	254	COG1511	S	ZP_03743464	phage infection protein	gi|225352441|ref|ZP_03743464.1|hypothetical protein BIFPSEUDO_04063 [Bifidobacterium pseudocatenulatum DSM 20438 = JCM 1200] >gi|225156948|gb|EEG70317.1| hypothetical protein BIFPSEUDO_04063 [Bifidobacterium pseudocatenulatum DSM 20438 = JCM 1200]
Locus_41051_Transcript_1/1_Confidence_1.000_Length_203	203	COG0580	G	ZP_03743571	glycerol uptake facilitator-like protein in mip family	gi|225352548|ref|ZP_03743571.1|hypothetical protein BIFPSEUDO_04172 [Bifidobacterium pseudocatenulatum DSM 20438 = JCM 1200] >gi|225156742|gb|EEG70136.1| hypothetical protein BIFPSEUDO_04172 [Bifidobacterium pseudocatenulatum DSM 20438 = JCM 1200]
Locus_46311_Transcript_1/1_Confidence_1.000_Length_312	312	COG3250	G	ZP_03743705	beta galactosidase small chain	gi|225352682|ref|ZP_03743705.1|hypothetical protein BIFPSEUDO_04310 [Bifidobacterium pseudocatenulatum DSM 20438 = JCM 1200] >gi|225156647|gb|EEG70041.1| hypothetical protein BIFPSEUDO_04310 [Bifidobacterium pseudocatenulatum DSM 20438 = JCM 1200]
Locus_31320_Transcript_1/1_Confidence_1.000_Length_347	347	firmNOG01706	U	ZP_03751660	signal recognition particle-docking protein	gi|225374439|ref|ZP_03751660.1|hypothetical protein ROSEINA2194_00054 [Roseburia inulinivorans DSM 16841] >gi|225213677|gb|EEG96031.1| hypothetical protein ROSEINA2194_00054 [Roseburia inulinivorans DSM 16841]
Locus_63341_Transcript_1/1_Confidence_1.000_Length_244	244	firmNOG00631	L	ZP_03754584	excinuclease abc subunit a	gi|225377363|ref|ZP_03754584.1|hypothetical protein ROSEINA2194_03011 [Roseburia inulinivorans DSM 16841] >gi|225210788|gb|EEG93142.1| hypothetical protein ROSEINA2194_03011 [Roseburia inulinivorans DSM 16841]
Locus_38935_Transcript_1/1_Confidence_1.000_Length_244	244	firmNOG00464;proNOG06074	F	ZP_03754640	uracil-xanthine permease	gi|225377419|ref|ZP_03754640.1|hypothetical protein ROSEINA2194_03067 [Roseburia inulinivorans DSM 16841] >gi|225210765|gb|EEG93119.1| hypothetical protein ROSEINA2194_03067 [Roseburia inulinivorans DSM 16841]
Locus_41521_Transcript_1/1_Confidence_1.000_Length_240	240	firmNOG02694	E	ZP_03759940	hypothetical protein CLOSTASPAR_03966 [Clostridium asparagiforme DSM 15981]	gi|225390216|ref|ZP_03759940.1|hypothetical protein CLOSTASPAR_03966 [Clostridium asparagiforme DSM 15981] >gi|225043727|gb|EEG53973.1| hypothetical protein CLOSTASPAR_03966 [Clostridium asparagiforme DSM 15981]
Locus_26524_Transcript_1/1_Confidence_1.000_Length_289	289	firmNOG05013	R	ZP_03783226	metallo-beta-lactamase family protein	gi|225574616|ref|ZP_03783226.1|hypothetical protein RUMHYD_02693 [Blautia hydrogenotrophica DSM 10507] >gi|225038161|gb|EEG48407.1| metallo-beta-lactamase domain protein [Blautia hydrogenotrophica DSM 10507]
Locus_16754_Transcript_1/1_Confidence_1.000_Length_531	531	veNOG21504	C	ACN93989	phosphoenolpyruvate carboxykinase	gi|225579625|gb|ACN93989.1|phosphoenolpyruvate carboxykinase [Lateolabrax japonicus]
Locus_50203_Transcript_1/1_Confidence_1.000_Length_452	452	veNOG00120	C	ACO06104	cytochrome oxidase subunit ii	gi|225690840|gb|ACO06104.1|cytochrome oxidase subunit II [Paralichthys lethostigma]
Locus_1_Transcript_120591/226691_Confidence_1.000_Length_228	228	veNOG00510	P	ACO07305	catalase [Rachycentron canadum]	gi|225698216|gb|ACO07305.1|catalase [Rachycentron canadum]
Locus_1_Transcript_183401/226691_Confidence_1.000_Length_343	343	veNOG08288	O	ACO07681	transmembrane protein 189	gi|225703670|gb|ACO07681.1|Ubiquitin-conjugating enzyme E2 variant 1 [Oncorhynchus mykiss]
Locus_23720_Transcript_1/1_Confidence_1.000_Length_818	818	veNOG06859	H	ACO07704	yrinic acid -diamide mitochondrial precursor	gi|225703716|gb|ACO07704.1|CobIyrinic acid a,c-diamide adenosyltransferase, mitochondrial precursor [Oncorhynchus mykiss]
Locus_2100_Transcript_6/15_Confidence_0.407_Length_2825	2825	veNOG03713;veNOG19781	U	ACO07798	coatomer subunit zeta-1	gi|225703904|gb|ACO07798.1|Coatomer subunit zeta-1 [Oncorhynchus mykiss]
Locus_9238_Transcript_2/3_Confidence_0.364_Length_953	953	veNOG02178	K	ACO07987	mediator of rna polymerase ii transcription subunit 31	gi|225704282|gb|ACO07987.1|Mediator of RNA polymerase II transcription subunit 31 [Oncorhynchus mykiss]
Locus_1_Transcript_133051/226691_Confidence_1.000_Length_278	278	veNOG05424	Z	ACO08296	actin-related protein 2 3 complex subunit 4	gi|225704900|gb|ACO08296.1|Actin-related protein 2/3 complex subunit 4 [Oncorhynchus mykiss]
Locus_2732_Transcript_8/15_Confidence_0.340_Length_1491	1491	veNOG12679	S	ACO08494	pituitary tumor-transforming gene 1 protein-interacting protein precursor	gi|225705296|gb|ACO08494.1|Pituitary tumor-transforming gene 1 protein-interacting protein precursor [Oncorhynchus mykiss]
Locus_22231_Transcript_1/1_Confidence_1.000_Length_910	910	veNOG08590	V	ACO08649	cklf-like marvel transmembrane domain-containing protein 7	gi|225705606|gb|ACO08649.1|CKLF-like MARVEL transmembrane domain-containing protein 7 [Oncorhynchus mykiss]
Locus_20971_Transcript_1/1_Confidence_1.000_Length_1038	1038	veNOG15813	T	ACO08828	gsk-3-binding protein	gi|225705964|gb|ACO08828.1|GSK-3-binding protein [Osmerus mordax]
Locus_52814_Transcript_1/1_Confidence_1.000_Length_241	241	opiNOG00662;veNOG02780;veNOG21261	C	ACO08843	isocitrate dehydrogenase	gi|225705994|gb|ACO08843.1|Isocitrate dehydrogenase, mitochondrial precursor [Osmerus mordax]
Locus_1698_Transcript_1/2_Confidence_0.667_Length_2056	2056	veNOG03187	T	ACO08876	chemokine-like receptor 1-like	gi|225706060|gb|ACO08876.1|Chemokine receptor-like 1 [Osmerus mordax]
Locus_1_Transcript_109374/226691_Confidence_1.000_Length_244	244	veNOG11560	O	ACO08933	sumo-1-conjugating enzyme ubc9	gi|225706174|gb|ACO08933.1|SUMO-1-conjugating enzyme UBC9 [Osmerus mordax]
Locus_5651_Transcript_4/5_Confidence_0.750_Length_1818	1818	veNOG00582	T	ACO08951	developmentally-regulated gtp-binding protein 2	gi|225706210|gb|ACO08951.1|Developmentally-regulated GTP-binding protein 2 [Osmerus mordax]
Locus_14_Transcript_50/58_Confidence_0.135_Length_1976	1976	veNOG15997	U	ACO08982	snare-associated protein snapin	gi|225706272|gb|ACO08982.1|SNARE-associated protein Snapin [Osmerus mordax]
Locus_9325_Transcript_2/2_Confidence_0.667_Length_404	404	veNOG05360	L	ACO08995	replication factor c subunit 3	gi|225706298|gb|ACO08995.1|Replication factor C subunit 3 [Osmerus mordax]
Locus_1_Transcript_86268/226691_Confidence_1.000_Length_245	245	veNOG02453	J	ACO09000	39s ribosomal protein mitochondrial precursor	gi|225706308|gb|ACO09000.1|39S ribosomal protein L43, mitochondrial precursor [Osmerus mordax]
Locus_1_Transcript_188960/226691_Confidence_1.000_Length_476	476	veNOG17660	S	ACO09013	c6orf115	gi|225706334|gb|ACO09013.1|C6orf115 [Osmerus mordax]
Locus_2290_Transcript_9/10_Confidence_0.750_Length_1233	1233	veNOG07415	O	ACO09022	proteasome subunit beta type 3	gi|225706352|gb|ACO09022.1|Proteasome subunit beta type 3 [Osmerus mordax]
Locus_16312_Transcript_1/1_Confidence_1.000_Length_1351	1351	veNOG17024;veNOG22448	S	ACO09024	tumor suppressor candidate 2	gi|225706356|gb|ACO09024.1|Tumor suppressor candidate 2 [Osmerus mordax]
Locus_1_Transcript_161632/226691_Confidence_1.000_Length_232	232	veNOG03438;veNOG07169	Z	ACO09032	tubulin beta-7 chain	gi|225706372|gb|ACO09032.1|Tubulin beta-7 chain [Osmerus mordax]
Locus_1_Transcript_146050/226691_Confidence_1.000_Length_250	250	veNOG05081	S	ACO09036	retinoic acid receptor responder protein 3	gi|225706380|gb|ACO09036.1|Retinoic acid receptor responder protein 3 [Osmerus mordax]
Locus_967_Transcript_9/10_Confidence_0.567_Length_1877	1877	veNOG02200	C	ACO09052	isocitrate dehydrogenase 3 (nad+) alpha	gi|225706412|gb|ACO09052.1|Isocitrate dehydrogenase subunit alpha, mitochondrial precursor [Osmerus mordax]
Locus_1_Transcript_83941/226691_Confidence_1.000_Length_957	957	veNOG17314	K	ACO09056	transcription elongation factor 1 homolog	gi|225706420|gb|ACO09056.1|Transcription elongation factor 1 homolog [Osmerus mordax]
Locus_18348_Transcript_1/1_Confidence_1.000_Length_548	548	veNOG02243	O	ACO09072	tripartite motif-containing protein 62	gi|225706452|gb|ACO09072.1|Tripartite motif-containing protein 62 [Osmerus mordax]
Locus_15916_Transcript_1/1_Confidence_1.000_Length_769	769	veNOG02598	K	ACO09097	transcription initiation factor tfiid subunit 13	gi|225706502|gb|ACO09097.1|Transcription initiation factor TFIID subunit 13 [Osmerus mordax]
Locus_33336_Transcript_1/1_Confidence_1.000_Length_576	576	veNOG12192	K	ACO09103	mediator of rna polymerase ii transcription subunit 22	gi|225706514|gb|ACO09103.1|Surfeit locus protein 5 [Osmerus mordax]
Locus_9075_Transcript_2/5_Confidence_0.143_Length_583	583	veNOG04932	D	ACO09127	iron-sulfur protein nubpl-like	gi|225706562|gb|ACO09127.1|Nucleotide-binding protein-like [Osmerus mordax]
Locus_37967_Transcript_1/1_Confidence_1.000_Length_229	229	veNOG11820;veNOG14937	P	ACO09132	Sideroflexin-4 [Osmerus mordax]	gi|225706572|gb|ACO09132.1|Sideroflexin-4 [Osmerus mordax]
[truncated: 17,981 more rows]
