# Supplementary material for: De Novo Assembly of the Japanese Flounder (Paralichthys olivaceus) Spleen Transcriptome to Identify Putative Genes Involved in Immunity
Source: PLoS One. 2015 Feb 27;10(2):e0117642. doi: 10.1371/journal.pone.0117642 (PMC4344349; doi:10.1371/journal.pone.0117642)
Supplement: S4 Table — (XLS) [file pone.0117642.s008.xls]

## Sheet: Annotation
Unigene ID	Length
		KO	Locus	Nr Description(Blast2GO)	Nr Description(TopHit)
Locus_70360_Transcript_1/1_Confidence_1.000_Length_247	247	K04515	AAG12470	calcium calmodulin-dependent protein kinase type ii subunit alpha	gi|10086317|gb|AAG12470.1|Ca2+/calmodulin-dependent protein kinase II [Ovis aries]
Locus_1_Transcript_113546/226691_Confidence_1.000_Length_206	206	K06580	ABF69688	rhesus-associated glycoprotein	gi|100913593|gb|ABF69688.1|Rhesus-associated glycoprotein [Gasterosteus aculeatus]
Locus_1_Transcript_130359/226691_Confidence_1.000_Length_252	252	K01915	AAG13320	af266200_1glutamine synthetase	gi|10121681|gb|AAG13320.1|AF266200_1glutamine synthetase [Gillichthys mirabilis]
Locus_6793_Transcript_1/1_Confidence_1.000_Length_376	376	K05208	ABC71922	novel protein vertebrate ionotropic n-methyl d-aspartate glutamate receptor 1 ( nmdar1)	gi|102221214|gb|ABC71922.1|NMDA receptor subunit NR1a [Oreochromis mossambicus]
Locus_1_Transcript_99548/226691_Confidence_1.000_Length_1749	1749	K07375	AAG15317	af255555_1beta tubulin	gi|10242164|gb|AAG15317.1|AF255555_1beta tubulin [Notothenia coriiceps]
Locus_1_Transcript_174834/226691_Confidence_1.000_Length_237	237	K08300	YP_618208	ribonuclease e	gi|103488647|ref|YP_618208.1|ribonuclease [Sphingopyxis alaskensis RB2256] >gi|98978724|gb|ABF54875.1| RNAse E [Sphingopyxis alaskensis RB2256]
Locus_18129_Transcript_1/2_Confidence_0.875_Length_1438	1438	K11434	ABF74522	protein arginine methyltransferase 1	gi|104716404|gb|ABF74522.1|protein arginine methyltransferase 1 [Paralichthys olivaceus]
Locus_1_Transcript_210046/226691_Confidence_1.000_Length_1361	1361	K16314	ABF82390	serine threonine-protein kinase mst4-like	gi|106708908|gb|ABF82390.1|MASK [Siniperca chuatsi]
Locus_17647_Transcript_1/1_Confidence_1.000_Length_454	454	K07604	BAB16373	type i enveloping layer	gi|10716084|dbj|BAB16373.1|keratin [Paralichthys olivaceus]
Locus_17362_Transcript_2/2_Confidence_0.667_Length_2123	2123	K13178	AAI17661	probable atp-dependent rna helicase ddx17-like	gi|108742054|gb|AAI17661.1|LOC556764 protein [Danio rerio]
Locus_1013_Transcript_1/1_Confidence_1.000_Length_586	586	K09876	ABG36519	aquaporin 3	gi|109639282|gb|ABG36519.1|aquaporin 3 [Dicentrarchus labrax]
Locus_40840_Transcript_1/1_Confidence_1.000_Length_251	251	K04857	ABG43109	cacna1s protein	gi|109723931|gb|ABG43109.1|CNCNA1S [Sus scrofa]
Locus_926_Transcript_1/1_Confidence_1.000_Length_1034	1034	K03283	ABG56391	heat shock cognate 71	gi|110226518|gb|ABG56391.1|heat shock cognate 71 [Paralichthys olivaceus]
Locus_13681_Transcript_2/2_Confidence_0.955_Length_999	999	K04079	ABG56393	a chain orally active 2-amino thienopyrimidine inhibitors of the hsp90 chaperone	gi|110226522|gb|ABG56393.1|heat shock protein 90 alpha [Paralichthys olivaceus]
Locus_1_Transcript_179433/226691_Confidence_1.000_Length_207	207	K09487	ABG56395	glucose-regulated protein 94	gi|110226526|gb|ABG56395.1|glucose-regulated protein 94 [Paralichthys olivaceus]
Locus_1_Transcript_128000/226691_Confidence_1.000_Length_1221	1221	K01104	ABG76787	protein tyrosine phosphatase a	gi|110564264|gb|ABG76787.1|protein tyrosine phosphatase alpha [Paralichthys olivaceus]
Locus_4078_Transcript_4/9_Confidence_0.559_Length_2327	2327	K04400	BAE98149	caspase 10	gi|110567447|dbj|BAE98149.1|caspase 10 [Paralichthys olivaceus] >gi|110567449|dbj|BAE98150.1| caspase 10 [Paralichthys olivaceus]
Locus_40728_Transcript_1/1_Confidence_1.000_Length_224	224	K01937	YP_679132	ctp synthase	gi|110638923|ref|YP_679132.1|CTP synthetase [Cytophaga hutchinsonii ATCC 33406] >gi|119391095|sp|Q11S24.1|PYRG_CYTH3 RecName: Full=CTP synthase; AltName: Full=CTP synthetase; AltName: Full=UTP--ammonia ligase >gi|110281604|gb|ABG59790.1| CTP synthase (CTP synthetase) [Cytophaga hutchinsonii ATCC 33406]
Locus_17413_Transcript_1/1_Confidence_1.000_Length_388	388	K05228	AAG28378	af191593_1pomc-ii precursor protein	gi|11065889|gb|AAG28378.1|AF191593_1POMC-II precursor protein [Paralichthys olivaceus]
Locus_59834_Transcript_1/1_Confidence_1.000_Length_232	232	K12046	ABG91151	fast white muscle troponin t embryonic isoform	gi|110808625|gb|ABG91151.1|skeletal muscle fast troponin T isoform 2 [Hippoglossus hippoglossus]
Locus_1_Transcript_205615/226691_Confidence_1.000_Length_377	377	K04379	ABH06553	proto-oncogene protein c-fos	gi|111143374|gb|ABH06553.1|proto-oncogene protein c-Fos [Dicentrarchus labrax]
Locus_1_Transcript_104731/226691_Confidence_1.000_Length_243	243	K15040	ABH07379	voltage-dependent anion channel	gi|111146880|gb|ABH07379.1|voltage-dependent anion channel [Paralichthys olivaceus]
Locus_7973_Transcript_1/1_Confidence_1.000_Length_275	275	K10570	AAI21558	excision repair cross-complementing rodent repair complementation group 8	gi|111305761|gb|AAI21558.1|excision repair cross-complementing rodent repair deficiency, complementation group 8 [Xenopus (Silurana) tropicalis]
Locus_43273_Transcript_1/1_Confidence_1.000_Length_251	251	K05850	AAI18977	atp2b3 protein	gi|111600317|gb|AAI18977.1|Atp2b3 protein [Mus musculus]
Locus_1_Transcript_78810/226691_Confidence_1.000_Length_288	288	K09033	AAC59776	atf_like protein	gi|1117952|gb|AAC59776.1|atf_like protein [Takifugu rubripes]
Locus_68181_Transcript_1/1_Confidence_1.000_Length_226	226	K03120	ABI29192	tata box binding protein	gi|112980821|gb|ABI29192.1|TATA box binding protein [Sus scrofa]
Locus_1_Transcript_170448/226691_Confidence_1.000_Length_680	680	K13092	NP_001037804	zinc finger ccch domain-containing protein 18	gi|113195614|ref|NP_001037804.1|zinc finger CCCH domain-containing protein 18 [Danio rerio] >gi|123888332|sp|Q1LUE5.1|ZCH18_DANRE RecName: Full=Zinc finger CCCH domain-containing protein 18 >gi|94732674|emb|CAK04265.1| novel protein [Danio rerio] >gi|94733488|emb|CAK04529.1| novel protein [Danio rerio]
Locus_25679_Transcript_1/1_Confidence_1.000_Length_579	579	K02223	ABI34136	clock 1a	gi|113204806|gb|ABI34136.1|CLOCK1a [Oncorhynchus tshawytscha]
Locus_32461_Transcript_1/1_Confidence_1.000_Length_330	330	K11432	ABI34499	pr domain containing 2	gi|113206699|gb|ABI34499.1|PR domain containing 2 [Danio rerio]
Locus_51897_Transcript_1/1_Confidence_1.000_Length_215	215	K15085	NP_001038918	mitochondrial coenzyme a transporter slc25a42	gi|113676566|ref|NP_001038918.1|mitochondrial coenzyme A transporter SLC25A42 [Danio rerio] >gi|123914438|sp|Q0P483.1|S2542_DANRE RecName: Full=Mitochondrial coenzyme A transporter SLC25A42; AltName: Full=Solute carrier family 25 member 42 >gi|112419150|gb|AAI22226.1| Zgc:153304 [Danio rerio]
Locus_1_Transcript_175050/226691_Confidence_1.000_Length_309	309	K11643	NP_001038323	chromodomain helicase dna binding protein 4	gi|113678140|ref|NP_001038323.1|chromodomain helicase DNA binding protein 4 [Danio rerio] >gi|94732824|emb|CAK04973.1| novel protein similar to vertebrate chromodomain helicase DNA binding protein 4 (CHD4) [Danio rerio]
Locus_39558_Transcript_1/1_Confidence_1.000_Length_251	251	K01968	NP_001038380	methylcrotonoyl- carboxylase subunit mitochondrial	gi|113678532|ref|NP_001038380.1|methylcrotonoyl-CoA carboxylase subunit alpha, mitochondrial [Danio rerio] >gi|94732265|emb|CAK11001.1| novel protein similar to vertebrate methylcrotonoyl-Coenzyme A carboxylase 1 (alpha) (MCCC1) [Danio rerio]
Locus_1_Transcript_135194/226691_Confidence_1.000_Length_236	236	K14207	NP_001038569	sodium-coupled neutral amino acid transporter 2-like	gi|113681364|ref|NP_001038569.1|sodium-coupled neutral amino acid transporter 2 [Danio rerio] >gi|82232860|sp|Q5SPB1.1|S38A2_DANRE RecName: Full=Sodium-coupled neutral amino acid transporter 2; AltName: Full=Amino acid transporter A2; AltName: Full=Solute carrier family 38 member 2; AltName: Full=System A amino acid transporter 2; AltName: Full=System A transporter 1; AltName: Full=System N amino…
Locus_40165_Transcript_1/1_Confidence_1.000_Length_308	308	K00412	ABI36597	cytochrome b	gi|113707402|gb|ABI36597.1|cytochrome b [Paralichthys lethostigma]
Locus_1_Transcript_204128/226691_Confidence_1.000_Length_765	765	K09428	AAI22710	elf2 protein	gi|113911945|gb|AAI22710.1|ELF2 protein [Bos taurus]
Locus_24964_Transcript_1/1_Confidence_1.000_Length_485	485	K10396	AAI22795	kif5c protein	gi|113911953|gb|AAI22795.1|Kinesin family member 5C [Bos taurus]
Locus_955_Transcript_3/5_Confidence_0.750_Length_7389	7389	K10381	XP_001165361	desmoplakin isoform 1	gi|114605381|ref|XP_001165361.1|PREDICTED: desmoplakin isoform 1 [Pan troglodytes]
Locus_5379_Transcript_1/1_Confidence_1.000_Length_501	501	K05741	ABI79462	diaphanous 2	gi|114797050|gb|ABI79462.1|diaphanous 2 [Danio rerio]
Locus_106_Transcript_1/2_Confidence_0.800_Length_1919	1919	K01379	ABI85390	cathepsin d	gi|115279794|gb|ABI85390.1|cathepsin D [Hippoglossus hippoglossus]
Locus_24995_Transcript_1/1_Confidence_1.000_Length_750	750	K07754	ABI93489	iodothyronine deiodinase type iii	gi|115293041|gb|ABI93489.1|iodothyronine deiodinase type III [Hippoglossus hippoglossus]
Locus_1_Transcript_75222/226691_Confidence_1.000_Length_234	234	K00016	ABI94572	lactate dehydrogenase isoform a	gi|115343222|gb|ABI94572.1|lactate dehydrogenase isoform A [Misgurnus fossilis]
Locus_3568_Transcript_1/1_Confidence_1.000_Length_2308	2308	K04683	ABI96690	transcription factor dp-1	gi|115382568|gb|ABI96690.1|transcription factor Dp-1 [Larimichthys crocea]
Locus_25386_Transcript_1/1_Confidence_1.000_Length_1403	1403	K13506	NP_001035339	glycerol-3-phosphate acyltransferase 4-like	gi|115432027|ref|NP_001035339.2|glycerol-3-phosphate acyltransferase 4 [Danio rerio] >gi|115313135|gb|AAI24076.1| Zgc:136875 [Danio rerio] >gi|182890162|gb|AAI64676.1| Zgc:136875 protein [Danio rerio]
Locus_20238_Transcript_1/1_Confidence_1.000_Length_275	275	K08877	NP_001070127	serine threonine-protein kinase kist	gi|115495227|ref|NP_001070127.1|serine/threonine-protein kinase Kist [Danio rerio] >gi|115313546|gb|AAI24287.1| Zgc:153241 [Danio rerio] >gi|182890586|gb|AAI64787.1| Zgc:153241 protein [Danio rerio]
Locus_12012_Transcript_1/1_Confidence_1.000_Length_953	953	K06047	NP_001070093	novel protein (zgc:153332)	gi|115495501|ref|NP_001070093.1|tubulin--tyrosine ligase [Danio rerio] >gi|115313554|gb|AAI24320.1| Zgc:153332 [Danio rerio] >gi|182888690|gb|AAI64082.1| Zgc:153332 protein [Danio rerio] >gi|220678851|emb|CAX12971.1| novel protein (zgc:153332) [Danio rerio]
Locus_27699_Transcript_1/1_Confidence_1.000_Length_841	841	K07963	NP_001070112	e3 ubiquitin-protein ligase trim23-like	gi|115497286|ref|NP_001070112.1|GTP-binding protein ARD-1 [Danio rerio] >gi|115313206|gb|AAI24362.1| Zgc:153463 [Danio rerio] >gi|182889164|gb|AAI64727.1| Zgc:153463 protein [Danio rerio]
Locus_29055_Transcript_1/1_Confidence_1.000_Length_424	424	K15118	NP_001070070	solute carrier family 25 member 38-a	gi|115497342|ref|NP_001070070.1|solute carrier family 25 member 38-A [Danio rerio] >gi|123911189|sp|Q08CI8.1|S238A_DANRE RecName: Full=Solute carrier family 25 member 38-A >gi|115313798|gb|AAI24223.1| Zgc:153036 [Danio rerio]
Locus_792_Transcript_6/12_Confidence_0.412_Length_1773	1773	K13704	NP_001070065	monoacylglycerol lipase abhd12	gi|115497554|ref|NP_001070065.1|monoacylglycerol lipase ABHD12 [Danio rerio] >gi|123905321|sp|Q08C93.1|ABD12_DANRE RecName: Full=Monoacylglycerol lipase ABHD12; AltName: Full=Abhydrolase domain-containing protein 12 >gi|115313341|gb|AAI24331.1| Abhydrolase domain containing 12 [Danio rerio]
Locus_11601_Transcript_1/1_Confidence_1.000_Length_378	378	K07201	AAI24670	forkhead box	gi|115528593|gb|AAI24670.1|Forkhead box O1 a [Danio rerio]
Locus_1_Transcript_164835/226691_Confidence_1.000_Length_246	246	K07966	AAI24814	beta- -galactosyltransferase 1	gi|115528640|gb|AAI24814.1|Zgc:154116 [Danio rerio]
Locus_1_Transcript_157538/226691_Confidence_1.000_Length_225	225	K07210	ABJ15834	nf-kb essential modulating protein	gi|115605705|gb|ABJ15834.1|NF-KB essential modulating protein [Gasterosteus aculeatus]
Locus_34749_Transcript_1/1_Confidence_1.000_Length_212	212	K16621	NP_001070614	bone morphogenetic protein 7	gi|116004511|ref|NP_001070614.1|bone morphogenetic protein 7 [Danio rerio] >gi|115313796|gb|AAI24216.1| Bone morphogenetic protein 7b [Danio rerio]
Locus_9208_Transcript_2/2_Confidence_0.900_Length_855	855	K02262	YP_788136	cytochrome c oxidase subunit iii	gi|116014317|ref|YP_788136.1|cytochrome c oxidase subunit III [Verasper moseri] >gi|115498276|gb|ABI98719.1| cytochrome c oxidase subunit III [Verasper moseri]
Locus_1_Transcript_203880/226691_Confidence_1.000_Length_418	418	K02132	NP_001070823	atp synthase subunit mitochondrial	gi|116325975|ref|NP_001070823.1|ATP synthase subunit alpha, mitochondrial [Danio rerio] >gi|115528192|gb|AAI24812.1| ATP synthase, H+ transporting, mitochondrial F1 complex, alpha subunit 1, cardiac muscle [Danio rerio]
Locus_4843_Transcript_1/1_Confidence_1.000_Length_774	774	K10890	AAI25958	fanconi complementation group c	gi|116487972|gb|AAI25958.1|Fancc protein [Danio rerio]
Locus_66271_Transcript_1/1_Confidence_1.000_Length_280	280	K00940	ABJ98636	nucleoside diphosphate kinase	gi|116488108|gb|ABJ98636.1|nucleoside diphosphate kinase [Scophthalmus maximus]
Locus_1_Transcript_124550/226691_Confidence_1.000_Length_225	225	K00873	ABJ98638	pyruvate kinase	gi|116488112|gb|ABJ98638.1|pyruvate kinase [Scophthalmus maximus]
Locus_1_Transcript_150208/226691_Confidence_1.000_Length_225	225	K14808	ABJ98642	atp-dependent rna helicase	gi|116488120|gb|ABJ98642.1|ATP-dependent RNA helicase [Scophthalmus maximus]
Locus_41232_Transcript_1/1_Confidence_1.000_Length_258	258	K00759	ABJ98644	adenine phosphoribosyltransferase-like	gi|116488124|gb|ABJ98644.1|adenine phosphoribosyl transferase [Scophthalmus maximus]
Locus_28187_Transcript_1/1_Confidence_1.000_Length_604	604	K00522	ABJ98672	heavy subunit	gi|116488180|gb|ABJ98672.1|ferritin heavy chain [Scophthalmus maximus]
Locus_3747_Transcript_1/1_Confidence_1.000_Length_721	721	K13135	ABJ98683	gem-associated protein 7	gi|116488202|gb|ABJ98683.1|gemin 7 [Scophthalmus maximus]
Locus_59991_Transcript_1/1_Confidence_1.000_Length_218	218	K01800	ABJ98700	glutathione transferase zeta 1	gi|116488236|gb|ABJ98700.1|glutathione transferase zeta 1 [Scophthalmus maximus]
Locus_65066_Transcript_1/1_Confidence_1.000_Length_222	222	K10408	AAC52362	dynein heavy chain axonemal-like	gi|1165198|gb|AAC52362.1|axonemal dynein heavy chain, partial [Rattus norvegicus]
Locus_1_Transcript_101862/226691_Confidence_1.000_Length_322	322	K08367	BAF36003	frrunx1 p29	gi|116812236|dbj|BAF36003.1|frRunx1/p29 [Takifugu rubripes]
Locus_8516_Transcript_3/4_Confidence_0.455_Length_1843	1843	K12298	AAI24754	carboxyl ester like precursor	gi|117167887|gb|AAI24754.1|Cel.2 protein [Danio rerio]
Locus_31286_Transcript_1/1_Confidence_1.000_Length_373	373	K10785	CAK02790	t-cell receptor type 2	gi|117306926|emb|CAK02790.1|T-cell receptor beta chain precursor [Sparus aurata]
Locus_58971_Transcript_1/1_Confidence_1.000_Length_258	258	K11421	XP_417061	histone-lysine n-methyltransferase setdb2-like	gi|118084867|ref|XP_417061.2|PREDICTED: histone-lysine N-methyltransferase SETDB2 [Gallus gallus]
Locus_47329_Transcript_1/1_Confidence_1.000_Length_243	243	K12168	XP_421906	e3 ubiquitin-protein ligase hecw2	gi|118093388|ref|XP_421906.2|PREDICTED: E3 ubiquitin-protein ligase HECW2 [Gallus gallus]
Locus_12766_Transcript_1/1_Confidence_1.000_Length_1348	1348	K13157	XP_422302	rna-binding protein 40	gi|118094273|ref|XP_422302.2|PREDICTED: RNA-binding protein 40 [Gallus gallus]
Locus_1_Transcript_151470/226691_Confidence_1.000_Length_2054	2054	K04960	XP_418035	inositol -trisphosphate receptor type 3	gi|118102546|ref|XP_418035.2|PREDICTED: inositol 1,4,5-trisphosphate receptor type 3 [Gallus gallus]
Locus_1_Transcript_199568/226691_Confidence_1.000_Length_2596	2596	K10153	ABK63484	interferon regulatory factor 2	gi|118140106|gb|ABK63484.1|interferon regulatory factor 2 [Channa argus] >gi|125487129|gb|ABN42505.1| interferon regulatory factor 2a [Channa argus]
Locus_17774_Transcript_1/1_Confidence_1.000_Length_755	755	K15361	NP_001071263	wd repeat-containing protein 48	gi|118150606|ref|NP_001071263.1|uncharacterized protein LOC777754 [Danio rerio] >gi|117167881|gb|AAI24684.1| Zgc:153492 [Danio rerio]
Locus_286_Transcript_1/8_Confidence_0.565_Length_3020	3020	K00983	NP_001072061	cytidine monophospho-n-acetylneuraminic acid synthetase	gi|118344580|ref|NP_001072061.1|cytidine monophospho-N-acetylneuraminic acid synthetase [Takifugu rubripes] >gi|62990039|emb|CAG28328.1| putative cytidine monophospho-N-acetylneuraminic acid synthetase [Takifugu rubripes]
Locus_67586_Transcript_1/1_Confidence_1.000_Length_249	249	K02929	NP_001072976	ribosomal protein l36a-like	gi|118405216|ref|NP_001072976.1|ribosomal protein L36a-like [Bos taurus] >gi|73587247|gb|AAI02169.1| Ribosomal protein L36a-like [Bos taurus]
Locus_1618_Transcript_1/1_Confidence_1.000_Length_2887	2887	K07203	NP_001070679	target of rapamycin	gi|118601079|ref|NP_001070679.2|serine/threonine-protein kinase mTOR [Danio rerio] >gi|118574785|gb|ABG56082.2| target of rapamycin [Danio rerio]
Locus_810_Transcript_4/5_Confidence_0.533_Length_834	834	K04539	NP_001073035	guanine nucleotide binding protein (g protein) beta 5	gi|118601168|ref|NP_001073035.1|guanine nucleotide-binding protein subunit beta-5 [Xenopus (Silurana) tropicalis] >gi|116063298|gb|AAI22909.1| guanine nucleotide binding protein (G protein), beta 5 [Xenopus (Silurana) tropicalis]
Locus_1376_Transcript_2/3_Confidence_0.667_Length_1118	1118	K06451	BAB19274	cd3 epsilon	gi|11862923|dbj|BAB19274.1|CD3 epsilon [Paralichthys olivaceus]
Locus_64105_Transcript_1/1_Confidence_1.000_Length_388	388	K02470	YP_908868	dna gyrase subunit b	gi|119025023|ref|YP_908868.1|DNA gyrase subunit B [Bifidobacterium adolescentis ATCC 15703] >gi|154486351|ref|ZP_02027758.1| hypothetical protein BIFADO_00160 [Bifidobacterium adolescentis L2-32] >gi|118764607|dbj|BAF38786.1| DNA gyrase (topoisomerase II) B subunit [Bifidobacterium adolescentis ATCC 15703] >gi|154084214|gb|EDN83259.1| DNA gyrase, B subunit [Bifidobacterium adolescentis L2-32]
Locus_27579_Transcript_1/1_Confidence_1.000_Length_356	356	K05364	YP_908903	penicillin-binding protein a	gi|119025058|ref|YP_908903.1|penicillin binding protein transpeptidase [Bifidobacterium adolescentis ATCC 15703] >gi|118764642|dbj|BAF38821.1| probable penicillin binding protein transpeptidase [Bifidobacterium adolescentis ATCC 15703]
Locus_30220_Transcript_1/1_Confidence_1.000_Length_207	207	K01421	YP_908968	phage infection protein	gi|119025123|ref|YP_908968.1|putative phage infection protein [Bifidobacterium adolescentis ATCC 15703] >gi|118764707|dbj|BAF38886.1| hypothetical membrane protein with similarity to phage infection protein [Bifidobacterium adolescentis ATCC 15703]
Locus_1_Transcript_128386/226691_Confidence_1.000_Length_291	291	K08659	YP_908971	dipeptidase [Bifidobacterium adolescentis ATCC 15703]	gi|119025126|ref|YP_908971.1|dipeptidase [Bifidobacterium adolescentis ATCC 15703] >gi|118764710|dbj|BAF38889.1| dipeptidase [Bifidobacterium adolescentis ATCC 15703]
Locus_13597_Transcript_1/1_Confidence_1.000_Length_444	444	K07029	YP_908998	diacylglycerol kinase	gi|119025153|ref|YP_908998.1|hypothetical protein BAD_0135 [Bifidobacterium adolescentis ATCC 15703] >gi|118764737|dbj|BAF38916.1| hypothetical protein BAD_0135 [Bifidobacterium adolescentis ATCC 15703]
Locus_14444_Transcript_4/4_Confidence_0.500_Length_305	305	K08659	YP_909031	dipeptidase	gi|119025186|ref|YP_909031.1|dipeptidase [Bifidobacterium adolescentis ATCC 15703] >gi|118764770|dbj|BAF38949.1| dipeptidase [Bifidobacterium adolescentis ATCC 15703]
Locus_15767_Transcript_1/1_Confidence_1.000_Length_259	259	K00991	YP_909132	2-c-methyl-d-erythritol 4-phosphate cytidylyltransferase	gi|119025287|ref|YP_909132.1|2-C-methyl-D-erythritol 4-phosphate cytidylyltransferase [Bifidobacterium adolescentis ATCC 15703] >gi|118764871|dbj|BAF39050.1| 2-C-methyl-D-erythritol 4-phosphate cytidylyltransferase [Bifidobacterium adolescentis ATCC 15703]
Locus_29585_Transcript_1/1_Confidence_1.000_Length_311	311	K02864	YP_909147	ribosomal protein l10	gi|119025302|ref|YP_909147.1|50S ribosomal protein L10 [Bifidobacterium adolescentis ATCC 15703] >gi|154486703|ref|ZP_02028110.1| hypothetical protein BIFADO_00524 [Bifidobacterium adolescentis L2-32] >gi|166229708|sp|A1A032.1|RL10_BIFAA RecName: Full=50S ribosomal protein L10 >gi|118764886|dbj|BAF39065.1| 50S ribosomal protein L10 [Bifidobacterium adolescentis ATCC 15703] >gi|154084566|gb|EDN836…
Locus_27668_Transcript_1/1_Confidence_1.000_Length_276	276	K07478	YP_909448	recombination factor protein	gi|119025603|ref|YP_909448.1|recombination factor protein RarA [Bifidobacterium adolescentis ATCC 15703] >gi|154487065|ref|ZP_02028472.1| hypothetical protein BIFADO_00903 [Bifidobacterium adolescentis L2-32] >gi|118765187|dbj|BAF39366.1| hypothetical protein BAD_0585 [Bifidobacterium adolescentis ATCC 15703] >gi|154084928|gb|EDN83973.1| ATPase, AAA family [Bifidobacterium adolescentis L2-32]
Locus_49502_Transcript_1/1_Confidence_1.000_Length_202	202	K09157	YP_910186	y1323_bifaa ame: full=upf0210 protein bad_1323	gi|119026341|ref|YP_910186.1|hypothetical protein BAD_1323 [Bifidobacterium adolescentis ATCC 15703] >gi|166977905|sp|A1A321.1|Y1323_BIFAA RecName: Full=UPF0210 protein BAD_1323 >gi|118765925|dbj|BAF40104.1| hypothetical protein BAD_1323 [Bifidobacterium adolescentis ATCC 15703]
Locus_22636_Transcript_1/1_Confidence_1.000_Length_343	343	K00226	YP_910197	dihydroorotate dehydrogenase 2	gi|119026352|ref|YP_910197.1|dihydroorotate dehydrogenase 2 [Bifidobacterium adolescentis ATCC 15703] >gi|118765936|dbj|BAF40115.1| dihydroorotate dehydrogenase-like protein [Bifidobacterium adolescentis ATCC 15703]
Locus_57305_Transcript_1/1_Confidence_1.000_Length_223	223	K03293	YP_910282	amino acid permease	gi|119026437|ref|YP_910282.1|amino acid permease [Bifidobacterium adolescentis ATCC 15703] >gi|118766021|dbj|BAF40200.1| amino acid permease [Bifidobacterium adolescentis ATCC 15703]
Locus_1_Transcript_192986/226691_Confidence_1.000_Length_403	403	K09303	Q1KL12	hxa3a_fugru ame: full=homeobox protein hox-a3a	gi|119370772|sp|Q1KL12.1|HXA3A_FUGRURecName: Full=Homeobox protein Hox-A3a >gi|94482762|gb|ABF22382.1| homeobox protein HoxA3a [Takifugu rubripes]
Locus_4441_Transcript_1/1_Confidence_1.000_Length_1441	1441	K09306	Q1KKY0	hxb6a_fugru ame: full=homeobox protein hox-b6a	gi|119370787|sp|Q1KKY0.1|HXB6A_FUGRURecName: Full=Homeobox protein Hox-B6a >gi|94482796|gb|ABF22414.1| homeobox protein HoxB6a [Takifugu rubripes]
Locus_1_Transcript_213312/226691_Confidence_1.000_Length_2904	2904	K16493	ABL75840	protocadherin 1a3	gi|119514176|gb|ABL75840.1|protocadherin 1A3 [Takifugu rubripes]
Locus_18978_Transcript_1/1_Confidence_1.000_Length_612	612	K16493	ABL75868	cadherin-related neuronal receptor variable 6	gi|119514205|gb|ABL75868.1|protocadherin 2A28 [Takifugu rubripes]
Locus_7995_Transcript_2/2_Confidence_0.857_Length_2016	2016	K16493	ABL75872	protocadherin 2a34	gi|119514209|gb|ABL75872.1|protocadherin 2A34 [Takifugu rubripes]
Locus_1688_Transcript_5/7_Confidence_0.719_Length_3382	3382	K16495	ABL75905	protocadherin 2g30	gi|119514242|gb|ABL75905.1|protocadherin 2G30 [Takifugu rubripes]
Locus_1688_Transcript_7/7_Confidence_0.719_Length_4354	4354	K16497	ABL75912	protocadherin 2g37	gi|119514249|gb|ABL75912.1|protocadherin 2G37 [Takifugu rubripes]
Locus_17189_Transcript_1/1_Confidence_1.000_Length_617	617	K04635	EAW62605	guanine nucleotide-binding protein g subunit alpha	gi|119583009|gb|EAW62605.1|guanine nucleotide binding protein (G protein), q polypeptide, isoform CRA_a [Homo sapiens] >gi|119583012|gb|EAW62608.1| guanine nucleotide binding protein (G protein), q polypeptide, isoform CRA_a [Homo sapiens]
Locus_36466_Transcript_1/1_Confidence_1.000_Length_210	210	K02997	EAW72210	ribosomal protein isoform cra_b	gi|119592616|gb|EAW72210.1|ribosomal protein S9, isoform CRA_b [Homo sapiens]
Locus_61339_Transcript_1/1_Confidence_1.000_Length_210	210	K02930	EAW72482	hCG2042580 [Homo sapiens]	gi|119592888|gb|EAW72482.1|hCG2042580 [Homo sapiens]
Locus_15333_Transcript_1/1_Confidence_1.000_Length_416	416	K08874	EAW76698	transformation transcription domain-associated protein	gi|119597104|gb|EAW76698.1|transformation/transcription domain-associated protein, isoform CRA_f [Homo sapiens]
Locus_19433_Transcript_3/4_Confidence_0.583_Length_938	938	K05759	EAW78851	profilin isoform cra_b	gi|119599257|gb|EAW78851.1|profilin 2, isoform CRA_b [Homo sapiens] >gi|119599259|gb|EAW78853.1| profilin 2, isoform CRA_b [Homo sapiens]
Locus_1_Transcript_181807/226691_Confidence_1.000_Length_236	236	K03870	EAW85922	cullin 2	gi|119606328|gb|EAW85922.1|hCG2040100 [Homo sapiens]
Locus_48394_Transcript_1/2_Confidence_0.667_Length_317	317	K04482	EAW92431	rad51 homolog ( coli) ( cerevisiae) isoform cra_a	gi|119612837|gb|EAW92431.1|RAD51 homolog (RecA homolog, E. coli) (S. cerevisiae), isoform CRA_a [Homo sapiens]
Locus_56272_Transcript_1/1_Confidence_1.000_Length_279	279	K02941	EAW98172	ribosomal isoform cra_c	gi|119618578|gb|EAW98172.1|ribosomal protein, large, P0, isoform CRA_c [Homo sapiens]
Locus_44204_Transcript_1/1_Confidence_1.000_Length_229	229	K08805	EAX05001	dclk2 protein	gi|119625406|gb|EAX05001.1|doublecortin and CaM kinase-like 2, isoform CRA_a [Homo sapiens]
Locus_1_Transcript_124529/226691_Confidence_1.000_Length_527	527	K04043	ABF70949	stress-70 mitochondrial precursor	gi|119692141|gb|ABF70949.1|glucose regulated protein 75 [Sparus aurata]
Locus_50478_Transcript_1/1_Confidence_1.000_Length_230	230	K01647	YP_922098	citrate synthase	gi|119715133|ref|YP_922098.1|citrate synthase [Nocardioides sp. JS614] >gi|119535794|gb|ABL80411.1| citrate synthase [Nocardioides sp. JS614]
Locus_1_Transcript_125009/226691_Confidence_1.000_Length_438	438	K05080	ABM21633	growth hormone receptor type ii	gi|120431289|gb|ABM21633.1|growth hormone receptor 2 [Epinephelus coioides]
Locus_1_Transcript_172088/226691_Confidence_1.000_Length_306	306	K06271	AAI29277	tln1 protein	gi|120537692|gb|AAI29277.1|Tln1 protein [Danio rerio]
Locus_25572_Transcript_1/1_Confidence_1.000_Length_567	567	K16463	AAI29458	centrosomal protein 170	gi|120538416|gb|AAI29458.1|LOC557463 protein [Danio rerio]
Locus_2344_Transcript_4/5_Confidence_0.714_Length_2731	2731	K05220	CAI59608	atp-gated ionotropic p2x receptor subunit 7	gi|121488645|emb|CAI59608.1|ATP-gated ionotropic P2X receptor subunit 7 [Sparus aurata]
Locus_7698_Transcript_1/3_Confidence_0.600_Length_1706	1706	K11112	NP_001073496	terf1 -interacting nuclear factor 2	gi|121583647|ref|NP_001073496.1|TERF1 (TRF1)-interacting nuclear factor 2 [Danio rerio] >gi|118763893|gb|AAI28835.1| TERF1 (TRF1)-interacting nuclear factor 2 [Danio rerio]
Locus_1_Transcript_178440/226691_Confidence_1.000_Length_214	214	K11982	NP_001073542	ring finger protein 115	gi|121583717|ref|NP_001073542.1|RING finger protein 115 [Danio rerio] >gi|118764169|gb|AAI28880.1| Zgc:158455 [Danio rerio]
Locus_4223_Transcript_14/14_Confidence_0.308_Length_2712	2712	K14995	NP_001073468	sodium-coupled neutral amino acid transporter 9-like	gi|121583885|ref|NP_001073468.1|putative sodium-coupled neutral amino acid transporter 9 [Danio rerio] >gi|123884281|sp|Q08BA4.1|S38A9_DANRE RecName: Full=Putative sodium-coupled neutral amino acid transporter 9 >gi|115528636|gb|AAI24809.1| Zgc:154088 [Danio rerio]
Locus_65451_Transcript_1/1_Confidence_1.000_Length_225	225	K01739	XP_001270572	cystathionine gamma-synthase	gi|121704618|ref|XP_001270572.1|cystathionine gamma-synthase [Aspergillus clavatus NRRL 1] >gi|119398718|gb|EAW09146.1| cystathionine gamma-synthase [Aspergillus clavatus NRRL 1]
Locus_57601_Transcript_1/1_Confidence_1.000_Length_309	309	K10809	AAI27888	tg protein	gi|121934003|gb|AAI27888.1|TG protein [Homo sapiens]
Locus_1_Transcript_82684/226691_Confidence_1.000_Length_202	202	K01897	AAG49599	af326974_1long chain fatty acyl synthetase	gi|12240281|gb|AAG49599.1|AF326974_1long chain fatty acyl CoA synthetase [Notothenia coriiceps]
Locus_1483_Transcript_3/3_Confidence_0.600_Length_2313	2313	K14376	CAM12938	poly polymerase gamma	gi|122890852|emb|CAM12938.1|poly(A) polymerase gamma [Danio rerio]
Locus_70589_Transcript_1/1_Confidence_1.000_Length_227	227	K04849	CAM14112	novel protein vertebrate calcium voltage- l alpha 1b subunit	gi|122890936|emb|CAM14112.1|novel protein similar to vertebrate calcium channel, voltage-dependent, L type, alpha 1B subunit (CACNA1B) [Danio rerio] >gi|169146081|emb|CAQ15028.1| novel protein similar to vertebrate calcium channel, voltage-dependent, L type, alpha 1B subunit (CACNA1B) [Danio rerio]
Locus_1_Transcript_155642/226691_Confidence_1.000_Length_623	623	K15465	CAM12901	bcl2 adenovirus e1b interacting protein 3-like	gi|122891043|emb|CAM12901.1|BCL2/adenovirus E1B interacting protein 3-like [Danio rerio]
Locus_23429_Transcript_1/1_Confidence_1.000_Length_511	511	K11259	CAM13011	acetolactate synthase-like protein	gi|122891274|emb|CAM13011.1|ilvB (bacterial acetolactate synthase)-like [Danio rerio]
Locus_47694_Transcript_1/1_Confidence_1.000_Length_355	355	K03648	CAM13129	uracil-dna glycosylase	gi|122891342|emb|CAM13129.1|uracil-DNA glycosylase [Danio rerio]
Locus_35058_Transcript_1/1_Confidence_1.000_Length_273	273	K05642	CAM15927	novel protein vertebrate atp-binding cassette sub-family a abc1 member 2	gi|123231604|emb|CAM15927.1|novel protein similar to vertebrate ATP-binding cassette sub-family A ABC1 member 2 (ABCA2) [Danio rerio] >gi|169154805|emb|CAQ13536.1| novel protein similar to vertebrate ATP-binding cassette sub-family A ABC1 member 2 (ABCA2) [Danio rerio]
Locus_10110_Transcript_1/1_Confidence_1.000_Length_1631	1631	K10380	CAM15089	novel protein vertebrate ankyrin neuronal ( zgc:101738)	gi|123231889|emb|CAM15089.1|novel protein similar to vertebrate ankyrin 2, neuronal (ANK2, zgc:101738) [Danio rerio] >gi|123231905|emb|CAM15399.1| novel protein similar to vertebrate ankyrin 2, neuronal (ANK2, zgc:101738) [Danio rerio]
Locus_1_Transcript_130669/226691_Confidence_1.000_Length_958	958	K09228	CAM21132	novel krab box and zinc c2h2 type domain containing protein	gi|123232535|emb|CAM21132.1|novel KRAB box and zinc finger, C2H2 type domain containing protein [Mus musculus]
Locus_1_Transcript_166273/226691_Confidence_1.000_Length_1099	1099	K14684	CAM16393	novel protein solute carrier family 25 (mitochondrial carrier phosphate carrier) member 25	gi|123233167|emb|CAM16393.1|novel protein similar to solute carrier family 25 (mitochondrial carrier; phosphate carrier), member 25 (slc25a25) [Danio rerio]
Locus_60268_Transcript_1/1_Confidence_1.000_Length_251	251	K15048	CAM18307	low quality protein: kalirin	gi|123234334|emb|CAM18307.1|kalirin, RhoGEF kinase [Mus musculus]
Locus_565_Transcript_10/11_Confidence_0.553_Length_2799	2799	K03371	CAM12271	alpha- -sialyltransferase st8sia i	gi|124001408|emb|CAM12271.1|alpha-2,8-sialyltransferase ST8Sia I [Gasterosteus aculeatus]
Locus_1_Transcript_175784/226691_Confidence_1.000_Length_1018	1018	K00544	ABM88795	betaine homocysteine s-methyltansferase	gi|124020700|gb|ABM88795.1|betaine homocysteine S-methyltansferase [Paralichthys olivaceus]
Locus_1_Transcript_169392/226691_Confidence_1.000_Length_364	364	K01369	ABM88796	asparaginyl endopeptidase	gi|124020702|gb|ABM88796.1|asparaginyl endopeptidase [Paralichthys olivaceus]
Locus_6239_Transcript_3/3_Confidence_0.857_Length_449	449	K10785	CAM32533	t-cell receptor beta chain	gi|124377278|emb|CAM32533.1|T-cell receptor beta chain [Sparus aurata]
Locus_25488_Transcript_1/1_Confidence_1.000_Length_223	223	K05208	BAF46256	n-methyl-d-aspartate receptor	gi|124430458|dbj|BAF46256.1|NMDA-type glutamate receptor 1 subunit [Oncorhynchus nerka]
Locus_5244_Transcript_1/1_Confidence_1.000_Length_541	541	K15686	NP_001074462	rna-binding protein mex3b	gi|124430528|ref|NP_001074462.1|RNA-binding protein MEX3B [Danio rerio] >gi|124297228|gb|AAI31872.1| Zgc:158350 [Danio rerio]
Locus_64883_Transcript_1/1_Confidence_1.000_Length_215	215	K06671	XP_692954	cohesin subunit sa-1	gi|125805891|ref|XP_692954.2|PREDICTED: cohesin subunit SA-1 [Danio rerio]
Locus_2196_Transcript_3/6_Confidence_0.417_Length_2847	2847	K03345	XP_684283	sentrin-specific protease 2	gi|125818407|ref|XP_684283.2|PREDICTED: sentrin-specific protease 2 [Danio rerio]
Locus_1_Transcript_201573/226691_Confidence_1.000_Length_339	339	K07375	XP_686874	tubulin beta-6 chain-like	gi|125819301|ref|XP_686874.2|PREDICTED: tubulin beta-6 chain-like [Danio rerio]
Locus_1_Transcript_129741/226691_Confidence_1.000_Length_423	423	K14427	XP_691291	solute carrier family 12 member 4	gi|125821751|ref|XP_691291.2|PREDICTED: solute carrier family 12 member 4 [Danio rerio]
Locus_1_Transcript_203725/226691_Confidence_1.000_Length_1229	1229	K09558	XP_001337521	bag family molecular chaperone regulator 4	gi|125824741|ref|XP_001337521.1|PREDICTED: BAG family molecular chaperone regulator 4 [Danio rerio] >gi|220679349|emb|CAX13466.1| novel protein [Danio rerio]
Locus_1_Transcript_125955/226691_Confidence_1.000_Length_776	776	K15590	XP_690778	transcription factor eb	gi|125829340|ref|XP_690778.2|PREDICTED: transcription factor EB [Danio rerio]
Locus_1_Transcript_208344/226691_Confidence_1.000_Length_476	476	K06238	XP_696164	collagen alpha-2 chain	gi|125829706|ref|XP_696164.2|PREDICTED: collagen alpha-2(VI) chain [Danio rerio]
Locus_25924_Transcript_1/1_Confidence_1.000_Length_416	416	K07900	XP_001339262	ras-related protein rab-9b-like	gi|125834658|ref|XP_001339262.1|PREDICTED: ras-related protein Rab-9B-like [Danio rerio]
Locus_1_Transcript_109096/226691_Confidence_1.000_Length_208	208	K02564	XP_684147	glucosamine-6-phosphate isomerase 2-like	gi|125835344|ref|XP_684147.2|PREDICTED: glucosamine-6-phosphate isomerase 2-like [Danio rerio]
Locus_1_Transcript_99621/226691_Confidence_1.000_Length_531	531	K16198	XP_689050	14-3-3 protein gamma-1	gi|125837336|ref|XP_689050.2|PREDICTED: 14-3-3 protein gamma-1 [Danio rerio]
Locus_30594_Transcript_1/1_Confidence_1.000_Length_754	754	K05732	XP_001343636	rho gtpase-activating protein 35-like	gi|125837488|ref|XP_001343636.1|PREDICTED: glucocorticoid receptor DNA-binding factor 1 [Danio rerio]
Locus_7856_Transcript_2/2_Confidence_0.667_Length_446	446	K15502	XP_689244	serine threonine-protein phosphatase 6 regulatory ankyrin repeat subunit a-like	gi|125839437|ref|XP_689244.2|PREDICTED: serine/threonine-protein phosphatase 6 regulatory ankyrin repeat subunit A [Danio rerio]
Locus_1_Transcript_214103/226691_Confidence_1.000_Length_271	271	K10392	XP_700210	kinesin family member 13ba	gi|125841549|ref|XP_700210.2|PREDICTED: kinesin family member 13Ba [Danio rerio]
Locus_29723_Transcript_1/1_Confidence_1.000_Length_366	366	K10862	XP_700174	tyrosyl-dna phosphodiesterase 1-like	gi|125841556|ref|XP_700174.2|PREDICTED: tyrosyl-DNA phosphodiesterase 1 [Danio rerio]
Locus_3838_Transcript_1/1_Confidence_1.000_Length_1092	1092	K11593	XP_699226	protein argonaute-2-like	gi|125845390|ref|XP_699226.2|PREDICTED: protein argonaute-2-like [Danio rerio]
Locus_1_Transcript_133772/226691_Confidence_1.000_Length_1990	1990	K08815	XP_698389	tau-tubulin kinase 2	gi|125846368|ref|XP_698389.2|PREDICTED: tau-tubulin kinase 2 [Danio rerio]
Locus_1_Transcript_192157/226691_Confidence_1.000_Length_1217	1217	K14354	XP_696263	solute carrier organic anion transporter family member 4a1	gi|125851605|ref|XP_696263.2|PREDICTED: solute carrier organic anion transporter family member 4A1 [Danio rerio]
Locus_8537_Transcript_1/1_Confidence_1.000_Length_3324	3324	K08592	XP_001343517	sentrin-specific protease 1	gi|125852188|ref|XP_001343517.1|PREDICTED: sentrin-specific protease 1 [Danio rerio]
Locus_15614_Transcript_1/1_Confidence_1.000_Length_426	426	K10799	AAI29511	tankyrase-1 isoform 2	gi|125858890|gb|AAI29511.1|LOC733328 protein [Xenopus laevis]
Locus_1_Transcript_140863/226691_Confidence_1.000_Length_1670	1670	K02580	ABN58794	nf-kappa-b 1 p105 subunit	gi|125968525|gb|ABN58794.1|NF-kappa-B 1 p105 subunit [Siniperca chuatsi]
Locus_5458_Transcript_2/2_Confidence_0.667_Length_1077	1077	K12791	NP_001075100	rho guanine nucleotide exchange factor 1	gi|125995396|ref|NP_001075100.1|Rho guanine nucleotide exchange factor (GEF) 1a [Danio rerio] >gi|124481582|gb|AAI33080.1| Rho guanine nucleotide exchange factor (GEF) 1 [Danio rerio] >gi|148726360|emb|CAN88382.1| rho guanine nucleotide exchange factor (GEF) 1 [Danio rerio]
Locus_20393_Transcript_1/1_Confidence_1.000_Length_928	928	K11247	NP_001075160	endophilin-a3 isoform 2	gi|126157457|ref|NP_001075160.1|endophilin-A3 [Danio rerio] >gi|120537849|gb|AAI29423.1| Zgc:158742 [Danio rerio] >gi|182891374|gb|AAI64395.1| Zgc:158742 protein [Danio rerio]
Locus_11677_Transcript_1/1_Confidence_1.000_Length_1986	1986	K08803	XP_001375001	death-associated protein kinase 2	gi|126277344|ref|XP_001375001.1|PREDICTED: death-associated protein kinase 2-like [Monodelphis domestica]
Locus_1_Transcript_155705/226691_Confidence_1.000_Length_210	210	K15292	XP_001365291	syntaxin-binding protein 1-like	gi|126297630|ref|XP_001365291.1|PREDICTED: syntaxin-binding protein 1-like [Monodelphis domestica]
Locus_40774_Transcript_1/1_Confidence_1.000_Length_251	251	K03129	XP_001377040	tbp-associated factor 4	gi|126303108|ref|XP_001377040.1|PREDICTED: transcription initiation factor TFIID subunit 4-like [Monodelphis domestica]
Locus_10192_Transcript_1/1_Confidence_1.000_Length_545	545	K06702	XP_001382094	complement component c1q receptor	gi|126304283|ref|XP_001382094.1|PREDICTED: complement component C1q receptor [Monodelphis domestica]
Locus_1_Transcript_159530/226691_Confidence_1.000_Length_1000	1000	K13026	XP_001362686	atp-dependent rna helicase dhx57	gi|126304534|ref|XP_001362686.1|PREDICTED: putative ATP-dependent RNA helicase DHX57 [Monodelphis domestica]
Locus_1_Transcript_168492/226691_Confidence_1.000_Length_419	419	K14293	XP_001366856	importin subunit beta-1	gi|126308210|ref|XP_001366856.1|PREDICTED: importin subunit beta-1 [Monodelphis domestica]
Locus_2395_Transcript_1/3_Confidence_0.778_Length_1607	1607	K12402	XP_001367146	ap-4 complex subunit mu-1	gi|126309317|ref|XP_001367146.1|PREDICTED: AP-4 complex subunit mu-1 [Monodelphis domestica]
Locus_22438_Transcript_1/1_Confidence_1.000_Length_224	224	K08829	XP_001367342	serine threonine-protein kinase mak isoform 1	gi|126321996|ref|XP_001367342.1|PREDICTED: serine/threonine-protein kinase MAK isoform 1 [Monodelphis domestica]
Locus_1_Transcript_158851/226691_Confidence_1.000_Length_258	258	K14843	XP_001380443	pescadillo homolog	gi|126324981|ref|XP_001380443.1|PREDICTED: pescadillo homolog [Monodelphis domestica]
Locus_8078_Transcript_4/5_Confidence_0.364_Length_1279	1279	K08492	XP_001364357	loc443606 protein	gi|126331929|ref|XP_001364357.1|PREDICTED: syntaxin-18-like [Monodelphis domestica]
Locus_4140_Transcript_1/2_Confidence_0.800_Length_3595	3595	K12471	XP_001363331	epn3_human ame: full=epsin-3 ame: full=eps-15-interacting protein 3	gi|126343198|ref|XP_001363331.1|PREDICTED: epsin-3 [Monodelphis domestica]
Locus_18552_Transcript_1/1_Confidence_1.000_Length_351	351	K10352	AAH00280	nonmuscle myosin heavy chain	gi|12653033|gb|AAH00280.1|MYH10 protein [Homo sapiens]
Locus_1_Transcript_120410/226691_Confidence_1.000_Length_1025	1025	K03916	CAM47015	b2 bradykinin receptor-like	gi|126540817|emb|CAM47015.1|novel protein similar to bradykinin receptor B2 (bdkrb2) [Danio rerio]
Locus_29543_Transcript_1/1_Confidence_1.000_Length_488	488	K02327	CAM46996	dna polymerase delta catalytic subunit	gi|126540825|emb|CAM46996.1|polymerase (DNA directed), delta 1, catalytic subunit [Danio rerio]
Locus_21099_Transcript_1/1_Confidence_1.000_Length_300	300	K11422	AAI34080	histone-lysine n-methyltransferase setd1b	gi|126631600|gb|AAI34080.1|Setd1ba protein [Danio rerio]
Locus_20784_Transcript_1/1_Confidence_1.000_Length_643	643	K00901	AAI34133	diacylglycerol zeta	gi|126631632|gb|AAI34133.1|DGKI protein [Danio rerio]
Locus_1_Transcript_150806/226691_Confidence_1.000_Length_662	662	K08660	CAM56314	cndp dipeptidase 2 (metallopeptidase m20 family)	gi|126632452|emb|CAM56314.1|CNDP dipeptidase 2 (metallopeptidase M20 family) [Danio rerio]
Locus_1_Transcript_163549/226691_Confidence_1.000_Length_315	315	K01873	CAM56332	novel protein vertebrate valyl-trna synthetase 2-like	gi|126632628|emb|CAM56332.1|novel protein similar to vertebrate valyl-tRNA synthetase 2-like (VARS2L) [Danio rerio]
Locus_1_Transcript_187896/226691_Confidence_1.000_Length_268	268	K12817	CAM56405	pre-mrna-splicing factor 18	gi|126632818|emb|CAM56405.1|novel protein similar to vertebrate PRP18 pre-mRNA processing factor 18 homolog (yeast) (PRPF18) [Danio rerio]
Locus_55955_Transcript_1/1_Confidence_1.000_Length_222	222	K03783	ZP_01734359	inosine guanosine and xanthosine phosphorylase	gi|126663361|ref|ZP_01734359.1|purine nucleoside phosphorylase [Flavobacteria bacterium BAL38] >gi|126625019|gb|EAZ95709.1| purine nucleoside phosphorylase [Flavobacteria bacterium BAL38]
Locus_1_Transcript_214523/226691_Confidence_1.000_Length_221	221	K08268	ABO26716	hypoxia-inducible factor 1 alpha	gi|126697518|gb|ABO26716.1|hypoxia-inducible factor 1 alpha [Gymnocephalus cernuus]
Locus_1_Transcript_214520/226691_Confidence_1.000_Length_275	275	K08268	ABO26717	hypoxia-inducible factor 1 alpha	gi|126697520|gb|ABO26717.1|hypoxia-inducible factor 1 alpha [Perca fluviatilis]
Locus_1_Transcript_214524/226691_Confidence_1.000_Length_390	390	K08268	ABO26720	hypoxia-inducible factor 1 alpha	gi|126697526|gb|ABO26720.1|hypoxia-inducible factor 1 alpha [Platichthys flesus]
Locus_39040_Transcript_1/1_Confidence_1.000_Length_254	254	K00175	YP_001086586	subunit of oxidoreductase	gi|126697689|ref|YP_001086586.1|ferredoxin/flavodoxin oxidoreductase subunit beta [Clostridium difficile 630] >gi|254973776|ref|ZP_05270248.1| putative subunit of oxidoreductase [Clostridium difficile QCD-66c26] >gi|255091166|ref|ZP_05320644.1| putative subunit of oxidoreductase [Clostridium difficile CIP 107932] >gi|255099277|ref|ZP_05328254.1| putative subunit of oxidoreductase [Clostridium dif…
Locus_24370_Transcript_1/1_Confidence_1.000_Length_314	314	K02341	YP_001090070	dna polymerase delta subunit	gi|126701173|ref|YP_001090070.1|DNA polymerase III subunit delta' [Clostridium difficile 630] >gi|254977173|ref|ZP_05273645.1| putative DNA polymerase III, delta' subunit [Clostridium difficile QCD-66c26] >gi|255094503|ref|ZP_05323981.1| putative DNA polymerase III, delta' subunit [Clostridium difficile CIP 107932] >gi|255102759|ref|ZP_05331736.1| putative DNA polymerase III, delta' subunit [Clos…
Locus_1_Transcript_208632/226691_Confidence_1.000_Length_332	332	K09420	P01104	myb_avimb ame: full=transforming protein myb	gi|127590|sp|P01104.2|MYB_AVIMBRecName: Full=Transforming protein Myb >gi|9864803|gb|AAB31930.2| v-myb product [Avian myeloblastosis virus]
Locus_10490_Transcript_1/3_Confidence_0.667_Length_2512	2512	K10660	NP_001076296	e3 ubiquitin-protein ligase march5	gi|130488289|ref|NP_001076296.1|E3 ubiquitin-protein ligase MARCH5 [Danio rerio] >gi|126631990|gb|AAI34172.1| Zgc:162966 protein [Danio rerio] >gi|220678560|emb|CAX13539.1| novel protein similar to vertebrate membrane-associated ring finger (C3HC4) 5 (MARCH5, zgc:162966) [Danio rerio]
Locus_644_Transcript_11/12_Confidence_0.667_Length_3198	3198	K07418	NP_001076504	cytochrome family subfamily polypeptide 24	gi|131889653|ref|NP_001076504.1|cytochrome P450, family 2, subfamily P, polypeptide 8 [Danio rerio] >gi|55251127|emb|CAH69017.1| novel protein similar to cytochrome P450, family 2, subfamily J [Danio rerio] >gi|190338017|gb|AAI62547.1| Cytochrome P450, family 2, subfamily J, polypeptide 23 [Danio rerio] >gi|190339336|gb|AAI62546.1| Cytochrome P450, family 2, subfamily J, polypeptide 23 [Danio rer…
Locus_1_Transcript_199408/226691_Confidence_1.000_Length_274	274	K08673	NP_001076494	proprotein convertase subtilisin kexin type 7 precursor	gi|131889972|ref|NP_001076494.1|proprotein convertase subtilisin/kexin type 7 precursor [Danio rerio] >gi|124481621|gb|AAI33085.1| Zgc:158336 protein [Danio rerio]
Locus_50347_Transcript_1/1_Confidence_1.000_Length_246	246	K10352	AAK17967	myosin heavy fast skeletal muscle- partial	gi|13274533|gb|AAK17967.1|AF329901_1myosin heavy chain [Clupea harengus]
Locus_1_Transcript_184357/226691_Confidence_1.000_Length_426	426	K00602	CAC34383	bifunctional protein	gi|13277324|emb|CAC34383.1|bifunctional protein [Platichthys flesus]
Locus_10389_Transcript_1/1_Confidence_1.000_Length_1850	1850	K04362	BAF49186	fibroblast growth factor receptor 1 iiic vt- isoform	gi|133740951|dbj|BAF49186.1|Fibroblast growth factor receptor 1 IIIb VT- isoform [Oryzias latipes]
Locus_35222_Transcript_1/1_Confidence_1.000_Length_251	251	K06153	YP_001096291	undecaprenyl pyrophosphate phosphatase	gi|133757055|ref|YP_001096291.1|undecaprenyl pyrophosphate phosphatase [Staphylococcus sp. 693-2] >gi|110084103|gb|ABG49257.1| hypothetical protein [Staphylococcus sp. 693-2]
Locus_11861_Transcript_1/1_Confidence_1.000_Length_404	404	K05113	AAI15251	eph-like receptor tyrosine kinase rtk5	gi|133777492|gb|AAI15251.1|LOC100000756 protein [Danio rerio]
Locus_34537_Transcript_1/1_Confidence_1.000_Length_360	360	K12488	AAI35061	arf-gap with sh3 ank repeat and ph domain-containing protein 2	gi|134025323|gb|AAI35061.1|Asap2a protein [Danio rerio]
Locus_1_Transcript_139666/226691_Confidence_1.000_Length_369	369	K10585	Q6DG60	ube2z_danre ame: full=ubiquitin-conjugating enzyme e2 z ame: full=ubiquitin carrier protein z ame: full=ubiquitin-protein ligase z	gi|134035343|sp|Q6DG60.2|UBE2Z_DANRERecName: Full=Ubiquitin-conjugating enzyme E2 Z; AltName: Full=Ubiquitin carrier protein Z; AltName: Full=Ubiquitin-protein ligase Z
Locus_30400_Transcript_1/1_Confidence_1.000_Length_447	447	K12657	NP_001077015	delta-1-pyrroline-5-carboxylate synthase-like	gi|134133294|ref|NP_001077015.1|aldehyde dehydrogenase 18A1 [Danio rerio] >gi|292619574|ref|XP_002664020.1| PREDICTED: delta-1-pyrroline-5-carboxylate synthase-like [Danio rerio] >gi|134024926|gb|AAI35034.1| Aldh18a1 protein [Danio rerio]
Locus_53530_Transcript_1/1_Confidence_1.000_Length_223	223	K00121	P80467	alcohol dehydrogenase class-3	gi|1351884|sp|P80467.1|ADHX_UROHARecName: Full=Alcohol dehydrogenase class-3; AltName: Full=Alcohol dehydrogenase class-III; AltName: Full=Glutathione-dependent formaldehyde dehydrogenase; Short=FALDH; Short=FDH; Short=GSH-FDH; AltName: Full=S-(hydroxymethyl)glutathione dehydrogenase
Locus_28877_Transcript_1/1_Confidence_1.000_Length_331	331	K06778	AAB02007	protein tyrosine phosphatase partial	gi|1354859|gb|AAB02007.1|protein tyrosine phosphatase delta, partial [Rattus norvegicus]
Locus_42065_Transcript_1/1_Confidence_1.000_Length_222	222	K07375	P02556	tbb_lytpi ame: full=tubulin beta chain ame: full=beta-tubulin	gi|135487|sp|P02556.1|TBB_LYTPIRecName: Full=Tubulin beta chain; AltName: Full=Beta-tubulin >gi|1162988|gb|AAA85475.1| beta-3 tubulin, partial [Lytechinus pictus]
Locus_44673_Transcript_1/1_Confidence_1.000_Length_330	330	K04670	AAK38702	activin receptor type-2a-like	gi|13752516|gb|AAK38702.1|AF359586_1activin A receptor type II, partial [Oryzias latipes]
Locus_31769_Transcript_1/1_Confidence_1.000_Length_428	428	K00509	BAF52621	prostaglandin g h synthase 1-like	gi|139005800|dbj|BAF52621.1|cyclooxygenase-1 [Micropogonias undulatus]
Locus_1_Transcript_128406/226691_Confidence_1.000_Length_246	246	K00604	ZP_01771047	Hypothetical protein COLAER_00018 [Collinsella aerofaciens ATCC 25986]	gi|139436887|ref|ZP_01771047.1|Hypothetical protein COLAER_00018 [Collinsella aerofaciens ATCC 25986] >gi|133776534|gb|EBA40354.1| Hypothetical protein COLAER_00018 [Collinsella aerofaciens ATCC 25986]
Locus_14570_Transcript_1/1_Confidence_1.000_Length_359	359	K02013	ZP_01771079	abc atp-binding protein	gi|139436919|ref|ZP_01771079.1|Hypothetical protein COLAER_00050 [Collinsella aerofaciens ATCC 25986] >gi|133776566|gb|EBA40386.1| ABC transporter, ATP-binding protein [Collinsella aerofaciens ATCC 25986]
Locus_24575_Transcript_1/1_Confidence_1.000_Length_322	322	K01193	ZP_01771158	glycosyl hydrolase family 32	gi|139436998|ref|ZP_01771158.1|Hypothetical protein COLAER_00132 [Collinsella aerofaciens ATCC 25986] >gi|133776645|gb|EBA40465.1| glycosyl hydrolase family 32 [Collinsella aerofaciens ATCC 25986]
Locus_33879_Transcript_1/1_Confidence_1.000_Length_225	225	K03147	ZP_01771268	thiamine biosynthesis protein	gi|139437108|ref|ZP_01771268.1|Hypothetical protein COLAER_00247 [Collinsella aerofaciens ATCC 25986] >gi|133776755|gb|EBA40575.1| thiamine biosynthesis protein ThiC [Collinsella aerofaciens ATCC 25986]
Locus_25090_Transcript_1/1_Confidence_1.000_Length_458	458	K00925	ZP_01771395	acetate kinase	gi|139437235|ref|ZP_01771395.1|Hypothetical protein COLAER_00374 [Collinsella aerofaciens ATCC 25986] >gi|133776882|gb|EBA40702.1| acetate kinase [Collinsella aerofaciens ATCC 25986]
Locus_23824_Transcript_1/1_Confidence_1.000_Length_277	277	K14260	ZP_01771583	bifunctional hth-domain containing protein aminotransferase	gi|139438030|ref|ZP_01771583.1|Hypothetical protein COLAER_00570 [Collinsella aerofaciens ATCC 25986] >gi|133776227|gb|EBA40047.1| aminotransferase, class I/II [Collinsella aerofaciens ATCC 25986]
Locus_3449_Transcript_1/1_Confidence_1.000_Length_399	399	K02008	ZP_01772006	cobalt transport family protein	gi|139438490|ref|ZP_01772006.1|Hypothetical protein COLAER_00997 [Collinsella aerofaciens ATCC 25986] >gi|133776029|gb|EBA39849.1| Hypothetical protein COLAER_00997 [Collinsella aerofaciens ATCC 25986]
Locus_40507_Transcript_1/1_Confidence_1.000_Length_342	342	K03218	ZP_01772041	rna group 3	gi|139438525|ref|ZP_01772041.1|Hypothetical protein COLAER_01034 [Collinsella aerofaciens ATCC 25986] >gi|133776064|gb|EBA39884.1| RNA methyltransferase, TrmH family, group 3 [Collinsella aerofaciens ATCC 25986]
Locus_16304_Transcript_1/1_Confidence_1.000_Length_365	365	K03322	ZP_01772389	natural resistance-associated macrophage protein	gi|139438929|ref|ZP_01772389.1|Hypothetical protein COLAER_01395 [Collinsella aerofaciens ATCC 25986] >gi|133775640|gb|EBA39460.1| metal ion transporter, metal ion (Mn2+/Fe2+) transporter (Nramp) family [Collinsella aerofaciens ATCC 25986]
Locus_38513_Transcript_1/1_Confidence_1.000_Length_431	431	K01491	ZP_01772452	methenyltetrahydrofolate cyclohydrolase -methylenetetrahydrofolate dehydrogenase (nadp+)	gi|139438992|ref|ZP_01772452.1|Hypothetical protein COLAER_01458 [Collinsella aerofaciens ATCC 25986] >gi|133775703|gb|EBA39523.1| tetrahydrofolate dehydrogenase/cyclohydrolase, NAD(P)-binding domain protein [Collinsella aerofaciens ATCC 25986]
Locus_30686_Transcript_1/3_Confidence_0.600_Length_250	250	K01610	ZP_01772530	phosphoenolpyruvate carboxykinase	gi|139439078|ref|ZP_01772530.1|Hypothetical protein COLAER_01536 [Collinsella aerofaciens ATCC 25986] >gi|133775425|gb|EBA39245.1| phosphoenolpyruvate carboxykinase (ATP) [Collinsella aerofaciens ATCC 25986]
Locus_34380_Transcript_1/1_Confidence_1.000_Length_222	222	K03549	ZP_01772713	potassium transporter	gi|139439271|ref|ZP_01772713.1|Hypothetical protein COLAER_01729 [Collinsella aerofaciens ATCC 25986] >gi|133775295|gb|EBA39115.1| potassium transporter [Collinsella aerofaciens ATCC 25986]
Locus_1491_Transcript_1/1_Confidence_1.000_Length_285	285	K00845	ZP_01772983	Hypothetical protein COLAER_02010 [Collinsella aerofaciens ATCC 25986]	gi|139439551|ref|ZP_01772983.1|Hypothetical protein COLAER_02010 [Collinsella aerofaciens ATCC 25986] >gi|133775104|gb|EBA38924.1| Hypothetical protein COLAER_02010 [Collinsella aerofaciens ATCC 25986]
Locus_30790_Transcript_1/1_Confidence_1.000_Length_275	275	K00845	ZP_01772983	rok family protein	gi|139439551|ref|ZP_01772983.1|Hypothetical protein COLAER_02010 [Collinsella aerofaciens ATCC 25986] >gi|133775104|gb|EBA38924.1| ROK family protein [Collinsella aerofaciens ATCC 25986]
Locus_26990_Transcript_1/1_Confidence_1.000_Length_294	294	K00806	ZP_01773155	di- -cis-decaprenylcistransferase	gi|139439764|ref|ZP_01773155.1|Hypothetical protein COLAER_02186 [Collinsella aerofaciens ATCC 25986] >gi|133774914|gb|EBA38734.1| di-trans,poly-cis-decaprenylcistransferase [Collinsella aerofaciens ATCC 25986]
Locus_30765_Transcript_1/1_Confidence_1.000_Length_281	281	K02469	ZP_01773215	dna gyrase	gi|139439850|ref|ZP_01773215.1|Hypothetical protein COLAER_02249 [Collinsella aerofaciens ATCC 25986] >gi|133774778|gb|EBA38598.1| DNA gyrase C-terminal domain, beta-propeller [Collinsella aerofaciens ATCC 25986]
Locus_65869_Transcript_1/1_Confidence_1.000_Length_239	239	K10392	AAB03192	kinesin-like protein kif1a-like	gi|1399022|gb|AAB03192.1|FKIF8, partial [Morone saxatilis]
Locus_17110_Transcript_1/1_Confidence_1.000_Length_1410	1410	K06527	NP_001077304	vascular cell adhesion protein 1 precursor	gi|139948840|ref|NP_001077304.1|vascular cell adhesion protein 1 precursor [Danio rerio] >gi|134054340|emb|CAM73164.1| zgc:158875 [Danio rerio]
Locus_1_Transcript_214495/226691_Confidence_1.000_Length_239	239	K02132	BAB47389	mitochondrial atp synthase alpha-subunit	gi|14009437|dbj|BAB47389.1|mitochondrial ATP synthase alpha-subunit [Cyprinus carpio]
Locus_11551_Transcript_1/1_Confidence_1.000_Length_342	342	K04840	AAK55441	sodium channel 5	gi|14165232|gb|AAK55441.1|Nav1.6b [Sternopygus macrurus]
Locus_1_Transcript_185122/226691_Confidence_1.000_Length_207	207	K02649	AAI35014	loc557176 protein	gi|141795597|gb|AAI35014.1|LOC557176 protein [Danio rerio]
Locus_1407_Transcript_7/8_Confidence_0.600_Length_1698	1698	K12834	NP_116147	phd finger protein 5a	gi|14249398|ref|NP_116147.1|PHD finger-like domain-containing protein 5A [Homo sapiens] >gi|20302071|ref|NP_620243.1| PHD finger-like domain-containing protein 5A [Rattus norvegicus] >gi|24415990|ref|NP_081013.1| PHD finger-like domain-containing protein 5A [Mus musculus] >gi|27545283|ref|NP_775373.1| PHD finger-like domain-containing protein 5A [Danio rerio] >gi|134085850|ref|NP_001076851.1| PHD…
Locus_44518_Transcript_1/1_Confidence_1.000_Length_224	224	K02132	AAG24489	atp synthase alpha subunit	gi|14318447|gb|AAG24489.2|ATP synthase alpha subunit [Aratinga mitrata]
Locus_1_Transcript_180564/226691_Confidence_1.000_Length_288	288	K01539	BAB60722	-atpase alpha subunit 3	gi|14349292|dbj|BAB60722.1|Na,K-ATPase alpha subunit 3 [Carassius auratus]
Locus_52998_Transcript_1/1_Confidence_1.000_Length_265	265	K10587	AAH09271	ubiquitin protein ligase e3a	gi|14424503|gb|AAH09271.1|UBE3A protein [Homo sapiens] >gi|325464523|gb|ADZ16032.1| ubiquitin protein ligase E3A [synthetic construct] >gi|343961953|dbj|BAK62564.1| ubiquitin-protein ligase E3A [Pan troglodytes]
Locus_1_Transcript_186340/226691_Confidence_1.000_Length_210	210	K06856	BAB60868	immunoglobulin m	gi|14475599|dbj|BAB60868.1|immunoglobulin M [Paralichthys olivaceus]
Locus_1_Transcript_211643/226691_Confidence_1.000_Length_477	477	K09254	ABP35582	c-rel protein	gi|145105370|gb|ABP35582.1|c-Rel protein [Epinephelus coioides]
Locus_1_Transcript_211640/226691_Confidence_1.000_Length_888	888	K09254	ABP35927	c-rel protein	gi|145203019|gb|ABP35927.1|c-rel [Siniperca chuatsi]
Locus_1_Transcript_108316/226691_Confidence_1.000_Length_285	285	K04469	ABP35928	nf-kappab 2	gi|145203021|gb|ABP35928.1|NF-kappaB 2 [Siniperca chuatsi]
Locus_27706_Transcript_1/1_Confidence_1.000_Length_268	268	K08362	ABP62962	thyroid hormone receptor beta	gi|145315399|gb|ABP62962.1|thyroid hormone receptor beta protein [Epinephelus coioides]
Locus_13236_Transcript_1/1_Confidence_1.000_Length_509	509	K11251	AAK66965	histone h2a-like	gi|14549635|gb|AAK66965.1|AF255739_1replication-dependent histone H2A [Bufo gargarizans]
Locus_63130_Transcript_1/1_Confidence_1.000_Length_230	230	K12247	ZP_01791068	udp-gal--lipooligosaccharide galactosyltransferase	gi|145635366|ref|ZP_01791068.1|UDP-Gal--lipooligosaccharide galactosyltransferase [Haemophilus influenzae PittAA] >gi|145267372|gb|EDK07374.1| UDP-Gal--lipooligosaccharide galactosyltransferase [Haemophilus influenzae PittAA]
Locus_1_Transcript_202003/226691_Confidence_1.000_Length_301	301	K00025	AAK69765	malate cytoplasmic	gi|14583129|gb|AAK69765.1|AF390559_1cytosolic malate dehydrogenase thermostable form [Sphyraena idiastes]
Locus_6611_Transcript_1/2_Confidence_0.750_Length_1525	1525	K00025	AAK69766	af390560_1cytosolic malate dehydrogenase thermolabile form	gi|14583131|gb|AAK69766.1|AF390560_1cytosolic malate dehydrogenase thermolabile form [Sphyraena idiastes]
Locus_1_Transcript_161244/226691_Confidence_1.000_Length_285	285	K00026	AAK69767	malate mitochondrial precursor	gi|14583133|gb|AAK69767.1|AF390561_1malate dehydrogenase [Sphyraena idiastes]
Locus_3147_Transcript_4/5_Confidence_0.231_Length_1647	1647	K12664	ABQ08579	cytochrome p450 26b1	gi|146160700|gb|ABQ08579.1|cytochrome P450 26B1 [Oryzias latipes]
Locus_1_Transcript_87010/226691_Confidence_1.000_Length_231	231	K02883	CAM91786	ribosomal protein l18	gi|146189569|emb|CAM91786.1|hypothetical protein [Platynereis dumerilii]
Locus_39840_Transcript_1/1_Confidence_1.000_Length_240	240	K02274	YP_001185649	cytochrome-c oxidase	gi|146305184|ref|YP_001185649.1|cytochrome-c oxidase [Pseudomonas mendocina ymp] >gi|421502879|ref|ZP_15949831.1| cytochrome-c oxidase [Pseudomonas mendocina DLHK] >gi|145573385|gb|ABP82917.1| Cytochrome-c oxidase [Pseudomonas mendocina ymp] >gi|400346336|gb|EJO94694.1| cytochrome-c oxidase [Pseudomonas mendocina DLHK]
Locus_68454_Transcript_1/1_Confidence_1.000_Length_291	291	K00031	ABQ22445	mitochondrial isocitrate dehydrogenase precursor-like protein	gi|146331878|gb|ABQ22445.1|mitochondrial isocitrate dehydrogenase (NADP) precursor-like protein [Callithrix jacchus] >gi|146332827|gb|ABQ22919.1| mitochondrial isocitrate dehydrogenase (NADP) precursor-like protein [Callithrix jacchus]
Locus_9767_Transcript_6/6_Confidence_0.773_Length_3396	3396	K04701	ABQ28700	cytokine-inducible sh2-containing protein	gi|146400003|gb|ABQ28700.1|cytokine-inducible SH2-containing protein [Gasterosteus aculeatus]
Locus_1_Transcript_100364/226691_Confidence_1.000_Length_1492	1492	K03904	ABQ41317	fibrinogen beta chain precursor	gi|146447341|gb|ABQ41317.1|fibrinogen beta chain precursor [Paralichthys olivaceus]
Locus_1_Transcript_159198/226691_Confidence_1.000_Length_637	637	K04451	ABQ42582	p53 tumor supressor protein	gi|146738012|gb|ABQ42582.1|p53 tumor supressor protein [Paralichthys olivaceus]
Locus_19502_Transcript_1/1_Confidence_1.000_Length_849	849	K08527	ABQ44493	retinoic acid receptor alpha	gi|146760610|gb|ABQ44493.1|retinoic acid receptor alpha 1 [Oryzias latipes]
Locus_66950_Transcript_1/1_Confidence_1.000_Length_240	240	K01883	NP_001080786	cysteinyl-trna cytoplasmic	gi|147899657|ref|NP_001080786.1|cysteine--tRNA ligase, cytoplasmic [Xenopus laevis] >gi|82241490|sp|Q7ZWR2.1|SYCC_XENLA RecName: Full=Cysteine--tRNA ligase, cytoplasmic; AltName: Full=Cysteinyl-tRNA synthetase; Short=CysRS >gi|28436794|gb|AAH46746.1| Cars-prov protein [Xenopus laevis]
Locus_4772_Transcript_1/1_Confidence_1.000_Length_381	381	K15078	NP_001090376	structure-specific endonuclease subunit slx1	gi|147901424|ref|NP_001090376.1|structure-specific endonuclease subunit slx1 [Xenopus laevis] >gi|123911486|sp|Q0IH86.1|SLX1_XENLA RecName: Full=Structure-specific endonuclease subunit slx1; AltName: Full=GIY-YIG domain-containing protein 1 >gi|114108307|gb|AAI23265.1| Giyd1 protein [Xenopus laevis]
Locus_7462_Transcript_5/14_Confidence_0.292_Length_3708	3708	K12275	NP_001086825	mgc82698 protein	gi|147902266|ref|NP_001086825.1|MGC82698 protein [Xenopus laevis] >gi|50603962|gb|AAH77513.1| MGC82698 protein [Xenopus laevis]
Locus_17722_Transcript_1/1_Confidence_1.000_Length_632	632	K03018	NP_001080302	dna-directed rna polymerase iii subunit rpc1	gi|147905844|ref|NP_001080302.1|polymerase (RNA) III (DNA directed) polypeptide A, 155kDa [Xenopus laevis] >gi|28422598|gb|AAH44092.1| Rpc155-prov protein [Xenopus laevis]
Locus_2962_Transcript_3/4_Confidence_0.571_Length_817	817	K13098	NP_001086293	mgc84691 protein	gi|148224502|ref|NP_001086293.1|MGC84691 protein [Xenopus laevis] >gi|49522198|gb|AAH74437.1| MGC84691 protein [Xenopus laevis]
Locus_18697_Transcript_5/5_Confidence_0.733_Length_926	926	K12859	NP_001089208	thioredoxin-like protein 4a	gi|148225007|ref|NP_001089208.1|thioredoxin-like 4A [Xenopus laevis] >gi|57920944|gb|AAH89128.1| MGC85128 protein [Xenopus laevis] >gi|225706116|gb|ACO08904.1| Thioredoxin-like protein 4A [Osmerus mordax] >gi|397776456|gb|AFO64926.1| thioredoxin-like protein 4A [Oplegnathus fasciatus]
Locus_1_Transcript_188826/226691_Confidence_1.000_Length_258	258	K11594	NP_001080283	dead (asp-glu-ala-asp) box polypeptide x-linked	gi|148226262|ref|NP_001080283.1|DEAD (Asp-Glu-Ala-Asp) box polypeptide 3, X-linked [Xenopus laevis] >gi|27924277|gb|AAH44972.1| Pl10-prov protein [Xenopus laevis]
Locus_33361_Transcript_1/1_Confidence_1.000_Length_501	501	K06105	NP_001090155	mgc130982 protein	gi|148227048|ref|NP_001090155.1|uncharacterized protein LOC735235 [Xenopus laevis] >gi|83405273|gb|AAI10752.1| MGC130982 protein [Xenopus laevis]
Locus_1_Transcript_143337/226691_Confidence_1.000_Length_505	505	K07885	NP_001087958	ras-related protein rab-27a	gi|148227658|ref|NP_001087958.1|RAB27A, member RAS oncogene family [Xenopus laevis] >gi|52078448|gb|AAH82420.1| LOC494641 protein [Xenopus laevis]
Locus_29892_Transcript_1/1_Confidence_1.000_Length_347	347	K08798	NP_001085126	serine threonine-protein kinase mark1	gi|148232710|ref|NP_001085126.1|MAP/microtubule affinity-regulating kinase 1 [Xenopus laevis] >gi|47939752|gb|AAH72186.1| MGC80341 protein [Xenopus laevis]
Locus_4295_Transcript_2/3_Confidence_0.714_Length_1224	1224	K03023	NP_001086474	polymerase iii (dna directed) polypeptide c	gi|148234765|ref|NP_001086474.1|polymerase (RNA) III (DNA directed) polypeptide C (62kD) [Xenopus laevis] >gi|49670421|gb|AAH75179.1| Polr3c-prov protein [Xenopus laevis]
Locus_1_Transcript_111318/226691_Confidence_1.000_Length_420	420	K01001	NP_001082880	udp-n-acetylglucosamine--dolichyl-phosphate n-acetylglucosaminephosphotransferase	gi|148235673|ref|NP_001082880.1|UDP-N-acetylglucosamine--dolichyl-phosphate N-acetylglucosaminephosphotransferase [Danio rerio] >gi|122891011|emb|CAM13147.1| novel protein similar to vertebrate olichyl-phosphate (UDP-N-acetylglucosamine) N-acetylglucosaminephosphotransferase 1 (GlcNAc-1-P transferase) (DPAGT1) [Danio rerio] >gi|141795519|gb|AAI39559.1| Dpagt1 protein [Danio rerio]
Locus_1_Transcript_113668/226691_Confidence_1.000_Length_1581	1581	K01408	NP_001082994	insulin-degrading enzyme	gi|148238275|ref|NP_001082994.1|insulin-degrading enzyme [Danio rerio] >gi|141796249|gb|AAI39608.1| Zgc:162603 protein [Danio rerio]
Locus_1_Transcript_159101/226691_Confidence_1.000_Length_338	338	K06467	NP_001091715	b-cell receptor cd22 precursor	gi|148277600|ref|NP_001091715.1|B-cell receptor CD22 precursor [Danio rerio] >gi|134054376|emb|CAM73182.1| si:dkey-24p1.1 [Danio rerio]
Locus_1_Transcript_126859/226691_Confidence_1.000_Length_589	589	K02308	ABQ59654	death domain-associated protein 6	gi|148362127|gb|ABQ59654.1|DAXX [Salmo salar]
Locus_32879_Transcript_1/1_Confidence_1.000_Length_815	815	K10695	ABQ59676	e3 ubiquitin-protein ligase ring2-a	gi|148362153|gb|ABQ59676.1|RING1 [Salmo salar]
Locus_1_Transcript_170813/226691_Confidence_1.000_Length_925	925	K01186	ABQ62949	Neu1 [Takifugu rubripes]	gi|148372014|gb|ABQ62949.1|Neu1 [Takifugu rubripes]
Locus_42244_Transcript_1/1_Confidence_1.000_Length_238	238	K10463	NP_001038318	kelch-like protein 26	gi|148540113|ref|NP_001038318.2|kelch-like protein 26 [Danio rerio] >gi|115313816|gb|AAI24288.1| Kelch-like 26 (Drosophila) [Danio rerio]
Locus_1_Transcript_90587/226691_Confidence_1.000_Length_485	485	K06114	NP_001091958	spectrin alpha brain	gi|148596963|ref|NP_001091958.1|spectrin alpha chain, brain [Danio rerio] >gi|125630788|gb|ABN47004.1| alpha II-spectrin [Danio rerio]
Locus_1_Transcript_155710/226691_Confidence_1.000_Length_287	287	K07881	EDL08644	member ras oncogene isoform cra_a	gi|148676697|gb|EDL08644.1|RAB14, member RAS oncogene family, isoform CRA_a [Mus musculus]
Locus_1_Transcript_173498/226691_Confidence_1.000_Length_309	309	K12604	EDL11183	isoform cra_b	gi|148679236|gb|EDL11183.1|mCG133345, isoform CRA_b [Mus musculus]
Locus_1_Transcript_98057/226691_Confidence_1.000_Length_541	541	K04536	EDL15010	guanine nucleotide-binding protein g g g subunit beta-1-like	gi|148683063|gb|EDL15010.1|guanine nucleotide binding protein, beta 1, isoform CRA_a [Mus musculus]
Locus_18381_Transcript_1/1_Confidence_1.000_Length_1442	1442	K01530	EDL22103	probable phospholipid-transporting atpase ih	gi|148690156|gb|EDL22103.1|ATPase, class VI, type 11A, isoform CRA_c [Mus musculus]
Locus_67239_Transcript_1/1_Confidence_1.000_Length_215	215	K04512	EDL23637	dishevelled associated activator of morphoproteinis 2	gi|148691690|gb|EDL23637.1|mCG141146 [Mus musculus]
Locus_16246_Transcript_1/1_Confidence_1.000_Length_715	715	K11810	EDL41757	monocarboxylate transporter 12	gi|148709811|gb|EDL41757.1|solute carrier family 16 (monocarboxylic acid transporters), member 12 [Mus musculus]
Locus_1_Transcript_186350/226691_Confidence_1.000_Length_522	522	K06527	CAN88649	novel protein	gi|148725634|emb|CAN88649.1|novel protein [Danio rerio]
Locus_9276_Transcript_1/2_Confidence_0.400_Length_1084	1084	K12169	CAN88396	novel protein vertebrate ring finger protein 123	gi|148725835|emb|CAN88396.1|novel protein similar to vertebrate ring finger protein 123 (RNF123) [Danio rerio] >gi|148725876|emb|CAN88609.1| novel protein similar to vertebrate ring finger protein 123 (RNF123) [Danio rerio]
Locus_60107_Transcript_1/1_Confidence_1.000_Length_219	219	K05753	CAN88174	was protein member 1	gi|148726100|emb|CAN88174.1|novel protein similar to vertebrate WAS protein family, member 1 (WASF1) [Danio rerio]
Locus_46983_Transcript_1/1_Confidence_1.000_Length_229	229	K10154	AAI42792	interferon regulatory factor 6	gi|148745142|gb|AAI42792.1|Xpo6 protein [Danio rerio]
Locus_38139_Transcript_1/1_Confidence_1.000_Length_225	225	K08269	AAI42807	serine threonine-protein kinase ulk1	gi|148745708|gb|AAI42807.1|Ulk1 protein [Danio rerio]
Locus_1_Transcript_145207/226691_Confidence_1.000_Length_326	326	K01539	ABR10300	sodium potassium atpase alpha subunit	gi|148751479|gb|ABR10300.1|sodium/potassium ATPase alpha subunit [Acanthopagrus schlegelii]
Locus_26885_Transcript_1/1_Confidence_1.000_Length_1011	1011	K09268	ABR10399	transcription factor sox- partial	gi|148763342|gb|ABR10399.1|SOX11b [Epinephelus coioides]
Locus_8576_Transcript_7/8_Confidence_0.350_Length_3700	3700	K09279	NP_001092121	frrunx3 p45	gi|148839329|ref|NP_001092121.1|frRunx3/p45 [Takifugu rubripes] >gi|116812246|dbj|BAF36008.1| frRunx3/p45 [Takifugu rubripes]
Locus_1_Transcript_203089/226691_Confidence_1.000_Length_943	943	K06547	NP_001092128	cd166 antigen homolog precursor	gi|148839370|ref|NP_001092128.1|neurolin-a [Takifugu rubripes] >gi|84043167|gb|ABC50098.1| neurolin-a [Takifugu rubripes]
Locus_1_Transcript_111667/226691_Confidence_1.000_Length_429	429	K07192	NP_001092129	reggie protein 2b	gi|148839374|ref|NP_001092129.1|reggie protein 2b [Takifugu rubripes] >gi|62719414|gb|AAX93304.1| reggie protein 2b [Takifugu rubripes]
Locus_65860_Transcript_1/1_Confidence_1.000_Length_211	211	K09014	ZP_01827341	assembly protein	gi|149002407|ref|ZP_01827341.1|FeS assembly protein SufB [Streptococcus pneumoniae SP14-BS69] >gi|147759344|gb|EDK66336.1| FeS assembly protein SufB [Streptococcus pneumoniae SP14-BS69]
Locus_38289_Transcript_1/1_Confidence_1.000_Length_234	234	K03260	EDL78015	isoform cra_b	gi|149019867|gb|EDL78015.1|rCG36786, isoform CRA_b [Rattus norvegicus]
Locus_48232_Transcript_1/1_Confidence_1.000_Length_206	206	K12562	EDL87379	amphiphysin- partial	gi|149032501|gb|EDL87379.1|rCG45289 [Rattus norvegicus]
Locus_69280_Transcript_1/1_Confidence_1.000_Length_331	331	K15728	EDM03133	isoform cra_b	gi|149050960|gb|EDM03133.1|rCG61514, isoform CRA_b [Rattus norvegicus]
Locus_69125_Transcript_1/1_Confidence_1.000_Length_204	204	K13781	EDM14191	solute carrier family 7 (cationic amino acid y+ system) member isoform cra_c	gi|149063921|gb|EDM14191.1|solute carrier family 7 (cationic amino acid transporter, y+ system), member 8, isoform CRA_c [Rattus norvegicus]
Locus_30404_Transcript_1/1_Confidence_1.000_Length_619	619	K07893	EDM18324	isoform cra_a	gi|149068772|gb|EDM18324.1|rCG39700, isoform CRA_a [Rattus norvegicus]
Locus_15165_Transcript_5/6_Confidence_0.125_Length_825	825	K01893	EDM18500	probable asparagine--trna mitochondrial	gi|149068948|gb|EDM18500.1|rCG64430 [Rattus norvegicus]
Locus_70248_Transcript_1/1_Confidence_1.000_Length_228	228	K06839	ABR21385	achain third lrr domain of human slit2	gi|149207280|gb|ABR21385.1|Slit2 [Ovis aries]
Locus_2432_Transcript_3/3_Confidence_0.600_Length_889	889	K12799	ABR24505	apoptosis-associated speck-like protein containing a card-like	gi|149368966|gb|ABR24505.1|ASC [Siniperca chuatsi]
Locus_18315_Transcript_1/1_Confidence_1.000_Length_319	319	K04960	CAA94862	inositol -trisphosphate receptor type 3	gi|1495698|emb|CAA94862.1|inositol 1,4,5-trisphosphate receptor type 3 [Mus musculus]
Locus_26489_Transcript_1/1_Confidence_1.000_Length_525	525	K09230	XP_001512846	zinc finger protein 865- partial	gi|149570947|ref|XP_001512846.1|PREDICTED: zinc finger protein 865-like, partial [Ornithorhynchus anatinus]
Locus_15671_Transcript_2/2_Confidence_0.500_Length_591	591	K08525	AAK76400	retinoid x receptor beta	gi|14994052|gb|AAK76400.1|retinoid X receptor beta [Scophthalmus maximus]
Locus_42736_Transcript_1/1_Confidence_1.000_Length_248	248	K03628	YP_001300194	transcription termination factor rho	gi|150005450|ref|YP_001300194.1|transcription termination factor Rho [Bacteroides vulgatus ATCC 8482] >gi|294775703|ref|ZP_06741207.1| transcription termination factor Rho [Bacteroides vulgatus PC510] >gi|319640673|ref|ZP_07995389.1| transcription termination factor [Bacteroides sp. 3_1_40A] >gi|345517585|ref|ZP_08797053.1| transcription termination factor Rho [Bacteroides sp. 4_3_47FAA] >gi|4233…
Locus_1_Transcript_189642/226691_Confidence_1.000_Length_371	371	K13624	CAL92184	ceruloplasmin [Chionodraco rastrospinosus]	gi|150036368|emb|CAL92184.1|ceruloplasmin [Chionodraco rastrospinosus]
Locus_1_Transcript_139530/226691_Confidence_1.000_Length_525	525	K15162	CAC44632	thyroid hormone receptor associated protein complex component trap230 kiaa0192	gi|15020810|emb|CAC44632.1|thyroid hormone receptor associated protein complex component TRAP230/KIAA0192 [Takifugu rubripes]
Locus_55604_Transcript_1/1_Confidence_1.000_Length_276	276	K04862	CAA45577	brain calcium channel beta-subunit 2c (splice variant of the gene 2)	gi|1502|emb|CAA45577.1|brain calcium channel beta-subunit CaB2c (splice variant of the gene CaB2) [Oryctolagus cuniculus]
Locus_1_Transcript_175236/226691_Confidence_1.000_Length_583	583	K03883	BAF65674	nadh dehydrogenase subunit-5	gi|150371718|dbj|BAF65674.1|NADH dehydrogenase subunit-5 [Paralichthys olivaceus]
Locus_1_Transcript_203189/226691_Confidence_1.000_Length_235	235	K13800	Q7ZWE9	cytidylate kinase	gi|150383502|sp|Q7ZWE9.2|KCY_DANRERecName: Full=UMP-CMP kinase; AltName: Full=Cytidine monophosphate kinase; AltName: Full=Cytidylate kinase; AltName: Full=Deoxycytidylate kinase; AltName: Full=Uridine monophosphate kinase; AltName: Full=Uridine monophosphate/cytidine monophosphate kinase; Short=UMP/CMP kinase; Short=UMP/CMPK
Locus_33216_Transcript_1/1_Confidence_1.000_Length_445	445	K05233	BAB62411	peptide y	gi|15076594|dbj|BAB62411.1|peptide Y [Paralichthys olivaceus]
Locus_15358_Transcript_1/1_Confidence_1.000_Length_387	387	K02090	BAA05650	cyclin-dependent kinase 5 isoform 2	gi|1510182|dbj|BAA05650.1|cyclin-dependent kinase 5 [Mus musculus domesticus]
Locus_4824_Transcript_1/1_Confidence_1.000_Length_1668	1668	K00473	NP_001093074	lysyl hydroxylase 1 precursor	gi|151301032|ref|NP_001093074.1|lysyl hydroxylase 1 precursor [Takifugu rubripes] >gi|146325988|dbj|BAF61136.1| lysyl hydroxylase 1 [Takifugu rubripes]
Locus_1_Transcript_205640/226691_Confidence_1.000_Length_215	215	K13646	NP_001093075	lysyl hydroxylase 3 precursor	gi|151301193|ref|NP_001093075.1|lysyl hydroxylase 3 precursor [Takifugu rubripes] >gi|146325990|dbj|BAF61137.1| lysyl hydroxylase 3 [Takifugu rubripes]
Locus_62164_Transcript_1/1_Confidence_1.000_Length_353	353	K11220	ABS19629	signal transducer and activator of transcription 1	gi|152003258|gb|ABS19629.1|signal transducer and activator of transcription 1 [Paralichthys olivaceus]
Locus_1_Transcript_124668/226691_Confidence_1.000_Length_866	866	K12231	AAI50223	hectd1 protein	gi|152012580|gb|AAI50223.1|Hectd1 protein [Danio rerio]
Locus_32332_Transcript_1/1_Confidence_1.000_Length_386	386	K10747	AAI50347	si:dkeyp- protein	gi|152012668|gb|AAI50347.1|Si:dkeyp-35b8.5 protein [Danio rerio]
Locus_14131_Transcript_1/1_Confidence_1.000_Length_323	323	K06754	AAK94294	roundabout homolog 2 precursor	gi|15281517|gb|AAK94294.1|AF364048_1Roundabout2 protein [Gallus gallus]
Locus_33310_Transcript_1/1_Confidence_1.000_Length_569	569	K03120	NP_001093264	tata box binding protein	gi|153792245|ref|NP_001093264.1|TATA box binding protein [Takifugu rubripes] >gi|148910855|tpg|DAA06038.1| TPA_inf: TATA box binding protein [Takifugu rubripes]
Locus_620_Transcript_4/5_Confidence_0.615_Length_2426	2426	K14692	NP_001093556	zinc transporter 7	gi|153792360|ref|NP_001093556.1|zinc transporter 7 [Danio rerio] >gi|166228724|sp|A5PMX1.1|ZNT7_DANRE RecName: Full=Zinc transporter 7; Short=ZnT-7; AltName: Full=Solute carrier family 30 member 7 >gi|148725635|emb|CAN88650.1| solute carrier family 30 (zinc transporter), member 7 [Danio rerio]
Locus_16428_Transcript_1/2_Confidence_0.667_Length_1159	1159	K01230	NP_001093449	endoplasmic reticulum mannosyl-oligosaccharide -alpha-mannosidase	gi|153792498|ref|NP_001093449.1|endoplasmic reticulum mannosyl-oligosaccharide 1,2-alpha-mannosidase [Danio rerio] >gi|148726406|emb|CAN88131.1| novel protein similar to human and mouse mannosidase, alpha, class 1B, member 1 (MAN1B1) [Danio rerio]
Locus_12230_Transcript_1/1_Confidence_1.000_Length_700	700	K08803	NP_001093460	death-associated protein kinase 1	gi|153792613|ref|NP_001093460.1|death-associated protein kinase 1 [Danio rerio] >gi|148726019|emb|CAN88539.1| novel protein similar to H.sapiens DAPK1, death-associated protein kinase 1 (DAPK1) [Danio rerio] >gi|169146653|emb|CAQ14762.1| novel protein similar to H.sapiens DAPK1, death-associated protein kinase 1 (DAPK1) [Danio rerio] >gi|186970582|gb|ACC99357.1| death-associated protein kinase [D…
Locus_30135_Transcript_1/1_Confidence_1.000_Length_269	269	K06187	ZP_01959361	recombination protein recr	gi|153806693|ref|ZP_01959361.1|hypothetical protein BACCAC_00964 [Bacteroides caccae ATCC 43185] >gi|423218180|ref|ZP_17204676.1| recombination protein recR [Bacteroides caccae CL03T12C61] >gi|149131370|gb|EDM22576.1| recombination protein RecR [Bacteroides caccae ATCC 43185] >gi|392627683|gb|EIY21718.1| recombination protein recR [Bacteroides caccae CL03T12C61]
Locus_64831_Transcript_1/1_Confidence_1.000_Length_337	337	K03088	ZP_01960628	rna polymerase ecf-type sigma factor	gi|153807960|ref|ZP_01960628.1|hypothetical protein BACCAC_02246 [Bacteroides caccae ATCC 43185] >gi|423217905|ref|ZP_17204401.1| sigma-70 family RNA polymerase sigma factor [Bacteroides caccae CL03T12C61] >gi|149129569|gb|EDM20783.1| Sigma-70 region 2 [Bacteroides caccae ATCC 43185] >gi|392627408|gb|EIY21443.1| sigma-70 family RNA polymerase sigma factor [Bacteroides caccae CL03T12C61]
Locus_1_Transcript_128420/226691_Confidence_1.000_Length_265	265	K00378	ZP_01994304	hydroxylamine reductase	gi|153852867|ref|ZP_01994304.1|hypothetical protein DORLON_00286 [Dorea longicatena DSM 13814] >gi|149754509|gb|EDM64440.1| hypothetical protein DORLON_00286 [Dorea longicatena DSM 13814]
Locus_15349_Transcript_1/1_Confidence_1.000_Length_284	284	K00527	ZP_01994963	anaerobic ribonucleoside-triphosphate reductase	gi|153853583|ref|ZP_01994963.1|hypothetical protein DORLON_00953 [Dorea longicatena DSM 13814] >gi|149753738|gb|EDM63669.1| anaerobic ribonucleoside-triphosphate reductase [Dorea longicatena DSM 13814]
Locus_24984_Transcript_1/1_Confidence_1.000_Length_231	231	K07023	ZP_01995210	hd domain protein	gi|153853854|ref|ZP_01995210.1|hypothetical protein DORLON_01201 [Dorea longicatena DSM 13814] >gi|149753604|gb|EDM63535.1| HD domain protein [Dorea longicatena DSM 13814]
Locus_45846_Transcript_1/1_Confidence_1.000_Length_218	218	K02469	ZP_01995549	a subunit	gi|153854250|ref|ZP_01995549.1|hypothetical protein DORLON_01543 [Dorea longicatena DSM 13814] >gi|149753025|gb|EDM62956.1| DNA gyrase, A subunit [Dorea longicatena DSM 13814]
Locus_8625_Transcript_1/1_Confidence_1.000_Length_281	281	K02470	ZP_01995550	dna b subunit	gi|153854251|ref|ZP_01995550.1|hypothetical protein DORLON_01544 [Dorea longicatena DSM 13814] >gi|149753026|gb|EDM62957.1| DNA gyrase, B subunit [Dorea longicatena DSM 13814]
Locus_16228_Transcript_1/1_Confidence_1.000_Length_421	421	K10053	NP_001070244	runt-related transcription factor 1 translocated 1 (cyclin d-related)	gi|154090991|ref|NP_001070244.2|protein CBFA2T1 [Danio rerio] >gi|94734202|emb|CAK04627.1| novel protein similar to vertebrate runt-related transcription factor 1; translocated to, 1 (cyclin D-related) (RUNX1T1) [Danio rerio] >gi|94734526|emb|CAK11451.1| novel protein similar to vertebrate runt-related transcription factor 1; translocated to, 1 (cyclin D-related) (RUNX1T1) [Danio rerio]
Locus_32393_Transcript_1/1_Confidence_1.000_Length_317	317	K09305	ABS70741	homeobox protein hox-b5a-like	gi|154183798|gb|ABS70741.1|Hoxb5a [Haplochromis burtoni]
Locus_12597_Transcript_2/2_Confidence_0.500_Length_810	810	K09645	ABS70751	probable serine carboxypeptidase cpvl-like	gi|154183809|gb|ABS70751.1|Cpv-1 [Haplochromis burtoni]
Locus_1_Transcript_177898/226691_Confidence_1.000_Length_983	983	K11587	ABS70763	chromobox protein homolog 5-like	gi|154183822|gb|ABS70763.1|Cbx5 [Haplochromis burtoni]
Locus_15420_Transcript_1/1_Confidence_1.000_Length_271	271	K09302	ABS70767	homeobox protein	gi|154183827|gb|ABS70767.1|Hoxa2a [Haplochromis burtoni]
Locus_33509_Transcript_1/1_Confidence_1.000_Length_375	375	K00020	ABS70777	3-hydroxyisobutyrate dehydrogenase	gi|154183837|gb|ABS70777.1|3-hydroxyisobutyrate dehydrogenase [Haplochromis burtoni]
Locus_60709_Transcript_1/1_Confidence_1.000_Length_244	244	K14162	YP_001415716	dna polymerase alpha subunit	gi|154244758|ref|YP_001415716.1|DNA polymerase III subunit alpha [Xanthobacter autotrophicus Py2] >gi|154158843|gb|ABS66059.1| DNA polymerase III, alpha subunit [Xanthobacter autotrophicus Py2]
Locus_30963_Transcript_1/2_Confidence_0.625_Length_263	263	K04072	ZP_02028151	aldehyde-alcohol dehydrogenase 2	gi|154486744|ref|ZP_02028151.1|hypothetical protein BIFADO_00569 [Bifidobacterium adolescentis L2-32] >gi|154084607|gb|EDN83652.1| aldehyde dehydrogenase (NAD) family protein [Bifidobacterium adolescentis L2-32]
Locus_22403_Transcript_1/1_Confidence_1.000_Length_283	283	K02068	ZP_02028555	abc atp-binding protein	gi|154487148|ref|ZP_02028555.1|hypothetical protein BIFADO_00988 [Bifidobacterium adolescentis L2-32] >gi|154085011|gb|EDN84056.1| ABC transporter, ATP-binding protein [Bifidobacterium adolescentis L2-32]
Locus_28298_Transcript_1/1_Confidence_1.000_Length_212	212	K00982	ZP_02028803	bifunctional glutamine-synthetase adenylyltransferase deadenyltransferase	gi|154487396|ref|ZP_02028803.1|hypothetical protein BIFADO_01248 [Bifidobacterium adolescentis L2-32] >gi|154083914|gb|EDN82959.1| [glutamate--ammonia-ligase] adenylyltransferase [Bifidobacterium adolescentis L2-32]
Locus_31446_Transcript_1/1_Confidence_1.000_Length_290	290	K07284	ZP_02029264	sortase family protein	gi|154488147|ref|ZP_02029264.1|hypothetical protein BIFADO_01718 [Bifidobacterium adolescentis L2-32] >gi|154083620|gb|EDN82665.1| sortase family protein [Bifidobacterium adolescentis L2-32]
Locus_21160_Transcript_1/1_Confidence_1.000_Length_220	220	K01885	ZP_02029270	glutamyl-queuosine trna synthetase	gi|154488153|ref|ZP_02029270.1|hypothetical protein BIFADO_01724 [Bifidobacterium adolescentis L2-32] >gi|154083626|gb|EDN82671.1| tRNA ligase class I (E and Q), catalytic domain protein [Bifidobacterium adolescentis L2-32]
Locus_34824_Transcript_1/1_Confidence_1.000_Length_377	377	K09157	ZP_02029356	y1323_bifaa ame: full=upf0210 protein bad_1323	gi|154488239|ref|ZP_02029356.1|hypothetical protein BIFADO_01813 [Bifidobacterium adolescentis L2-32] >gi|154083390|gb|EDN82435.1| hypothetical protein BIFADO_01813 [Bifidobacterium adolescentis L2-32]
Locus_1_Transcript_128403/226691_Confidence_1.000_Length_239	239	K03658	ZP_02029944	helicase iv	gi|154489095|ref|ZP_02029944.1|hypothetical protein BIFADO_02407 [Bifidobacterium adolescentis L2-32] >gi|154083232|gb|EDN82277.1| hypothetical protein BIFADO_02407 [Bifidobacterium adolescentis L2-32]
Locus_25938_Transcript_1/1_Confidence_1.000_Length_319	319	K10108	ZP_02030018	abc solute-binding protein	gi|154489169|ref|ZP_02030018.1|hypothetical protein BIFADO_02484 [Bifidobacterium adolescentis L2-32] >gi|154083306|gb|EDN82351.1| ABC transporter, solute-binding protein [Bifidobacterium adolescentis L2-32]
Locus_57125_Transcript_1/1_Confidence_1.000_Length_218	218	K07478	ZP_02031111	aaa family	gi|154491485|ref|ZP_02031111.1|hypothetical protein PARMER_01094 [Parabacteroides merdae ATCC 43184] >gi|154088460|gb|EDN87505.1| ATPase, AAA family [Parabacteroides merdae ATCC 43184]
Locus_6745_Transcript_1/1_Confidence_1.000_Length_390	390	K07263	ZP_02032712	hypothetical protein PARMER_02729 [Parabacteroides merdae ATCC 43184]	gi|154493392|ref|ZP_02032712.1|hypothetical protein PARMER_02729 [Parabacteroides merdae ATCC 43184] >gi|154086602|gb|EDN85647.1| hypothetical protein PARMER_02729 [Parabacteroides merdae ATCC 43184]
Locus_1_Transcript_114446/226691_Confidence_1.000_Length_237	237	K02470	ZP_02034832	dna b subunit	gi|154496136|ref|ZP_02034832.1|hypothetical protein BACCAP_00420 [Bacteroides capillosus ATCC 29799] >gi|150274691|gb|EDN01755.1| hypothetical protein BACCAP_00420 [Bacteroides capillosus ATCC 29799]
Locus_57425_Transcript_1/1_Confidence_1.000_Length_251	251	K02469	ZP_02035074	dna gyrase subunit a	gi|154496378|ref|ZP_02035074.1|hypothetical protein BACCAP_00666 [Bacteroides capillosus ATCC 29799] >gi|150274461|gb|EDN01538.1| DNA gyrase/topoisomerase IV, A subunit [Pseudoflavonifractor capillosus ATCC 29799]
Locus_10372_Transcript_1/1_Confidence_1.000_Length_265	265	K03091	ZP_02038386	rna polymerase sigma-g factor	gi|154500348|ref|ZP_02038386.1|hypothetical protein BACCAP_04015 [Bacteroides capillosus ATCC 29799] >gi|150270853|gb|EDM98136.1| hypothetical protein BACCAP_04015 [Bacteroides capillosus ATCC 29799]
Locus_22104_Transcript_1/1_Confidence_1.000_Length_371	371	K01531	ZP_02038897	magnesium-importing atpase	gi|154500859|ref|ZP_02038897.1|hypothetical protein BACCAP_04544 [Bacteroides capillosus ATCC 29799] >gi|150270359|gb|EDM97685.1| magnesium-importing ATPase [Pseudoflavonifractor capillosus ATCC 29799]
Locus_1_Transcript_128355/226691_Confidence_1.000_Length_207	207	K09817	ZP_02042592	abc atp-binding protein	gi|154505854|ref|ZP_02042592.1|hypothetical protein RUMGNA_03395 [Ruminococcus gnavus ATCC 29149] >gi|336432167|ref|ZP_08612006.1| hypothetical protein HMPREF0991_01125 [Lachnospiraceae bacterium 2_1_58FAA] >gi|153793872|gb|EDN76292.1| hypothetical protein RUMGNA_03395 [Ruminococcus gnavus ATCC 29149] >gi|336019326|gb|EGN49052.1| hypothetical protein HMPREF0991_01125 [Lachnospiraceae bacterium 2_…
Locus_1783_Transcript_11/11_Confidence_0.295_Length_1010	1010	K06210	ABS86775	nicotinamide nucleotide adenylyltransferase 2	gi|154795563|gb|ABS86775.1|nicotinamide nucleotide adenylyltransferase 2 [Salmo salar]
Locus_43999_Transcript_1/1_Confidence_1.000_Length_264	264	K04407	ABU49432	mitogen-activated protein kinase kinase kinase kinase 4	gi|156106267|gb|ABU49432.1|mitogen-activated protein kinase kinase kinase kinase 4-like protein [Oncorhynchus mykiss]
Locus_1_Transcript_203230/226691_Confidence_1.000_Length_1644	1644	K00232	ABU52891	palmitoyl- oxidase	gi|156144442|gb|ABU52891.1|palmitoyl-CoA oxidase [Chelon labrosus]
Locus_1_Transcript_211187/226691_Confidence_1.000_Length_313	313	K01810	ABU54826	glucosephosphate isomerase	gi|156153176|gb|ABU54826.1|glucosephosphate isomerase [Gambusia holbrooki]
Locus_1_Transcript_161429/226691_Confidence_1.000_Length_3783	3783	K06071	AAI51830	serine threonine-protein kinase n2	gi|156229814|gb|AAI51830.1|Zgc:153916 protein [Danio rerio]
Locus_9470_Transcript_1/1_Confidence_1.000_Length_503	503	K11110	AAI52523	loc566954 protein	gi|156229835|gb|AAI52523.1|LOC566954 protein [Danio rerio]
Locus_1_Transcript_137502/226691_Confidence_1.000_Length_992	992	K14996	AAI51988	im:6896251 protein	gi|156230299|gb|AAI51988.1|Im:6896251 protein [Danio rerio]
Locus_2327_Transcript_2/6_Confidence_0.231_Length_1532	1532	K00693	ABU62630	glycogen synthase	gi|156254254|gb|ABU62630.1|glycogen synthase [Oreochromis mossambicus]
Locus_32557_Transcript_1/1_Confidence_1.000_Length_1087	1087	K01330	ABU63968	ca2+-dependent complex c1r c1s subunit	gi|156454683|gb|ABU63968.1|Ca2+-dependent complex C1R/C1S subunit [Perca flavescens]
Locus_60251_Transcript_1/1_Confidence_1.000_Length_307	307	K00323	AAI52643	nad mitochondrial	gi|156914913|gb|AAI52643.1|Nnt protein [Danio rerio] >gi|189441737|gb|AAI67531.1| LOC100170519 protein [Xenopus (Silurana) tropicalis]
Locus_139_Transcript_7/11_Confidence_0.422_Length_924	924	K12671	BAF79875	cxc chemokine	gi|157060219|dbj|BAF79875.1|CXC chemokine [Paralichthys olivaceus]
Locus_1_Transcript_190403/226691_Confidence_1.000_Length_633	633	K16195	ABV21735	dsrna-dependent protein kinase	gi|157088318|gb|ABV21735.1|dsRNA-dependent protein kinase [Paralichthys olivaceus]
Locus_40487_Transcript_1/1_Confidence_1.000_Length_308	308	K07408	ABV24471	cytochrome p450 1a	gi|157142978|gb|ABV24471.1|cytochrome P450 1A [Pagrus major]
Locus_2600_Transcript_1/1_Confidence_1.000_Length_2809	2809	K01398	BAB68365	72 kda type iv collagenase	gi|15718387|dbj|BAB68365.1|gelatinase [Paralichthys olivaceus]
Locus_1_Transcript_203972/226691_Confidence_1.000_Length_1342	1342	K01403	BAB68366	matrix metalloproteinase-9	gi|15718389|dbj|BAB68366.1|gelatinase [Paralichthys olivaceus]
Locus_28037_Transcript_1/1_Confidence_1.000_Length_297	297	K07817	AAL05975	af190145_1receptor ptp-like protein ia-2beta	gi|15718461|gb|AAL05975.1|AF190145_1receptor PTP-like protein IA-2beta [Danio rerio]
Locus_23317_Transcript_1/1_Confidence_1.000_Length_354	354	K04204	NP_001098074	neuropeptide y receptor y8b	gi|157265553|ref|NP_001098074.1|neuropeptide Y/peptide YY receptor Npy8br [Takifugu rubripes] >gi|156615971|gb|ABU87349.1| Npy8br protein [Takifugu rubripes]
Locus_1_Transcript_172550/226691_Confidence_1.000_Length_489	489	K01008	NP_001004295	selenophosphate synthetase 2	gi|157276601|ref|NP_001004295.2|selenophosphate synthetase 2 [Danio rerio]
Locus_71_Transcript_12/15_Confidence_0.663_Length_2133	2133	K03729	NP_001098202	bhlh protein dec1b	gi|157278205|ref|NP_001098202.1|bHLH protein DEC1b [Oryzias latipes] >gi|86355059|dbj|BAE78764.1| bHLH protein DEC1b [Oryzias latipes]
Locus_27927_Transcript_1/1_Confidence_1.000_Length_350	350	K07635	NP_001098246	alpha3-fucosyltransferase precursor	gi|157278289|ref|NP_001098246.1|alpha3-fucosyltransferase precursor [Oryzias latipes] >gi|58864750|emb|CAI52069.1| alpha3-fucosyltransferase [Oryzias latipes]
Locus_1436_Transcript_2/3_Confidence_0.750_Length_1086	1086	K13127	NP_001098254	zinc finger protein 183	gi|157278305|ref|NP_001098254.1|zinc finger protein 183 [Oryzias latipes] >gi|40891600|gb|AAR97526.1| zinc finger protein 183 [Oryzias latipes]
Locus_1_Transcript_150975/226691_Confidence_1.000_Length_239	239	K03917	NP_001098300	embryonic transglutaminase	gi|157278397|ref|NP_001098300.1|embryonic transglutaminase [Oryzias latipes] >gi|34419182|dbj|BAC84967.1| embryonic transglutaminase [Oryzias latipes]
Locus_1_Transcript_118815/226691_Confidence_1.000_Length_822	822	K01343	NP_001098301	tissue-type plasminogen activator precursor	gi|157278399|ref|NP_001098301.1|tissue-type plasminogen activator precursor [Oryzias latipes] >gi|63002598|dbj|BAD97813.1| tissue-type plasminogen activator [Oryzias latipes]
Locus_15281_Transcript_1/1_Confidence_1.000_Length_268	268	K07635	NP_001098305	alpha-( )-fucosyltransferase-like	gi|157278405|ref|NP_001098305.1|alpha3-fucosyltransferase [Oryzias latipes] >gi|58864748|emb|CAI52068.1| alpha3-fucosyltransferase [Oryzias latipes]
Locus_8588_Transcript_1/2_Confidence_0.833_Length_2095	2095	K00149	NP_001098318	aldehyde dehydrogenase family 9 member a1-a	gi|157278431|ref|NP_001098318.1|aldehyde dehydrogenase family 9 member A1 [Oryzias latipes] >gi|123912467|sp|Q19A30.1|AL9A1_ORYLA RecName: Full=Aldehyde dehydrogenase family 9 member A1 >gi|106897063|gb|ABF83193.1| betaine aldehyde dehydrogenase [Oryzias latipes]
Locus_7662_Transcript_1/2_Confidence_0.833_Length_2039	2039	K11462	NP_001098326	embryonic ectoderm development protein	gi|157278447|ref|NP_001098326.1|embryonic ectoderm development protein [Oryzias latipes] >gi|48147237|dbj|BAD22546.1| embryonic ectoderm development protein [Oryzias latipes]
Locus_26009_Transcript_1/1_Confidence_1.000_Length_434	434	K10485	NP_001098334	germ cell-less protein	gi|157278465|ref|NP_001098334.1|germ cell-less protein [Oryzias latipes] >gi|13957745|gb|AAK50633.1|AF355473_1 germ cell-less protein [Oryzias latipes]
Locus_1662_Transcript_2/3_Confidence_0.400_Length_1528	1528	K01316	NP_001098369	enteropeptidase-2 [Oryzias latipes]	gi|157278537|ref|NP_001098369.1|enteropeptidase-2 [Oryzias latipes] >gi|145966012|dbj|BAF57204.1| enteropeptidase-2 [Oryzias latipes]
Locus_58729_Transcript_1/1_Confidence_1.000_Length_246	246	K03580	YP_001476964	rna polymerase-associated protein rapa	gi|157368975|ref|YP_001476964.1|ATP-dependent helicase HepA [Serratia proteamaculans 568] >gi|189029426|sp|A8G9P6.1|RAPA_SERP5 RecName: Full=RNA polymerase-associated protein RapA; AltName: Full=ATP-dependent helicase HepA >gi|157320739|gb|ABV39836.1| SNF2-related protein [Serratia proteamaculans 568]
Locus_840_Transcript_3/7_Confidence_0.833_Length_5159	5159	K04205	NP_001098693	neuropeptide y receptor 2 precursor	gi|157412304|ref|NP_001098693.1|neuropeptide Y receptor 2 precursor [Takifugu rubripes] >gi|156615963|gb|ABU87345.1| Npy2r protein [Takifugu rubripes]
Locus_1_Transcript_161998/226691_Confidence_1.000_Length_1511	1511	K06704	AAI53307	loc566044 protein	gi|157422789|gb|AAI53307.1|LOC566044 protein [Danio rerio]
Locus_47097_Transcript_1/1_Confidence_1.000_Length_321	321	K16362	CAP08016	leucine-rich repeat transmembrane protein flrt3-like	gi|157676763|emb|CAP08016.1|unnamed protein product [Danio rerio]
Locus_24921_Transcript_1/1_Confidence_1.000_Length_654	654	K11593	ABV60434	protein argonaute-2-like	gi|157677495|gb|ABV60434.1|argonaute [Ctenopharyngodon idella]
Locus_1_Transcript_120100/226691_Confidence_1.000_Length_262	262	K03740	YP_001487699	d-alanine esterase	gi|157693237|ref|YP_001487699.1|D-alanine esterase DltD [Bacillus pumilus SAFR-032] >gi|157681995|gb|ABV63139.1| D-alanine esterase DltD [Bacillus pumilus SAFR-032]
Locus_23921_Transcript_1/1_Confidence_1.000_Length_469	469	K05749	NP_001100466	cytoplasmic fmr1 interacting protein 2	gi|157819571|ref|NP_001100466.1|cytoplasmic FMR1 interacting protein 2 [Rattus norvegicus] >gi|149052349|gb|EDM04166.1| cytoplasmic FMR1 interacting protein 2 (predicted) [Rattus norvegicus]
Locus_49590_Transcript_1/1_Confidence_1.000_Length_215	215	K10733	2Q9Q_A	achain the crystal structure of full length human gins complex	gi|157835874|pdb|2Q9Q|AChain A, The Crystal Structure Of Full Length Human Gins Complex >gi|157835878|pdb|2Q9Q|E Chain E, The Crystal Structure Of Full Length Human Gins Complex
Locus_1_Transcript_203843/226691_Confidence_1.000_Length_657	657	K05617	NP_001103173	excitatory amino acid transporter 4	gi|157841240|ref|NP_001103173.1|excitatory amino acid transporter 4 [Danio rerio] >gi|156230842|gb|AAI51993.1| Zgc:171923 protein [Danio rerio]
Locus_1_Transcript_135034/226691_Confidence_1.000_Length_784	784	K08211	NP_001103169	solute carrier family 22 member 15-like	gi|157841272|ref|NP_001103169.1|uncharacterized protein LOC555262 [Danio rerio] >gi|156229823|gb|AAI51833.1| Zgc:165580 protein [Danio rerio]
Locus_62239_Transcript_1/1_Confidence_1.000_Length_213	213	K08751	ABV91589	intestinal fatty acid-binding protein	gi|157886128|gb|ABV91589.1|intestinal fatty acid-binding protein [Paralichthys olivaceus]
Locus_1_Transcript_97992/226691_Confidence_1.000_Length_414	414	K12893	CAP09559	splicing arginine serine-rich 6	gi|157888755|emb|CAP09559.1|splicing factor, arginine/serine-rich 6 [Danio rerio]
Locus_1_Transcript_199735/226691_Confidence_1.000_Length_421	421	K01110	AAL08419	phosphatidylinositol- -trisphosphate 3-phosphatase and dual-specificity protein phosphatase pten-like isoform 2	gi|15808383|gb|AAL08419.1|PTEN [Takifugu rubripes]
Locus_1_Transcript_176643/226691_Confidence_1.000_Length_569	569	K00031	AAI53922	idh1 protein	gi|158253463|gb|AAI53922.1|Idh1 protein [Danio rerio]
Locus_11864_Transcript_1/1_Confidence_1.000_Length_863	863	K10595	AAI48319	e3 ubiquitin-protein ligase herc2-like	gi|158253947|gb|AAI48319.1|HERC2 protein [Homo sapiens]
Locus_16833_Transcript_1/1_Confidence_1.000_Length_392	392	K00889	AAI53961	phosphatidylinositol-4-phosphate 5- type gamma	gi|158253975|gb|AAI53961.1|LOC798876 protein [Danio rerio]
Locus_1_Transcript_192981/226691_Confidence_1.000_Length_335	335	K00799	ABW24669	glutathione s-transferase	gi|158264220|gb|ABW24669.1|glutathione S-transferase [Paralichthys olivaceus]
Locus_1_Transcript_187041/226691_Confidence_1.000_Length_693	693	K04650	NP_956570	novel protein (zgc:56355)	gi|158517898|ref|NP_956570.2|nuclear receptor corepressor 1 [Danio rerio] >gi|118176016|gb|ABK76313.1| nuclear receptor co-repressor [Danio rerio]
Locus_17713_Transcript_1/1_Confidence_1.000_Length_487	487	K08529	ABW77511	retinoic acid receptor gamma	gi|158702320|gb|ABW77511.1|retinoic acid receptor gamma a [Salmo salar]
Locus_1_Transcript_98125/226691_Confidence_1.000_Length_493	493	K05611	ABW81470	ubiquitin carboxy-terminal hydrolase l1	gi|158830133|gb|ABW81470.1|ubiquitin carboxy-terminal hydrolase L1 [Monopterus albus]
Locus_13431_Transcript_1/1_Confidence_1.000_Length_242	242	K04385	ABW82156	axin 2 ( axil) isoform cra_a	gi|158905354|gb|ABW82156.1|axin 2 [Pantherophis guttatus]
Locus_1_Transcript_211240/226691_Confidence_1.000_Length_267	267	K01810	BAF91561	glucose-6-phosphate isomerase	gi|158936892|dbj|BAF91561.1|phosphoglucose isomerase-2 [Anguilla anguilla]
Locus_14902_Transcript_1/1_Confidence_1.000_Length_653	653	K05461	ABW91106	kit ligand	gi|159149094|gb|ABW91106.1|kit ligand [Gasterosteus aculeatus aculeatus] >gi|159149106|gb|ABW91112.1| kit ligand [Gasterosteus aculeatus aculeatus]
Locus_8373_Transcript_3/6_Confidence_0.462_Length_2555	2555	K13178	AAI54494	loc556764 protein	gi|159154994|gb|AAI54494.1|LOC556764 protein [Danio rerio]
Locus_5264_Transcript_2/3_Confidence_0.500_Length_3037	3037	K16489	AAI54765	loc560147 protein	gi|159155118|gb|AAI54765.1|LOC560147 protein [Danio rerio]
Locus_1480_Transcript_4/5_Confidence_0.545_Length_4350	4350	K16578	CAP19544	novel protein vertebrate cytoplasmic linker associated protein 1	gi|159569348|emb|CAP19544.1|novel protein similar to vertebrate cytoplasmic linker associated protein 1 (CLASP1) [Danio rerio] >gi|159570263|emb|CAP19570.1| novel protein similar to vertebrate cytoplasmic linker associated protein 1 (CLASP1) [Danio rerio]
Locus_1_Transcript_146179/226691_Confidence_1.000_Length_379	379	K08057	CAP19518	like 2	gi|159570628|emb|CAP19518.1|calreticulin, like 2 [Danio rerio]
Locus_51928_Transcript_1/1_Confidence_1.000_Length_242	242	K02340	1JQL_B	dna polymerase delta subunit	gi|15988191|pdb|1JQL|BChain B, Mechanism Of Processivity Clamp Opening By The Delta Subunit Wrench Of The Clamp Loader Complex Of E. Coli Dna Polymerase Iii: Structure Of Beta-Delta (1-140)
Locus_1_Transcript_159433/226691_Confidence_1.000_Length_580	580	K03685	NP_001103942	ribonuclease 3	gi|160333099|ref|NP_001103942.1|ribonuclease 3 [Danio rerio] >gi|124481653|gb|AAI33135.1| Zgc:158612 [Danio rerio]
Locus_1_Transcript_110004/226691_Confidence_1.000_Length_1311	1311	K12362	NP_001103934	ras guanyl-releasing protein 3	gi|160333122|ref|NP_001103934.1|ras guanyl-releasing protein 3 [Danio rerio] >gi|141795264|gb|AAI39528.1| Zgc:162151 protein [Danio rerio]
Locus_3140_Transcript_5/12_Confidence_0.135_Length_2333	2333	K04670	NP_001103748	activin receptor type-2a precursor	gi|160333324|ref|NP_001103748.1|activin receptor type-2A precursor [Danio rerio] >gi|158832370|dbj|BAF91265.1| activin receptor [Danio rerio]
Locus_5115_Transcript_1/2_Confidence_0.667_Length_956	956	K15708	NP_001103874	ring finger protein 180	gi|160333692|ref|NP_001103874.1|RING finger protein 180 [Danio rerio] >gi|159155242|gb|AAI54783.1| Rnf180 protein [Danio rerio]
Locus_3224_Transcript_1/5_Confidence_0.300_Length_1267	1267	K12408	AAI55182	hydroxy-delta-5-steroid 3 beta- and steroid delta-isomerase	gi|160773207|gb|AAI55182.1|Hsd3b7 protein [Danio rerio]
Locus_1_Transcript_210872/226691_Confidence_1.000_Length_335	335	K09479	AAI55202	acadvl protein	gi|160774198|gb|AAI55202.1|Acadvl protein [Danio rerio]
Locus_54156_Transcript_1/1_Confidence_1.000_Length_224	224	K04485	YP_001560549	dna repair protein	gi|160881581|ref|YP_001560549.1|DNA repair protein RadA [Clostridium phytofermentans ISDg] >gi|160430247|gb|ABX43810.1| DNA repair protein RadA [Clostridium phytofermentans ISDg]
Locus_32066_Transcript_1/1_Confidence_1.000_Length_347	347	K00286	ZP_02069026	pyrroline-5-carboxylate reductase	gi|160888023|ref|ZP_02069026.1|hypothetical protein BACUNI_00429 [Bacteroides uniformis ATCC 8492] >gi|317478593|ref|ZP_07937750.1| pyrroline-5-carboxylate reductase [Bacteroides sp. 4_1_36] >gi|156862522|gb|EDO55953.1| pyrroline-5-carboxylate reductase [Bacteroides uniformis ATCC 8492] >gi|316905234|gb|EFV27031.1| pyrroline-5-carboxylate reductase [Bacteroides sp. 4_1_36]
Locus_23767_Transcript_1/1_Confidence_1.000_Length_349	349	K02028	YP_001561389	abc transporter-like protein	gi|160895807|ref|YP_001561389.1|ABC transporter-like protein [Delftia acidovorans SPH-1] >gi|333912034|ref|YP_004485766.1| Fe(3+)-transporting ATPase [Delftia sp. Cs1-4] >gi|160361391|gb|ABX33004.1| ABC transporter related [Delftia acidovorans SPH-1] >gi|333742234|gb|AEF87411.1| Fe(3+)-transporting ATPase [Delftia sp. Cs1-4]
Locus_28442_Transcript_1/1_Confidence_1.000_Length_343	343	K03306	YP_001566362	phosphate transporter	gi|160900780|ref|YP_001566362.1|phosphate transporter [Delftia acidovorans SPH-1] >gi|333912918|ref|YP_004486650.1| phosphate transporter [Delftia sp. Cs1-4] >gi|160366364|gb|ABX37977.1| phosphate transporter [Delftia acidovorans SPH-1] >gi|333743118|gb|AEF88295.1| phosphate transporter [Delftia sp. Cs1-4]
Locus_37406_Transcript_1/1_Confidence_1.000_Length_251	251	K03596	ZP_02079999	gtp-binding protein	gi|160932609|ref|ZP_02079999.1|hypothetical protein CLOLEP_01451 [Clostridium leptum DSM 753] >gi|156868568|gb|EDO61940.1| GTP-binding protein LepA [Clostridium leptum DSM 753]
Locus_35059_Transcript_1/1_Confidence_1.000_Length_219	219	K11068	ZP_02080128	channel hemolysin iii family	gi|160932739|ref|ZP_02080128.1|hypothetical protein CLOLEP_01580 [Clostridium leptum DSM 753] >gi|156867813|gb|EDO61185.1| channel protein, hemolysin III family [Clostridium leptum DSM 753]
Locus_23593_Transcript_1/1_Confidence_1.000_Length_234	234	K02519	ZP_02080298	translation initiation factor if-2	gi|160932909|ref|ZP_02080298.1|hypothetical protein CLOLEP_01750 [Clostridium leptum DSM 753] >gi|156867983|gb|EDO61355.1| translation initiation factor IF-2 [Clostridium leptum DSM 753]
Locus_9666_Transcript_1/1_Confidence_1.000_Length_352	352	K02469	ZP_02081131	hypothetical protein CLOLEP_02604 [Clostridium leptum DSM 753]	gi|160933743|ref|ZP_02081131.1|hypothetical protein CLOLEP_02604 [Clostridium leptum DSM 753] >gi|156867620|gb|EDO60992.1| hypothetical protein CLOLEP_02604 [Clostridium leptum DSM 753]
Locus_19222_Transcript_1/1_Confidence_1.000_Length_316	316	K02015	ZP_02084578	iron compound abc permease protein	gi|160937216|ref|ZP_02084578.1|hypothetical protein CLOBOL_02106 [Clostridium bolteae ATCC BAA-613] >gi|158439780|gb|EDP17529.1| hypothetical protein CLOBOL_02106 [Clostridium bolteae ATCC BAA-613]
Locus_17690_Transcript_1/1_Confidence_1.000_Length_301	301	K07137	ZP_02090033	fad dependent oxidoreductase	gi|160942792|ref|ZP_02090033.1|hypothetical protein FAEPRAM212_00269 [Faecalibacterium prausnitzii M21/2] >gi|158445957|gb|EDP22960.1| FAD dependent oxidoreductase [Faecalibacterium prausnitzii M21/2] >gi|295103860|emb|CBL01404.1| Uncharacterized FAD-dependent dehydrogenases [Faecalibacterium prausnitzii SL3/3]
Locus_11749_Transcript_1/1_Confidence_1.000_Length_307	307	K00688	ZP_02091207	glycogen starch alpha-glucan family	gi|160943977|ref|ZP_02091207.1|hypothetical protein FAEPRAM212_01478 [Faecalibacterium prausnitzii M21/2] >gi|158444653|gb|EDP21657.1| phosphorylase, glycogen/starch/alpha-glucan family [Faecalibacterium prausnitzii M21/2]
Locus_29724_Transcript_1/1_Confidence_1.000_Length_282	282	K05833	ZP_02092289	abc atp-binding protein	gi|160945063|ref|ZP_02092289.1|hypothetical protein FAEPRAM212_02581 [Faecalibacterium prausnitzii M21/2] >gi|158442794|gb|EDP19799.1| ABC transporter, ATP-binding protein [Faecalibacterium prausnitzii M21/2]
Locus_19180_Transcript_1/1_Confidence_1.000_Length_293	293	K07738	ZP_02092339	transcriptional regulator	gi|160945113|ref|ZP_02092339.1|hypothetical protein FAEPRAM212_02632 [Faecalibacterium prausnitzii M21/2] >gi|158442844|gb|EDP19849.1| transcriptional regulator NrdR [Faecalibacterium prausnitzii M21/2] >gi|295105641|emb|CBL03185.1| transcriptional regulator NrdR [Faecalibacterium prausnitzii SL3/3]
Locus_29346_Transcript_1/2_Confidence_0.667_Length_349	349	K04066	ZP_02092447	primosomal protein n	gi|160945221|ref|ZP_02092447.1|hypothetical protein FAEPRAM212_02740 [Faecalibacterium prausnitzii M21/2] >gi|158442952|gb|EDP19957.1| primosomal protein N' [Faecalibacterium prausnitzii M21/2]
Locus_20867_Transcript_1/1_Confidence_1.000_Length_283	283	K03043	ZP_02092503	dna-directed rna beta subunit	gi|160945277|ref|ZP_02092503.1|hypothetical protein FAEPRAM212_02796 [Faecalibacterium prausnitzii M21/2] >gi|158443008|gb|EDP20013.1| DNA-directed RNA polymerase, beta subunit [Faecalibacterium prausnitzii M21/2] >gi|295105510|emb|CBL03054.1| DNA-directed RNA polymerase subunit beta [Faecalibacterium prausnitzii SL3/3]
Locus_29729_Transcript_1/1_Confidence_1.000_Length_394	394	K06871	ZP_02092671	radical sam domain protein	gi|160945445|ref|ZP_02092671.1|hypothetical protein FAEPRAM212_02968 [Faecalibacterium prausnitzii M21/2] >gi|158443176|gb|EDP20181.1| six-Cys-in-45 modification radical SAM protein [Faecalibacterium prausnitzii M21/2]
Locus_43001_Transcript_1/1_Confidence_1.000_Length_271	271	K01872	YP_001576937	alanyl-trna synthetase	gi|161506983|ref|YP_001576937.1|alanyl-tRNA synthetase [Lactobacillus helveticus DPC 4571] >gi|205830127|sp|A8YTJ0.1|SYA_LACH4 RecName: Full=Alanine--tRNA ligase; AltName: Full=Alanyl-tRNA synthetase; Short=AlaRS >gi|160347972|gb|ABX26646.1| Alanyl-tRNA synthetase [Lactobacillus helveticus DPC 4571]
Locus_5838_Transcript_1/1_Confidence_1.000_Length_314	314	K00954	YP_001577293	phosphopantetheine adenylyltransferase	gi|161507339|ref|YP_001577293.1|phosphopantetheine adenylyltransferase [Lactobacillus helveticus DPC 4571] >gi|260101771|ref|ZP_05752008.1| pantetheine-phosphate adenylyltransferase [Lactobacillus helveticus DSM 20075] >gi|172048264|sp|A8YUR4.1|COAD_LACH4 RecName: Full=Phosphopantetheine adenylyltransferase; AltName: Full=Dephospho-CoA pyrophosphorylase; AltName: Full=Pantetheine-phosphate adenyl…
Locus_1_Transcript_139074/226691_Confidence_1.000_Length_2074	2074	K05691	AAI55816	catenin (cadherin-associated protein) alpha	gi|161611586|gb|AAI55816.1|Catenin (cadherin-associated protein), alpha [Danio rerio]
Locus_23172_Transcript_1/1_Confidence_1.000_Length_1012	1012	K10369	AAI55751	svil protein	gi|161611697|gb|AAI55751.1|Svil protein [Danio rerio]
Locus_821_Transcript_19/24_Confidence_0.370_Length_5637	5637	K11722	NP_001104751	bromodomain-containing protein 4	gi|162287117|ref|NP_001104751.1|bromodomain-containing protein 4 [Danio rerio] >gi|159507457|gb|ABW97742.1| bromodomain 4 [Danio rerio]
Locus_63476_Transcript_1/1_Confidence_1.000_Length_227	227	K03695	ABX88889	type iv prepilin-like protein	gi|162404917|gb|ABX88889.1|heat shock protein [Edwardsiella ictaluri 93-146]
Locus_1_Transcript_110536/226691_Confidence_1.000_Length_908	908	K13203	Q6PCR6	zfr_danre ame: full=zinc finger rna-binding protein	gi|162416261|sp|Q6PCR6.2|ZFR_DANRERecName: Full=Zinc finger RNA-binding protein
Locus_31361_Transcript_1/1_Confidence_1.000_Length_252	252	K06092	CAC95158	novel protein vertebrate -like protein	gi|16304505|emb|CAC95158.1|novel protein similar to human PDZ domain proteins [Danio rerio]
Locus_67531_Transcript_1/1_Confidence_1.000_Length_514	514	K15010	NP_001106603	homer homolog 1	gi|163914761|ref|NP_001106603.1|homer homolog 1 [Xenopus (Silurana) tropicalis] >gi|160773587|gb|AAI55437.1| homer1 protein [Xenopus (Silurana) tropicalis]
Locus_16250_Transcript_1/1_Confidence_1.000_Length_983	983	K05842	NP_001106665	tir domain-containing adapter molecule 1	gi|163954963|ref|NP_001106665.1|toll-like receptor adaptor molecule [Takifugu rubripes] >gi|158828568|dbj|BAF91188.1| toll-like receptor adaptor molecule [Takifugu rubripes]
Locus_18269_Transcript_1/1_Confidence_1.000_Length_378	378	K12496	ABY50721	e3 sumo-protein ligase egr2 isoform 2	gi|163963594|gb|ABY50721.1|early growth response 2b [Salmo salar] >gi|163963596|gb|ABY50722.1| early growth response 2 [Salmo salar]
Locus_19561_Transcript_4/5_Confidence_0.583_Length_1582	1582	K03139	NP_001096603	general transcription factor polypeptide 30kda	gi|164448676|ref|NP_001096603.1|general transcription factor IIF, polypeptide 2a isoform 2 [Danio rerio] >gi|156230595|gb|AAI52268.1| MGC174761 protein [Danio rerio]
Locus_1_Transcript_126208/226691_Confidence_1.000_Length_350	350	K11593	ABV22635	argonaute 2	gi|164498968|gb|ABV22635.1|argonaute 2 [Gobiocypris rarus]
Locus_1_Transcript_142210/226691_Confidence_1.000_Length_216	216	K15109	XP_001728754	carnitine acyl carnitine carrier	gi|164655247|ref|XP_001728754.1|hypothetical protein MGL_4089 [Malassezia globosa CBS 7966] >gi|159102638|gb|EDP41540.1| hypothetical protein MGL_4089 [Malassezia globosa CBS 7966]
Locus_21305_Transcript_1/1_Confidence_1.000_Length_475	475	K04437	CAA49689	filamin-c isoform 1	gi|1657315|emb|CAA49689.1|filamin [Homo sapiens]
Locus_1_Transcript_139404/226691_Confidence_1.000_Length_503	503	K08524	BAB71758	retinoid x receptor alpha	gi|16580815|dbj|BAB71758.1|retinoid X receptor alpha [Paralichthys olivaceus]
Locus_8513_Transcript_1/1_Confidence_1.000_Length_393	393	K14426	AAL26926	thiazide-sensitive na-cl cotransporter isoform	gi|16588876|gb|AAL26926.1|thiazide-sensitive Na-Cl cotransporter isoform [Pseudopleuronectes americanus]
Locus_9974_Transcript_3/8_Confidence_0.125_Length_814	814	K04515	NP_001107164	calcium calmodulin-dependent protein kinase ii delta	gi|165973408|ref|NP_001107164.1|calcium/calmodulin-dependent protein kinase II delta [Xenopus (Silurana) tropicalis] >gi|163916446|gb|AAI57250.1| camk2d protein [Xenopus (Silurana) tropicalis] >gi|213625749|gb|AAI71257.1| calcium/calmodulin-dependent protein kinase (CaM kinase) II delta [Xenopus (Silurana) tropicalis]
Locus_15626_Transcript_1/1_Confidence_1.000_Length_351	351	K02120	ZP_02235965	v-type d subunit	gi|166033136|ref|ZP_02235965.1|hypothetical protein DORFOR_02858 [Dorea formicigenerans ATCC 27755] >gi|346306871|ref|ZP_08849021.1| V-type ATPase, D subunit [Dorea formicigenerans 4_6_53AFAA] >gi|166027493|gb|EDR46250.1| V-type ATPase, D subunit [Dorea formicigenerans ATCC 27755] >gi|345907768|gb|EGX77475.1| V-type ATPase, D subunit [Dorea formicigenerans 4_6_53AFAA]
Locus_33400_Transcript_2/2_Confidence_0.800_Length_504	504	K11502	CAC80028	lag-3-associated protein	gi|16605510|emb|CAC80028.1|LAG-3-associated protein [Homo sapiens] >gi|33870272|gb|AAH24209.3| CENPJ protein [Homo sapiens]
Locus_1_Transcript_105891/226691_Confidence_1.000_Length_218	218	K13249	CAC86147	translocon-associated protein subunit alpha precursor	gi|16605543|emb|CAC86147.1|translocon associated protein alpha homolog [Tetraodon nigroviridis]
Locus_8781_Transcript_2/2_Confidence_0.900_Length_2754	2754	K07830	ABY82346	ras-related protein r-ras2	gi|166092745|gb|ABY82346.1|R-ras [Kryptolebias marmoratus]
Locus_1_Transcript_100563/226691_Confidence_1.000_Length_1899	1899	K07188	ABY82365	hormone sensitive lipase	gi|166092815|gb|ABY82365.1|hormone sensitive lipase [Sparus aurata]
Locus_24404_Transcript_1/1_Confidence_1.000_Length_478	478	K08458	NP_001107298	probable g-protein coupled receptor 110	gi|166158208|ref|NP_001107298.1|G protein-coupled receptor 116 precursor [Xenopus (Silurana) tropicalis] >gi|161611522|gb|AAI55694.1| LOC100135087 protein [Xenopus (Silurana) tropicalis]
Locus_1_Transcript_105798/226691_Confidence_1.000_Length_430	430	K04197	ABY86757	endothelin a receptor	gi|166344069|gb|ABY86757.1|endothelin A receptor [Fundulus heteroclitus]
Locus_1_Transcript_219050/226691_Confidence_1.000_Length_1128	1128	K04198	ABY86759	endothelin c receptor	gi|166344073|gb|ABY86759.1|endothelin C receptor [Fundulus heteroclitus]
Locus_19359_Transcript_1/1_Confidence_1.000_Length_711	711	K08752	ABY90513	fatty acid-binding heart	gi|166836562|gb|ABY90513.1|muscle fatty acid binding protein [Rachycentron canadum]
Locus_7963_Transcript_13/16_Confidence_0.300_Length_2271	2271	K01052	ABY90514	lysosomal acid lipase cholesteryl ester hydrolase precursor	gi|166836564|gb|ABY90514.1|triacylglycerol lipase [Rachycentron canadum]
Locus_1_Transcript_151502/226691_Confidence_1.000_Length_287	287	K14299	XP_001744759	hypothetical protein [Monosiga brevicollis MX1]	gi|167520840|ref|XP_001744759.1|hypothetical protein [Monosiga brevicollis MX1] >gi|163777090|gb|EDQ90708.1| predicted protein [Monosiga brevicollis MX1]
Locus_3475_Transcript_1/3_Confidence_0.852_Length_1976	1976	K08798	NP_001107948	serine threonine-protein kinase mark1	gi|167555209|ref|NP_001107948.1|serine/threonine-protein kinase MARK1 [Danio rerio] >gi|161612058|gb|AAI55560.1| Mark1 protein [Danio rerio]
Locus_47982_Transcript_1/1_Confidence_1.000_Length_295	295	K00100	ZP_02419019	nadh-dependent butanol dehydrogenase	gi|167746892|ref|ZP_02419019.1|hypothetical protein ANACAC_01604 [Anaerostipes caccae DSM 14662] >gi|317471701|ref|ZP_07931042.1| iron-containing alcohol dehydrogenase [Anaerostipes sp. 3_2_56FAA] >gi|167653852|gb|EDR97981.1| alcohol dehydrogenase, iron-dependent [Anaerostipes caccae DSM 14662] >gi|316900805|gb|EFV22778.1| iron-containing alcohol dehydrogenase [Anaerostipes sp. 3_2_56FAA]
Locus_1_Transcript_128377/226691_Confidence_1.000_Length_216	216	K01956	ZP_02421499	carbamoyl-phosphate synthase small subunit	gi|167749372|ref|ZP_02421499.1|hypothetical protein EUBSIR_00324 [Eubacterium siraeum DSM 15702] >gi|167657653|gb|EDS01783.1| hypothetical protein EUBSIR_00324 [Eubacterium siraeum DSM 15702] >gi|291531445|emb|CBK97030.1| carbamoyl-phosphate synthase small subunit [Eubacterium siraeum 70/3] >gi|291556261|emb|CBL33378.1| carbamoyl-phosphate synthase small subunit [Eubacterium siraeum V10Sc8a]
Locus_19709_Transcript_1/1_Confidence_1.000_Length_325	325	K02355	ZP_02421981	translation elongation factor g	gi|167749854|ref|ZP_02421981.1|hypothetical protein EUBSIR_00822 [Eubacterium siraeum DSM 15702] >gi|167657166|gb|EDS01296.1| translation elongation factor G [Eubacterium siraeum DSM 15702]
Locus_1_Transcript_128419/226691_Confidence_1.000_Length_201	201	K00378	ZP_02423139	hydroxylamine reductase	gi|167751012|ref|ZP_02423139.1|hypothetical protein EUBSIR_01997 [Eubacterium siraeum DSM 15702] >gi|167655930|gb|EDS00060.1| hypothetical protein EUBSIR_01997 [Eubacterium siraeum DSM 15702]
Locus_6194_Transcript_1/1_Confidence_1.000_Length_295	295	K00566	ZP_02423941	trna (5-methylaminomethyl-2-thiouridylate)-methyltransferase	gi|167751814|ref|ZP_02423941.1|hypothetical protein ALIPUT_00055 [Alistipes putredinis DSM 17216] >gi|167660055|gb|EDS04185.1| hypothetical protein ALIPUT_00055 [Alistipes putredinis DSM 17216]
Locus_42926_Transcript_1/1_Confidence_1.000_Length_427	427	K03437	ZP_02424476	rna family	gi|167752349|ref|ZP_02424476.1|hypothetical protein ALIPUT_00593 [Alistipes putredinis DSM 17216] >gi|167660590|gb|EDS04720.1| RNA methyltransferase, TrmH family [Alistipes putredinis DSM 17216]
Locus_57954_Transcript_1/1_Confidence_1.000_Length_251	251	K03711	ZP_02424831	transcriptional regulator	gi|167752704|ref|ZP_02424831.1|hypothetical protein ALIPUT_00964 [Alistipes putredinis DSM 17216] >gi|167659773|gb|EDS03903.1| hypothetical protein ALIPUT_00964 [Alistipes putredinis DSM 17216]
Locus_23632_Transcript_1/1_Confidence_1.000_Length_380	380	K02837	ZP_02424983	peptide chain release factor 3	gi|167752856|ref|ZP_02424983.1|hypothetical protein ALIPUT_01117 [Alistipes putredinis DSM 17216] >gi|167659925|gb|EDS04055.1| peptide chain release factor 3 [Alistipes putredinis DSM 17216]
Locus_43107_Transcript_1/1_Confidence_1.000_Length_207	207	K01740	ZP_02425107	o-acetylhomoserine aminocarboxypropyltransferase cysteine synthase	gi|167752980|ref|ZP_02425107.1|hypothetical protein ALIPUT_01243 [Alistipes putredinis DSM 17216] >gi|167659294|gb|EDS03424.1| O-acetylhomoserine aminocarboxypropyltransferase/cysteine synthase [Alistipes putredinis DSM 17216]
Locus_52440_Transcript_1/1_Confidence_1.000_Length_203	203	K03555	ZP_02425771	dna mismatch repair protein	gi|167753644|ref|ZP_02425771.1|hypothetical protein ALIPUT_01924 [Alistipes putredinis DSM 17216] >gi|167658269|gb|EDS02399.1| DNA mismatch repair protein MutS [Alistipes putredinis DSM 17216]
Locus_36688_Transcript_1/1_Confidence_1.000_Length_391	391	K00788	ZP_02425874	thiamine phosphate pyrophosphorylase	gi|167753747|ref|ZP_02425874.1|hypothetical protein ALIPUT_02029 [Alistipes putredinis DSM 17216] >gi|167658372|gb|EDS02502.1| thiamine monophosphate synthase/TENI [Alistipes putredinis DSM 17216]
Locus_1_Transcript_128210/226691_Confidence_1.000_Length_258	258	K08156	ZP_02426549	arabinose efflux permease	gi|167754422|ref|ZP_02426549.1|hypothetical protein ALIPUT_02716 [Alistipes putredinis DSM 17216] >gi|167659047|gb|EDS03177.1| hypothetical protein ALIPUT_02716 [Alistipes putredinis DSM 17216]
Locus_54532_Transcript_1/1_Confidence_1.000_Length_242	242	K16089	ZP_02435747	#NAME?	gi|167763620|ref|ZP_02435747.1|hypothetical protein BACSTE_01995 [Bacteroides stercoris ATCC 43183] >gi|167698914|gb|EDS15493.1| TonB-dependent receptor [Bacteroides stercoris ATCC 43183]
Locus_69254_Transcript_1/1_Confidence_1.000_Length_238	238	K01710	ZP_02437969	dtdp-glucose -dehydratase	gi|167765916|ref|ZP_02437969.1|hypothetical protein CLOSS21_00407 [Clostridium sp. SS2/1] >gi|317498844|ref|ZP_07957130.1| dTDP-glucose 4,6-dehydratase [Lachnospiraceae bacterium 5_1_63FAA] >gi|167712414|gb|EDS22993.1| dTDP-glucose 4,6-dehydratase [Clostridium sp. SS2/1] >gi|291559814|emb|CBL38614.1| dTDP-glucose 4,6-dehydratase [butyrate-producing bacterium SSC/2] >gi|316893872|gb|EFV16068.1| dT…
Locus_31268_Transcript_1/1_Confidence_1.000_Length_326	326	K02045	ZP_02439367	sulfate abc atp-binding protein	gi|167767314|ref|ZP_02439367.1|hypothetical protein CLOSS21_01833 [Clostridium sp. SS2/1] >gi|167711289|gb|EDS21868.1| sulfate ABC transporter, ATP-binding protein [Clostridium sp. SS2/1] >gi|291559380|emb|CBL38180.1| sulfate ABC transporter, ATP-binding protein [butyrate-producing bacterium SSC/2]
Locus_37_Transcript_1/2_Confidence_0.800_Length_3260	3260	K05857	ACA05825	phospholipase c delta 1a	gi|167882614|gb|ACA05825.1|phospholipase C delta 1A [Paralichthys olivaceus]
Locus_33042_Transcript_1/1_Confidence_1.000_Length_253	253	K05857	ACA05826	phospholipase c delta 1b lf	gi|167882616|gb|ACA05826.1|phospholipase C delta 1B Lf [Paralichthys olivaceus]
Locus_4019_Transcript_1/1_Confidence_1.000_Length_251	251	K05857	ACA05828	phospholipase c delta 3b	gi|167882620|gb|ACA05828.1|phospholipase C delta 3B [Paralichthys olivaceus]
Locus_2992_Transcript_1/2_Confidence_0.667_Length_3389	3389	K05857	ACA05829	1-phosphatidylinositol- -bisphosphate phosphodiesterase delta-4	gi|167882622|gb|ACA05829.1|phospholipase C delta 4 [Paralichthys olivaceus]
Locus_1_Transcript_142844/226691_Confidence_1.000_Length_242	242	K11366	ACA13262	ubiquitin carboxyl- hydrolase 22	gi|167966517|gb|ACA13262.1|dsRed1/N-WASP/Cdc42/ECFP fusion protein [synthetic construct]
Locus_1_Transcript_141426/226691_Confidence_1.000_Length_413	413	K03914	NP_001108318	novel protein vertebrate coagulation factor ii receptor	gi|168693601|ref|NP_001108318.1|proteinase-activated receptor 1 precursor [Danio rerio] >gi|122891182|emb|CAM13186.1| novel protein similar to vertebrate coagulation factor II (thrombin) receptor (F2R) [Danio rerio] >gi|122891261|emb|CAM13317.1| novel protein similar to vertebrate coagulation factor II (thrombin) receptor (F2R) [Danio rerio] >gi|254972454|gb|ACT98412.1| protease-activated recepto…
Locus_58267_Transcript_1/1_Confidence_1.000_Length_262	262	K10895	NP_001108323	fanconi complementation group i	gi|168803994|ref|NP_001108323.1|Fanconi anemia, complementation group I [Gallus gallus] >gi|167216110|dbj|BAG06920.1| Fanconi anemia complementation group I [Gallus gallus]
Locus_1_Transcript_114784/226691_Confidence_1.000_Length_334	334	K06529	NP_001108357	zgc:174881 protein	gi|168823528|ref|NP_001108357.1|semaphorin-7A [Danio rerio] >gi|160773379|gb|AAI55291.1| Zgc:174881 protein [Danio rerio]
Locus_37046_Transcript_1/1_Confidence_1.000_Length_251	251	K02184	CAQ10525	formin 2	gi|168984198|emb|CAQ10525.1|formin 2 [Homo sapiens]
Locus_1_Transcript_168301/226691_Confidence_1.000_Length_1349	1349	K11127	CAE17634	novel protein human telomerase-associated protein 1	gi|169145636|emb|CAE17634.2|novel protein similar to human telomerase-associated protein 1 (TEP1) [Danio rerio]
Locus_22139_Transcript_1/2_Confidence_0.750_Length_1863	1863	K07508	CAQ15676	novel protein (zgc:56036)	gi|169145723|emb|CAQ15676.1|novel protein (zgc:56036) [Danio rerio] >gi|169153851|emb|CAQ15204.1| novel protein (zgc:56036) [Danio rerio]
Locus_1_Transcript_156725/226691_Confidence_1.000_Length_1016	1016	K10393	CAQ15674	novel protein vertebrate kinesin heavy chain member 2a ( zgc:103670)	gi|169145918|emb|CAQ15674.1|novel protein similar to vertebrate kinesin heavy chain member 2A (KIF2A, zgc:103670) [Danio rerio]
Locus_16400_Transcript_1/1_Confidence_1.000_Length_392	392	K08556	CAQ14518	progesterone receptor	gi|169146179|emb|CAQ14518.1|novel protein similar to H.sapiens PGR, progesterone receptor (PGR) [Danio rerio]
Locus_30210_Transcript_1/1_Confidence_1.000_Length_541	541	K00901	CAQ14673	novel protein diacylglycerol eta	gi|169146202|emb|CAQ14673.1|novel protein similar to H.sapiens DGKH, diacylglycerol kinase, eta (DGKH) [Danio rerio] >gi|169154049|emb|CAQ13578.1| novel protein similar to H.sapiens DGKH, diacylglycerol kinase, eta (DGKH) [Danio rerio]
Locus_21266_Transcript_1/1_Confidence_1.000_Length_1249	1249	K08853	CAQ14048	ap2-associated protein kinase 1	gi|169153885|emb|CAQ14048.1|novel protein similar to H.sapiens AAK1, AP2 associated kinase 1 (AAK1) [Danio rerio]
Locus_1_Transcript_183399/226691_Confidence_1.000_Length_1361	1361	K10704	CAQ14264	transmembrane protein 189	gi|169154361|emb|CAQ14264.1|novel protein (zgc:101801) [Danio rerio]
Locus_20425_Transcript_1/1_Confidence_1.000_Length_341	341	K11795	CAQ14895	iq motif and wd repeats 1	gi|169154712|emb|CAQ14895.1|novel protein similar to vertebrate Q motif and WD repeats 1 (IQWD1) [Danio rerio]
Locus_48109_Transcript_1/1_Confidence_1.000_Length_222	222	K02514	CAQ13444	heparan sulfate 6-o-sulfotransferase 1	gi|169154768|emb|CAQ13444.1|heparan sulfate 6-O-sulfotransferase 1 [Danio rerio]
Locus_976_Transcript_27/27_Confidence_0.681_Length_6231	6231	K06236	CAQ15246	novel collagen protein	gi|169154860|emb|CAQ15246.1|novel collagen protein [Danio rerio]
Locus_1_Transcript_76352/226691_Confidence_1.000_Length_2852	2852	K01425	CAQ14461	novel protein glutaminase	gi|169154879|emb|CAQ14461.1|novel protein similar to glutaminase [Danio rerio]
Locus_1_Transcript_176641/226691_Confidence_1.000_Length_294	294	K00031	CAQ15241	isocitrate dehydrogenase 1 (nadp+) soluble	gi|169158157|emb|CAQ15241.1|isocitrate dehydrogenase 1 (NADP+), soluble [Danio rerio]
Locus_1_Transcript_164938/226691_Confidence_1.000_Length_414	414	K04732	CAQ13227	novel protein vertebrate interleukin-1 receptor-associated kinase 3	gi|169158626|emb|CAQ13227.1|novel protein similar to vertebrate interleukin-1 receptor-associated kinase 3 (IRAK3) [Danio rerio]
Locus_10972_Transcript_2/5_Confidence_0.667_Length_1597	1597	K01619	CAQ13229	novel protein vertebrate 2-deoxyribose-5-phosphate aldolase homolog ( elegans) ( zgc:101610)	gi|169158628|emb|CAQ13229.1|novel protein similar to vertebrate 2-deoxyribose-5-phosphate aldolase homolog (C. elegans) (DERA, zgc:101610) [Danio rerio]
Locus_59088_Transcript_1/1_Confidence_1.000_Length_544	544	K09099	CAQ13592	brain and muscle arnt-like 2	gi|169158685|emb|CAQ13592.1|brain and muscle ARNT-like 2 [Danio rerio]
Locus_1_Transcript_143792/226691_Confidence_1.000_Length_228	228	K01109	CAQ13630	novel protein inositol polyphosphate-4- type i	gi|169158824|emb|CAQ13630.1|novel protein similar to inositol polyphosphate-4-phosphatase, type I (inpp4a) [Danio rerio]
Locus_20322_Transcript_1/1_Confidence_1.000_Length_372	372	K04362	ACA51312	fibroblast growth factor receptor 1 iiib vt- isoform	gi|169246842|gb|ACA51312.1|fibroblast growth factor receptor 1 [Xiphophorus hellerii]
Locus_5802_Transcript_1/2_Confidence_0.833_Length_1731	1731	K04590	NP_571854	vasoactive intestinal polypeptide receptor 2 precursor	gi|169259764|ref|NP_571854.1|vasoactive intestinal polypeptide receptor 2 precursor [Danio rerio] >gi|156106232|gb|ABU49421.1| vasoactive intestingal polypeptide receptor type 2 [Danio rerio] >gi|190339622|gb|AAI62944.1| Vasoactive intestinal peptide receptor 2 [Danio rerio]
Locus_64365_Transcript_1/1_Confidence_1.000_Length_212	212	K00764	ZP_02867604	amidophosphoribosyltransferase	gi|169350666|ref|ZP_02867604.1|hypothetical protein CLOSPI_01439 [Clostridium spiroforme DSM 1552] >gi|169292529|gb|EDS74662.1| amidophosphoribosyltransferase [Clostridium spiroforme DSM 1552]
Locus_1_Transcript_154723/226691_Confidence_1.000_Length_562	562	K00760	BAG12569	hypoxanthine phosphoribosyltransferase	gi|169643691|dbj|BAG12569.1|hypoxanthine phosphoribosyltransferase [Solea senegalensis]
Locus_1_Transcript_87349/226691_Confidence_1.000_Length_1418	1418	K12856	NP_957270	pre-mrna-processing-splicing factor 8	gi|169646741|ref|NP_957270.2|pre-mRNA processing factor 8 [Danio rerio]
Locus_51758_Transcript_1/1_Confidence_1.000_Length_333	333	K04936	ACA83747	calcium-activated potassium channel subunit alpha-1	gi|169805296|gb|ACA83747.1|intestinal BK channel [Anguilla anguilla]
Locus_39997_Transcript_1/1_Confidence_1.000_Length_205	205	K03644	YP_001692598	lipoyl synthase	gi|169824987|ref|YP_001692598.1|lipoyl synthase [Finegoldia magna ATCC 29328] >gi|167831792|dbj|BAG08708.1| lipoic acid synthetase [Finegoldia magna ATCC 29328]
Locus_1_Transcript_161154/226691_Confidence_1.000_Length_295	295	K04630	XP_001866889	guanine nucleotide-binding protein g subunit alpha 65a	gi|170062944|ref|XP_001866889.1|guanine nucleotide-binding protein G(I) subunit alpha 65A [Culex quinquefasciatus] >gi|167880737|gb|EDS44120.1| guanine nucleotide-binding protein G(I) subunit alpha 65A [Culex quinquefasciatus]
Locus_2511_Transcript_1/1_Confidence_1.000_Length_314	314	K12463	NP_001116215	pr domain zinc finger protein 4	gi|170172581|ref|NP_001116215.1|PR domain zinc finger protein 4 [Danio rerio]
Locus_68950_Transcript_1/1_Confidence_1.000_Length_224	224	K03043	ACB15386	dna-directed rna beta subunit	gi|170516901|gb|ACB15386.1|RpoB [Bifidobacterium longum]
Locus_27491_Transcript_1/1_Confidence_1.000_Length_282	282	K00965	ACB15395	galactose-1-phosphate uridylyltransferase	gi|170516917|gb|ACB15395.1|GalT2 [Bifidobacterium longum]
Locus_18014_Transcript_1/1_Confidence_1.000_Length_292	292	K06627	ACB20718	b chain crystal structure of human cdk2 complexed with a thiazolidinone inhibitor	gi|170523016|gb|ACB20718.1|cyclin A2 [Ovis aries]
Locus_1_Transcript_90348/226691_Confidence_1.000_Length_225	225	K16197	XP_001893666	14-3-3-like protein 2	gi|170576532|ref|XP_001893666.1|14-3-3-like protein 2 [Brugia malayi] >gi|158600194|gb|EDP37497.1| 14-3-3-like protein 2, putative [Brugia malayi]
Locus_125_Transcript_1/1_Confidence_1.000_Length_1482	1482	K01562	BAG15906	iodothyronine deiodinase type i	gi|171451963|dbj|BAG15906.1|iodothyronine deiodinase type I [Paralichthys olivaceus]
Locus_1_Transcript_163899/226691_Confidence_1.000_Length_383	383	K07754	BAG15908	iodothyronine deiodinase type iii	gi|171451967|dbj|BAG15908.1|iodothyronine deiodinase type III [Paralichthys olivaceus]
Locus_39784_Transcript_1/1_Confidence_1.000_Length_251	251	K00558	BAG15985	dna methyltransferase 3a	gi|171472518|dbj|BAG15985.1|DNA methyltransferase 3A [Meriones unguiculatus]
Locus_1_Transcript_100429/226691_Confidence_1.000_Length_536	536	K13575	BAG15993	solute carrier family sodium bicarbonate member 4	gi|171472544|dbj|BAG15993.1|solute carrier family 4, sodium bicarbonate cotransporter, member 4 [Takifugu obscurus]
Locus_26674_Transcript_1/1_Confidence_1.000_Length_522	522	K05730	CAC87124	vav-3 protein	gi|17148480|emb|CAC87124.1|vav-3 protein [Tetraodon nigroviridis] >gi|22138763|emb|CAD27362.1| vav-3 protein [Tetraodon nigroviridis]
Locus_1_Transcript_206839/226691_Confidence_1.000_Length_949	949	K04630	NP_001116402	guanine nucleotide-binding protein g subunit alpha-1	gi|171543903|ref|NP_001116402.1|guanine nucleotide-binding protein G(i) subunit alpha-1 [Oryzias latipes] >gi|3913723|sp|P87383.3|GNAI1_ORYLA RecName: Full=Guanine nucleotide-binding protein G(i) subunit alpha-1; AltName: Full=Adenylate cyclase-inhibiting G alpha protein; AltName: Full=Gi alpha a; AltName: Full=Gi1 subunit alpha >gi|1902834|dbj|BAA19454.1| Gi1 alpha subunit [Oryzias latipes]
Locus_37473_Transcript_1/1_Confidence_1.000_Length_392	392	K04698	NP_001116396	suppressor of cytokine signaling 5	gi|171545959|ref|NP_001116396.1|suppressor of cytokine signaling 5 [Oryzias latipes] >gi|148251524|gb|ABQ53613.1| suppressor of cytokine signaling 5 [Oryzias latipes]
Locus_3462_Transcript_1/2_Confidence_0.667_Length_2936	2936	K00898	ACB72248	pyruvate dehydrogenase kinase 4	gi|172087124|gb|ACB72248.1|pyruvate dehydrogenase kinase 4 [Fundulus heteroclitus]
Locus_26942_Transcript_1/1_Confidence_1.000_Length_333	333	K08055	CAM84305	beta 2-microglobulin	gi|172152172|emb|CAM84305.1|beta 2-microglobulin [Cyprinus carpio]
Locus_2076_Transcript_1/1_Confidence_1.000_Length_2506	2506	K05625	P52181	tgm2_pagma ame: full=protein-glutamine gamma-glutamyltransferase 2 ame: full=tissue transglutaminase ame: full=transglutaminase c short=tg short=tgc short=tgase c ame: full=transglutaminase-2 short=tgase-2	gi|1729923|sp|P52181.1|TGM2_PAGMARecName: Full=Protein-glutamine gamma-glutamyltransferase 2; AltName: Full=Tissue transglutaminase; AltName: Full=Transglutaminase C; Short=TG(C); Short=TGC; Short=TGase C; AltName: Full=Transglutaminase-2; Short=TGase-2 >gi|14488746|pdb|1G0D|A Chain A, Crystal Structure Of Red Sea Bream Transglutaminase >gi|1176435|gb|AAB35370.1| transglutaminase [Pagrus major]
Locus_41937_Transcript_1/1_Confidence_1.000_Length_255	255	K02406	Q56572	flagellin b	gi|17366564|sp|Q56572.3|FLAB_VIBANRecName: Full=Flagellin B >gi|1272426|gb|AAB09435.1| flagellin B [Vibrio anguillarum]
Locus_9508_Transcript_1/2_Confidence_0.750_Length_1532	1532	K15687	Q9DD48	ring zinc finger protein makorin2	gi|17368847|sp|Q9DD48.1|MKRN2_SERQURecName: Full=Probable E3 ubiquitin-protein ligase makorin-2; AltName: Full=Zinc finger protein YGHLC3HC4 >gi|11559426|dbj|BAB18861.1| zinc finger protein YGHLC3HC4 [Seriola quinqueradiata] >gi|11559471|dbj|BAB18815.1| ring zinc finger protein MAKORIN2 [Seriola quinqueradiata] >gi|13486618|dbj|BAB39861.1| ring zinc finger protein MAKORIN2 [Seriola quinqueradiata…
Locus_45925_Transcript_1/1_Confidence_1.000_Length_219	219	K00758	NP_518325	thymidine phosphorylase	gi|17544923|ref|NP_518325.1|thymidine phosphorylase [Ralstonia solanacearum GMI1000] >gi|34395900|sp|Q8Y2X7.1|TYPH_RALSO RecName: Full=Putative thymidine phosphorylase; AltName: Full=TdRPase >gi|17427213|emb|CAD13732.1| putative thymidine phosphorylase (tdrpase) protein [Ralstonia solanacearum GMI1000]
Locus_1_Transcript_213640/226691_Confidence_1.000_Length_543	543	K05089	AAL50567	af411927_1platelet-derived growth factor receptor beta 2	gi|17980236|gb|AAL50567.1|AF411927_1platelet-derived growth factor receptor beta 2 [Takifugu rubripes]
Locus_29301_Transcript_1/1_Confidence_1.000_Length_228	228	K04348	AAA35634	calcineurin catalytic partial	gi|179808|gb|AAA35634.1|calcineurin catalytic subunit, partial [Homo sapiens]
Locus_3080_Transcript_1/1_Confidence_1.000_Length_323	323	K10785	BAB82590	t-cell receptor type 1	gi|18147349|dbj|BAB82590.1|T-cell receptor beta, type 2 [Paralichthys olivaceus]
Locus_41749_Transcript_1/1_Confidence_1.000_Length_349	349	K10785	BAB82611	t-cell receptor type 1	gi|18147391|dbj|BAB82611.1|T-cell receptor beta, type 1 [Paralichthys olivaceus]
Locus_26211_Transcript_1/1_Confidence_1.000_Length_524	524	K04527	BAB83667	insulin receptor	gi|18150104|dbj|BAB83667.1|insulin receptor [Paralichthys olivaceus]
Locus_13245_Transcript_2/3_Confidence_0.364_Length_4031	4031	K04527	BAB83668	insulin receptor	gi|18150106|dbj|BAB83668.1|insulin receptor [Paralichthys olivaceus]
Locus_31043_Transcript_1/1_Confidence_1.000_Length_436	436	K05087	BAB83669	type 1 insulin-like growth factor receptor	gi|18150108|dbj|BAB83669.1|type 1 insulin-like growth factor receptor [Paralichthys olivaceus]
Locus_124_Transcript_4/6_Confidence_0.350_Length_2817	2817	K04366	BAB39747	serine threonine protein kinase raf1	gi|18157432|dbj|BAB39747.3|protein kinase raf 1 [Seriola quinqueradiata]
Locus_13660_Transcript_1/1_Confidence_1.000_Length_347	347	K03699	ZP_02949082	cbs transporter-associated domain protein	gi|182417764|ref|ZP_02949082.1|transporter associated domain protein [Clostridium butyricum 5521] >gi|237667969|ref|ZP_04527953.1| CBS/transporter-associated domain protein [Clostridium butyricum E4 str. BoNT E BL5262] >gi|182378488|gb|EDT76019.1| transporter associated domain protein [Clostridium butyricum 5521] >gi|237656317|gb|EEP53873.1| CBS/transporter-associated domain protein [Clostridium …
Locus_1_Transcript_210968/226691_Confidence_1.000_Length_220	220	K05673	ACB97645	multidrug resistance-associated protein 4	gi|182636834|gb|ACB97645.1|Abcc4 [Danio rerio]
Locus_1_Transcript_204900/226691_Confidence_1.000_Length_236	236	K01887	AAI65718	arginyl-trna synthetase	gi|182892034|gb|AAI65718.1|Rars protein [Danio rerio]
Locus_30627_Transcript_1/1_Confidence_1.000_Length_253	253	K04487	NP_562701	cysteine desulfurase	gi|18310767|ref|NP_562701.1|cysteine desulfurase [Clostridium perfringens str. 13] >gi|169343494|ref|ZP_02864493.1| cysteine desulfurase [Clostridium perfringens C str. JGS1495] >gi|18145448|dbj|BAB81491.1| iron-sulfur cofactor synthesis protein [Clostridium perfringens str. 13] >gi|169298054|gb|EDS80144.1| cysteine desulfurase [Clostridium perfringens C str. JGS1495]
Locus_58900_Transcript_1/1_Confidence_1.000_Length_251	251	K00525	YP_001855013	ribonucleoside-diphosphate alpha subunit	gi|184200806|ref|YP_001855013.1|ribonucleoside-diphosphate reductase alpha subunit [Kocuria rhizophila DC2201] >gi|183581036|dbj|BAG29507.1| ribonucleoside-diphosphate reductase alpha subunit [Kocuria rhizophila DC2201]
Locus_1_Transcript_201501/226691_Confidence_1.000_Length_885	885	K14157	NP_001118002	lysine ketoglutarate reductase saccharopine dehydrogenase	gi|185133193|ref|NP_001118002.1|lysine ketoglutarate reductase/saccharopine dehydrogenase [Oncorhynchus mykiss] >gi|53851170|gb|AAU95502.1| lysine ketoglutarate reductase/saccharopine dehydrogenase [Oncorhynchus mykiss]
Locus_1_Transcript_195711/226691_Confidence_1.000_Length_228	228	K10951	NP_001117155	na k 2cl co-transporter	gi|185133258|ref|NP_001117155.1|Na/K/2Cl co-transporter [Salmo salar] >gi|114438954|gb|ABI74746.1| Na/K/2Cl co-transporter [Salmo salar]
Locus_13940_Transcript_1/1_Confidence_1.000_Length_1016	1016	K06538	NP_001118005	cytotoxic t-lymphocyte-associated protein 4	gi|185133363|ref|NP_001118005.1|CTLA4-like protein precursor [Oncorhynchus mykiss] >gi|58532608|gb|AAW78854.1| CTLA4-like protein [Oncorhynchus mykiss]
Locus_1_Transcript_107903/226691_Confidence_1.000_Length_498	498	K04723	NP_001117024	interleukin 1 receptor accessory protein precursor	gi|185133417|ref|NP_001117024.1|interleukin 1 receptor accessory protein precursor [Salmo salar] >gi|37496478|emb|CAD43598.1| interleukin 1 receptor accessory protein [Salmo salar]
Locus_22954_Transcript_1/1_Confidence_1.000_Length_410	410	K04849	NP_001118101	neuronal-type voltage-gated calcium channel subunit	gi|185133713|ref|NP_001118101.1|neuronal-type voltage-gated calcium channel subunit Cav2.2 [Oncorhynchus mykiss] >gi|32478671|gb|AAP83588.1| neuronal-type voltage-gated calcium channel subunit Cav2.2 [Oncorhynchus mykiss]
Locus_1_Transcript_117458/226691_Confidence_1.000_Length_5148	5148	K08023	NP_001117921	latent transforming growth factor binding protein precursor	gi|185134552|ref|NP_001117921.1|latent transforming growth factor binding protein precursor [Oncorhynchus mykiss] >gi|27549564|gb|AAO17057.1| latent transforming growth factor binding protein [Oncorhynchus mykiss]
Locus_6151_Transcript_7/11_Confidence_0.621_Length_1513	1513	K05476	NP_001118036	tumor necrosis factor ligand superfamily member 13b	gi|185134749|ref|NP_001118036.1|tumor necrosis factor ligand superfamily member 13B [Oncorhynchus mykiss] >gi|85822187|gb|ABC84582.1| TNF superfamily member 13b [Oncorhynchus mykiss]
Locus_1_Transcript_110921/226691_Confidence_1.000_Length_208	208	K03853	NP_001117963	calpain 2 catalytic subunit	gi|185135539|ref|NP_001117963.1|calpain 2 catalytic subunit [Oncorhynchus mykiss] >gi|50812447|gb|AAT81417.1| calpain 2 catalytic subunit [Oncorhynchus mykiss]
Locus_1_Transcript_186880/226691_Confidence_1.000_Length_473	473	K01371	ACC86112	cathepsin k precursor	gi|186688053|gb|ACC86112.1|cathepsin K [Paralichthys olivaceus]
Locus_27624_Transcript_1/1_Confidence_1.000_Length_538	538	K03912	ACC86113	heparin cofactor ii	gi|186688055|gb|ACC86113.1|heparin cofactor II [Paralichthys olivaceus]
Locus_1664_Transcript_1/7_Confidence_0.318_Length_4303	4303	K07831	ACC97495	ras-related protein m-ras-like	gi|186969252|gb|ACC97495.1|R-ras3 [Kryptolebias marmoratus]
Locus_52355_Transcript_1/1_Confidence_1.000_Length_288	288	K15728	ACD03132	lipin 1	gi|187372789|gb|ACD03132.1|lipin [Dicentrarchus labrax]
Locus_1_Transcript_186742/226691_Confidence_1.000_Length_222	222	K05264	ACD10965	preprovasoactive intestinal peptide	gi|187439147|gb|ACD10965.1|preprovasoactive intestinal peptide [Paralichthys olivaceus] >gi|187439149|gb|ACD10966.1| preprovasoactive intestinal peptide [Paralichthys olivaceus]
Locus_1_Transcript_187166/226691_Confidence_1.000_Length_375	375	K10138	ACD11356	igf binding protein 3	gi|187472093|gb|ACD11356.1|IGF binding protein 3 [Seriola quinqueradiata]
Locus_1_Transcript_143221/226691_Confidence_1.000_Length_483	483	K08012	CAO78620	p40phox protein	gi|187606684|emb|CAO78620.1|p40phox protein [Sparus aurata]
Locus_1_Transcript_180569/226691_Confidence_1.000_Length_214	214	K01539	NP_001120366	na+ k+ alpha 3a polypeptide	gi|187607487|ref|NP_001120366.1|ATPase, Na+/K+ transporting, alpha 3 polypeptide [Xenopus (Silurana) tropicalis] >gi|170284510|gb|AAI61056.1| LOC100145440 protein [Xenopus (Silurana) tropicalis]
Locus_4406_Transcript_1/1_Confidence_1.000_Length_674	674	K05656	NP_001119906	atp-binding cassette sub-family b member 9	gi|187607834|ref|NP_001119906.1|ATP-binding cassette sub-family B member 9 [Danio rerio] >gi|126540882|emb|CAM46975.1| novel protein similar to vertebrate ATP-binding cassette, sub-family B (MDR/TAP), member 9 (ABCB9) [Danio rerio]
Locus_1_Transcript_116110/226691_Confidence_1.000_Length_429	429	K16311	NP_001119855	serine threonine-protein kinase sik1	gi|187608539|ref|NP_001119855.1|serine/threonine-protein kinase SIK1 [Danio rerio] >gi|169154583|emb|CAQ13337.1| novel protein similar to vertebrate SNF1-like kinase (SNF1LK) [Danio rerio]
Locus_10944_Transcript_1/1_Confidence_1.000_Length_524	524	K06092	NP_001120657	inad-like protein	gi|187608647|ref|NP_001120657.1|inaD-like protein [Danio rerio] >gi|148725425|emb|CAK11010.2| novel protein similar to vertebrate InaD-like protein (INADL) [Danio rerio] >gi|157888643|emb|CAP09386.1| novel protein similar to vertebrate InaD-like protein (INADL) [Danio rerio]
Locus_11107_Transcript_1/1_Confidence_1.000_Length_328	328	K03561	YP_001877167	proton channel	gi|187735055|ref|YP_001877167.1|MotA/TolQ/ExbB proton channel [Akkermansia muciniphila ATCC BAA-835] >gi|187425107|gb|ACD04386.1| MotA/TolQ/ExbB proton channel [Akkermansia muciniphila ATCC BAA-835]
Locus_23621_Transcript_1/1_Confidence_1.000_Length_289	289	K04763	YP_001878501	site-specific dna tyrosine recombinase	gi|187736389|ref|YP_001878501.1|integrase [Akkermansia muciniphila ATCC BAA-835] >gi|187426441|gb|ACD05720.1| integrase family protein [Akkermansia muciniphila ATCC BAA-835]
Locus_65102_Transcript_1/1_Confidence_1.000_Length_222	222	K03616	ZP_03002609	electron transport b subunit	gi|188495339|ref|ZP_03002609.1|electron transport complex, RnfABCDGE type, B subunit [Escherichia coli 53638] >gi|188490538|gb|EDU65641.1| electron transport complex, RnfABCDGE type, B subunit [Escherichia coli 53638]
Locus_466_Transcript_4/10_Confidence_0.452_Length_2494	2494	K01540	NP_571744	na+ k+ beta 2a polypeptide	gi|18858315|ref|NP_571744.1|ATPase, Na+/K+ transporting, beta 2a polypeptide [Danio rerio] >gi|9789579|gb|AAF98362.1|AF286376_1 Na+/K+ ATPase beta subunit isoform 2 [Danio rerio] >gi|37589633|gb|AAH59420.1| ATPase, Na+/K+ transporting, beta 2a polypeptide [Danio rerio] >gi|50925332|gb|AAH78647.1| ATPase, Na+/K+ transporting, beta 2a polypeptide [Danio rerio]
Locus_1_Transcript_217852/226691_Confidence_1.000_Length_658	658	K03115	NP_571262	casein kinase ii subunit beta	gi|18858421|ref|NP_571262.1|casein kinase II subunit beta [Danio rerio] >gi|348519371|ref|XP_003447204.1| PREDICTED: casein kinase II subunit beta-like [Oreochromis niloticus] >gi|6016423|sp|Q91398.1|CSK2B_DANRE RecName: Full=Casein kinase II subunit beta; Short=CK II beta >gi|11280586|pir||JC7269 protein kinase (EC 2.7.1.37) CK2 beta chain - common carp >gi|7672353|gb|AAF66446.1|AF133088_1 CK2 b…
Locus_54637_Transcript_1/1_Confidence_1.000_Length_564	564	K05717	NP_571595	fibronectin precursor	gi|18858683|ref|NP_571595.1|fibronectin precursor [Danio rerio] >gi|3420846|gb|AAC31947.1| fibronectin 1a isoform 1 [Danio rerio]
Locus_1_Transcript_122672/226691_Confidence_1.000_Length_254	254	K04441	NP_571797	mitogen-activated protein kinase 14a	gi|18858995|ref|NP_571797.1|mitogen-activated protein kinase 14A [Danio rerio] >gi|30316123|sp|Q9DGE2.1|MK14A_DANRE RecName: Full=Mitogen-activated protein kinase 14A; Short=MAP kinase 14A; Short=MAPK 14A; AltName: Full=Mitogen-activated protein kinase p38a; Short=MAP kinase p38a; Short=zp38a >gi|9836500|dbj|BAB11807.1| p38a [Danio rerio] >gi|37589891|gb|AAH44128.2| Mitogen-activated protein kina…
Locus_1_Transcript_157383/226691_Confidence_1.000_Length_289	289	K04802	NP_571479	proliferating cell nuclear antigen	gi|18859223|ref|NP_571479.1|proliferating cell nuclear antigen [Danio rerio] >gi|6580855|gb|AAF18324.1|AF140608_1 proliferating cell nuclear antigen [Danio rerio]
Locus_2021_Transcript_1/2_Confidence_0.750_Length_1932	1932	K15592	NP_571500	ets translocation variant 4	gi|18859227|ref|NP_571500.1|ETS translocation variant 4 [Danio rerio] >gi|5739343|gb|AAD50434.1|AF168008_1 PEA3 [Danio rerio]
Locus_48524_Transcript_1/1_Confidence_1.000_Length_209	209	K02261	YP_001936635	cytochrome c oxidase subunit ii	gi|189095476|ref|YP_001936635.1|cytochrome c oxidase subunit II [Lophura ignita] >gi|189095602|ref|YP_001936240.1| cytochrome c oxidase subunit II [Syrmaticus soemmerringi ijimae] >gi|242610520|ref|YP_003001985.1| cytochrome c oxidase subunit II [Lophura nycthemera] >gi|308745794|ref|YP_003934213.1| cytochrome c oxidase subunit II [Chrysolophus pictus] >gi|342240321|ref|YP_004769904.1| cytochrome…
Locus_1_Transcript_193793/226691_Confidence_1.000_Length_414	414	K07976	XP_972453	ras-related protein rab-6a-like	gi|189233646|ref|XP_972453.2|PREDICTED: similar to rab6 [Tribolium castaneum]
Locus_59734_Transcript_1/1_Confidence_1.000_Length_322	322	K10392	XP_695144	novel protein vertebrate kinesin family member 1 family	gi|189515826|ref|XP_695144.3|PREDICTED: kinesin family member 1Ab isoform 2 [Danio rerio]
Locus_12853_Transcript_2/2_Confidence_0.750_Length_1228	1228	K11252	XP_001922605	histone h2b 1 2-like	gi|189516419|ref|XP_001922605.1|PREDICTED: histone H2B 1/2-like [Danio rerio]
Locus_20324_Transcript_1/1_Confidence_1.000_Length_351	351	K11544	XP_001923648	kinetochore-associated protein dsn1 homolog isoform 1	gi|189516788|ref|XP_001923648.1|PREDICTED: kinetochore-associated protein DSN1 homolog isoform 1 [Danio rerio]
Locus_64377_Transcript_1/1_Confidence_1.000_Length_219	219	K08789	XP_001336447	mast2 protein	gi|189517647|ref|XP_001336447.2|PREDICTED: microtubule-associated serine/threonine-protein kinase 1-like [Danio rerio]
Locus_22804_Transcript_1/1_Confidence_1.000_Length_1374	1374	K14763	XP_696744	h aca ribonucleoprotein complex non-core subunit naf1	gi|189518061|ref|XP_696744.2|PREDICTED: H/ACA ribonucleoprotein complex non-core subunit NAF1 [Danio rerio]
Locus_8373_Transcript_2/6_Confidence_0.462_Length_1947	1947	K13178	XP_001923830	loc556764 protein	gi|189520693|ref|XP_001923830.1|PREDICTED: probable ATP-dependent RNA helicase DDX17 [Danio rerio]
Locus_39852_Transcript_1/1_Confidence_1.000_Length_243	243	K11642	XP_696641	chromodomain-helicase-dna-binding protein 3	gi|189521245|ref|XP_696641.3|PREDICTED: chromodomain-helicase-DNA-binding protein 3 [Danio rerio]
Locus_1_Transcript_217939/226691_Confidence_1.000_Length_274	274	K10635	XP_001922708	e3 ubiquitin-protein ligase arkadia-like	gi|189521454|ref|XP_001922708.1|PREDICTED: e3 ubiquitin-protein ligase Arkadia-like [Danio rerio]
Locus_57640_Transcript_1/1_Confidence_1.000_Length_208	208	K10397	XP_001922460	kinesin-like protein kif9	gi|189521536|ref|XP_001922460.1|PREDICTED: hypothetical protein LOC553438 [Danio rerio]
Locus_1_Transcript_118519/226691_Confidence_1.000_Length_445	445	K01490	XP_684508	amp deaminase 3-like	gi|189522075|ref|XP_684508.3|PREDICTED: AMP deaminase 3-like [Danio rerio]
Locus_3559_Transcript_1/2_Confidence_0.750_Length_1076	1076	K16464	XP_692550	novel protein with a viral a-type inclusion protein repeat domain	gi|189523351|ref|XP_692550.3|PREDICTED: hypothetical protein LOC564101 [Danio rerio]
Locus_7281_Transcript_1/1_Confidence_1.000_Length_222	222	K12567	XP_001923800	novel protein titin	gi|189523699|ref|XP_001923800.1|PREDICTED: titin [Danio rerio]
Locus_33668_Transcript_1/1_Confidence_1.000_Length_530	530	K14316	XP_696713	g protein-activated inward rectifier potassium channel 4-like	gi|189524475|ref|XP_696713.3|PREDICTED: hypothetical protein LOC568298 [Danio rerio]
Locus_1_Transcript_146665/226691_Confidence_1.000_Length_356	356	K00164	XP_001338181	2-oxoglutarate mitochondrial isoform 1	gi|189524737|ref|XP_001338181.2|PREDICTED: 2-oxoglutarate dehydrogenase, mitochondrial isoform 1 [Danio rerio]
Locus_36513_Transcript_1/1_Confidence_1.000_Length_308	308	K04938	XP_001337140	calcium-activated potassium channel subunit beta-2-like	gi|189528347|ref|XP_001337140.2|PREDICTED: calcium-activated potassium channel subunit beta-2-like [Danio rerio]
Locus_1_Transcript_149685/226691_Confidence_1.000_Length_203	203	K05766	XP_001921323	protein phosphatase slingshot homolog 2	gi|189528954|ref|XP_001921323.1|PREDICTED: protein phosphatase Slingshot homolog 2 [Danio rerio]
Locus_32414_Transcript_1/1_Confidence_1.000_Length_364	364	K08333	XP_001922676	phosphoinositide 3-kinase regulatory subunit 4	gi|189530128|ref|XP_001922676.1|PREDICTED: phosphoinositide 3-kinase regulatory subunit 4 [Danio rerio]
Locus_9540_Transcript_1/2_Confidence_0.750_Length_3233	3233	K11593	XP_696015	protein argonaute-3	gi|189530413|ref|XP_696015.3|PREDICTED: protein argonaute-3 [Danio rerio]
Locus_1_Transcript_215297/226691_Confidence_1.000_Length_588	588	K00913	XP_001922368	inositol-tetrakisphosphate 1-kinase	gi|189531088|ref|XP_001922368.1|PREDICTED: inositol-tetrakisphosphate 1-kinase [Danio rerio]
Locus_1_Transcript_164630/226691_Confidence_1.000_Length_1157	1157	K11427	XP_001919781	histone-lysine n- h3 lysine-79 specific	gi|189535188|ref|XP_001919781.1|PREDICTED: histone-lysine N-methyltransferase, H3 lysine-79 specific [Danio rerio]
Locus_1_Transcript_68263/226691_Confidence_1.000_Length_224	224	K04437	XP_001922206	PREDICTED: filamin-A [Danio rerio]	gi|189535920|ref|XP_001922206.1|PREDICTED: filamin-A [Danio rerio]
Locus_51103_Transcript_1/1_Confidence_1.000_Length_248	248	K11471	XP_001341242	additional sex combs like 1	gi|189536099|ref|XP_001341242.2|PREDICTED: hypothetical protein LOC403066 [Danio rerio]
Locus_1_Transcript_171345/226691_Confidence_1.000_Length_213	213	K01880	XP_692410	glycyl-trna synthetase	gi|189536638|ref|XP_692410.3|PREDICTED: glycyl-tRNA synthetase [Danio rerio]
Locus_4115_Transcript_2/2_Confidence_0.667_Length_1649	1649	K08429	XP_001343069	probable g-protein coupled receptor 141-like	gi|189536748|ref|XP_001343069.2|PREDICTED: probable G-protein coupled receptor 141-like [Danio rerio]
Locus_1_Transcript_209938/226691_Confidence_1.000_Length_207	207	K08550	BAB85622	estrogen receptor alpha	gi|18996336|dbj|BAB85622.1|estrogen receptor alpha [Paralichthys olivaceus]
Locus_1554_Transcript_1/1_Confidence_1.000_Length_450	450	K08551	BAB85623	estrogen receptor beta	gi|18996338|dbj|BAB85623.1|estrogen receptor beta [Paralichthys olivaceus]
Locus_10831_Transcript_1/1_Confidence_1.000_Length_414	414	K06052	AAI62468	jag1a protein	gi|190336633|gb|AAI62468.1|Jag1a protein [Danio rerio]
Locus_1_Transcript_116975/226691_Confidence_1.000_Length_676	676	K05749	AAI63239	zgc:194528 protein	gi|190337264|gb|AAI63239.1|Zgc:194528 protein [Danio rerio]
Locus_1_Transcript_113352/226691_Confidence_1.000_Length_1135	1135	K04973	AAI63540	transient receptor potential cation subfamily member 4	gi|190337616|gb|AAI63540.1|Transient receptor potential cation channel, subfamily V, member 4 [Danio rerio]
Locus_2245_Transcript_3/3_Confidence_0.400_Length_3215	3215	K02633	AAI63549	per2 protein	gi|190337630|gb|AAI63549.1|Per2 protein [Danio rerio]
Locus_5774_Transcript_2/4_Confidence_0.600_Length_2724	2724	K10645	AAI62476	e3 ubiquitin-protein ligase mib1	gi|190339064|gb|AAI62476.1|Mib protein [Danio rerio]
Locus_12014_Transcript_3/4_Confidence_0.700_Length_1884	1884	K06106	AAI62578	cttn protein	gi|190339079|gb|AAI62578.1|Cttn protein [Danio rerio]
Locus_1_Transcript_214457/226691_Confidence_1.000_Length_472	472	K09667	AAI63923	o-linked n-acetylglucosamine transferase (udp-n-acetylglucosamine:polypeptide-n-acetylglucosaminyl transferase)	gi|190340092|gb|AAI63923.1|O-linked N-acetylglucosamine (GlcNAc) transferase (UDP-N-acetylglucosamine:polypeptide-N-acetylglucosaminyl transferase) [Danio rerio]
Locus_1_Transcript_120182/226691_Confidence_1.000_Length_308	308	K06484	AAI63501	alpha 5 (fibronectin alpha polypeptide)	gi|190340249|gb|AAI63501.1|Integrin, alpha 5 (fibronectin receptor, alpha polypeptide) [Danio rerio]
Locus_1_Transcript_152610/226691_Confidence_1.000_Length_318	318	K13780	NP_001121830	large neutral amino acids transporter small subunit 1	gi|190358618|ref|NP_001121830.1|large neutral amino acids transporter small subunit 1 [Danio rerio] >gi|169153813|emb|CAQ13486.1| novel protein similar to H.sapiens solute carrier family 7 (cationic amino acid transporter, y+ system), member 5 [Danio rerio]
Locus_26455_Transcript_1/1_Confidence_1.000_Length_303	303	K05126	AAB50793	c-ret 36=proto-oncogene homolog product	gi|1911680|gb|AAB50793.1|c-ret 36=proto-oncogene homolog product [chickens, E14 lumbar spinal cord, Peptide, 226 aa]
Locus_61905_Transcript_1/1_Confidence_1.000_Length_202	202	K03575	YP_001986737	a g-specific adenine glycosylase	gi|191637571|ref|YP_001986737.1|A/G-specific adenine glycosylase [Lactobacillus casei BL23] >gi|385819291|ref|YP_005855678.1| hypothetical protein LC2W_0760 [Lactobacillus casei LC2W] >gi|385822457|ref|YP_005858799.1| hypothetical protein LCBD_0760 [Lactobacillus casei BD-II] >gi|190711873|emb|CAQ65879.1| A/G-specific adenine glycosylase (Putative) [Lactobacillus casei BL23] >gi|327381618|gb|AEA5…
Locus_1_Transcript_62670/226691_Confidence_1.000_Length_1045	1045	K11721	CAC84085	bromodomain-containing protein 3	gi|19171509|emb|CAC84085.1|hypothetical protein [Takifugu rubripes]
Locus_3878_Transcript_1/1_Confidence_1.000_Length_286	286	K03217	YP_001984274	inner membrane 60 kda	gi|192360367|ref|YP_001984274.1|inner membrane protein, 60 kDa [Cellvibrio japonicus Ueda107] >gi|254772765|sp|B3PIU1.1|OXAA_CELJU RecName: Full=Inner membrane protein oxaA >gi|190686532|gb|ACE84210.1| inner membrane protein, 60 kDa [Cellvibrio japonicus Ueda107]
Locus_2776_Transcript_1/1_Confidence_1.000_Length_1322	1322	K06459	ACF04750	cd8 beta	gi|192383734|gb|ACF04750.1|CD8 beta [Hippoglossus hippoglossus] >gi|192383738|gb|ACF04752.1| CD8 beta [Hippoglossus hippoglossus]
Locus_1_Transcript_210415/226691_Confidence_1.000_Length_489	489	K13811	NP_001122171	bifunctional 3 -phosphoadenosine 5 -phosphosulfate synthase 1	gi|192453590|ref|NP_001122171.1|bifunctional 3'-phosphoadenosine 5'-phosphosulfate synthase 1 [Danio rerio] >gi|190337551|gb|AAI63464.1| Zgc:194985 [Danio rerio] >gi|190338746|gb|AAI63465.1| Zgc:194985 [Danio rerio] >gi|220679146|emb|CAX13455.1| novel protein similar to vertebrate 3'-phosphoadenosine 5'-phosphosulfate synthase 1 (PAPSS1, zgc:194985) [Danio rerio]
Locus_33400_Transcript_1/2_Confidence_0.800_Length_587	587	K11502	BAG53911	lag-3-associated protein	gi|193784758|dbj|BAG53911.1|unnamed protein product [Homo sapiens]
Locus_1_Transcript_138559/226691_Confidence_1.000_Length_397	397	K04524	ACF21982	apolipoprotein e	gi|193795858|gb|ACF21982.1|apolipoprotein E [Oplegnathus fasciatus]
Locus_1_Transcript_109593/226691_Confidence_1.000_Length_1050	1050	K04371	AAN40736	af433655_1mitogen-activated protein kinase	gi|194368104|gb|AAN40736.2|AF433655_1mitogen-activated protein kinase [Paralichthys olivaceus]
Locus_14513_Transcript_1/1_Confidence_1.000_Length_776	776	K02370	BAG57702	exostosin-like 3	gi|194377508|dbj|BAG57702.1|unnamed protein product [Homo sapiens]
Locus_38872_Transcript_1/1_Confidence_1.000_Length_204	204	K07204	BAG58742	raptor protein	gi|194381576|dbj|BAG58742.1|unnamed protein product [Homo sapiens]
Locus_1_Transcript_117433/226691_Confidence_1.000_Length_694	694	K07835	BAG64302	ras-related protein ral-b	gi|194381866|dbj|BAG64302.1|unnamed protein product [Homo sapiens]
Locus_31941_Transcript_1/1_Confidence_1.000_Length_344	344	K08796	BAG59772	br serine threonine-protein kinase 2-like	gi|194386812|dbj|BAG59772.1|unnamed protein product [Homo sapiens]
Locus_9386_Transcript_2/2_Confidence_0.667_Length_354	354	K00088	ZP_03064335	inosine-5 -monophosphate dehydrogenase	gi|194432046|ref|ZP_03064335.1|inosine-5'-monophosphate dehydrogenase [Shigella dysenteriae 1012] >gi|300898392|ref|ZP_07116735.1| inosine-5'-monophosphate dehydrogenase [Escherichia coli MS 198-1] >gi|300981967|ref|ZP_07175813.1| inosine-5'-monophosphate dehydrogenase [Escherichia coli MS 45-1] >gi|300998061|ref|ZP_07181921.1| inosine-5'-monophosphate dehydrogenase [Escherichia coli MS 200-1] >g…
Locus_1_Transcript_163551/226691_Confidence_1.000_Length_234	234	K01873	NP_001124133	valyl-trna mitochondrial	gi|194578813|ref|NP_001124133.1|valyl-tRNA synthetase, mitochondrial [Danio rerio] >gi|190337268|gb|AAI63242.1| Si:ch211-152p11.2 protein [Danio rerio]
Locus_8838_Transcript_1/2_Confidence_0.750_Length_3316	3316	K01115	ACF94294	phospholipase d2	gi|194739323|gb|ACF94294.1|phospholipase D2 [Paralichthys olivaceus]
Locus_18737_Transcript_1/1_Confidence_1.000_Length_906	906	K01115	ACF94295	phospholipase d1	gi|194739325|gb|ACF94295.1|phospholipase D1B [Paralichthys olivaceus]
Locus_9480_Transcript_3/3_Confidence_0.750_Length_726	726	K07623	AAL89668	gap junction beta-4	gi|19526274|gb|AAL89668.1|AF411956_9connexin [Takifugu rubripes]
Locus_10328_Transcript_1/1_Confidence_1.000_Length_394	394	K00771	NP_001124250	protein-o-xylosyltransferase ii	gi|195546837|ref|NP_001124250.1|uncharacterized protein LOC563446 [Danio rerio] >gi|190337285|gb|AAI63258.1| Zgc:194562 [Danio rerio]
Locus_61570_Transcript_1/1_Confidence_1.000_Length_236	236	K07904	XP_002102629	ras-related protein rab-11a-like	gi|195569261|ref|XP_002102629.1|GD19397 [Drosophila simulans] >gi|194198556|gb|EDX12132.1| GD19397 [Drosophila simulans]
Locus_1_Transcript_183305/226691_Confidence_1.000_Length_673	673	K05635	CAD27803	laminin gamma 1	gi|19571761|emb|CAD27803.1|lamC1 [Tetraodon nigroviridis]
Locus_1_Transcript_180561/226691_Confidence_1.000_Length_602	602	K01539	ACG70796	na k-atpase alpha subunit isoform b	gi|196166475|gb|ACG70796.1|Na/K-ATPase alpha subunit isoform B [Pagrus pagrus]
Locus_12014_Transcript_1/4_Confidence_0.400_Length_1277	1277	K06106	NP_001127021	cttn protein	gi|197101627|ref|NP_001127021.1|src substrate cortactin [Pongo abelii] >gi|55733549|emb|CAH93452.1| hypothetical protein [Pongo abelii]
Locus_38746_Transcript_1/1_Confidence_1.000_Length_248	248	K03596	3DEG_C	gtp-binding protein	gi|197107276|pdb|3DEG|CChain C, Complex Of Elongating Escherichia Coli 70s Ribosome And Ef4(Lepa)- Gmppnp
Locus_1_Transcript_113437/226691_Confidence_1.000_Length_348	348	K14074	ACH53598	colipase-dependent pancreatic lipase	gi|197252284|gb|ACH53598.1|colipase-dependent pancreatic lipase [Epinephelus coioides]
Locus_6611_Transcript_2/2_Confidence_0.500_Length_700	700	K00025	ACH70612	malate dehydrogenase 1	gi|197631777|gb|ACH70612.1|malate dehydrogenase 1 [Salmo salar]
Locus_54406_Transcript_1/1_Confidence_1.000_Length_477	477	K02993	ACH70774	40s ribosomal protein s7	gi|197632101|gb|ACH70774.1|ribosomal protein S7 [Salmo salar] >gi|209155864|gb|ACI34164.1| 40S ribosomal protein S7 [Salmo salar] >gi|209730890|gb|ACI66314.1| 40S ribosomal protein S7 [Salmo salar] >gi|225704732|gb|ACO08212.1| 40S ribosomal protein S7 [Oncorhynchus mykiss]
Locus_6252_Transcript_1/1_Confidence_1.000_Length_958	958	K06087	ACH73085	claudin 3a	gi|197725791|gb|ACH73085.1|claudin 3A [Epinephelus coioides]
Locus_18149_Transcript_1/1_Confidence_1.000_Length_1319	1319	K00509	ACH73266	prostaglandin g h synthase 1-like	gi|197734858|gb|ACH73266.1|cyclooxygenase-1a, partial [Fundulus heteroclitus]
Locus_3806_Transcript_2/3_Confidence_0.667_Length_1832	1832	K11987	ACH73267	cyclooxygenase 2	gi|197734860|gb|ACH73267.1|cyclooxygenase-2b [Myoxocephalus octodecemspinosus]
Locus_1_Transcript_139405/226691_Confidence_1.000_Length_501	501	K08524	ACH78358	retinoid x receptor gamma	gi|197941308|gb|ACH78358.1|retinoid X receptor gamma [Sebastiscus marmoratus]
Locus_15671_Transcript_1/2_Confidence_0.750_Length_1303	1303	K08525	ACH78359	retinoid x beta	gi|197941310|gb|ACH78359.1|retinoid X receptor beta, partial [Sebastiscus marmoratus]
Locus_16568_Transcript_1/1_Confidence_1.000_Length_250	250	K03100	ZP_03206585	signal peptidase i	gi|198274053|ref|ZP_03206585.1|hypothetical protein BACPLE_00190 [Bacteroides plebeius DSM 17135] >gi|198273131|gb|EDY97400.1| signal peptidase I [Bacteroides plebeius DSM 17135]
Locus_22467_Transcript_2/2_Confidence_0.857_Length_1615	1615	K00276	ACH85368	primary amine liver isozyme-like	gi|198285659|gb|ACH85368.1|amine oxidase copper containing 3 [Salmo salar]
Locus_1_Transcript_204221/226691_Confidence_1.000_Length_217	217	K02730	XP_002127869	psma6-prov protein isoform 1	gi|198422470|ref|XP_002127869.1|PREDICTED: similar to Psma6-prov protein isoform 1 [Ciona intestinalis]
Locus_1_Transcript_186842/226691_Confidence_1.000_Length_2726	2726	K13295	XP_002121818	chromosome 2 open reading frame 13	gi|198427319|ref|XP_002121818.1|PREDICTED: similar to chromosome 2 open reading frame 13 [Ciona intestinalis]
Locus_61876_Transcript_1/1_Confidence_1.000_Length_240	240	K13207	BAB87830	cugbp elav-like family member 2-like	gi|19909958|dbj|BAB87830.1|elav-type ribonucleoprotein-3 [Gallus gallus]
Locus_28815_Transcript_2/2_Confidence_0.667_Length_602	602	K01810	CAC83779	phosphoglucose isomerase-2	gi|20067651|emb|CAC83779.1|phosphoglucose isomerase-2 [Mugil cephalus]
Locus_7931_Transcript_1/1_Confidence_1.000_Length_962	962	K03998	Q9PVW7	complement component c8 beta	gi|20138051|sp|Q9PVW7.1|CO8B_PAROLRecName: Full=Complement component C8 beta chain; AltName: Full=Complement component 8 subunit beta; Flags: Precursor >gi|6429116|dbj|BAA86877.1| complement component C8 beta [Paralichthys olivaceus]
Locus_441_Transcript_3/5_Confidence_0.692_Length_1002	1002	K03123	Q9IA78	t2ag_parol ame: full=transcription initiation factor iia subunit 2 ame: full=general transcription factor iia subunit 2 ame: full=transcription initiation factor iia gamma chain short=tfiia-gamma	gi|20140818|sp|Q9IA78.1|T2AG_PAROLRecName: Full=Transcription initiation factor IIA subunit 2; AltName: Full=General transcription factor IIA subunit 2; AltName: Full=Transcription initiation factor IIA gamma chain; Short=TFIIA-gamma >gi|7340064|gb|AAF61068.1|AF220549_1 TFIIA P12 subunit [Paralichthys olivaceus]
Locus_16975_Transcript_2/2_Confidence_0.750_Length_1051	1051	K02263	P80971	cytochrome c oxidase subunit 4 isoform mitochondrial precursor	gi|20141411|sp|P80971.2|COX42_THUOBRecName: Full=Cytochrome c oxidase subunit 4 isoform 2, mitochondrial; AltName: Full=Cytochrome c oxidase subunit IV isoform 2; Short=COX IV-2; Flags: Precursor >gi|8809758|gb|AAF79934.1|AF204871_1 cytochrome c oxidase subunit IV isoform 2 precursor [Thunnus obesus]
Locus_8789_Transcript_4/6_Confidence_0.538_Length_6194	6194	K10392	AAK33008	kinesin-like protein kif1b alpha	gi|20384658|gb|AAK33008.1|kinesin-like protein Kif1b alpha [Danio rerio]
Locus_44123_Transcript_1/1_Confidence_1.000_Length_249	249	K03497	ZP_03224744	chromosome partitioning protein stage 0 sporulation protein j	gi|205371924|ref|ZP_03224744.1|site-specific DNA-binding protein [Bacillus coahuilensis m4-4]
Locus_1_Transcript_154637/226691_Confidence_1.000_Length_276	276	K05850	AAB60703	plasma membrane calcium atpase	gi|206260|gb|AAB60703.1|plasma membrane calcium ATPase [Rattus norvegicus]
Locus_42473_Transcript_1/1_Confidence_1.000_Length_248	248	K04221	ACI12983	somatostatin receptor type 5	gi|206570751|gb|ACI12983.1|somtostatin receptor type five [Epinephelus coioides]
Locus_31342_Transcript_1/1_Confidence_1.000_Length_635	635	K06820	ACI25111	plexin partial	gi|207667308|gb|ACI25111.1|plexin A2, partial [Danio rerio]
Locus_20936_Transcript_1/1_Confidence_1.000_Length_352	352	K05858	ACI25594	1-phosphatidylinositol- -bisphosphate phosphodiesterase beta-1	gi|208342308|gb|ACI25594.1|phospholipase C-beta 1 [Paralichthys olivaceus]
Locus_66960_Transcript_1/1_Confidence_1.000_Length_208	208	K05849	ACI28906	sodium calcium exchanger	gi|208436698|gb|ACI28906.1|sodium calcium exchanger [Phodopus sungorus]
Locus_31742_Transcript_1/1_Confidence_1.000_Length_568	568	K01495	BAG72197	gtp cyclohydrolase 1-like	gi|208609639|dbj|BAG72197.1|GTP cyclohydrolase 2 [Paralichthys olivaceus]
Locus_16908_Transcript_1/1_Confidence_1.000_Length_776	776	K04495	ACI29955	transcription factor sox-17-alpha-like	gi|208657233|gb|ACI29955.1|truncated Sox17 protein [Dicentrarchus labrax]
Locus_55037_Transcript_1/1_Confidence_1.000_Length_263	263	K02599	NP_001129167	notch 1 precursor	gi|208973220|ref|NP_001129167.1|notch 1 precursor [Oncorhynchus mykiss] >gi|207107820|dbj|BAG71913.1| notch1 [Oncorhynchus mykiss]
Locus_2794_Transcript_1/2_Confidence_0.800_Length_2039	2039	K05862	ACI32932	voltage-dependent anion-selective channel protein 2	gi|209148338|gb|ACI32932.1|Voltage-dependent anion-selective channel protein 2 [Salmo salar]
Locus_3661_Transcript_2/2_Confidence_0.875_Length_2432	2432	K01764	ACI33058	holocytochrome c synthase	gi|209151056|gb|ACI33058.1|Cytochrome c-type heme lyase [Salmo salar]
Locus_1_Transcript_203875/226691_Confidence_1.000_Length_367	367	K02132	ACI33076	atp synthase subunit mitochondrial precursor	gi|209151440|gb|ACI33076.1|ATP synthase subunit alpha, mitochondrial precursor [Salmo salar] >gi|223648354|gb|ACN10935.1| ATP synthase subunit alpha, mitochondrial precursor [Salmo salar]
Locus_1_Transcript_196048/226691_Confidence_1.000_Length_241	241	K12196	ACI33275	vacuolar protein sorting-associating protein 4b	gi|209154086|gb|ACI33275.1|Vacuolar protein sorting-associating protein 4B [Salmo salar]
Locus_837_Transcript_1/1_Confidence_1.000_Length_1311	1311	K10373	ACI33276	tropomyosin-1 alpha chain	gi|209154088|gb|ACI33276.1|Tropomyosin-1 alpha chain [Salmo salar]
Locus_1_Transcript_132793/226691_Confidence_1.000_Length_387	387	K00382	ACI33289	dihydrolipoyl mitochondrial precursor	gi|209154114|gb|ACI33289.1|Dihydrolipoyl dehydrogenase, mitochondrial precursor [Salmo salar]
Locus_43743_Transcript_1/1_Confidence_1.000_Length_209	209	K05688	ACI33368	pten induced kinase 1	gi|209154272|gb|ACI33368.1|Serine/threonine-protein kinase PINK1, mitochondrial precursor [Salmo salar]
Locus_874_Transcript_1/1_Confidence_1.000_Length_1448	1448	K00253	ACI33497	isovaleryl coenzyme a dehydrogenase	gi|209154530|gb|ACI33497.1|Isovaleryl-CoA dehydrogenase, mitochondrial precursor [Salmo salar]
Locus_11732_Transcript_1/1_Confidence_1.000_Length_1146	1146	K13524	ACI33512	4-aminobutyrate mitochondrial precursor	gi|209154560|gb|ACI33512.1|4-aminobutyrate aminotransferase, mitochondrial precursor [Salmo salar]
Locus_1_Transcript_114145/226691_Confidence_1.000_Length_1145	1145	K13091	ACI33514	rna-binding protein 39	gi|209154564|gb|ACI33514.1|RNA-binding protein 39 [Salmo salar]
Locus_23547_Transcript_12/13_Confidence_0.421_Length_2571	2571	K15041	ACI33557	voltage-dependent anion-selective channel protein 2-like	gi|209154650|gb|ACI33557.1|Voltage-dependent anion-selective channel protein 2 [Salmo salar]
Locus_943_Transcript_10/15_Confidence_0.079_Length_671	671	K05061	ACI33848	granulocyte colony-stimulating factor receptor precursor	gi|209155232|gb|ACI33848.1|Granulocyte colony-stimulating factor receptor precursor [Salmo salar]
Locus_40477_Transcript_1/1_Confidence_1.000_Length_203	203	K07424	ACI33861	cytochrome partial	gi|209155258|gb|ACI33861.1|Cytochrome P450 3A27 [Salmo salar]
Locus_1_Transcript_142091/226691_Confidence_1.000_Length_294	294	K01197	ACI33947	hyaluronidase-2 precursor	gi|209155430|gb|ACI33947.1|Hyaluronidase-2 precursor [Salmo salar] >gi|223647960|gb|ACN10738.1| Hyaluronidase-2 precursor [Salmo salar]
Locus_1_Transcript_157554/226691_Confidence_1.000_Length_363	363	K05082	ACI33993	thrombopoietin receptor precursor	gi|209155522|gb|ACI33993.1|Thrombopoietin receptor precursor [Salmo salar]
Locus_1_Transcript_201844/226691_Confidence_1.000_Length_310	310	K14455	ACI34022	mitochondrial aspartate aminotransferase	gi|209155580|gb|ACI34022.1|Aspartate aminotransferase, mitochondrial precursor [Salmo salar]
Locus_1_Transcript_102319/226691_Confidence_1.000_Length_295	295	K01937	ACI34065	ctp synthase 1	gi|209155666|gb|ACI34065.1|CTP synthase 1 [Salmo salar]
Locus_1_Transcript_162738/226691_Confidence_1.000_Length_580	580	K07941	ACI34125	adp-ribosylation factor 6	gi|209155786|gb|ACI34125.1|ADP-ribosylation factor 6 [Salmo salar]
Locus_8990_Transcript_1/1_Confidence_1.000_Length_1530	1530	K14709	ACI34150	zinc transporter zip1	gi|209155836|gb|ACI34150.1|Zinc transporter ZIP1 [Salmo salar]
Locus_983_Transcript_10/16_Confidence_0.321_Length_1351	1351	K11092	ACI34186	u2 small nuclear ribonucleoprotein a	gi|209155908|gb|ACI34186.1|U2 small nuclear ribonucleoprotein A [Salmo salar]
Locus_620_Transcript_3/5_Confidence_0.692_Length_2395	2395	K14692	ACI34190	zinc transporter 7	gi|209155916|gb|ACI34190.1|Zinc transporter 7 [Salmo salar]
Locus_5440_Transcript_1/1_Confidence_1.000_Length_453	453	K00139	ACI34223	succinate-semialdehyde mitochondrial precursor	gi|209155982|gb|ACI34223.1|Succinate-semialdehyde dehydrogenase, mitochondrial precursor [Salmo salar]
Locus_1_Transcript_142538/226691_Confidence_1.000_Length_602	602	K11294	ACI34360	Nucleolin [Salmo salar]	gi|209156256|gb|ACI34360.1|Nucleolin [Salmo salar]
Locus_14236_Transcript_1/1_Confidence_1.000_Length_351	351	K08548	3CJW_A	coup transcription factor 2 isoform 2	gi|209156457|pdb|3CJW|AChain A, Crystal Structure Of The Human Coup-Tfii Ligand Binding Domain
Locus_2355_Transcript_1/3_Confidence_0.667_Length_2195	2195	K11792	ACI66021	det1- and ddb1-associated protein 1	gi|209730304|gb|ACI66021.1|DET1- and DDB1-associated protein 1 [Salmo salar]
Locus_1_Transcript_160783/226691_Confidence_1.000_Length_216	216	K08057	ACI66355	calreticulin precursor	gi|209730972|gb|ACI66355.1|Calreticulin precursor [Salmo salar] >gi|209738560|gb|ACI70149.1| Calreticulin precursor [Salmo salar]
Locus_1_Transcript_154192/226691_Confidence_1.000_Length_594	594	K06826	ACI66366	nattectin precursor	gi|209730994|gb|ACI66366.1|Nattectin precursor [Salmo salar]
Locus_55669_Transcript_1/1_Confidence_1.000_Length_386	386	K13247	ACI66619	lambda-crystallin homolog	gi|209731500|gb|ACI66619.1|Lambda-crystallin [Salmo salar]
Locus_17430_Transcript_3/3_Confidence_0.778_Length_756	756	K12733	ACI66753	peptidyl-prolyl cis-trans isomerase-like 1	gi|209731768|gb|ACI66753.1|Peptidyl-prolyl cis-trans isomerase-like 1 [Salmo salar]
Locus_1_Transcript_97100/226691_Confidence_1.000_Length_305	305	K08583	ACI67026	calpain small subunit 1	gi|209732314|gb|ACI67026.1|Calpain small subunit 1 [Salmo salar] >gi|303667068|gb|ADM16254.1| Calpain small subunit 1 [Salmo salar]
Locus_1_Transcript_158767/226691_Confidence_1.000_Length_249	249	K15157	ACI67173	mediator of rna polymerase ii transcription subunit 15	gi|209732608|gb|ACI67173.1|Mediator of RNA polymerase II transcription subunit 15 [Salmo salar]
Locus_47640_Transcript_1/1_Confidence_1.000_Length_415	415	K00757	ACI67198	uridine phosphorylase 1	gi|209732658|gb|ACI67198.1|Uridine phosphorylase 1 [Salmo salar] >gi|209738602|gb|ACI70170.1| Uridine phosphorylase 1 [Salmo salar]
Locus_1_Transcript_170215/226691_Confidence_1.000_Length_232	232	K10524	ACI67347	nicotinamide riboside kinase 2	gi|209732956|gb|ACI67347.1|Nicotinamide riboside kinase 2 [Salmo salar] >gi|209735822|gb|ACI68780.1| Nicotinamide riboside kinase 2 [Salmo salar]
Locus_1434_Transcript_1/2_Confidence_0.667_Length_865	865	K05738	ACI67608	myosin light polypeptide 6	gi|209733478|gb|ACI67608.1|Myosin light polypeptide 6 [Salmo salar] >gi|209738212|gb|ACI69975.1| Myosin light polypeptide 6 [Salmo salar]
Locus_26927_Transcript_1/1_Confidence_1.000_Length_456	456	K02985	ACI67795	40s ribosomal protein s3	gi|209733852|gb|ACI67795.1|40S ribosomal protein S3 [Salmo salar]
Locus_11788_Transcript_2/2_Confidence_0.889_Length_804	804	K06170	ACI67852	gamma-secretase subunit pen-2	gi|209733966|gb|ACI67852.1|Gamma-secretase subunit PEN-2 [Salmo salar] >gi|209733990|gb|ACI67864.1| Gamma-secretase subunit PEN-2 [Salmo salar] >gi|209736894|gb|ACI69316.1| Gamma-secretase subunit PEN-2 [Salmo salar] >gi|225705210|gb|ACO08451.1| Gamma-secretase subunit Psenen [Oncorhynchus mykiss] >gi|225705320|gb|ACO08506.1| Gamma-secretase subunit Psenen [Oncorhynchus mykiss]
Locus_8165_Transcript_3/4_Confidence_0.222_Length_794	794	K15544	ACI68154	rna polymerase ii subunit a c-terminal domain phosphatase ssu72	gi|209734570|gb|ACI68154.1|RNA polymerase II subunit A C-terminal domain phosphatase SSU72 [Salmo salar]
Locus_7647_Transcript_6/10_Confidence_0.617_Length_2659	2659	K05142	ACI68494	tumor necrosis factor receptor superfamily member 4-like	gi|209735250|gb|ACI68494.1|Tumor necrosis factor receptor superfamily member 11B precursor [Salmo salar]
Locus_10904_Transcript_2/3_Confidence_0.778_Length_1712	1712	K09339	ACI68770	#NAME?	gi|209735802|gb|ACI68770.1|H2.0-like homeobox protein [Salmo salar]
Locus_17049_Transcript_1/1_Confidence_1.000_Length_381	381	K00789	ACI68808	methionine adenosyltransferase alpha	gi|209735878|gb|ACI68808.1|S-adenosylmethionine synthetase isoform type-2 [Salmo salar]
Locus_2079_Transcript_4/5_Confidence_0.500_Length_1395	1395	K07152	ACI68900	sco1 protein mitochondrial precursor	gi|209736062|gb|ACI68900.1|SCO1 protein homolog, mitochondrial precursor [Salmo salar]
Locus_1_Transcript_135413/226691_Confidence_1.000_Length_321	321	K08449	ACI69031	receptor activity-modifying protein 1 precursor	gi|209736324|gb|ACI69031.1|Receptor activity-modifying protein 1 precursor [Salmo salar] >gi|209736696|gb|ACI69217.1| Receptor activity-modifying protein 1 precursor [Salmo salar]
Locus_29623_Transcript_1/1_Confidence_1.000_Length_440	440	K01488	ACI69136	adenosine deaminase	gi|209736534|gb|ACI69136.1|Adenosine deaminase [Salmo salar]
Locus_1_Transcript_133050/226691_Confidence_1.000_Length_237	237	K05755	ACI69161	actin-related protein 2 3 complex subunit 4	gi|209736584|gb|ACI69161.1|Actin-related protein 2/3 complex subunit 4 [Salmo salar]
Locus_1_Transcript_104501/226691_Confidence_1.000_Length_248	248	K06493	ACI69249	integrin beta-3 precursor	gi|209736760|gb|ACI69249.1|Integrin beta-3 precursor [Salmo salar]
Locus_4565_Transcript_1/2_Confidence_0.750_Length_1563	1563	K06125	ACI69281	para-hydroxybenzoate-- mitochondrial precursor	gi|209736824|gb|ACI69281.1|Para-hydroxybenzoate--polyprenyltransferase, mitochondrial precursor [Salmo salar]
Locus_18713_Transcript_2/3_Confidence_0.667_Length_614	614	K09576	ACI69353	fk506-binding protein 11 precursor	gi|209736968|gb|ACI69353.1|FK506-binding protein 11 precursor [Salmo salar] >gi|303663722|gb|ADM16116.1| FK506-binding protein 11 precursor [Salmo salar]
Locus_703_Transcript_4/6_Confidence_0.385_Length_368	368	K12863	ACI69376	cwc15 homolog	gi|209737014|gb|ACI69376.1|CWC15 homolog [Salmo salar]
Locus_1_Transcript_194303/226691_Confidence_1.000_Length_314	314	K12404	ACI69744	adp-ribosylation factor-binding protein gga1	gi|209737750|gb|ACI69744.1|ADP-ribosylation factor-binding protein GGA1 [Salmo salar]
Locus_23013_Transcript_1/1_Confidence_1.000_Length_438	438	K05749	ACI69833	cytoplasmic fmr1-interacting protein 2	gi|209737928|gb|ACI69833.1|Cytoplasmic FMR1-interacting protein 2 [Salmo salar]
Locus_1851_Transcript_5/8_Confidence_0.250_Length_816	816	K07575	ACI69839	translation machinery-associated protein 20	gi|209737940|gb|ACI69839.1|Translation machinery-associated protein 20 [Salmo salar]
Locus_15283_Transcript_1/1_Confidence_1.000_Length_788	788	K00611	ACI70090	ornithine mitochondrial	gi|209738442|gb|ACI70090.1|Ornithine carbamoyltransferase, mitochondrial precursor [Salmo salar]
Locus_28991_Transcript_1/2_Confidence_0.667_Length_1178	1178	K03984	ACJ05607	alpha-1-antitrypsin homolog	gi|209981964|gb|ACJ05607.1|alpha-1-antitrypsin [Epinephelus coioides]
Locus_1_Transcript_67882/226691_Confidence_1.000_Length_405	405	K05698	NP_001129714	receptor-type tyrosine-protein phosphatase eta precursor	gi|210147363|ref|NP_001129714.1|receptor-type tyrosine-protein phosphatase eta precursor [Danio rerio] >gi|209869347|emb|CAQ43065.1| protein-tyrosine phosphatase [Danio rerio]
Locus_56024_Transcript_1/1_Confidence_1.000_Length_228	228	K01443	ZP_03288779	n-acetylglucosamine-6-phosphate deacetylase	gi|210611165|ref|ZP_03288779.1|hypothetical protein CLONEX_00969 [Clostridium nexile DSM 1787] >gi|210152152|gb|EEA83159.1| hypothetical protein CLONEX_00969 [Clostridium nexile DSM 1787]
Locus_13530_Transcript_1/1_Confidence_1.000_Length_323	323	K00638	ZP_03290361	chloramphenicol acetyltransferase	gi|210614862|ref|ZP_03290361.1|hypothetical protein CLONEX_02575 [Clostridium nexile DSM 1787] >gi|210150504|gb|EEA81513.1| hypothetical protein CLONEX_02575 [Clostridium nexile DSM 1787]
Locus_46993_Transcript_1/2_Confidence_0.600_Length_251	251	K03498	ZP_03290954	cation transporter	gi|210616151|ref|ZP_03290954.1|hypothetical protein CLONEX_03173, partial [Clostridium nexile DSM 1787] >gi|210149913|gb|EEA80922.1| hypothetical protein CLONEX_03173 [Clostridium nexile DSM 1787]
Locus_55939_Transcript_1/1_Confidence_1.000_Length_243	243	K00981	ZP_03297693	phosphatidate cytidylyltransferase	gi|210633126|ref|ZP_03297693.1|hypothetical protein COLSTE_01606 [Collinsella stercoris DSM 13279] >gi|210159280|gb|EEA90251.1| phosphatidate cytidylyltransferase [Collinsella stercoris DSM 13279]
Locus_1_Transcript_208643/226691_Confidence_1.000_Length_360	360	K09420	AAC15847	transforming protein	gi|211132|gb|AAC15847.1|transforming protein [Avian myeloblastosis virus]
Locus_1_Transcript_208644/226691_Confidence_1.000_Length_674	674	K09420	AAA48696	c-myb oncogene product	gi|211553|gb|AAA48696.1|c-myb oncogene product [Gallus gallus]
Locus_6977_Transcript_10/10_Confidence_0.643_Length_2074	2074	K12348	AAM43813	n-acylsphingosine amidohydrolase	gi|21166363|gb|AAM43813.1|N-acylsphingosine amidohydrolase [Takifugu rubripes]
Locus_2377_Transcript_3/4_Confidence_0.308_Length_1210	1210	K16537	AAM43814	pericentriolar material 1 protein	gi|21166364|gb|AAM43814.1|PCM1 [Takifugu rubripes]
Locus_11840_Transcript_1/1_Confidence_1.000_Length_401	401	K04985	NP_001129985	polycystin 1 precursor	gi|211904103|ref|NP_001129985.1|polycystin 1 precursor [Oryzias latipes] >gi|209837720|dbj|BAG75152.1| polycystin 1 [Oryzias latipes]
Locus_1_Transcript_185428/226691_Confidence_1.000_Length_298	298	K06751	ACJ12633	mhc class ia antigen	gi|211908676|gb|ACJ12633.1|MHC class Ia antigen [Paralichthys olivaceus]
Locus_1_Transcript_185457/226691_Confidence_1.000_Length_218	218	K06751	ACJ12668	mhc class ia antigen	gi|211908746|gb|ACJ12668.1|MHC class Ia antigen [Paralichthys olivaceus]
Locus_19388_Transcript_4/5_Confidence_0.520_Length_538	538	K06751	ACJ12670	mhc class ia antigen	gi|211908750|gb|ACJ12670.1|MHC class Ia antigen [Paralichthys olivaceus]
Locus_4220_Transcript_1/1_Confidence_1.000_Length_261	261	K06751	ACJ12694	mhc class ia antigen	gi|211908798|gb|ACJ12694.1|MHC class Ia antigen [Paralichthys olivaceus]
Locus_1653_Transcript_1/2_Confidence_0.750_Length_632	632	K04524	ACJ14501	apolipoprotein c-i	gi|211997021|gb|ACJ14501.1|apolipoprotein C-I [Solea senegalensis]
Locus_1_Transcript_129984/226691_Confidence_1.000_Length_566	566	K00432	NP_001131027	glutathione peroxidase 3 precursor	gi|212276144|ref|NP_001131027.1|glutathione peroxidase 3 (plasma) precursor [Danio rerio]
Locus_1_Transcript_111278/226691_Confidence_1.000_Length_392	392	K16195	ACJ23858	double-stranded rna-dependent protein kinase	gi|212291457|gb|ACJ23858.1|double-stranded RNA-dependent protein kinase [Oplegnathus fasciatus]
Locus_49021_Transcript_1/1_Confidence_1.000_Length_463	463	K00525	ZP_03335945	ribonucleotide-diphosphate reductase subunit alpha	gi|213021498|ref|ZP_03335945.1|ribonucleotide-diphosphate reductase subunit alpha [Salmonella enterica subsp. enterica serovar Typhi str. 404ty]
Locus_45800_Transcript_1/1_Confidence_1.000_Length_251	251	K04138	CAC87884	alpha-2a- receptor	gi|21322666|emb|CAC87884.1|alpha2 a2 adrenergic receptor [Takifugu rubripes]
Locus_1_Transcript_218144/226691_Confidence_1.000_Length_206	206	K04140	CAC87886	alpha-2d- receptor b	gi|21322670|emb|CAC87886.1|alpha2 d1 adrenergic receptor [Takifugu rubripes]
Locus_13310_Transcript_1/2_Confidence_0.833_Length_2323	2323	K12398	NP_001135103	adaptor-related protein complex mu 1 subunit	gi|213510732|ref|NP_001135103.1|AP-3 complex subunit mu-1 [Salmo salar] >gi|209150615|gb|ACI33033.1| AP-3 complex subunit mu-1 [Salmo salar]
Locus_27855_Transcript_1/1_Confidence_1.000_Length_342	342	K11064	NP_001133798	monocyte to macrophage differentiation protein	gi|213510750|ref|NP_001133798.1|Monocyte to macrophage differentiation protein [Salmo salar] >gi|209155370|gb|ACI33917.1| Monocyte to macrophage differentiation protein [Salmo salar]
Locus_1_Transcript_147000/226691_Confidence_1.000_Length_997	997	K15175	NP_001135113	vcell division cycle paf1 rna polymerase ii complex homolog ( cerevisiae)	gi|213510834|ref|NP_001135113.1|parafibromin [Salmo salar] >gi|209155034|gb|ACI33749.1| Parafibromin [Salmo salar]
Locus_34980_Transcript_1/1_Confidence_1.000_Length_395	395	K13867	NP_001133063	y+l amino acid transporter 1 (y+lat1)-like	gi|213511006|ref|NP_001133063.1|Y+L amino acid transporter 1 (Y+LAT1)-like [Salmo salar] >gi|197631791|gb|ACH70619.1| Y+L amino acid transporter 1 (Y+LAT1)-like [Salmo salar]
Locus_1_Transcript_146009/226691_Confidence_1.000_Length_441	441	K05236	NP_001133825	coatomer subunit alpha	gi|213511030|ref|NP_001133825.1|Coatomer subunit alpha [Salmo salar] >gi|209155466|gb|ACI33965.1| Coatomer subunit alpha [Salmo salar]
Locus_278_Transcript_5/10_Confidence_0.484_Length_1702	1702	K14400	NP_001134232	cleavage and polyadenylation factor homolog	gi|213511082|ref|NP_001134232.1|cleavage and polyadenylation factor subunit, homolog [Salmo salar] >gi|209731694|gb|ACI66716.1| Pre-mRNA cleavage complex 2 protein Pcf11 [Salmo salar]
Locus_1_Transcript_187843/226691_Confidence_1.000_Length_420	420	K15043	NP_001133633	importin subunit alpha-2	gi|213511096|ref|NP_001133633.1|Importin subunit alpha-2 [Salmo salar] >gi|209154754|gb|ACI33609.1| Importin subunit alpha-2 [Salmo salar]
Locus_27995_Transcript_1/1_Confidence_1.000_Length_306	306	K09110	NP_001134603	protein l-myc-1b-like	gi|213511188|ref|NP_001134603.1|myeloid cell leukemia sequence 1b [Salmo salar] >gi|209734600|gb|ACI68169.1| L-Myc-1b [Salmo salar]
Locus_1_Transcript_151387/226691_Confidence_1.000_Length_266	266	K09502	NP_001133663	homolog subfamily a member 1	gi|213511234|ref|NP_001133663.1|DnaJ homolog subfamily A member 1 [Salmo salar] >gi|209154858|gb|ACI33661.1| DnaJ homolog subfamily A member 1 [Salmo salar]
Locus_26062_Transcript_1/1_Confidence_1.000_Length_341	341	K04501	NP_001133775	mad homolog 4	gi|213511262|ref|NP_001133775.1|MAD homolog 4 [Salmo salar] >gi|209155294|gb|ACI33879.1| Mothers against decapentaplegic homolog 4 [Salmo salar]
Locus_1_Transcript_203615/226691_Confidence_1.000_Length_250	250	K01081	NP_001133151	cytosolic 5-nucleotidase iii-like protein	gi|213511310|ref|NP_001133151.1|cytosolic 5'-nucleotidase 3 [Salmo salar] >gi|197632161|gb|ACH70804.1| 5'-nucleotidase, cytosolic 3 [Salmo salar] >gi|223646754|gb|ACN10135.1| Cytosolic 5-nucleotidase III-like protein [Salmo salar] >gi|223672609|gb|ACN12486.1| Cytosolic 5-nucleotidase III-like protein [Salmo salar]
Locus_6_Transcript_40/40_Confidence_0.224_Length_2141	2141	K10136	NP_001135192	p53 apoptosis effector related to pmp-22	gi|213511354|ref|NP_001135192.1|p53 apoptosis effector related to PMP-22 [Salmo salar] >gi|209151977|gb|ACI33091.1| p53 apoptosis effector related to PMP-22 [Salmo salar]
Locus_1_Transcript_217692/226691_Confidence_1.000_Length_336	336	K11664	NP_001134462	vacuolar protein sorting-associated protein 72 homolog	gi|213511496|ref|NP_001134462.1|vacuolar protein sorting-associated protein 72 homolog [Salmo salar] >gi|209733526|gb|ACI67632.1| Vacuolar protein sorting-associated protein 72 homolog [Salmo salar]
Locus_14549_Transcript_3/3_Confidence_0.571_Length_786	786	K06563	NP_001134518	cd209 antigen-like protein a	gi|213511522|ref|NP_001134518.1|CD209 antigen-like protein D [Salmo salar] >gi|209733950|gb|ACI67844.1| CD209 antigen-like protein D [Salmo salar]
Locus_1_Transcript_182452/226691_Confidence_1.000_Length_588	588	K07856	NP_001135279	rho-related gtp-binding protein	gi|213511582|ref|NP_001135279.1|Rho-related GTP-binding protein RhoB [Salmo salar] >gi|209155928|gb|ACI34196.1| Rho-related GTP-binding protein RhoB precursor [Salmo salar]
Locus_1_Transcript_107011/226691_Confidence_1.000_Length_1670	1670	K11393	NP_001133665	methyltransferase mett10d	gi|213511596|ref|NP_001133665.1|methyltransferase METT10D [Salmo salar] >gi|209154866|gb|ACI33665.1| methyltransferase METT10D [Salmo salar]
Locus_1_Transcript_189250/226691_Confidence_1.000_Length_218	218	K10865	NP_001133380	double-strand break repair protein mre11a	gi|213511614|ref|NP_001133380.1|Double-strand break repair protein MRE11A [Salmo salar] >gi|209152643|gb|ACI33122.1| Double-strand break repair protein MRE11A [Salmo salar]
Locus_1_Transcript_104480/226691_Confidence_1.000_Length_439	439	K00758	NP_001133751	thymidine phosphorylase	gi|213511662|ref|NP_001133751.1|Thymidine phosphorylase [Salmo salar] >gi|209155212|gb|ACI33838.1| Thymidine phosphorylase precursor [Salmo salar]
Locus_1_Transcript_114901/226691_Confidence_1.000_Length_400	400	K13365	NP_001135224	ezrin-radixin-moesin-binding phosphoprotein 50	gi|213511718|ref|NP_001135224.1|Ezrin-radixin-moesin-binding phosphoprotein 50 [Salmo salar] >gi|209154584|gb|ACI33524.1| Ezrin-radixin-moesin-binding phosphoprotein 50 [Salmo salar]
Locus_29986_Transcript_1/1_Confidence_1.000_Length_604	604	K13512	NP_001135225	lysophospholipid acyltransferase lpcat4-like	gi|213511873|ref|NP_001135225.1|1-acyl-sn-glycerol-3-phosphate acyltransferase eta [Salmo salar] >gi|209154592|gb|ACI33528.1| 1-acyl-sn-glycerol-3-phosphate acyltransferase eta [Salmo salar]
Locus_24140_Transcript_1/1_Confidence_1.000_Length_386	386	K15377	NP_001133839	choline transporter-like protein 2	gi|213511923|ref|NP_001133839.1|choline transporter-like protein 2 [Salmo salar] >gi|221271974|sp|B5X3W7.1|CTL2_SALSA RecName: Full=Choline transporter-like protein 2; AltName: Full=Solute carrier family 44 member 2 >gi|209155532|gb|ACI33998.1| Choline transporter-like protein 2 [Salmo salar]
Locus_1_Transcript_212552/226691_Confidence_1.000_Length_387	387	K03126	NP_001135281	transcription initiation factor tfiid subunit 12	gi|213511973|ref|NP_001135281.1|transcription initiation factor TFIID subunit 12 [Salmo salar] >gi|209155972|gb|ACI34218.1| Transcription initiation factor TFIID subunit 12 [Salmo salar] >gi|221219172|gb|ACM08247.1| Transcription initiation factor TFIID subunit 12 [Salmo salar] >gi|221219220|gb|ACM08271.1| Transcription initiation factor TFIID subunit 12 [Salmo salar] >gi|221219466|gb|ACM08394.1|…
Locus_9840_Transcript_1/1_Confidence_1.000_Length_1976	1976	K08958	NP_001133068	casein kinase 1 gamma 2a	gi|213511993|ref|NP_001133068.1|casein kinase 1 gamma 2a [Salmo salar] >gi|197631811|gb|ACH70629.1| casein kinase 1 gamma 2a [Salmo salar]
Locus_6346_Transcript_1/1_Confidence_1.000_Length_2323	2323	K09228	NP_001133383	zinc finger and btb domain-containing protein 17	gi|213512136|ref|NP_001133383.1|Zinc finger and BTB domain-containing protein 17 [Salmo salar] >gi|209152745|gb|ACI33128.1| Zinc finger and BTB domain-containing protein 17 [Salmo salar]
Locus_6088_Transcript_1/4_Confidence_0.429_Length_1064	1064	K15692	NP_001135282	ring finger protein 13	gi|213512162|ref|NP_001135282.1|ring finger protein 13 [Salmo salar] >gi|209155986|gb|ACI34225.1| RING finger protein 13 [Salmo salar]
Locus_7517_Transcript_1/3_Confidence_0.667_Length_1249	1249	K01045	NP_001134978	serum paraoxonase arylesterase 2	gi|213512178|ref|NP_001134978.1|serum paraoxonase/arylesterase 2 precursor [Salmo salar] >gi|209737688|gb|ACI69713.1| Serum paraoxonase/arylesterase 2 [Salmo salar]
Locus_2235_Transcript_10/10_Confidence_0.357_Length_1846	1846	K12656	NP_001133780	suppressor of ikk-epsilon	gi|213512244|ref|NP_001133780.1|Suppressor of IKK-epsilon [Salmo salar] >gi|209155310|gb|ACI33887.1| Suppressor of IKK-epsilon [Salmo salar]
Locus_1_Transcript_87329/226691_Confidence_1.000_Length_325	325	K01872	NP_001133550	alanyl-trna cytoplasmic	gi|213512300|ref|NP_001133550.1|Alanyl-tRNA synthetase, cytoplasmic [Salmo salar] >gi|209154450|gb|ACI33457.1| Alanyl-tRNA synthetase, cytoplasmic [Salmo salar]
Locus_1_Transcript_179856/226691_Confidence_1.000_Length_229	229	K04181	NP_001133444	c-c chemokine receptor type 6	gi|213512406|ref|NP_001133444.1|C-C chemokine receptor type 6 [Salmo salar] >gi|209154028|gb|ACI33246.1| C-C chemokine receptor type 6 [Salmo salar]
Locus_1_Transcript_107489/226691_Confidence_1.000_Length_345	345	K13210	NP_001133499	far upstream element-binding protein 3	gi|213512410|ref|NP_001133499.1|Far upstream element-binding protein 3 [Salmo salar] >gi|209154246|gb|ACI33355.1| Far upstream element-binding protein 3 [Salmo salar]
Locus_12382_Transcript_3/5_Confidence_0.357_Length_676	676	K07095	NP_001133232	vacuolar protein sorting-associated protein 29	gi|213512466|ref|NP_001133232.1|uncharacterized protein LOC100194715 [Salmo salar] >gi|198285585|gb|ACH85331.1| hypothetical protein [Salmo salar]
Locus_8004_Transcript_3/4_Confidence_0.714_Length_2499	2499	K00861	NP_001133984	riboflavin kinase	gi|213512526|ref|NP_001133984.1|Riboflavin kinase [Salmo salar] >gi|209156058|gb|ACI34261.1| Riboflavin kinase [Salmo salar]
Locus_1_Transcript_147957/226691_Confidence_1.000_Length_219	219	K01953	NP_001133642	asparagine synthetase	gi|213512670|ref|NP_001133642.1|asparagine synthetase [Salmo salar] >gi|209154786|gb|ACI33625.1| Asparagine synthetase [Salmo salar] >gi|223649242|gb|ACN11379.1| Asparagine synthetase [Salmo salar]
Locus_1_Transcript_158791/226691_Confidence_1.000_Length_1144	1144	K10807	NP_001133985	ribonucleoside-diphosphate reductase large subunit	gi|213512716|ref|NP_001133985.1|Ribonucleoside-diphosphate reductase large subunit [Salmo salar] >gi|209156060|gb|ACI34262.1| Ribonucleoside-diphosphate reductase large subunit [Salmo salar] >gi|223648756|gb|ACN11136.1| Ribonucleoside-diphosphate reductase large subunit [Salmo salar]
Locus_11986_Transcript_1/1_Confidence_1.000_Length_990	990	K11259	NP_001133501	acetolactate synthase-like protein	gi|213512791|ref|NP_001133501.1|acetolactate synthase-like protein [Salmo salar] >gi|209154250|gb|ACI33357.1| Acetolactate synthase-like protein [Salmo salar]
Locus_6151_Transcript_6/11_Confidence_0.448_Length_1065	1065	K05476	NP_001135232	tumor necrosis factor ligand superfamily member 13b	gi|213513057|ref|NP_001135232.1|Tumor necrosis factor ligand superfamily member 13B [Salmo salar] >gi|209154802|gb|ACI33633.1| Tumor necrosis factor ligand superfamily member 13B [Salmo salar]
Locus_1_Transcript_216230/226691_Confidence_1.000_Length_550	550	K05131	NP_001134552	interleukin-20 receptor alpha chain precursor	gi|213513063|ref|NP_001134552.1|Interleukin-20 receptor alpha chain precursor [Salmo salar] >gi|209734216|gb|ACI67977.1| Interleukin-20 receptor alpha chain precursor [Salmo salar]
Locus_1_Transcript_148549/226691_Confidence_1.000_Length_426	426	K01202	NP_001133732	galactocerebrosidase precursor	gi|213513217|ref|NP_001133732.1|galactocerebrosidase precursor [Salmo salar] >gi|229485432|sp|B5X3C1.1|GALC_SALSA RecName: Full=Galactocerebrosidase; Short=GALCERase; AltName: Full=Galactosylceramidase; Flags: Precursor >gi|209155140|gb|ACI33802.1| Galactocerebrosidase precursor [Salmo salar]
Locus_50278_Transcript_1/1_Confidence_1.000_Length_251	251	K01737	NP_001134835	6-pyruvoyl tetrahydrobiopterin synthase	gi|213513360|ref|NP_001134835.1|6-pyruvoyl tetrahydropterin synthase [Salmo salar] >gi|209736438|gb|ACI69088.1| 6-pyruvoyl tetrahydrobiopterin synthase [Salmo salar] >gi|209737562|gb|ACI69650.1| 6-pyruvoyl tetrahydrobiopterin synthase [Salmo salar]
Locus_14568_Transcript_1/1_Confidence_1.000_Length_289	289	K07071	NP_001133136	epimerase family protein sdr39u1	gi|213513399|ref|NP_001133136.1|myomesin 2-like [Salmo salar] >gi|197632069|gb|ACH70758.1| myomesin 2-like [Salmo salar]
Locus_1_Transcript_130048/226691_Confidence_1.000_Length_620	620	K14480	NP_001133647	Apolipoprotein-L3 [Salmo salar]	gi|213513457|ref|NP_001133647.1|Apolipoprotein-L3 [Salmo salar] >gi|209154806|gb|ACI33635.1| Apolipoprotein-L3 [Salmo salar]
Locus_3474_Transcript_1/1_Confidence_1.000_Length_313	313	K03331	NP_001134103	l-xylulose reductase	gi|213513471|ref|NP_001134103.1|L-xylulose reductase [Salmo salar] >gi|209730718|gb|ACI66228.1| L-xylulose reductase [Salmo salar] >gi|223646674|gb|ACN10095.1| L-xylulose reductase [Salmo salar] >gi|223648144|gb|ACN10830.1| L-xylulose reductase [Salmo salar] >gi|223672523|gb|ACN12443.1| L-xylulose reductase [Salmo salar] >gi|303664583|gb|ADM16151.1| L-xylulose reductase [Salmo salar]
Locus_1_Transcript_100063/226691_Confidence_1.000_Length_427	427	K11539	NP_001135235	carbonyl reductase family member 4	gi|213513568|ref|NP_001135235.1|carbonyl reductase family member 4 [Salmo salar] >gi|209154894|gb|ACI33679.1| Carbonyl reductase 4 [Salmo salar]
Locus_1259_Transcript_1/10_Confidence_0.415_Length_4506	4506	K05079	NP_001133707	erythropoietin receptor precursor	gi|213513640|ref|NP_001133707.1|erythropoietin receptor [Salmo salar] >gi|209155022|gb|ACI33743.1| Erythropoietin receptor precursor [Salmo salar] >gi|209155728|gb|ACI34096.1| Erythropoietin receptor precursor [Salmo salar]
Locus_2419_Transcript_2/2_Confidence_0.750_Length_2368	2368	K02166	NP_001133991	secreted frizzled-related protein 1 precursor	gi|213513730|ref|NP_001133991.1|Secreted frizzled-related protein 1 precursor [Salmo salar] >gi|209156080|gb|ACI34272.1| Secreted frizzled-related protein 1 precursor [Salmo salar]
Locus_1_Transcript_129437/226691_Confidence_1.000_Length_348	348	K08839	NP_001133905	serine threonine-protein kinase 25	gi|213513778|ref|NP_001133905.1|serine/threonine-protein kinase 25 [Salmo salar] >gi|209155766|gb|ACI34115.1| Serine/threonine-protein kinase 25 [Salmo salar]
Locus_1_Transcript_209330/226691_Confidence_1.000_Length_903	903	K14683	NP_001133558	sodium-dependent phosphate transport protein 2a	gi|213513808|ref|NP_001133558.1|Sodium-dependent phosphate transport protein 2A [Salmo salar] >gi|209154486|gb|ACI33475.1| Sodium-dependent phosphate transport protein 2A [Salmo salar]
Locus_1_Transcript_208827/226691_Confidence_1.000_Length_1132	1132	K12366	NP_001133480	engulfment and cell motility protein 1	gi|213513856|ref|NP_001133480.1|engulfment and cell motility protein 1 [Salmo salar] >gi|209154176|gb|ACI33320.1| Engulfment and cell motility protein 1 [Salmo salar]
Locus_1_Transcript_178250/226691_Confidence_1.000_Length_451	451	K14549	NP_001133650	u3 small nucleolar rna-associated protein 15 homolog	gi|213513904|ref|NP_001133650.1|U3 small nucleolar RNA-associated protein 15 homolog [Salmo salar] >gi|209154818|gb|ACI33641.1| U3 small nucleolar RNA-associated protein 15 homolog [Salmo salar]
Locus_7484_Transcript_2/4_Confidence_0.833_Length_1753	1753	K12184	NP_001133139	vacuolar protein sorting-associated protein 28 homolog	gi|213513936|ref|NP_001133139.1|vacuolar protein sorting-associated protein 28 homolog [Salmo salar] >gi|197632099|gb|ACH70773.1| vacuolar protein sorting 28 [Salmo salar] >gi|209154310|gb|ACI33387.1| Vacuolar protein sorting-associated protein 28 homolog [Salmo salar]
Locus_12575_Transcript_1/1_Confidence_1.000_Length_299	299	K03510	NP_001133709	dna polymerase iota	gi|213513962|ref|NP_001133709.1|DNA polymerase iota [Salmo salar] >gi|209155032|gb|ACI33748.1| DNA polymerase iota [Salmo salar]
Locus_1_Transcript_205327/226691_Confidence_1.000_Length_537	537	K12394	NP_001133303	ap-1 complex subunit sigma-2	gi|213513970|ref|NP_001133303.1|AP-1 complex subunit sigma-2 [Salmo salar] >gi|348541535|ref|XP_003458242.1| PREDICTED: AP-1 complex subunit sigma-2-like [Oreochromis niloticus] >gi|209149920|gb|ACI32998.1| AP-1 complex subunit sigma-2 [Salmo salar] >gi|225706234|gb|ACO08963.1| AP-1 complex subunit sigma-2 [Osmerus mordax]
Locus_1_Transcript_137811/226691_Confidence_1.000_Length_232	232	K01689	NP_001133366	Alpha-enolase [Salmo salar]	gi|213514064|ref|NP_001133366.1|Alpha-enolase [Salmo salar] >gi|209152098|gb|ACI33096.1| Alpha-enolase [Salmo salar]
Locus_1_Transcript_157770/226691_Confidence_1.000_Length_273	273	K07192	NP_001133508	reggie protein 1b	gi|213514074|ref|NP_001133508.1|Flotillin-2a [Salmo salar] >gi|209154282|gb|ACI33373.1| Flotillin-2a [Salmo salar]
Locus_7882_Transcript_1/8_Confidence_0.350_Length_2571	2571	K14395	NP_001133278	lysophosphatidic acid phosphatase type 6	gi|213514076|ref|NP_001133278.1|Lysophosphatidic acid phosphatase type 6 [Salmo salar] >gi|209148857|gb|ACI32958.1| Lysophosphatidic acid phosphatase type 6 precursor [Salmo salar]
Locus_1_Transcript_163934/226691_Confidence_1.000_Length_585	585	K00088	NP_001135158	inosine-5 -monophosphate dehydrogenase 2	gi|213514188|ref|NP_001135158.1|inosine-5'-monophosphate dehydrogenase 2 [Salmo salar] >gi|197631987|gb|ACH70717.1| inosine monophosphate dehydrogenase 2 [Salmo salar]
Locus_61305_Transcript_1/1_Confidence_1.000_Length_377	377	K00008	NP_001134990	sorbitol dehydrogenase	gi|213514212|ref|NP_001134990.1|Sorbitol dehydrogenase [Salmo salar] >gi|209737786|gb|ACI69762.1| Sorbitol dehydrogenase [Salmo salar]
Locus_1673_Transcript_1/1_Confidence_1.000_Length_1051	1051	K01304	NP_001135319	pyroglutamyl-peptidase 1	gi|213514218|ref|NP_001135319.1|Pyroglutamyl-peptidase 1 [Salmo salar] >gi|209732642|gb|ACI67190.1| Pyroglutamyl-peptidase 1 [Salmo salar] >gi|223646750|gb|ACN10133.1| Pyroglutamyl-peptidase 1 [Salmo salar] >gi|223672605|gb|ACN12484.1| Pyroglutamyl-peptidase 1 [Salmo salar]
Locus_1_Transcript_204902/226691_Confidence_1.000_Length_315	315	K01887	NP_001133937	arginyl-trna cytoplasmic	gi|213514264|ref|NP_001133937.1|Arginyl-tRNA synthetase, cytoplasmic [Salmo salar] >gi|209155884|gb|ACI34174.1| Arginyl-tRNA synthetase, cytoplasmic [Salmo salar]
Locus_1_Transcript_115892/226691_Confidence_1.000_Length_228	228	K12188	NP_001134277	vacuolar-sorting protein snf8	gi|213514304|ref|NP_001134277.1|Vacuolar-sorting protein SNF8 [Salmo salar] >gi|158702286|gb|ABW77483.1| EAP30 subunit of ELL complex a [Salmo salar] >gi|209732058|gb|ACI66898.1| Vacuolar-sorting protein SNF8 [Salmo salar] >gi|303666246|gb|ADM16223.1| Vacuolar-sorting protein SNF8 [Salmo salar]
Locus_1039_Transcript_3/3_Confidence_0.818_Length_2063	2063	K04242	NP_001134022	g-protein coupled receptor 182	gi|213514448|ref|NP_001134022.1|G-protein coupled receptor 182 [Salmo salar] >gi|209156192|gb|ACI34328.1| G-protein coupled receptor 182 [Salmo salar]
Locus_9050_Transcript_1/2_Confidence_0.857_Length_1868	1868	K15612	NP_001133485	Rhombotin-2 [Salmo salar]	gi|213514626|ref|NP_001133485.1|Rhombotin-2 [Salmo salar] >gi|209154196|gb|ACI33330.1| Rhombotin-2 [Salmo salar]
Locus_21927_Transcript_1/1_Confidence_1.000_Length_394	394	K01368	NP_001134963	cathepsin s precursor	gi|213514640|ref|NP_001134963.1|Cathepsin S precursor [Salmo salar] >gi|209155506|gb|ACI33985.1| Cathepsin S precursor [Salmo salar] >gi|209737594|gb|ACI69666.1| Cathepsin S precursor [Salmo salar] >gi|223647278|gb|ACN10397.1| Cathepsin S precursor [Salmo salar] >gi|223673157|gb|ACN12760.1| Cathepsin S precursor [Salmo salar]
Locus_23474_Transcript_1/1_Confidence_1.000_Length_1072	1072	K14050	NP_001135270	geranylgeranyl transferase type-2 subunit alpha	gi|213514752|ref|NP_001135270.1|Geranylgeranyl transferase type-2 subunit alpha [Salmo salar] >gi|209155732|gb|ACI34098.1| Geranylgeranyl transferase type-2 subunit alpha [Salmo salar]
Locus_33666_Transcript_1/1_Confidence_1.000_Length_203	203	K04348	NP_001135322	serine threonine-protein phosphatase 2b catalytic subunit alpha isoform	gi|213514756|ref|NP_001135322.1|Serine/threonine-protein phosphatase 2B catalytic subunit alpha isoform [Salmo salar] >gi|209732838|gb|ACI67288.1| Serine/threonine-protein phosphatase 2B catalytic subunit alpha isoform [Salmo salar]
Locus_1_Transcript_111321/226691_Confidence_1.000_Length_678	678	K01001	NP_001133317	udp-n-acetylglucosamine--dolichyl-phosphate n-acetylglucosaminephosphotransferase	gi|213514780|ref|NP_001133317.1|UDP-N-acetylglucosamine--dolichyl-phosphate N-acetylglucosaminephosphotransferase [Salmo salar] >gi|209150335|gb|ACI33019.1| UDP-N-acetylglucosamine--dolichyl-phosphate N-acetylglucosaminephosphotransferase [Salmo salar]
Locus_1_Transcript_125652/226691_Confidence_1.000_Length_830	830	K06528	NP_001133282	lysosome-associated membrane glycoprotein 2 precursor	gi|213514796|ref|NP_001133282.1|lysosomal membrane glycoprotein 2 precursor [Salmo salar] >gi|209149034|gb|ACI32966.1| Lysosome-associated membrane glycoprotein 2 precursor [Salmo salar]
Locus_24540_Transcript_1/1_Confidence_1.000_Length_541	541	K07050	NP_001133686	alanyl-trna synthetase domain-containing protein 1	gi|213515028|ref|NP_001133686.1|Alanyl-tRNA synthetase domain-containing protein 1 [Salmo salar] >gi|209154936|gb|ACI33700.1| Alanyl-tRNA synthetase domain-containing protein 1 [Salmo salar]
Locus_1_Transcript_144742/226691_Confidence_1.000_Length_1018	1018	K04523	NP_001133309	ubiquilin-1-like isoform 1	gi|213515078|ref|NP_001133309.1|Ubiquilin-4 [Salmo salar] >gi|209150100|gb|ACI33007.1| Ubiquilin-4 [Salmo salar]
Locus_61075_Transcript_1/1_Confidence_1.000_Length_248	248	K11481	NP_001135110	serine threonine-protein kinase 6	gi|213515118|ref|NP_001135110.1|Serine/threonine-protein kinase 6 [Salmo salar] >gi|209154810|gb|ACI33637.1| Serine/threonine-protein kinase 6 [Salmo salar]
Locus_1_Transcript_113606/226691_Confidence_1.000_Length_210	210	K07605	NP_001133687	type ii cytoskeletal 8	gi|213515186|ref|NP_001133687.1|Keratin, type II cytoskeletal 8 [Salmo salar] >gi|209154938|gb|ACI33701.1| Keratin, type II cytoskeletal 8 [Salmo salar] >gi|223649026|gb|ACN11271.1| Keratin, type II cytoskeletal 8 [Salmo salar]
Locus_1_Transcript_169982/226691_Confidence_1.000_Length_301	301	K05765	NP_001133173	cofilin 2	gi|213515222|ref|NP_001133173.1|cofilin 2 [Salmo salar] >gi|197632323|gb|ACH70885.1| cofilin 2 [Salmo salar]
Locus_26310_Transcript_1/1_Confidence_1.000_Length_1358	1358	K14382	NP_001133541	sodium glucose cotransporter 2	gi|213515412|ref|NP_001133541.1|Sodium/glucose cotransporter 2 [Salmo salar] >gi|209154418|gb|ACI33441.1| Sodium/glucose cotransporter 2 [Salmo salar]
Locus_1_Transcript_207689/226691_Confidence_1.000_Length_410	410	K03124	NP_001134769	transcription initiation factor iib	gi|213515448|ref|NP_001134769.1|Transcription initiation factor IIB [Salmo salar] >gi|209735868|gb|ACI68803.1| Transcription initiation factor IIB [Salmo salar] >gi|303661887|gb|ADM16053.1| Transcription initiation factor IIB [Salmo salar]
Locus_5179_Transcript_1/2_Confidence_0.800_Length_1210	1210	K14677	NP_001133433	aminoacylase-1 [Salmo salar]	gi|213515484|ref|NP_001133433.1|aminoacylase-1 [Salmo salar] >gi|209153984|gb|ACI33224.1| Aminoacylase-1 [Salmo salar] >gi|223649268|gb|ACN11392.1| Aminoacylase-1 [Salmo salar]
Locus_1_Transcript_202184/226691_Confidence_1.000_Length_342	342	K11204	NP_001135274	glutamate--cysteine ligase catalytic subunit	gi|213515488|ref|NP_001135274.1|Glutamate--cysteine ligase catalytic subunit [Salmo salar] >gi|209155784|gb|ACI34124.1| Glutamate--cysteine ligase catalytic subunit [Salmo salar]
Locus_26502_Transcript_1/1_Confidence_1.000_Length_723	723	K10733	NP_001133689	dna replication complex gins protein psf2	gi|213515504|ref|NP_001133689.1|DNA replication complex GINS protein PSF2 [Salmo salar] >gi|209154944|gb|ACI33704.1| DNA replication complex GINS protein PSF2 [Salmo salar]
Locus_1_Transcript_183454/226691_Confidence_1.000_Length_374	374	K07195	NP_001133823	exocyst complex component 7	gi|213515514|ref|NP_001133823.1|exocyst complex component 7 [Salmo salar] >gi|209155458|gb|ACI33961.1| Exocyst complex component 7 [Salmo salar]
Locus_1_Transcript_205978/226691_Confidence_1.000_Length_333	333	K08847	NP_001133945	receptor-interacting serine threonine-protein kinase 4	gi|213515524|ref|NP_001133945.1|receptor-interacting serine/threonine-protein kinase 4 [Salmo salar] >gi|209155918|gb|ACI34191.1| Receptor-interacting serine/threonine-protein kinase 4 [Salmo salar]
Locus_38191_Transcript_1/1_Confidence_1.000_Length_242	242	K10766	NP_001134079	alkylated dna repair protein alkb homolog 4	gi|213515534|ref|NP_001134079.1|Alkylated DNA repair protein alkB homolog 4 [Salmo salar] >gi|209730564|gb|ACI66151.1| Alkylated DNA repair protein alkB homolog 4 [Salmo salar]
Locus_44212_Transcript_1/1_Confidence_1.000_Length_224	224	K11739	ZP_03381804	bacteriophage n4 receptor outer membrane subunit domain protein	gi|213852272|ref|ZP_03381804.1|bacteriophage N4 receptor, outer membrane subunit [Salmonella enterica subsp. enterica serovar Typhi str. M223]
Locus_41498_Transcript_3/4_Confidence_0.308_Length_225	225	K07120	ZP_03385842	membrane duplication domain protein	gi|213861372|ref|ZP_03385842.1|regulator [Salmonella enterica subsp. enterica serovar Typhi str. M223]
Locus_1_Transcript_142063/226691_Confidence_1.000_Length_212	212	K04453	AAA02483	max protein	gi|214997|gb|AAA02483.1|Max protein [Danio rerio]
Locus_1224_Transcript_1/3_Confidence_0.667_Length_1805	1805	K04399	ACJ65024	caspase-9 [Larimichthys crocea]	gi|215276288|gb|ACJ65024.1|caspase-9 [Larimichthys crocea] >gi|215276292|gb|ACJ65026.1| caspase-9 [Larimichthys crocea]
Locus_1_Transcript_118955/226691_Confidence_1.000_Length_238	238	K09554	Q9DGQ7	cdc37_tetfl ame: full=hsp90 co-chaperone cdc37 ame: full=hsp90 chaperone protein kinase-targeting subunit ame: full=p50cdc37	gi|21542017|sp|Q9DGQ7.1|CDC37_TETFLRecName: Full=Hsp90 co-chaperone Cdc37; AltName: Full=Hsp90 chaperone protein kinase-targeting subunit; AltName: Full=p50Cdc37 >gi|9828140|gb|AAG00066.1|AF091237_1 cell division cycle protein 37 [Tetraodon fluviatilis]
Locus_36481_Transcript_1/1_Confidence_1.000_Length_376	376	K05087	ACJ66864	insulin-like growth factor 1 receptor-like	gi|215434963|gb|ACJ66864.1|type 1 insulin-like growth factor receptor I [Paralichthys adspersus]
Locus_20505_Transcript_1/1_Confidence_1.000_Length_617	617	K07253	ACJ68426	macrophage migration inhibitory factor	gi|215513527|gb|ACJ68426.1|macrophage migration inhibitory factor [Thunnus albacares]
Locus_1_Transcript_108237/226691_Confidence_1.000_Length_458	458	K09222	NP_001135958	re1-silencing transcription factor	gi|215820598|ref|NP_001135958.1|RE1-silencing transcription factor [Takifugu rubripes] >gi|167857755|gb|ACA03866.1| NRSF/REST [Takifugu rubripes]
Locus_10100_Transcript_1/1_Confidence_1.000_Length_2103	2103	K06052	NP_571937	protein jagged-2 isoform 1 precursor	gi|21686991|ref|NP_571937.1|protein jagged-2 isoform 1 precursor [Danio rerio] >gi|15799276|gb|AAL08214.1|AF229449_1 jagged2 [Danio rerio]
Locus_18844_Transcript_3/4_Confidence_0.477_Length_767	767	K16060	BAG06936	baculoviral iap repeat-containing 2	gi|217030813|dbj|BAG06936.2|baculoviral IAP repeat-containing 2 [Carassius auratus]
Locus_1_Transcript_141352/226691_Confidence_1.000_Length_579	579	K06671	BAH02688	stromal antigen 2	gi|217034837|dbj|BAH02688.1|stromal antigen 2 [Oryzias latipes]
Locus_49646_Transcript_1/1_Confidence_1.000_Length_257	257	K12040	ACK28152	sodium hydrogen exchanger isoform 3	gi|217273080|gb|ACK28152.1|sodium/hydrogen exchanger isoform 3 [Myoxocephalus octodecemspinosus]
Locus_1_Transcript_152894/226691_Confidence_1.000_Length_210	210	K01750	YP_002354255	ornithine cyclodeaminase	gi|217969021|ref|YP_002354255.1|ornithine cyclodeaminase [Thauera sp. MZ1T] >gi|217506348|gb|ACK53359.1| Ornithine cyclodeaminase [Thauera sp. MZ1T]
Locus_36944_Transcript_1/1_Confidence_1.000_Length_209	209	K00599	ZP_03458965	rna family	gi|218130161|ref|ZP_03458965.1|hypothetical protein BACEGG_01749 [Bacteroides eggerthii DSM 20697] >gi|317476654|ref|ZP_07935898.1| SpoU rRNA methylase [Bacteroides eggerthii 1_2_48FAA] >gi|217987665|gb|EEC53993.1| RNA methyltransferase, TrmH family [Bacteroides eggerthii DSM 20697] >gi|316907117|gb|EFV28827.1| SpoU rRNA methylase [Bacteroides eggerthii 1_2_48FAA]
Locus_1_Transcript_160066/226691_Confidence_1.000_Length_274	274	K08527	BAH03356	retinoic acid receptor alpha	gi|218156248|dbj|BAH03356.1|retinoic acid receptor alpha [Scyliorhinus torazame]
Locus_33344_Transcript_1/1_Confidence_1.000_Length_243	243	K06843	AAB60881	ntn1b protein	gi|2183225|gb|AAB60881.1|netrin-2 [Danio rerio]
Locus_45478_Transcript_1/1_Confidence_1.000_Length_320	320	K02328	NP_001136183	dna polymerase subunit delta-2	gi|218505643|ref|NP_001136183.1|DNA polymerase subunit delta-2 [Salmo salar] >gi|209155382|gb|ACI33923.1| DNA polymerase subunit delta-2 [Salmo salar] >gi|223648556|gb|ACN11036.1| DNA polymerase subunit delta-2 [Salmo salar]
Locus_34970_Transcript_1/1_Confidence_1.000_Length_249	249	K04234	NP_001136193	coagulation factor ii receptor-like 1	gi|218505663|ref|NP_001136193.1|proteinase-activated receptor-2a precursor [Salmo salar] >gi|210061108|gb|ACJ05627.1| proteinase-activated receptor-2a [Salmo salar]
Locus_1_Transcript_138764/226691_Confidence_1.000_Length_639	639	K00079	ACK99046	20-beta hydroxysteroid dehydrogenase	gi|218563777|gb|ACK99046.1|carbonyl reductase-like 20beta-hydroxysteroid dehydrogenase [Solea senegalensis]
Locus_1946_Transcript_3/6_Confidence_0.769_Length_2206	2206	K00044	ACL01375	estradiol 17-beta-dehydrogenase 12-b	gi|218750623|gb|ACL01375.1|17-beta hydroxysteroid dehydrogenase [Solea senegalensis]
Locus_27967_Transcript_1/1_Confidence_1.000_Length_553	553	K11251	NP_001136058	histone h2a-like	gi|218931194|ref|NP_001136058.1|histone 2, H2a [Danio rerio] >gi|201090172|gb|AAI69194.1| Unknown (protein for MGC:195633) [Danio rerio]
Locus_16439_Transcript_1/1_Confidence_1.000_Length_764	764	K12472	CAX13104	epidermal growth factor receptor pathway substrate 15	gi|220672981|emb|CAX13104.1|novel protein similar to H.sapiens EPS15, epidermal growth factor receptor pathway substrate 15 (EPS15) [Danio rerio]
Locus_4205_Transcript_2/2_Confidence_0.667_Length_920	920	K13339	CAX14422	novel protein peroxisomal biogenesis factor 6	gi|220673168|emb|CAX14422.1|novel protein similar to H.sapiens PEX6, peroxisomal biogenesis factor 6 (PEX6) [Danio rerio]
Locus_61013_Transcript_1/1_Confidence_1.000_Length_222	222	K01099	CAX14226	72 kda inositol polyphosphate 5-phosphatase-like	gi|220673191|emb|CAX14226.1|novel protein similar to vertebrate inositol polyphosphate-5-phosphatase, 72 kDa (INPP5E, zgc:165612), partial [Danio rerio] >gi|220941633|emb|CAX15441.1| novel protein similar to vertebrate inositol polyphosphate-5-phosphatase, 72 kDa (INPP5E, zgc:165612) [Danio rerio]
Locus_12159_Transcript_6/7_Confidence_0.474_Length_3482	3482	K07603	CAX14340	novel protein vertebrate type alpha 1	gi|220675919|emb|CAX14340.1|novel protein similar to vertebrate collagen, type XVII, alpha 1 (COL17A1) [Danio rerio]
Locus_13731_Transcript_1/2_Confidence_0.667_Length_1433	1433	K07953	CAX14789	gtp-binding protein sar1b	gi|220678154|emb|CAX14789.1|SAR1 gene homolog A (S. cerevisiae) [Danio rerio]
Locus_1_Transcript_152146/226691_Confidence_1.000_Length_297	297	K04457	CAX14626	protein phosphatase type 2c alpha 2	gi|220678294|emb|CAX14626.1|protein phosphatase type 2C alpha 2 [Danio rerio]
Locus_5884_Transcript_2/2_Confidence_0.667_Length_725	725	K04345	CAX14554	novel protein protein x-linked	gi|220678406|emb|CAX14554.1|novel protein similar to H.sapiens PRKX, protein kinase, X-linked (PRKX) [Danio rerio]
Locus_31671_Transcript_1/1_Confidence_1.000_Length_406	406	K08114	CAX14573	novel protein vertebrate protein tyrosine receptor- z polypeptide 1 ( im:6906068)	gi|220678642|emb|CAX14573.1|novel protein similar to vertebrate protein tyrosine phosphatase, receptor-type, Z polypeptide 1 (PTPRZ1, im:6906068) [Danio rerio]
Locus_1_Transcript_202232/226691_Confidence_1.000_Length_590	590	K12230	CAX14069	phosphoinositide 3-kinase adapter protein 1	gi|220678659|emb|CAX14069.1|novel protein similar to vertebrate inositide-3-kinase adaptor protein 1 (PIK3AP1) [Danio rerio]
Locus_1826_Transcript_2/7_Confidence_0.125_Length_799	799	K14676	CAX13777	novel protein patatin-like phospholipase domain containing 6	gi|220678719|emb|CAX13777.1|novel protein similar to H.sapiens PNPLA6, patatin-like phospholipase domain containing 6 (PNPLA6) [Danio rerio]
Locus_1_Transcript_105131/226691_Confidence_1.000_Length_2022	2022	K00901	CAX12457	novel protein vetebrate diacylglycerol delta 130kda	gi|220679133|emb|CAX12457.1|novel protein similar to vetebrate diacylglycerol kinase, delta 130kDa (DGKD) [Danio rerio]
Locus_1_Transcript_130374/226691_Confidence_1.000_Length_1481	1481	K02599	BAA20535	notch 2	gi|2209059|dbj|BAA20535.1|Notch 2 [Takifugu rubripes]
Locus_29413_Transcript_1/1_Confidence_1.000_Length_332	332	K02003	YP_002504919	abc transporter related protein	gi|220928010|ref|YP_002504919.1|ABC transporter [Clostridium cellulolyticum H10] >gi|219998338|gb|ACL74939.1| ABC transporter related [Clostridium cellulolyticum H10]
Locus_65781_Transcript_1/1_Confidence_1.000_Length_209	209	K01924	YP_002507368	udp-n-acetylmuramate--l-alanine ligase	gi|220930459|ref|YP_002507368.1|UDP-N-acetylmuramate--L-alanine ligase [Clostridium cellulolyticum H10] >gi|220000787|gb|ACL77388.1| UDP-N-acetylmuramate/alanine ligase [Clostridium cellulolyticum H10]
Locus_20355_Transcript_1/1_Confidence_1.000_Length_704	704	K06238	CAX15447	collagen alpha-3 chain	gi|220941746|emb|CAX15447.1|novel protein similar to vertebrate collagen, type VI, alpha 3 (COL6A3) [Danio rerio]
Locus_1_Transcript_219279/226691_Confidence_1.000_Length_1682	1682	K10809	BAH12966	unnamed protein product [Homo sapiens]	gi|221042578|dbj|BAH12966.1|unnamed protein product [Homo sapiens]
Locus_1_Transcript_212809/226691_Confidence_1.000_Length_201	201	K13963	ACL98118	leukocyte elastase inhibitor	gi|221048021|gb|ACL98118.1|leukocyte elastase inhibitor [Epinephelus coioides]
Locus_1_Transcript_209467/226691_Confidence_1.000_Length_333	333	K01623	ACL98138	fructose-bisphosphate aldolase	gi|221048061|gb|ACL98138.1|fructose-bisphosphate aldolase [Epinephelus coioides]
Locus_1873_Transcript_2/4_Confidence_0.636_Length_2878	2878	K12820	XP_002163295	deah (asp-glu-ala-his) box polypeptide 15	gi|221107484|ref|XP_002163295.1|PREDICTED: similar to DEAH (Asp-Glu-Ala-His) box polypeptide 15 [Hydra magnipapillata]
Locus_6626_Transcript_1/1_Confidence_1.000_Length_1190	1190	K03002	XP_002161911	transposase homolog	gi|221124107|ref|XP_002161911.1|PREDICTED: similar to predicted protein [Hydra magnipapillata]
Locus_53058_Transcript_1/1_Confidence_1.000_Length_551	551	K04615	NP_001137515	novel protein vertebrate gamma-aminobutyric acid b 2	gi|221139884|ref|NP_001137515.1|gamma-aminobutyric acid type B receptor subunit 2 precursor [Danio rerio] >gi|148725297|emb|CAK04591.2| novel protein similar to vertebrate gamma-aminobutyric acid (GABA) B receptor, 2 (GABBR2) [Danio rerio] >gi|148725399|emb|CAN88500.1| novel protein similar to vertebrate gamma-aminobutyric acid (GABA) B receptor, 2 (GABBR2) [Danio rerio] >gi|148725427|emb|CAN8804…
Locus_7270_Transcript_5/7_Confidence_0.793_Length_1882	1882	K04402	ACM08360	growth arrest and dna-damage-inducible protein gadd45 alpha	gi|221219398|gb|ACM08360.1|Growth arrest and DNA-damage-inducible protein GADD45 alpha [Salmo salar]
Locus_15651_Transcript_8/11_Confidence_0.239_Length_525	525	K02183	ACM09117	calmodulin	gi|221220912|gb|ACM09117.1|Calmodulin [Salmo salar]
Locus_8037_Transcript_1/1_Confidence_1.000_Length_1614	1614	K06449	ACM09262	t-cell surface antigen cd2 precursor	gi|221221202|gb|ACM09262.1|T-cell surface antigen CD2 precursor [Salmo salar]
Locus_1_Transcript_157068/226691_Confidence_1.000_Length_263	263	K12892	ACM09340	splicing arginine serine-rich 3	gi|221221358|gb|ACM09340.1|Splicing factor, arginine/serine-rich 3 [Salmo salar]
Locus_13332_Transcript_1/3_Confidence_0.176_Length_1339	1339	K03671	ACM09441	thioredoxin 2	gi|221221560|gb|ACM09441.1|Thioredoxin, mitochondrial precursor [Salmo salar]
Locus_4595_Transcript_1/1_Confidence_1.000_Length_1194	1194	K16449	ACM09490	regulator of g-protein signaling 2	gi|221221658|gb|ACM09490.1|Regulator of G-protein signaling 2 [Salmo salar]
Locus_7849_Transcript_1/2_Confidence_0.833_Length_1229	1229	K11344	ACM09727	c1orf149 homolog	gi|221222132|gb|ACM09727.1|C1orf149 homolog [Salmo salar]
Locus_1_Transcript_106716/226691_Confidence_1.000_Length_320	320	K03386	ACM47312	2-cys peroxiredoxin 4	gi|222159957|gb|ACM47312.1|2-Cys peroxiredoxin 4 [Seriola lalandi]
Locus_1_Transcript_155082/226691_Confidence_1.000_Length_397	397	K03252	ACM48180	eukaryotic translation initiation factor 3 subunit c	gi|222354839|gb|ACM48180.1|eukaryotic translation initiation factor 3 subunit C [Epinephelus coioides]
Locus_1_Transcript_72487/226691_Confidence_1.000_Length_205	205	K02973	ACN10021	40s ribosomal protein s23	gi|223646526|gb|ACN10021.1|40S ribosomal protein S23 [Salmo salar] >gi|223672373|gb|ACN12368.1| 40S ribosomal protein S23 [Salmo salar]
Locus_1_Transcript_149070/226691_Confidence_1.000_Length_335	335	K03687	ACN10134	protein homolog mitochondrial precursor	gi|223646752|gb|ACN10134.1|GrpE protein homolog 1, mitochondrial precursor [Salmo salar] >gi|223672607|gb|ACN12485.1| GrpE protein homolog 1, mitochondrial precursor [Salmo salar]
Locus_19914_Transcript_1/1_Confidence_1.000_Length_735	735	K00784	ACN10455	zinc phosphodiesterase elac protein 2-like	gi|223647394|gb|ACN10455.1|Zinc phosphodiesterase ELAC protein 2 [Salmo salar]
Locus_1_Transcript_116290/226691_Confidence_1.000_Length_244	244	K05024	ACN10468	chloride intracellular channel protein 4	gi|223647420|gb|ACN10468.1|Chloride intracellular channel protein 4 [Salmo salar]
Locus_1_Transcript_218156/226691_Confidence_1.000_Length_556	556	K12830	ACN10473	splicing factor 3b subunit 3	gi|223647430|gb|ACN10473.1|Splicing factor 3B subunit 3 [Salmo salar]
Locus_1_Transcript_134852/226691_Confidence_1.000_Length_510	510	K05719	ACN10531	integrin beta-1 precursor	gi|223647546|gb|ACN10531.1|Integrin beta-1 precursor [Salmo salar]
Locus_1_Transcript_172681/226691_Confidence_1.000_Length_668	668	K00688	ACN10567	glycogen muscle form	gi|223647618|gb|ACN10567.1|Glycogen phosphorylase, muscle form [Salmo salar]
Locus_1_Transcript_214263/226691_Confidence_1.000_Length_365	365	K08870	ACN10605	actin-binding -like protein 1	gi|223647694|gb|ACN10605.1|Twinfilin-1 [Salmo salar]
Locus_21694_Transcript_1/2_Confidence_0.833_Length_2846	2846	K04345	ACN10609	camp-dependent protein kinase catalytic subunit beta-like	gi|223647702|gb|ACN10609.1|cAMP-dependent protein kinase catalytic subunit beta [Salmo salar]
Locus_4185_Transcript_1/1_Confidence_1.000_Length_2724	2724	K11322	ACN10723	enhancer of polycomb homolog 2	gi|223647930|gb|ACN10723.1|Enhancer of polycomb homolog 2 [Salmo salar]
Locus_1_Transcript_211238/226691_Confidence_1.000_Length_204	204	K01810	ACN10743	glucose-6-phosphate isomerase	gi|223647970|gb|ACN10743.1|Glucose-6-phosphate isomerase [Salmo salar]
Locus_30857_Transcript_1/1_Confidence_1.000_Length_259	259	K15272	ACN10890	udp-n-acetylglucosamine transporter	gi|223648264|gb|ACN10890.1|UDP-N-acetylglucosamine transporter [Salmo salar]
Locus_1_Transcript_94982/226691_Confidence_1.000_Length_250	250	K13171	ACN10942	serine arginine repetitive matrix protein 1	gi|223648368|gb|ACN10942.1|Serine/arginine repetitive matrix protein 1 [Salmo salar]
Locus_1_Transcript_152735/226691_Confidence_1.000_Length_305	305	K03283	ACN11074	heat shock protein 70	gi|223648632|gb|ACN11074.1|Heat shock cognate 70 kDa protein [Salmo salar]
Locus_25569_Transcript_1/1_Confidence_1.000_Length_288	288	K08199	ACN11115	solute carrier family 22 member 2	gi|223648714|gb|ACN11115.1|Solute carrier family 22 member 2 [Salmo salar]
Locus_1_Transcript_117096/226691_Confidence_1.000_Length_481	481	K00643	ACN11116	5-aminolevulinate mitochondrial precursor	gi|223648716|gb|ACN11116.1|5-aminolevulinate synthase, nonspecific, mitochondrial precursor [Salmo salar]
Locus_22834_Transcript_1/1_Confidence_1.000_Length_1321	1321	K06639	ACN11159	dual specificity protein phosphatase cdc14a	gi|223648802|gb|ACN11159.1|Dual specificity protein phosphatase CDC14A [Salmo salar]
Locus_1_Transcript_154650/226691_Confidence_1.000_Length_747	747	K04725	ACN11176	baculoviral iap repeat-containing protein 4	gi|223648836|gb|ACN11176.1|Baculoviral IAP repeat-containing protein 4 [Salmo salar]
Locus_1_Transcript_175300/226691_Confidence_1.000_Length_1177	1177	K13344	ACN11340	peroxisomal membrane protein pex13	gi|223649164|gb|ACN11340.1|Peroxisomal membrane protein PEX13 [Salmo salar]
Locus_1_Transcript_151002/226691_Confidence_1.000_Length_381	381	K05719	ACN11424	integrin beta-1 precursor	gi|223649332|gb|ACN11424.1|Integrin beta-1 precursor [Salmo salar]
Locus_3016_Transcript_3/8_Confidence_0.188_Length_573	573	K09503	ACN11426	homolog subfamily a member 2	gi|223649336|gb|ACN11426.1|DnaJ homolog subfamily A member 2 [Salmo salar]
Locus_8686_Transcript_1/1_Confidence_1.000_Length_1248	1248	K15115	ACN11492	mitochondrial folate transporter carrier	gi|223649468|gb|ACN11492.1|Mitochondrial folate transporter/carrier [Salmo salar]
Locus_1_Transcript_104062/226691_Confidence_1.000_Length_607	607	K15014	ACN11499	equilibrative nucleoside transporter 1	gi|223649482|gb|ACN11499.1|Equilibrative nucleoside transporter 1 [Salmo salar]
Locus_8882_Transcript_2/2_Confidence_0.750_Length_1038	1038	K00274	ACN12987	monoamine oxidase	gi|223674584|gb|ACN12987.1|monoamine oxidase [Halichoeres trimaculatus]
Locus_69_Transcript_8/10_Confidence_0.245_Length_1054	1054	K14957	XP_002198138	lymphocyte-specific protein 1	gi|224050902|ref|XP_002198138.1|PREDICTED: lymphocyte-specific protein 1 [Taeniopygia guttata]
Locus_3722_Transcript_5/5_Confidence_0.571_Length_1748	1748	K04515	XP_002193249	calcium calmodulin-dependent protein kinase ii gamma	gi|224052408|ref|XP_002193249.1|PREDICTED: calcium/calmodulin-dependent protein kinase II gamma [Taeniopygia guttata]
Locus_1_Transcript_180095/226691_Confidence_1.000_Length_308	308	K12163	XP_002198304	low quality protein: an1-type zinc finger and ubiquitin domain-containing protein 1-like	gi|224052490|ref|XP_002198304.1|PREDICTED: similar to mCG129107 [Taeniopygia guttata]
Locus_13875_Transcript_1/1_Confidence_1.000_Length_951	951	K05843	XP_002190672	transforming growth beta receptor iii	gi|224057453|ref|XP_002190672.1|PREDICTED: transforming growth factor, beta receptor III [Taeniopygia guttata]
Locus_8607_Transcript_1/1_Confidence_1.000_Length_440	440	K03260	XP_002192226	eukaryotic translation intiation factor 4gi	gi|224060725|ref|XP_002192226.1|PREDICTED: similar to eukaryotic translation intiation factor 4GI [Taeniopygia guttata]
Locus_5507_Transcript_2/6_Confidence_0.727_Length_1930	1930	K06689	XP_002190685	ubiquitin-conjugating enzyme e2d 2 (ubc4 5 yeast)	gi|224068238|ref|XP_002190685.1|PREDICTED: ubiquitin-conjugating enzyme E2D 2 (UBC4/5 homolog, yeast) [Taeniopygia guttata]
Locus_1_Transcript_178209/226691_Confidence_1.000_Length_365	365	K11420	XP_002192038	euchromatic histone-lysine n-methyltransferase 1	gi|224073067|ref|XP_002192038.1|PREDICTED: euchromatic histone-lysine N-methyltransferase 1 [Taeniopygia guttata]
Locus_19717_Transcript_1/1_Confidence_1.000_Length_311	311	K04946	XP_002188245	potassium channel subfamily t member 1-like	gi|224073849|ref|XP_002188245.1|PREDICTED: potassium channel, subfamily T, member 1 [Taeniopygia guttata]
Locus_1_Transcript_87351/226691_Confidence_1.000_Length_205	205	K12856	XP_002197327	prp8 pre-mrna processing factor 8 homolog ( cerevisiae)	gi|224076335|ref|XP_002197327.1|PREDICTED: PRP8 pre-mRNA processing factor 8 homolog (S. cerevisiae) [Taeniopygia guttata]
Locus_17117_Transcript_1/1_Confidence_1.000_Length_272	272	K05737	XP_002195321	g protein-coupled receptor kinase interacting 1	gi|224076441|ref|XP_002195321.1|PREDICTED: G protein-coupled receptor kinase interactor 1 [Taeniopygia guttata]
Locus_10005_Transcript_1/1_Confidence_1.000_Length_2812	2812	K15164	XP_002199236	mediator complex subunit 13	gi|224076629|ref|XP_002199236.1|PREDICTED: mediator complex subunit 13 [Taeniopygia guttata]
Locus_1_Transcript_161875/226691_Confidence_1.000_Length_870	870	K07828	XP_002194371	v-ha-ras harvey rat sarcoma viral oncogene partial	gi|224084760|ref|XP_002194371.1|PREDICTED: v-Ha-ras Harvey rat sarcoma viral oncogene homolog, partial [Taeniopygia guttata]
Locus_1_Transcript_125768/226691_Confidence_1.000_Length_206	206	K14961	XP_002188581	retinoblastoma binding protein partial	gi|224085646|ref|XP_002188581.1|PREDICTED: similar to retinoblastoma binding protein 5, partial [Taeniopygia guttata]
Locus_1_Transcript_179590/226691_Confidence_1.000_Length_276	276	K07857	XP_002191351	ras homolog gene member c	gi|224085839|ref|XP_002191351.1|PREDICTED: ras homolog gene family, member C [Taeniopygia guttata]
Locus_8264_Transcript_3/3_Confidence_0.846_Length_1895	1895	K06261	XP_002188836	variable lymphocyte receptor a	gi|224087180|ref|XP_002188836.1|PREDICTED: similar to von Willebrand factor [Taeniopygia guttata]
Locus_1_Transcript_164806/226691_Confidence_1.000_Length_356	356	K07966	XP_002194302	udp-gal:beta c beta - polypeptide 1	gi|224089709|ref|XP_002194302.1|PREDICTED: UDP-Gal:betaGlcNAc beta 1,4- galactosyltransferase, polypeptide 1 [Taeniopygia guttata]
Locus_15689_Transcript_1/2_Confidence_0.667_Length_1632	1632	K05705	XP_002186875	tyrosine-protein kinase yes	gi|224128848|ref|XP_002186875.1|PREDICTED: v-yes-1 Yamaguchi sarcoma viral oncogene homolog 1, partial [Taeniopygia guttata]
Locus_33000_Transcript_1/1_Confidence_1.000_Length_237	237	K04646	XP_002199483	clathrin heavy chain 1-like	gi|224156414|ref|XP_002199483.1|PREDICTED: hypothetical protein, partial [Taeniopygia guttata]
Locus_22194_Transcript_1/1_Confidence_1.000_Length_316	316	K06671	XP_002198605	cohesin subunit sa-1	gi|224163402|ref|XP_002198605.1|PREDICTED: similar to STAG1 variant protein, partial [Taeniopygia guttata]
Locus_61857_Transcript_1/1_Confidence_1.000_Length_238	238	K04539	XP_002197987	guanine nucleotide binding protein (g protein) beta partial	gi|224169556|ref|XP_002197987.1|PREDICTED: similar to guanine nucleotide binding protein (G protein), beta 5, partial [Taeniopygia guttata]
Locus_1_Transcript_115790/226691_Confidence_1.000_Length_352	352	K05504	BAH23446	growth differentiation factor 15	gi|224175997|dbj|BAH23446.1|growth differentiation factor 15 [Paralichthys olivaceus]
Locus_3140_Transcript_6/12_Confidence_0.378_Length_3778	3778	K04670	ACN43606	activin receptor type iia isoform 1	gi|224460153|gb|ACN43606.1|activin receptor type IIA isoform 1 [Ctenopharyngodon idella]
Locus_3140_Transcript_11/12_Confidence_0.622_Length_6141	6141	K04670	ACN43607	activin receptor type iia isoform 2	gi|224460155|gb|ACN43607.1|activin receptor type IIA isoform 2 [Ctenopharyngodon idella]
Locus_3140_Transcript_9/12_Confidence_0.162_Length_1418	1418	K04670	ACN43611	activin receptor type iia isoform 6	gi|224460163|gb|ACN43611.1|activin receptor type IIA isoform 6 [Ctenopharyngodon idella]
Locus_1_Transcript_115517/226691_Confidence_1.000_Length_256	256	K01379	ACN43675	cathepsin d	gi|224460527|gb|ACN43675.1|cathepsin D [Paralichthys olivaceus]
Locus_764_Transcript_19/22_Confidence_0.182_Length_4720	4720	K08871	ACN49152	bromodomain containing 2	gi|224473811|gb|ACN49152.1|bromodomain containing 2 [Oryzias dancena]
Locus_2717_Transcript_1/1_Confidence_1.000_Length_899	899	K07192	ACN49164	flotillin 1	gi|224473823|gb|ACN49164.1|flotillin 1 [Oryzias dancena]
Locus_2899_Transcript_1/2_Confidence_0.800_Length_2010	2010	K01373	ACN56478	cathepsin f	gi|224555777|gb|ACN56478.1|cathepsin F [Paralichthys olivaceus]
Locus_19015_Transcript_1/1_Confidence_1.000_Length_1056	1056	K10798	ACN58594	nad+:protein(adp-ribosyl)- adprt	gi|224587030|gb|ACN58594.1|Poly synthetase 1 [Salmo salar]
Locus_51567_Transcript_1/1_Confidence_1.000_Length_433	433	K01596	ACN58684	phosphoenolpyruvate cytosolic	gi|224587565|gb|ACN58684.1|Phosphoenolpyruvate carboxykinase, cytosolic [Salmo salar]
Locus_1_Transcript_214437/226691_Confidence_1.000_Length_353	353	K09667	ACN58689	udp-n-acetylglucosamine--peptide n-acetylglucosaminyltransferase 110 kda subunit	gi|224587609|gb|ACN58689.1|UDP-N-acetylglucosamine--peptide N-acetylglucosaminyltransferase 110 kDa subunit [Salmo salar]
Locus_1_Transcript_128867/226691_Confidence_1.000_Length_410	410	K03456	ACN58704	serine threonine-protein phosphatase 2a 65 kda regulatory subunit a beta isoform	gi|224587718|gb|ACN58704.1|Serine/threonine-protein phosphatase 2A 65 kDa regulatory subunit A beta isoform [Salmo salar]
Locus_1_Transcript_134661/226691_Confidence_1.000_Length_342	342	K10592	ACN58725	e3 ubiquitin-protein ligase huwe1	gi|224587854|gb|ACN58725.1|E3 ubiquitin-protein ligase HUWE1 [Salmo salar]
Locus_1_Transcript_218511/226691_Confidence_1.000_Length_378	378	K05749	ACN58730	cytoplasmic fmr1-interacting protein 1 homolog	gi|224587878|gb|ACN58730.1|Cytoplasmic FMR1-interacting protein 1 homolog [Salmo salar]
Locus_1_Transcript_155554/226691_Confidence_1.000_Length_218	218	K13179	ACN60179	atp-dependent rna helicase ddx18	gi|224613200|gb|ACN60179.1|ATP-dependent RNA helicase DDX18 [Salmo salar]
Locus_1_Transcript_204722/226691_Confidence_1.000_Length_369	369	K01121	ACN60199	-cyclic-nucleotide 3-phosphodiesterase	gi|224613240|gb|ACN60199.1|2,3-cyclic-nucleotide 3-phosphodiesterase [Salmo salar]
Locus_1_Transcript_128828/226691_Confidence_1.000_Length_380	380	K04043	ACN60239	stress-70 mitochondrial precursor	gi|224613320|gb|ACN60239.1|Stress-70 protein, mitochondrial precursor [Salmo salar]
Locus_1_Transcript_101662/226691_Confidence_1.000_Length_222	222	K06478	ACN60243	leukocyte common antigen precursor	gi|224613328|gb|ACN60243.1|Leukocyte common antigen precursor [Salmo salar]
Locus_15976_Transcript_1/4_Confidence_0.875_Length_1287	1287	K04466	ACN60271	mitogen-activated protein kinase kinase kinase 14	gi|224613384|gb|ACN60271.1|Mitogen-activated protein kinase kinase kinase 14 [Salmo salar]
Locus_1_Transcript_214393/226691_Confidence_1.000_Length_218	218	K06276	ACN60317	3-phosphoinositide-dependent protein kinase 1	gi|224613476|gb|ACN60317.1|3-phosphoinositide-dependent protein kinase 1 [Salmo salar]
Locus_14744_Transcript_3/3_Confidence_0.600_Length_1185	1185	K11420	ACN60342	histone-lysine n- h3 lysine-9 specific 3	gi|224613526|gb|ACN60342.1|Histone-lysine N-methyltransferase, H3 lysine-9 specific 3 [Salmo salar]
Locus_11_Transcript_2/4_Confidence_0.688_Length_1097	1097	K07604	ACN62548	type i keratin s8	gi|224796285|gb|ACN62548.1|type I keratin-like protein [Sparus aurata]
Locus_976_Transcript_22/27_Confidence_0.424_Length_2504	2504	K06236	NP_001139254	collagen alpha-2 chain precursor	gi|224809395|ref|NP_001139254.1|collagen alpha-2(V) chain precursor [Danio rerio]
Locus_1032_Transcript_5/6_Confidence_0.429_Length_2180	2180	K04730	ACN64942	interleukin-1 receptor activated kinase 1	gi|224812569|gb|ACN64942.1|interleukin-1 receptor activated kinase 1 [Siniperca chuatsi]
Locus_10257_Transcript_1/1_Confidence_1.000_Length_287	287	K01892	ZP_03705982	histidyl-trna synthetase	gi|225016790|ref|ZP_03705982.1|hypothetical protein CLOSTMETH_00702 [Clostridium methylpentosum DSM 5476] >gi|224950458|gb|EEG31667.1| hypothetical protein CLOSTMETH_00702 [Clostridium methylpentosum DSM 5476]
Locus_26460_Transcript_1/1_Confidence_1.000_Length_365	365	K01810	ZP_03707919	glucose-6-phosphate isomerase	gi|225018727|ref|ZP_03707919.1|hypothetical protein CLOSTMETH_02677 [Clostridium methylpentosum DSM 5476] >gi|224948455|gb|EEG29664.1| hypothetical protein CLOSTMETH_02677 [Clostridium methylpentosum DSM 5476]
Locus_38474_Transcript_1/1_Confidence_1.000_Length_251	251	K13540	ZP_03710664	precorrin-3b c -methyltransferase	gi|225021472|ref|ZP_03710664.1|hypothetical protein CORMATOL_01492 [Corynebacterium matruchotii ATCC 33806] >gi|305681434|ref|ZP_07404241.1| precorrin-2 C(20)-methyltransferase [Corynebacterium matruchotii ATCC 14266] >gi|224945854|gb|EEG27063.1| hypothetical protein CORMATOL_01492 [Corynebacterium matruchotii ATCC 33806] >gi|305659639|gb|EFM49139.1| precorrin-2 C(20)-methyltransferase [Corynebac…
Locus_42362_Transcript_1/1_Confidence_1.000_Length_223	223	K02492	ZP_03724903	glutamyl-trna reductase	gi|225156569|ref|ZP_03724903.1|Glutamyl-tRNA reductase [Diplosphaera colitermitum TAV2] >gi|224802897|gb|EEG21145.1| Glutamyl-tRNA reductase [Diplosphaera colitermitum TAV2]
Locus_1_Transcript_128354/226691_Confidence_1.000_Length_203	203	K02027	ZP_03741921	hypothetical protein BIFPSEUDO_02473 [Bifidobacterium pseudocatenulatum DSM 20438]	gi|225350898|ref|ZP_03741921.1|hypothetical protein BIFPSEUDO_02473 [Bifidobacterium pseudocatenulatum DSM 20438] >gi|225158354|gb|EEG71596.1| hypothetical protein BIFPSEUDO_02473 [Bifidobacterium pseudocatenulatum DSM 20438]
Locus_7112_Transcript_1/1_Confidence_1.000_Length_282	282	K03046	ZP_03742783	dna-directed rna polymerase subunit beta	gi|225351760|ref|ZP_03742783.1|hypothetical protein BIFPSEUDO_03357 [Bifidobacterium pseudocatenulatum DSM 20438] >gi|225158104|gb|EEG71387.1| hypothetical protein BIFPSEUDO_03357 [Bifidobacterium pseudocatenulatum DSM 20438]
Locus_19447_Transcript_1/1_Confidence_1.000_Length_254	254	K01421	ZP_03743464	phage infection protein	gi|225352441|ref|ZP_03743464.1|hypothetical protein BIFPSEUDO_04063 [Bifidobacterium pseudocatenulatum DSM 20438 = JCM 1200] >gi|225156948|gb|EEG70317.1| hypothetical protein BIFPSEUDO_04063 [Bifidobacterium pseudocatenulatum DSM 20438 = JCM 1200]
Locus_41051_Transcript_1/1_Confidence_1.000_Length_203	203	K02440	ZP_03743571	glycerol uptake facilitator-like protein in mip family	gi|225352548|ref|ZP_03743571.1|hypothetical protein BIFPSEUDO_04172 [Bifidobacterium pseudocatenulatum DSM 20438 = JCM 1200] >gi|225156742|gb|EEG70136.1| hypothetical protein BIFPSEUDO_04172 [Bifidobacterium pseudocatenulatum DSM 20438 = JCM 1200]
Locus_46311_Transcript_1/1_Confidence_1.000_Length_312	312	K01190	ZP_03743705	beta galactosidase small chain	gi|225352682|ref|ZP_03743705.1|hypothetical protein BIFPSEUDO_04310 [Bifidobacterium pseudocatenulatum DSM 20438 = JCM 1200] >gi|225156647|gb|EEG70041.1| hypothetical protein BIFPSEUDO_04310 [Bifidobacterium pseudocatenulatum DSM 20438 = JCM 1200]
Locus_31320_Transcript_1/1_Confidence_1.000_Length_347	347	K03110	ZP_03751660	signal recognition particle-docking protein	gi|225374439|ref|ZP_03751660.1|hypothetical protein ROSEINA2194_00054 [Roseburia inulinivorans DSM 16841] >gi|225213677|gb|EEG96031.1| hypothetical protein ROSEINA2194_00054 [Roseburia inulinivorans DSM 16841]
Locus_63341_Transcript_1/1_Confidence_1.000_Length_244	244	K03701	ZP_03754584	excinuclease abc subunit a	gi|225377363|ref|ZP_03754584.1|hypothetical protein ROSEINA2194_03011 [Roseburia inulinivorans DSM 16841] >gi|225210788|gb|EEG93142.1| hypothetical protein ROSEINA2194_03011 [Roseburia inulinivorans DSM 16841]
Locus_38935_Transcript_1/1_Confidence_1.000_Length_244	244	K03458	ZP_03754640	uracil-xanthine permease	gi|225377419|ref|ZP_03754640.1|hypothetical protein ROSEINA2194_03067 [Roseburia inulinivorans DSM 16841] >gi|225210765|gb|EEG93119.1| hypothetical protein ROSEINA2194_03067 [Roseburia inulinivorans DSM 16841]
Locus_32542_Transcript_1/1_Confidence_1.000_Length_264	264	K02012	ZP_03758602	hypothetical protein CLOSTASPAR_02618 [Clostridium asparagiforme DSM 15981]	gi|225388878|ref|ZP_03758602.1|hypothetical protein CLOSTASPAR_02618 [Clostridium asparagiforme DSM 15981] >gi|225045051|gb|EEG55297.1| hypothetical protein CLOSTASPAR_02618 [Clostridium asparagiforme DSM 15981]
Locus_41521_Transcript_1/1_Confidence_1.000_Length_240	240	K01424	ZP_03759940	hypothetical protein CLOSTASPAR_03966 [Clostridium asparagiforme DSM 15981]	gi|225390216|ref|ZP_03759940.1|hypothetical protein CLOSTASPAR_03966 [Clostridium asparagiforme DSM 15981] >gi|225043727|gb|EEG53973.1| hypothetical protein CLOSTASPAR_03966 [Clostridium asparagiforme DSM 15981]
Locus_26524_Transcript_1/1_Confidence_1.000_Length_289	289	K06897	ZP_03783226	metallo-beta-lactamase family protein	gi|225574616|ref|ZP_03783226.1|hypothetical protein RUMHYD_02693 [Blautia hydrogenotrophica DSM 10507] >gi|225038161|gb|EEG48407.1| metallo-beta-lactamase domain protein [Blautia hydrogenotrophica DSM 10507]
Locus_16754_Transcript_1/1_Confidence_1.000_Length_531	531	K01596	ACN93989	phosphoenolpyruvate carboxykinase	gi|225579625|gb|ACN93989.1|phosphoenolpyruvate carboxykinase [Lateolabrax japonicus]
Locus_50203_Transcript_1/1_Confidence_1.000_Length_452	452	K02261	ACO06104	cytochrome oxidase subunit ii	gi|225690840|gb|ACO06104.1|cytochrome oxidase subunit II [Paralichthys lethostigma]
Locus_1_Transcript_120591/226691_Confidence_1.000_Length_228	228	K03781	ACO07305	catalase [Rachycentron canadum]	gi|225698216|gb|ACO07305.1|catalase [Rachycentron canadum]
Locus_1_Transcript_183401/226691_Confidence_1.000_Length_343	343	K10704	ACO07681	transmembrane protein 189	gi|225703670|gb|ACO07681.1|Ubiquitin-conjugating enzyme E2 variant 1 [Oncorhynchus mykiss]
Locus_23720_Transcript_1/1_Confidence_1.000_Length_818	818	K00798	ACO07704	yrinic acid -diamide mitochondrial precursor	gi|225703716|gb|ACO07704.1|CobIyrinic acid a,c-diamide adenosyltransferase, mitochondrial precursor [Oncorhynchus mykiss]
Locus_9238_Transcript_2/3_Confidence_0.364_Length_953	953	K15153	ACO07987	mediator of rna polymerase ii transcription subunit 31	gi|225704282|gb|ACO07987.1|Mediator of RNA polymerase II transcription subunit 31 [Oncorhynchus mykiss]
Locus_1_Transcript_133051/226691_Confidence_1.000_Length_278	278	K05755	ACO08296	actin-related protein 2 3 complex subunit 4	gi|225704900|gb|ACO08296.1|Actin-related protein 2/3 complex subunit 4 [Oncorhynchus mykiss]
Locus_52814_Transcript_1/1_Confidence_1.000_Length_241	241	K00031	ACO08843	isocitrate dehydrogenase	gi|225705994|gb|ACO08843.1|Isocitrate dehydrogenase, mitochondrial precursor [Osmerus mordax]
Locus_1698_Transcript_1/2_Confidence_0.667_Length_2056	2056	K04245	ACO08876	chemokine-like receptor 1-like	gi|225706060|gb|ACO08876.1|Chemokine receptor-like 1 [Osmerus mordax]
Locus_1_Transcript_109374/226691_Confidence_1.000_Length_244	244	K10577	ACO08933	sumo-1-conjugating enzyme ubc9	gi|225706174|gb|ACO08933.1|SUMO-1-conjugating enzyme UBC9 [Osmerus mordax]
Locus_5651_Transcript_4/5_Confidence_0.750_Length_1818	1818	K06944	ACO08951	developmentally-regulated gtp-binding protein 2	gi|225706210|gb|ACO08951.1|Developmentally-regulated GTP-binding protein 2 [Osmerus mordax]
Locus_9325_Transcript_2/2_Confidence_0.667_Length_404	404	K10756	ACO08995	replication factor c subunit 3	gi|225706298|gb|ACO08995.1|Replication factor C subunit 3 [Osmerus mordax]
Locus_2290_Transcript_9/10_Confidence_0.750_Length_1233	1233	K02735	ACO09022	proteasome subunit beta type 3	gi|225706352|gb|ACO09022.1|Proteasome subunit beta type 3 [Osmerus mordax]
Locus_1_Transcript_161632/226691_Confidence_1.000_Length_232	232	K07375	ACO09032	tubulin beta-7 chain	gi|225706372|gb|ACO09032.1|Tubulin beta-7 chain [Osmerus mordax]
Locus_967_Transcript_9/10_Confidence_0.567_Length_1877	1877	K00030	ACO09052	isocitrate dehydrogenase 3 (nad+) alpha	gi|225706412|gb|ACO09052.1|Isocitrate dehydrogenase subunit alpha, mitochondrial precursor [Osmerus mordax]
Locus_18348_Transcript_1/1_Confidence_1.000_Length_548	548	K12030	ACO09072	tripartite motif-containing protein 62	gi|225706452|gb|ACO09072.1|Tripartite motif-containing protein 62 [Osmerus mordax]
Locus_15916_Transcript_1/1_Confidence_1.000_Length_769	769	K03127	ACO09097	transcription initiation factor tfiid subunit 13	gi|225706502|gb|ACO09097.1|Transcription initiation factor TFIID subunit 13 [Osmerus mordax]
Locus_33336_Transcript_1/1_Confidence_1.000_Length_576	576	K15139	ACO09103	mediator of rna polymerase ii transcription subunit 22	gi|225706514|gb|ACO09103.1|Surfeit locus protein 5 [Osmerus mordax]
Locus_9075_Transcript_2/5_Confidence_0.143_Length_583	583	K03593	ACO09127	iron-sulfur protein nubpl-like	gi|225706562|gb|ACO09127.1|Nucleotide-binding protein-like [Osmerus mordax]
Locus_9883_Transcript_1/1_Confidence_1.000_Length_458	458	K14290	ACO09191	Exportin-1 [Osmerus mordax]	gi|225706690|gb|ACO09191.1|Exportin-1 [Osmerus mordax]
Locus_1_Transcript_157644/226691_Confidence_1.000_Length_245	245	K03039	ACO09225	26s proteasome non-atpase regulatory subunit 13	gi|225706758|gb|ACO09225.1|26S proteasome non-ATPase regulatory subunit 13 [Osmerus mordax]
Locus_15501_Transcript_1/1_Confidence_1.000_Length_292	292	K08870	ACO09230	wd repeat-containing protein 82-like	gi|225706768|gb|ACO09230.1|Twinfilin-2 [Osmerus mordax]
Locus_1_Transcript_158447/226691_Confidence_1.000_Length_315	315	K08568	ACO09238	cathepsin z precursor	gi|225706784|gb|ACO09238.1|Cathepsin Z precursor [Osmerus mordax]
Locus_7447_Transcript_3/5_Confidence_0.750_Length_1627	1627	K07947	ACO09249	adp-ribosylation factor-like protein 4c	gi|225706806|gb|ACO09249.1|ADP-ribosylation factor-like protein 4C [Osmerus mordax]
Locus_1_Transcript_149859/226691_Confidence_1.000_Length_771	771	K01689	ACO09283	beta-enolase-like isoform 2	gi|225706874|gb|ACO09283.1|Beta-enolase [Osmerus mordax]
Locus_1512_Transcript_3/5_Confidence_0.636_Length_1986	1986	K12663	ACO09314	zgc:101710 protein	gi|225706936|gb|ACO09314.1|Delta3,5-delta2,4-dienoyl-CoA isomerase, mitochondrial precursor [Osmerus mordax]
Locus_12579_Transcript_1/4_Confidence_0.310_Length_271	271	K03676	ACO09329	glutaredoxin-1	gi|225706966|gb|ACO09329.1|Glutaredoxin-1 [Osmerus mordax]
Locus_1_Transcript_193578/226691_Confidence_1.000_Length_508	508	K06689	ACO09368	ubiquitin-conjugating enzyme e2 e2	gi|225707044|gb|ACO09368.1|Ubiquitin-conjugating enzyme E2 E2 [Osmerus mordax]
Locus_1_Transcript_107953/226691_Confidence_1.000_Length_297	297	K14838	ACO09400	mki67 fha domain-interacting nucleolar phospho	gi|225707108|gb|ACO09400.1|MKI67 FHA domain-interacting nucleolar phosphoprotein-like [Osmerus mordax]
Locus_1_Transcript_125667/226691_Confidence_1.000_Length_283	283	K07374	ACO09494	tubulin alpha-1a chain	gi|225707296|gb|ACO09494.1|Tubulin alpha-1 chain [Osmerus mordax]
Locus_1_Transcript_210380/226691_Confidence_1.000_Length_259	259	K12873	ACO09501	bud31 homolog	gi|225707310|gb|ACO09501.1|BUD31 homolog [Osmerus mordax]
Locus_1_Transcript_205849/226691_Confidence_1.000_Length_435	435	K01611	ACO09508	s-adenosylmethionine decarboxylase proenzyme	gi|225707324|gb|ACO09508.1|S-adenosylmethionine decarboxylase proenzyme [Osmerus mordax]
Locus_1_Transcript_153825/226691_Confidence_1.000_Length_342	342	K11352	ACO09536	nadh dehydrogenase 1 alpha subcomplex subunit 12	gi|225707380|gb|ACO09536.1|NADH dehydrogenase 1 alpha subcomplex subunit 12 [Osmerus mordax]
Locus_33357_Transcript_4/8_Confidence_0.600_Length_368	368	K03009	ACO09618	dna-directed rna polymerases and iii kda polypeptide	gi|225707544|gb|ACO09618.1|DNA-directed RNA polymerases I, II, and III 7.0 kDa polypeptide [Osmerus mordax]
Locus_1_Transcript_164664/226691_Confidence_1.000_Length_701	701	K00162	ACO09641	pyruvate dehydrogenase e1 component subunit mitochondrial precursor	gi|225707590|gb|ACO09641.1|Pyruvate dehydrogenase E1 component subunit beta, mitochondrial precursor [Osmerus mordax]
Locus_881_Transcript_3/6_Confidence_0.318_Length_580	580	K04797	ACO09647	prefoldin subunit 5	gi|225707602|gb|ACO09647.1|Prefoldin subunit 5 [Osmerus mordax]
Locus_1_Transcript_185672/226691_Confidence_1.000_Length_650	650	K14849	ACO09667	ribosomal rna processing protein 1 homolog b	gi|225707642|gb|ACO09667.1|KIAA0179 [Osmerus mordax]
Locus_42694_Transcript_1/1_Confidence_1.000_Length_272	272	K00888	ACO09726	phosphatidylinositol 4-kinase alpha-like	gi|225707760|gb|ACO09726.1|Phosphatidylinositol 4-kinase alpha [Osmerus mordax]
Locus_5048_Transcript_1/2_Confidence_0.667_Length_1891	1891	K15128	ACO09740	mediator of rna polymerase ii transcription subunit 6	gi|225707788|gb|ACO09740.1|RNA polymerase transcriptional regulation mediator, subunit 6 homolog [Osmerus mordax]
Locus_1_Transcript_189027/226691_Confidence_1.000_Length_373	373	K03011	ACO09755	dna-directed rna polymerase ii subunit rpb3	gi|225707818|gb|ACO09755.1|DNA-directed RNA polymerase II 33 kDa polypeptide [Osmerus mordax]
Locus_1_Transcript_208838/226691_Confidence_1.000_Length_463	463	K08341	ACO09769	gamma-aminobutyric acid receptor-associated 2	gi|225707846|gb|ACO09769.1|Gamma-aminobutyric acid receptor-associated protein-like 2 [Osmerus mordax]
Locus_1_Transcript_193668/226691_Confidence_1.000_Length_714	714	K12193	ACO09776	charged multivesicular body protein 3	gi|225707860|gb|ACO09776.1|Charged multivesicular body protein 3 [Osmerus mordax]
Locus_228_Transcript_2/5_Confidence_0.214_Length_403	403	K13431	ACO09810	signal recognition particle receptor subunit alpha	gi|225707928|gb|ACO09810.1|Signal recognition particle receptor subunit alpha [Osmerus mordax]
Locus_1_Transcript_161002/226691_Confidence_1.000_Length_556	556	K13251	ACO09812	translocon-associated protein subunit gamma	gi|225707932|gb|ACO09812.1|Translocon-associated protein subunit gamma [Osmerus mordax]
Locus_7669_Transcript_4/4_Confidence_0.600_Length_1421	1421	K03943	ACO09832	nadh dehydrogenase flavoprotein mitochondrial precursor	gi|225707972|gb|ACO09832.1|NADH dehydrogenase flavoprotein 2, mitochondrial precursor [Osmerus mordax]
Locus_1_Transcript_130481/226691_Confidence_1.000_Length_612	612	K14846	ACO09908	ribosome production factor 1	gi|225708124|gb|ACO09908.1|Ribosome production factor 1 [Osmerus mordax]
Locus_1_Transcript_131477/226691_Confidence_1.000_Length_602	602	K06890	ACO09924	transmembrane bax inhibitor motif-containing protein 4	gi|225708156|gb|ACO09924.1|Transmembrane BAX inhibitor motif-containing protein 4 [Osmerus mordax]
Locus_1_Transcript_63666/226691_Confidence_1.000_Length_220	220	K15030	ACO09977	probable cop9 signalosome complex subunit 7	gi|225708262|gb|ACO09977.1|Probable COP9 signalosome complex subunit 7 [Osmerus mordax]
Locus_18662_Transcript_1/2_Confidence_0.750_Length_797	797	K12839	ACO10009	survival of motor neuron-related-splicing factor 30	gi|225708326|gb|ACO10009.1|Survival of motor neuron-related-splicing factor 30 [Osmerus mordax]
Locus_1_Transcript_187865/226691_Confidence_1.000_Length_818	818	K02437	ACO10078	zgc:92732 protein	gi|225708464|gb|ACO10078.1|Glycine cleavage system H protein, mitochondrial precursor [Osmerus mordax]
Locus_1_Transcript_135287/226691_Confidence_1.000_Length_202	202	K02151	ACO10108	vacuolar atp synthase subunit f	gi|225708524|gb|ACO10108.1|Vacuolar ATP synthase subunit F [Osmerus mordax]
Locus_4238_Transcript_2/2_Confidence_0.750_Length_1473	1473	K13188	ACO10132	rna-binding protein 7	gi|225708572|gb|ACO10132.1|RNA-binding protein 7 [Osmerus mordax]
Locus_1_Transcript_212848/226691_Confidence_1.000_Length_425	425	K13987	ACO10139	adp-sugar pyrophosphatase	gi|225708586|gb|ACO10139.1|ADP-sugar pyrophosphatase [Osmerus mordax]
Locus_27933_Transcript_1/1_Confidence_1.000_Length_536	536	K01493	ACO13300	deoxycytidylate deaminase	gi|225714908|gb|ACO13300.1|Deoxycytidylate deaminase [Esox lucius]
Locus_1_Transcript_110272/226691_Confidence_1.000_Length_214	214	K10419	ACO13367	dynein light chain roadblock-type 2	gi|225715042|gb|ACO13367.1|Dynein light chain roadblock-type 1 [Esox lucius]
Locus_24579_Transcript_2/3_Confidence_0.818_Length_1155	1155	K14535	ACO13727	transcription initiation factor tfiid subunit 9	gi|225715762|gb|ACO13727.1|Transcription initiation factor TFIID subunit 9 [Esox lucius]
Locus_1_Transcript_145282/226691_Confidence_1.000_Length_259	259	K02885	ACO13908	60s ribosomal protein l19	gi|225716124|gb|ACO13908.1|60S ribosomal protein L19 [Esox lucius]
Locus_1_Transcript_110271/226691_Confidence_1.000_Length_208	208	K10419	ACO13978	dynein light chain roadblock-type 2	gi|225716264|gb|ACO13978.1|Dynein light chain roadblock-type 1 [Esox lucius]
Locus_1_Transcript_72169/226691_Confidence_1.000_Length_296	296	K15306	ACO14207	ran-specific gtpase-activating protein	gi|225716722|gb|ACO14207.1|Ran-specific GTPase-activating protein [Esox lucius]
Locus_1_Transcript_177403/226691_Confidence_1.000_Length_211	211	K10752	ACO14232	histone-binding protein rbbp7	gi|225716772|gb|ACO14232.1|Histone-binding protein RBBP7 [Esox lucius]
Locus_12397_Transcript_2/2_Confidence_0.750_Length_582	582	K03939	ACO14319	nadh dehydrogenase iron-sulfur protein mitochondrial precursor	gi|225716946|gb|ACO14319.1|NADH dehydrogenase iron-sulfur protein 6, mitochondrial precursor [Esox lucius]
Locus_9959_Transcript_1/7_Confidence_0.500_Length_734	734	K14397	ACO14322	cleavage and polyadenylation specificity factor subunit 5	gi|225716952|gb|ACO14322.1|Cleavage and polyadenylation specificity factor subunit 5 [Esox lucius]
Locus_10521_Transcript_1/2_Confidence_0.889_Length_738	738	K15153	ACO14475	mediator of rna polymerase ii transcription subunit 31	gi|225717258|gb|ACO14475.1|Mediator of RNA polymerase II transcription subunit 31 [Esox lucius]
Locus_26877_Transcript_1/1_Confidence_1.000_Length_1724	1724	K14191	ACO14493	probable dimethyladenosine transferase	gi|225717294|gb|ACO14493.1|Probable dimethyladenosine transferase [Esox lucius]
Locus_1_Transcript_85063/226691_Confidence_1.000_Length_359	359	K14962	ACO14525	wd repeat-containing protein 82	gi|225717358|gb|ACO14525.1|WD repeat-containing protein 82 [Esox lucius]
Locus_29770_Transcript_1/1_Confidence_1.000_Length_320	320	K00509	ACO34913	prostaglandin g h synthase 1-like	gi|225867614|gb|ACO34913.1|cyclooxygenase-1a [Myoxocephalus octodecemspinosus]
Locus_10439_Transcript_1/1_Confidence_1.000_Length_882	882	K09270	ACO40490	sry-like hmg box containing protein 9	gi|226291991|gb|ACO40490.1|SRY-like HMG box containing protein 9 [Paralichthys olivaceus]
Locus_17841_Transcript_1/1_Confidence_1.000_Length_368	368	K01006	ZP_03799278	phosphate dikinase	gi|226323760|ref|ZP_03799278.1|hypothetical protein COPCOM_01535 [Coprococcus comes ATCC 27758] >gi|225207944|gb|EEG90298.1| pyruvate, phosphate dikinase [Coprococcus comes ATCC 27758]
Locus_43077_Transcript_1/1_Confidence_1.000_Length_245	245	K00457	ACO51111	4-hydroxyphenylpyruvate dioxygenase	gi|226358517|gb|ACO51111.1|4-hydroxyphenylpyruvate dioxygenase [Hypophthalmichthys nobilis]
Locus_22496_Transcript_1/1_Confidence_1.000_Length_359	359	K01810	ACO51250	phosphoglucose isomerase	gi|226358863|gb|ACO51250.1|phosphoglucose isomerase [Paralichthys olivaceus]
Locus_27707_Transcript_1/1_Confidence_1.000_Length_418	418	K10848	ACO52466	dna repair endonuclease xpf	gi|226374628|gb|ACO52466.1|DNA repair endonuclease XPF [Dicentrarchus labrax]
Locus_1_Transcript_187883/226691_Confidence_1.000_Length_569	569	K02830	ACO52484	rad1-like protein	gi|226374699|gb|ACO52484.1|RAD1-like protein [Dicentrarchus labrax]
Locus_15971_Transcript_1/1_Confidence_0.500_Length_2087	2087	K08530	ACO55651	peroxisome proliferator-activated receptor gamma	gi|226432211|gb|ACO55651.1|peroxisome proliferator-activated receptor gamma [Paralichthys olivaceus]
Locus_43544_Transcript_1/1_Confidence_1.000_Length_203	203	K10352	BAH56389	myosin heavy chain	gi|226434427|dbj|BAH56389.1|myosin heavy chain [Takifugu rubripes]
Locus_53261_Transcript_1/1_Confidence_1.000_Length_201	201	K07292	ACO56245	hepatocyte nuclear factor 4 alpha	gi|226437755|gb|ACO56245.1|hepatocyte nuclear factor 4 alpha [Sparus aurata]
Locus_16912_Transcript_1/1_Confidence_1.000_Length_471	471	K10849	NP_001140125	dna excision repair protein ercc-1	gi|226442650|ref|NP_001140125.1|DNA excision repair protein ERCC-1 [Salmo salar] >gi|221220050|gb|ACM08686.1| DNA excision repair protein ERCC-1 [Salmo salar]
Locus_11296_Transcript_1/1_Confidence_1.000_Length_953	953	K13813	NP_001139975	novel protein vertebrate syntaxin 12	gi|226442887|ref|NP_001139975.1|syntaxin-12 [Salmo salar] >gi|221220632|gb|ACM08977.1| Syntaxin-12 [Salmo salar]
Locus_1_Transcript_209462/226691_Confidence_1.000_Length_237	237	K01623	AAN04476	fructose-bisphosphate aldolase a	gi|22671688|gb|AAN04476.1|aldolase A [Danio rerio]
Locus_19534_Transcript_1/1_Confidence_1.000_Length_1167	1167	K14462	ACO82023	apolipoprotein b-100-like	gi|226731853|gb|ACO82023.1|apolipoprotein B [Perca flavescens]
Locus_1_Transcript_123260/226691_Confidence_1.000_Length_585	585	K04646	NP_001005391	heavy polypeptide a	gi|226823301|ref|NP_001005391.2|clathrin, heavy polypeptide a [Danio rerio]
Locus_44832_Transcript_1/1_Confidence_1.000_Length_246	246	K01915	ACP28496	glutamine partial	gi|227433052|gb|ACP28496.1|glutamine synthetase, partial [Yersinia enterocolitica]
Locus_48359_Transcript_1/1_Confidence_1.000_Length_203	203	K00240	ZP_03932551	succinate dehydrogenase	gi|227502502|ref|ZP_03932551.1|succinate dehydrogenase [Corynebacterium accolens ATCC 49725] >gi|306835076|ref|ZP_07468119.1| fumarate reductase subunit B [Corynebacterium accolens ATCC 49726] >gi|227076775|gb|EEI14738.1| succinate dehydrogenase [Corynebacterium accolens ATCC 49725] >gi|304569057|gb|EFM44579.1| fumarate reductase subunit B [Corynebacterium accolens ATCC 49726]
Locus_50943_Transcript_1/1_Confidence_1.000_Length_239	239	K01619	ZP_03932659	deoxyribose-phosphate aldolase	gi|227502610|ref|ZP_03932659.1|deoxyribose-phosphate aldolase [Corynebacterium accolens ATCC 49725] >gi|227076650|gb|EEI14613.1| deoxyribose-phosphate aldolase [Corynebacterium accolens ATCC 49725]
Locus_14862_Transcript_1/1_Confidence_1.000_Length_270	270	K01182	ZP_03977072	oligo- -glucosidase	gi|227547023|ref|ZP_03977072.1|conserved hypothetical protein, partial [Bifidobacterium longum subsp. longum ATCC 55813] >gi|227212440|gb|EEI80329.1| conserved hypothetical protein [Bifidobacterium longum subsp. infantis ATCC 55813]
Locus_34866_Transcript_1/1_Confidence_1.000_Length_284	284	K03655	ZP_04011124	atp-dependent dna helicase	gi|227893319|ref|ZP_04011124.1|DNA helicase RecG [Lactobacillus ultunensis DSM 16047] >gi|227864899|gb|EEJ72320.1| DNA helicase RecG [Lactobacillus ultunensis DSM 16047]
Locus_47493_Transcript_1/1_Confidence_1.000_Length_247	247	K10108	ZP_04011766	maltose abc transporter permease protein	gi|227893961|ref|ZP_04011766.1|maltose ABC superfamily ATP binding cassette transporter substrate binding protein [Lactobacillus ultunensis DSM 16047] >gi|227864265|gb|EEJ71686.1| maltose ABC superfamily ATP binding cassette transporter substrate binding protein [Lactobacillus ultunensis DSM 16047]
Locus_64906_Transcript_1/1_Confidence_1.000_Length_238	238	K01256	ZP_04011776	membrane alanyl aminopeptidase	gi|227893971|ref|ZP_04011776.1|membrane alanyl aminopeptidase [Lactobacillus ultunensis DSM 16047] >gi|227864220|gb|EEJ71641.1| membrane alanyl aminopeptidase [Lactobacillus ultunensis DSM 16047]
Locus_18336_Transcript_1/1_Confidence_1.000_Length_445	445	K01915	ZP_04059698	glutamine type i	gi|228474970|ref|ZP_04059698.1|glutamine synthetase, type I [Staphylococcus hominis SK119] >gi|314936529|ref|ZP_07843876.1| glutamine synthetase, type I [Staphylococcus hominis subsp. hominis C80] >gi|228270955|gb|EEK12343.1| glutamine synthetase, type I [Staphylococcus hominis SK119] >gi|313655148|gb|EFS18893.1| glutamine synthetase, type I [Staphylococcus hominis subsp. hominis C80]
Locus_57816_Transcript_1/1_Confidence_1.000_Length_245	245	K06920	ZP_04060021	queuosine biosynthesis protein	gi|228475297|ref|ZP_04060021.1|ExsB protein [Staphylococcus hominis SK119] >gi|314936989|ref|ZP_07844336.1| ExsB protein [Staphylococcus hominis subsp. hominis C80] >gi|418618683|ref|ZP_13181545.1| queuosine biosynthesis protein QueC [Staphylococcus hominis VCU122] >gi|228270673|gb|EEK12087.1| ExsB protein [Staphylococcus hominis SK119] >gi|313655608|gb|EFS19353.1| ExsB protein [Staphylococcus ho…
Locus_37744_Transcript_1/1_Confidence_1.000_Length_251	251	K01669	ZP_04060509	deoxyribodipyrimidine photolyase	gi|228475792|ref|ZP_04060509.1|deoxyribodipyrimidine photolyase [Staphylococcus hominis SK119] >gi|228270140|gb|EEK11592.1| deoxyribodipyrimidine photolyase [Staphylococcus hominis SK119]
Locus_44253_Transcript_1/1_Confidence_1.000_Length_250	250	K05822	ZP_04060819	#NAME?	gi|228476111|ref|ZP_04060819.1|2,3,4,5-tetrahydropyridine-2,6-dicarboxylate N-acetyltransferase [Staphylococcus hominis SK119] >gi|314936457|ref|ZP_07843804.1| 2,3,4,5-tetrahydropyridine-2,6-dicarboxylate N-acetyltransferase [Staphylococcus hominis subsp. hominis C80] >gi|418620105|ref|ZP_13182916.1| 2,3,4,5-tetrahydropyridine-2,6-dicarboxylate N-acetyltransferase [Staphylococcus hominis VCU122] …
Locus_10679_Transcript_1/1_Confidence_1.000_Length_968	968	K15281	AAN10158	udp-n-acetylglucosamine udp-glucose gdp-mannose transporter-like	gi|22902091|gb|AAN10158.1|UGNT [Takifugu rubripes]
Locus_1_Transcript_170200/226691_Confidence_1.000_Length_325	325	K01507	ACQ57839	inorganic pyrophosphatase	gi|229365718|gb|ACQ57839.1|Inorganic pyrophosphatase [Anoplopoma fimbria]
Locus_1_Transcript_187866/226691_Confidence_1.000_Length_272	272	K02437	ACQ57884	glycine cleavage system h mitochondrial precursor	gi|229365808|gb|ACQ57884.1|Glycine cleavage system H protein, mitochondrial precursor [Anoplopoma fimbria]
Locus_494_Transcript_1/7_Confidence_0.438_Length_1263	1263	K14379	ACQ57904	tartrate-resistant acid phosphatase type 5 precursor	gi|229365848|gb|ACQ57904.1|Tartrate-resistant acid phosphatase type 5 precursor [Anoplopoma fimbria]
Locus_19817_Transcript_1/1_Confidence_1.000_Length_448	448	K03331	ACQ57908	l-xylulose reductase	gi|229365856|gb|ACQ57908.1|L-xylulose reductase [Anoplopoma fimbria]
Locus_1_Transcript_181082/226691_Confidence_1.000_Length_212	212	K02731	ACQ57921	proteasome subunit alpha type-7	gi|229365882|gb|ACQ57921.1|Proteasome subunit alpha type-7 [Anoplopoma fimbria]
Locus_1_Transcript_113129/226691_Confidence_1.000_Length_212	212	K01802	ACQ57936	fk506-binding protein 1a	gi|229365912|gb|ACQ57936.1|FK506-binding protein 1A [Anoplopoma fimbria]
Locus_1_Transcript_163563/226691_Confidence_1.000_Length_318	318	K03962	ACQ57942	nadh dehydrogenase 1 beta subcomplex subunit 6	gi|229365924|gb|ACQ57942.1|NADH dehydrogenase 1 beta subcomplex subunit 6 [Anoplopoma fimbria]
Locus_2568_Transcript_11/13_Confidence_0.378_Length_2109	2109	K14805	ACQ57944	ubiquitin thioesterase otub2	gi|229365928|gb|ACQ57944.1|Ubiquitin thioesterase OTUB2 [Anoplopoma fimbria]
Locus_1_Transcript_165340/226691_Confidence_1.000_Length_248	248	K09567	ACQ57951	peptidyl-prolyl cis-trans isomerase h	gi|229365942|gb|ACQ57951.1|Peptidyl-prolyl cis-trans isomerase H [Anoplopoma fimbria]
Locus_1_Transcript_218251/226691_Confidence_1.000_Length_432	432	K01069	ACQ57952	hydroxyacylglutathione hydrolase	gi|229365944|gb|ACQ57952.1|Hydroxyacylglutathione hydrolase [Anoplopoma fimbria]
Locus_2628_Transcript_1/1_Confidence_1.000_Length_696	696	K10740	ACQ57954	replication protein a 14 kda subunit	gi|229365948|gb|ACQ57954.1|Replication protein A 14 kDa subunit [Anoplopoma fimbria]
Locus_1_Transcript_215365/226691_Confidence_1.000_Length_217	217	K10802	ACQ57964	high mobility group protein b1	gi|229365968|gb|ACQ57964.1|High mobility group protein B1 [Anoplopoma fimbria]
Locus_24537_Transcript_1/1_Confidence_1.000_Length_344	344	K00943	ACQ57976	thymidylate kinase	gi|229365992|gb|ACQ57976.1|Thymidylate kinase [Anoplopoma fimbria]
Locus_6068_Transcript_1/1_Confidence_1.000_Length_1190	1190	K01824	ACQ57982	3-beta-hydroxysteroid- -isomerase	gi|229366004|gb|ACQ57982.1|3-beta-hydroxysteroid-Delta8,Delta7-isomerase [Anoplopoma fimbria]
Locus_20330_Transcript_1/1_Confidence_1.000_Length_417	417	K11500	ACQ57989	centromere protein h	gi|229366018|gb|ACQ57989.1|Centromere protein H [Anoplopoma fimbria]
Locus_6779_Transcript_1/1_Confidence_1.000_Length_1449	1449	K10761	ACQ57994	probable trnahis guanylyltransferase	gi|229366028|gb|ACQ57994.1|Probable tRNAHis guanylyltransferase [Anoplopoma fimbria]
Locus_24240_Transcript_1/1_Confidence_1.000_Length_301	301	K01724	ACQ58005	pterin-4-alpha-carbinolamine dehydratase	gi|229366050|gb|ACQ58005.1|Pterin-4-alpha-carbinolamine dehydratase [Anoplopoma fimbria] >gi|229367706|gb|ACQ58833.1| Pterin-4-alpha-carbinolamine dehydratase [Anoplopoma fimbria]
Locus_7633_Transcript_1/1_Confidence_1.000_Length_551	551	K01500	ACQ58006	adenosine deaminase-like protein	gi|229366052|gb|ACQ58006.1|Adenosine deaminase-like protein [Anoplopoma fimbria]
Locus_4289_Transcript_1/3_Confidence_0.750_Length_2422	2422	K10033	ACQ58020	c-x-c motif chemokine 14 precursor	gi|229366080|gb|ACQ58020.1|C-X-C motif chemokine 14 precursor [Anoplopoma fimbria] >gi|229367106|gb|ACQ58533.1| C-X-C motif chemokine 14 precursor [Anoplopoma fimbria]
Locus_41338_Transcript_1/1_Confidence_1.000_Length_288	288	K16336	ACQ58025	syndecan-2-a precursor	gi|229366090|gb|ACQ58025.1|Syndecan-2-A precursor [Anoplopoma fimbria]
Locus_1_Transcript_141374/226691_Confidence_1.000_Length_282	282	K15448	ACQ58027	trm112-like protein	gi|229366094|gb|ACQ58027.1|TRM112-like protein [Anoplopoma fimbria]
Locus_1_Transcript_143610/226691_Confidence_1.000_Length_1132	1132	K06263	ACQ58041	platelet glycoprotein ix precursor	gi|229366122|gb|ACQ58041.1|Platelet glycoprotein IX precursor [Anoplopoma fimbria]
Locus_1_Transcript_141743/226691_Confidence_1.000_Length_253	253	K12624	ACQ58054	u6 snrna-associated sm-like protein lsm5	gi|229366148|gb|ACQ58054.1|U6 snRNA-associated Sm-like protein LSm5 [Anoplopoma fimbria]
Locus_1_Transcript_194874/226691_Confidence_1.000_Length_578	578	K02187	ACQ58055	caspase-3 precursor	gi|229366150|gb|ACQ58055.1|Caspase-3 precursor [Anoplopoma fimbria]
Locus_23040_Transcript_1/1_Confidence_1.000_Length_626	626	K00569	ACQ58065	probable thiopurine s-methyltransferase	gi|229366170|gb|ACQ58065.1|Probable thiopurine S-methyltransferase [Anoplopoma fimbria] >gi|229366944|gb|ACQ58452.1| Probable thiopurine S-methyltransferase [Anoplopoma fimbria]
Locus_9081_Transcript_1/1_Confidence_1.000_Length_929	929	K14851	ACQ58070	nucleolar protein 12	gi|229366180|gb|ACQ58070.1|Nucleolar protein 12 [Anoplopoma fimbria]
Locus_919_Transcript_8/10_Confidence_0.707_Length_1208	1208	K02739	ACQ58077	proteasome subunit beta type-7 precursor	gi|229366194|gb|ACQ58077.1|Proteasome subunit beta type-7 precursor [Anoplopoma fimbria]
Locus_6721_Transcript_1/1_Confidence_1.000_Length_329	329	K12946	ACQ58102	signal peptidase complex subunit 1	gi|229366244|gb|ACQ58102.1|Signal peptidase complex subunit 1 [Anoplopoma fimbria]
Locus_11231_Transcript_1/2_Confidence_0.667_Length_1060	1060	K09853	ACQ58109	ras association domain-containing protein 4	gi|229366258|gb|ACQ58109.1|Ras association domain-containing protein 4 [Anoplopoma fimbria]
Locus_5232_Transcript_1/1_Confidence_1.000_Length_1034	1034	K00019	ACQ58117	3-hydroxybutyrate dehydrogenase type 2	gi|229366274|gb|ACQ58117.1|3-hydroxybutyrate dehydrogenase type 2 [Anoplopoma fimbria]
Locus_12029_Transcript_13/21_Confidence_0.585_Length_3644	3644	K03236	ACQ58123	eukaryotic translation initiation factor x-chromosomal	gi|229366286|gb|ACQ58123.1|Eukaryotic translation initiation factor 1A, X-chromosomal [Anoplopoma fimbria]
Locus_15960_Transcript_2/3_Confidence_0.667_Length_523	523	K09550	ACQ58126	prefoldin subunit 4	gi|229366292|gb|ACQ58126.1|Prefoldin subunit 4 [Anoplopoma fimbria]
Locus_1133_Transcript_2/2_Confidence_1.000_Length_1419	1419	K10573	ACQ58139	ubiquitin-conjugating enzyme e2 a	gi|229366318|gb|ACQ58139.1|Ubiquitin-conjugating enzyme E2 A [Anoplopoma fimbria]
Locus_4982_Transcript_1/1_Confidence_1.000_Length_479	479	K03948	ACQ58140	nadh dehydrogenase 1 alpha subcomplex subunit 4	gi|229366320|gb|ACQ58140.1|NADH dehydrogenase 1 alpha subcomplex subunit 4 [Anoplopoma fimbria]
Locus_1_Transcript_178193/226691_Confidence_1.000_Length_253	253	K12179	ACQ58159	cop9 signalosome complex subunit 6	gi|229366358|gb|ACQ58159.1|COP9 signalosome complex subunit 6 [Anoplopoma fimbria]
Locus_2657_Transcript_1/3_Confidence_0.667_Length_1689	1689	K00965	ACQ58162	galactose-1-phosphate uridylyltransferase	gi|229366364|gb|ACQ58162.1|Galactose-1-phosphate uridylyltransferase [Anoplopoma fimbria]
Locus_3968_Transcript_4/7_Confidence_0.708_Length_1614	1614	K06695	ACQ58166	homologous-pairing protein 2 homolog	gi|229366372|gb|ACQ58166.1|Homologous-pairing protein 2 homolog [Anoplopoma fimbria]
Locus_548_Transcript_6/6_Confidence_0.538_Length_1259	1259	K13288	ACQ58192	mitochondrial precursor	gi|229366424|gb|ACQ58192.1|Oligoribonuclease, mitochondrial precursor [Anoplopoma fimbria]
Locus_1_Transcript_207840/226691_Confidence_1.000_Length_237	237	K15304	ACQ58195	ran-binding protein 3	gi|229366430|gb|ACQ58195.1|Ran-binding protein 3 [Anoplopoma fimbria]
Locus_1_Transcript_112713/226691_Confidence_1.000_Length_526	526	K11187	ACQ58198	peroxiredoxin- mitochondrial precursor	gi|229366436|gb|ACQ58198.1|Peroxiredoxin-5, mitochondrial precursor [Anoplopoma fimbria]
Locus_14358_Transcript_1/1_Confidence_1.000_Length_406	406	K00420	ACQ58208	cytochrome b-c1 complex subunit 10	gi|229366456|gb|ACQ58208.1|Cytochrome b-c1 complex subunit 10 [Anoplopoma fimbria]
Locus_710_Transcript_4/5_Confidence_0.438_Length_1760	1760	K01759	ACQ58210	lactoylglutathione lyase	gi|229366460|gb|ACQ58210.1|Lactoylglutathione lyase [Anoplopoma fimbria]
Locus_1650_Transcript_1/1_Confidence_1.000_Length_1793	1793	K02150	ACQ58216	vacuolar proton pump subunit e 1	gi|229366472|gb|ACQ58216.1|Vacuolar proton pump subunit E 1 [Anoplopoma fimbria]
Locus_17062_Transcript_2/2_Confidence_0.750_Length_1284	1284	K03953	ACQ58220	nadh dehydrogenase	gi|229366480|gb|ACQ58220.1|NADH dehydrogenase 1 alpha subcomplex subunit 9, mitochondrial precursor [Anoplopoma fimbria]
Locus_327_Transcript_5/9_Confidence_0.125_Length_497	497	K11251	ACQ58234	histone	gi|229366508|gb|ACQ58234.1|Histone H2A.Z [Anoplopoma fimbria]
Locus_6553_Transcript_1/1_Confidence_1.000_Length_579	579	K00830	ACQ58236	serine--pyruvate mitochondrial precursor	gi|229366512|gb|ACQ58236.1|Serine--pyruvate aminotransferase, mitochondrial precursor [Anoplopoma fimbria]
Locus_1_Transcript_143084/226691_Confidence_1.000_Length_574	574	K03104	ACQ58251	signal recognition particle 14 kda protein	gi|229366542|gb|ACQ58251.1|Signal recognition particle 14 kDa protein [Anoplopoma fimbria]
Locus_1_Transcript_162997/226691_Confidence_1.000_Length_880	880	K06624	ACQ58254	cyclin-dependent kinase inhibitor 1b	gi|229366548|gb|ACQ58254.1|Cyclin-dependent kinase inhibitor 1B [Anoplopoma fimbria]
Locus_9994_Transcript_1/1_Confidence_1.000_Length_2173	2173	K05216	ACQ58261	purinergic receptor ligand-gated ion 2	gi|229366562|gb|ACQ58261.1|P2X purinoceptor 2 [Anoplopoma fimbria]
Locus_9153_Transcript_1/1_Confidence_1.000_Length_1211	1211	K07554	ACQ58268	atp synthase subunit mitochondrial precursor	gi|229366576|gb|ACQ58268.1|ATP synthase subunit s, mitochondrial precursor [Anoplopoma fimbria]
Locus_114_Transcript_1/1_Confidence_1.000_Length_784	784	K14324	ACQ58273	histone deacetylase complex subunit sap18	gi|229366586|gb|ACQ58273.1|Histone deacetylase complex subunit SAP18 [Anoplopoma fimbria]
Locus_18713_Transcript_1/3_Confidence_0.667_Length_731	731	K09576	ACQ58276	fk506-binding protein 11 precursor	gi|229366592|gb|ACQ58276.1|FK506-binding protein 11 precursor [Anoplopoma fimbria]
Locus_44_Transcript_4/4_Confidence_0.870_Length_736	736	K03246	ACQ58286	eukaryotic translation initiation factor 3 subunit i	gi|229366612|gb|ACQ58286.1|Eukaryotic translation initiation factor 3 subunit I [Anoplopoma fimbria]
Locus_1329_Transcript_5/5_Confidence_0.581_Length_615	615	K02727	ACQ58289	proteasome subunit alpha type-3	gi|229366618|gb|ACQ58289.1|Proteasome subunit alpha type-3 [Anoplopoma fimbria]
Locus_16039_Transcript_1/1_Confidence_1.000_Length_908	908	K00078	ACQ58292	trans- -dihydrobenzene- -diol dehydrogenase	gi|229366624|gb|ACQ58292.1|Trans-1,2-dihydrobenzene-1,2-diol dehydrogenase [Anoplopoma fimbria]
Locus_6321_Transcript_6/9_Confidence_0.645_Length_1571	1571	K01074	ACQ58294	palmitoyl-protein thioesterase 1 precursor	gi|229366628|gb|ACQ58294.1|Palmitoyl-protein thioesterase 1 precursor [Anoplopoma fimbria]
Locus_1_Transcript_215904/226691_Confidence_1.000_Length_339	339	K05770	ACQ58300	translocator protein	gi|229366640|gb|ACQ58300.1|Translocator protein [Anoplopoma fimbria]
Locus_1_Transcript_114461/226691_Confidence_1.000_Length_392	392	K01689	ACQ58328	Alpha-enolase [Anoplopoma fimbria]	gi|229366696|gb|ACQ58328.1|Alpha-enolase [Anoplopoma fimbria]
Locus_1_Transcript_208464/226691_Confidence_1.000_Length_863	863	K07304	ACQ58344	methionine sulfoxide reductase a	gi|229366728|gb|ACQ58344.1|Peptide methionine sulfoxide reductase [Anoplopoma fimbria]
Locus_1_Transcript_62808/226691_Confidence_1.000_Length_610	610	K03522	ACQ58353	electron transfer flavoprotein subunit mitochondrial precursor	gi|229366746|gb|ACQ58353.1|Electron transfer flavoprotein subunit alpha, mitochondrial precursor [Anoplopoma fimbria]
Locus_9686_Transcript_1/1_Confidence_1.000_Length_985	985	K08760	ACQ58359	apolipoprotein a-iv precursor	gi|229366758|gb|ACQ58359.1|Apolipoprotein A-IV precursor [Anoplopoma fimbria]
Locus_1_Transcript_161091/226691_Confidence_1.000_Length_529	529	K14765	ACQ58363	Neuroguidin [Anoplopoma fimbria]	gi|229366766|gb|ACQ58363.1|Neuroguidin [Anoplopoma fimbria]
Locus_1_Transcript_209812/226691_Confidence_1.000_Length_271	271	K03013	ACQ58367	dna-directed rna polymerases and iii subunit rpabc1	gi|229366774|gb|ACQ58367.1|DNA-directed RNA polymerases I, II, and III subunit RPABC1 [Anoplopoma fimbria]
Locus_1_Transcript_184580/226691_Confidence_1.000_Length_1893	1893	K06752	ACQ58371	mhc class ii beta chain	gi|229366782|gb|ACQ58371.1|DLA class II histocompatibility antigen, DR-1 beta chain precursor [Anoplopoma fimbria]
Locus_19980_Transcript_1/1_Confidence_1.000_Length_310	310	K14379	ACQ58383	tartrate-resistant acid phosphatase type 5 precursor	gi|229366806|gb|ACQ58383.1|Tartrate-resistant acid phosphatase type 5 precursor [Anoplopoma fimbria]
Locus_1_Transcript_194545/226691_Confidence_1.000_Length_707	707	K01719	ACQ58390	uroporphyrinogen-iii synthase	gi|229366820|gb|ACQ58390.1|Uroporphyrinogen-III synthase [Anoplopoma fimbria]
Locus_10587_Transcript_1/2_Confidence_0.667_Length_674	674	K00469	ACQ58391	inositol oxygenase	gi|229366822|gb|ACQ58391.1|Inositol oxygenase [Anoplopoma fimbria]
Locus_18684_Transcript_1/1_Confidence_1.000_Length_695	695	K09579	ACQ58402	peptidyl-prolyl cis-trans isomerase nima-interacting 4	gi|229366844|gb|ACQ58402.1|Peptidyl-prolyl cis-trans isomerase NIMA-interacting 4 [Anoplopoma fimbria]
Locus_2048_Transcript_1/1_Confidence_1.000_Length_1816	1816	K11830	ACQ58415	transcription factor mitochondrial precursor	gi|229366870|gb|ACQ58415.1|Transcription factor A, mitochondrial precursor [Anoplopoma fimbria]
Locus_1_Transcript_157640/226691_Confidence_1.000_Length_289	289	K03039	ACQ58426	26s proteasome non-atpase regulatory subunit 13	gi|229366892|gb|ACQ58426.1|26S proteasome non-ATPase regulatory subunit 13 [Anoplopoma fimbria]
Locus_4404_Transcript_2/7_Confidence_0.333_Length_468	468	K14394	ACQ58441	low molecular weight phosphotyrosine protein phosphatase	gi|229366922|gb|ACQ58441.1|Low molecular weight phosphotyrosine protein phosphatase [Anoplopoma fimbria]
Locus_1_Transcript_203073/226691_Confidence_1.000_Length_452	452	K14285	ACQ58447	ntf2-related export protein 2	gi|229366934|gb|ACQ58447.1|NTF2-related export protein 2 [Anoplopoma fimbria]
Locus_4512_Transcript_1/1_Confidence_1.000_Length_792	792	K15031	ACQ58462	transcription termination mitochondrial precursor	gi|229366964|gb|ACQ58462.1|Transcription termination factor, mitochondrial precursor [Anoplopoma fimbria]
Locus_1_Transcript_216889/226691_Confidence_1.000_Length_1057	1057	K00235	ACQ58465	succinate dehydrogenase iron-sulfur mitochondrial precursor	gi|229366970|gb|ACQ58465.1|Succinate dehydrogenase iron-sulfur subunit, mitochondrial precursor [Anoplopoma fimbria]
Locus_1926_Transcript_1/1_Confidence_1.000_Length_1580	1580	K01934	ACQ58477	5-formyltetrahydrofolate cyclo-ligase-like	gi|229366994|gb|ACQ58477.1|5-formyltetrahydrofolate cyclo-ligase [Anoplopoma fimbria]
Locus_632_Transcript_4/6_Confidence_0.714_Length_1990	1990	K16185	ACQ58485	ras-related gtp-binding protein a	gi|229367010|gb|ACQ58485.1|Ras-related GTP-binding protein A [Anoplopoma fimbria]
Locus_6242_Transcript_1/2_Confidence_0.750_Length_1992	1992	K12456	ACQ58491	lathosterol oxidase-like	gi|229367022|gb|ACQ58491.1|Lathosterol oxidase [Anoplopoma fimbria]
Locus_1_Transcript_104116/226691_Confidence_1.000_Length_1067	1067	K01507	ACQ58503	inorganic pyrophosphatase	gi|229367046|gb|ACQ58503.1|Inorganic pyrophosphatase [Anoplopoma fimbria]
Locus_4404_Transcript_1/7_Confidence_0.467_Length_716	716	K14394	ACQ58523	low molecular weight phosphotyrosine protein phosphatase	gi|229367086|gb|ACQ58523.1|Low molecular weight phosphotyrosine protein phosphatase [Anoplopoma fimbria]
Locus_13013_Transcript_1/1_Confidence_1.000_Length_1141	1141	K03000	ACQ58531	dna-directed rna polymerase i subunit rpa12	gi|229367102|gb|ACQ58531.1|DNA-directed RNA polymerase I subunit RPA12 [Anoplopoma fimbria]
Locus_20299_Transcript_2/2_Confidence_0.667_Length_594	594	K11415	ACQ58544	nad-dependent deacetylase sirtuin-5	gi|229367128|gb|ACQ58544.1|NAD-dependent deacetylase sirtuin-5 [Anoplopoma fimbria]
Locus_1_Transcript_108543/226691_Confidence_1.000_Length_416	416	K13299	ACQ58550	glutathione s-transferase kappa 1	gi|229367140|gb|ACQ58550.1|Glutathione S-transferase kappa 1 [Anoplopoma fimbria]
Locus_15983_Transcript_1/1_Confidence_1.000_Length_957	957	K06460	ACQ58590	cd9 antigen	gi|229367220|gb|ACQ58590.1|CD9 antigen [Anoplopoma fimbria]
Locus_1_Transcript_163206/226691_Confidence_1.000_Length_881	881	K10410	ACQ58592	axonemal dynein light intermediate polypeptide 1	gi|229367224|gb|ACQ58592.1|Axonemal dynein light intermediate polypeptide 1 [Anoplopoma fimbria]
Locus_15771_Transcript_1/1_Confidence_1.000_Length_765	765	K02129	ACQ58596	atp synthase subunit mitochondrial	gi|229367232|gb|ACQ58596.1|ATP synthase subunit e, mitochondrial [Anoplopoma fimbria]
Locus_1_Transcript_158457/226691_Confidence_1.000_Length_1166	1166	K08136	ACQ58598	testican-3 precursor	gi|229367236|gb|ACQ58598.1|Testican-3 precursor [Anoplopoma fimbria]
Locus_1583_Transcript_1/2_Confidence_0.500_Length_1171	1171	K11278	ACQ58602	nucleoplasmin-like protein no29	gi|229367244|gb|ACQ58602.1|Nucleoplasmin-like protein NO29 [Anoplopoma fimbria]
Locus_6343_Transcript_1/1_Confidence_1.000_Length_258	258	K14625	ACQ58605	c-c motif chemokine 20 precursor	gi|229367250|gb|ACQ58605.1|C-C motif chemokine 20 precursor [Anoplopoma fimbria]
Locus_21991_Transcript_3/3_Confidence_0.926_Length_860	860	K04393	ACQ58618	cell division control protein 42 homolog precursor	gi|229367276|gb|ACQ58618.1|Cell division control protein 42 homolog precursor [Anoplopoma fimbria]
Locus_13491_Transcript_1/1_Confidence_1.000_Length_1288	1288	K15148	ACQ58625	mediator of rna polymerase ii transcription subunit 7	gi|229367290|gb|ACQ58625.1|Mediator of RNA polymerase II transcription subunit 7 [Anoplopoma fimbria]
Locus_1_Transcript_120930/226691_Confidence_1.000_Length_2140	2140	K15731	ACQ58628	carboxy-terminal domain rna polymerase ii polypeptide a small phosphatase 1	gi|229367296|gb|ACQ58628.1|Carboxy-terminal domain RNA polymerase II polypeptide A small phosphatase 1 [Anoplopoma fimbria]
Locus_4721_Transcript_1/2_Confidence_0.950_Length_557	557	K02153	ACQ58630	vacuolar atp synthase subunit e 1	gi|229367300|gb|ACQ58630.1|Vacuolar ATP synthase subunit e 1 [Anoplopoma fimbria] >gi|229367884|gb|ACQ58922.1| Vacuolar ATP synthase subunit e 1 [Anoplopoma fimbria]
Locus_40263_Transcript_1/1_Confidence_1.000_Length_228	228	K16449	ACQ58658	regulator of g-protein signaling 1-like	gi|229367356|gb|ACQ58658.1|Regulator of G-protein signaling 5 [Anoplopoma fimbria]
Locus_2785_Transcript_7/7_Confidence_0.609_Length_2133	2133	K03232	ACQ58675	elongation factor 1-delta	gi|229367390|gb|ACQ58675.1|Elongation factor 1-delta [Anoplopoma fimbria]
Locus_4995_Transcript_2/4_Confidence_0.727_Length_1605	1605	K01758	ACQ58689	cystathionine gamma-lyase	gi|229367418|gb|ACQ58689.1|Cystathionine gamma-lyase [Anoplopoma fimbria]
Locus_15665_Transcript_2/4_Confidence_0.375_Length_695	695	K09532	ACQ58693	homolog subfamily c member 12	gi|229367426|gb|ACQ58693.1|DnaJ homolog subfamily C member 12 [Anoplopoma fimbria]
Locus_7270_Transcript_3/7_Confidence_0.793_Length_1387	1387	K04402	ACQ58695	growth arrest and dna-damage-inducible protein gadd45 alpha	gi|229367430|gb|ACQ58695.1|Growth arrest and DNA-damage-inducible protein GADD45 alpha [Anoplopoma fimbria]
Locus_4082_Transcript_4/6_Confidence_0.783_Length_2149	2149	K01242	ACQ58719	adp-ribosyl cyclase 1-like	gi|229367478|gb|ACQ58719.1|ADP-ribosyl cyclase 1 [Anoplopoma fimbria]
Locus_20606_Transcript_1/1_Confidence_1.000_Length_688	688	K02513	ACQ58725	heparan sulfate 2-o-sulfotransferase 1	gi|229367490|gb|ACQ58725.1|Heparan sulfate 2-O-sulfotransferase 1 [Anoplopoma fimbria]
Locus_1_Transcript_208812/226691_Confidence_1.000_Length_264	264	K14016	ACQ58726	ubiquitin fusion degradation protein 1 homolog	gi|229367492|gb|ACQ58726.1|Ubiquitin fusion degradation protein 1 homolog [Anoplopoma fimbria]
Locus_8197_Transcript_1/1_Confidence_1.000_Length_399	399	K10753	ACQ58730	histone chaperone asf1-a	gi|229367500|gb|ACQ58730.1|Histone chaperone asf1-A [Anoplopoma fimbria]
Locus_15643_Transcript_2/2_Confidence_0.667_Length_381	381	K00799	ACQ58742	microsomal glutathione s-transferase 3	gi|229367524|gb|ACQ58742.1|Microsomal glutathione S-transferase 3 [Anoplopoma fimbria] >gi|229367966|gb|ACQ58963.1| Microsomal glutathione S-transferase 3 [Anoplopoma fimbria]
Locus_2706_Transcript_2/3_Confidence_0.333_Length_622	622	K00274	ACQ58751	amine oxidase	gi|229367542|gb|ACQ58751.1|Amine oxidase [Anoplopoma fimbria]
Locus_17035_Transcript_1/1_Confidence_1.000_Length_538	538	K03019	ACQ58757	dna-directed rna polymerase iii subunit rpc10	gi|229367554|gb|ACQ58757.1|DNA-directed RNA polymerase III subunit RPC10 [Anoplopoma fimbria]
Locus_1_Transcript_173205/226691_Confidence_1.000_Length_346	346	K14561	ACQ58776	u3 small nucleolar ribonucleoprotein protein imp4	gi|229367592|gb|ACQ58776.1|U3 small nucleolar ribonucleoprotein protein IMP4 [Anoplopoma fimbria]
Locus_1_Transcript_204766/226691_Confidence_1.000_Length_1093	1093	K12885	ACQ58783	heterogeneous nuclear ribonucleoprotein g	gi|229367606|gb|ACQ58783.1|Heterogeneous nuclear ribonucleoprotein G [Anoplopoma fimbria]
Locus_12428_Transcript_2/2_Confidence_0.222_Length_1293	1293	K12198	ACQ58798	charged multivesicular body protein 5	gi|229367636|gb|ACQ58798.1|Charged multivesicular body protein 5 [Anoplopoma fimbria]
Locus_1_Transcript_114282/226691_Confidence_1.000_Length_257	257	K10840	ACQ58819	Centrin-1 [Anoplopoma fimbria]	gi|229367678|gb|ACQ58819.1|Centrin-1 [Anoplopoma fimbria]
Locus_1_Transcript_158907/226691_Confidence_1.000_Length_412	412	K06096	ACQ58821	vesicle-associated membrane protein-associated protein a	gi|229367682|gb|ACQ58821.1|Vesicle-associated membrane protein-associated protein A [Anoplopoma fimbria]
Locus_23653_Transcript_1/1_Confidence_1.000_Length_687	687	K07441	ACQ58824	udp-n-acetylglucosamine transferase subunit alg14 homolog	gi|229367688|gb|ACQ58824.1|UDP-N-acetylglucosamine transferase subunit ALG14 homolog [Anoplopoma fimbria]
Locus_15426_Transcript_3/4_Confidence_0.500_Length_870	870	K16473	ACQ58836	intraflagellar transport protein 20 homolog	gi|229367712|gb|ACQ58836.1|Intraflagellar transport protein 20 homolog [Anoplopoma fimbria]
Locus_13029_Transcript_1/3_Confidence_0.714_Length_1149	1149	K09377	ACQ58839	cysteine and glycine-rich protein 1	gi|229367718|gb|ACQ58839.1|Cysteine and glycine-rich protein 1 [Anoplopoma fimbria]
Locus_1369_Transcript_2/5_Confidence_0.308_Length_653	653	K03386	ACQ58889	thioredoxin-dependent peroxide mitochondrial precursor	gi|229367818|gb|ACQ58889.1|Thioredoxin-dependent peroxide reductase, mitochondrial precursor [Anoplopoma fimbria]
Locus_11391_Transcript_1/1_Confidence_1.000_Length_776	776	K06830	ACQ58895	beta-galactoside-binding lectin	gi|229367830|gb|ACQ58895.1|Beta-galactoside-binding lectin [Anoplopoma fimbria] >gi|229367948|gb|ACQ58954.1| Beta-galactoside-binding lectin [Anoplopoma fimbria]
Locus_1_Transcript_171176/226691_Confidence_1.000_Length_250	250	K00857	ACQ58901	thymidine kinase mitochondrial precursor	gi|229367842|gb|ACQ58901.1|Thymidine kinase 2, mitochondrial precursor [Anoplopoma fimbria]
Locus_12214_Transcript_4/5_Confidence_0.688_Length_723	723	K03961	ACQ58904	nadh dehydrogenase 1 beta subcomplex subunit mitochondrial precursor	gi|229367848|gb|ACQ58904.1|NADH dehydrogenase 1 beta subcomplex subunit 5, mitochondrial precursor [Anoplopoma fimbria]
Locus_1_Transcript_37288/226691_Confidence_1.000_Length_267	267	K14838	ACQ58935	mki67 fha domain-interacting nucleolar phospho	gi|229367910|gb|ACQ58935.1|MKI67 FHA domain-interacting nucleolar phosphoprotein-like [Anoplopoma fimbria]
Locus_1_Transcript_128582/226691_Confidence_1.000_Length_525	525	K06460	ACQ58943	cd9 antigen	gi|229367926|gb|ACQ58943.1|CD9 antigen [Anoplopoma fimbria]
Locus_1254_Transcript_3/3_Confidence_0.600_Length_1127	1127	K03676	ACQ58944	glutaredoxin- mitochondrial precursor	gi|229367928|gb|ACQ58944.1|Glutaredoxin-2, mitochondrial precursor [Anoplopoma fimbria]
Locus_1_Transcript_105208/226691_Confidence_1.000_Length_503	503	K12899	ACQ58962	splicing factor arginine serine-rich 11	gi|229367964|gb|ACQ58962.1|Splicing factor arginine/serine-rich 11 [Anoplopoma fimbria]
Locus_1_Transcript_218280/226691_Confidence_1.000_Length_439	439	K08059	ACQ58973	gamma-interferon-inducible lysosomal thiol reductase precursor	gi|229367986|gb|ACQ58973.1|Gamma-interferon-inducible lysosomal thiol reductase precursor [Anoplopoma fimbria]
Locus_33455_Transcript_1/1_Confidence_1.000_Length_210	210	K15203	ACQ58986	general transcription factor 3c polypeptide 6	gi|229368012|gb|ACQ58986.1|General transcription factor 3C polypeptide 6 [Anoplopoma fimbria]
Locus_474_Transcript_5/5_Confidence_0.833_Length_940	940	K03901	ACQ58994	tissue factor 1	gi|229368028|gb|ACQ58994.1|Tissue factor precursor [Anoplopoma fimbria]
Locus_70733_Transcript_10/10_Confidence_0.756_Length_523	523	K02896	ACQ59000	probable ribosome biogenesis protein rlp24	gi|229368040|gb|ACQ59000.1|Probable ribosome biogenesis protein RLP24 [Anoplopoma fimbria]
Locus_2079_Transcript_2/5_Confidence_0.167_Length_447	447	K07152	ACQ59007	sco1 protein mitochondrial precursor	gi|229368054|gb|ACQ59007.1|SCO1 protein homolog, mitochondrial precursor [Anoplopoma fimbria]
Locus_17138_Transcript_3/4_Confidence_0.500_Length_776	776	K01520	ACQ59026	deoxyuridine triphosphatase	gi|229368092|gb|ACQ59026.1|Deoxyuridine 5-triphosphate nucleotidohydrolase, mitochondrial precursor [Anoplopoma fimbria]
Locus_6975_Transcript_1/1_Confidence_1.000_Length_1487	1487	K09854	ACQ59031	ras association domain-containing protein 6	gi|229368102|gb|ACQ59031.1|Ras association domain-containing protein 6 [Anoplopoma fimbria]
Locus_1_Transcript_154688/226691_Confidence_1.000_Length_1511	1511	K09438	ACQ59044	transcription factor	gi|229368128|gb|ACQ59044.1|Transcription factor PU.1 [Anoplopoma fimbria]
Locus_1_Transcript_149120/226691_Confidence_1.000_Length_221	221	K11979	ACQ59045	c14orf130 homolog	gi|229368130|gb|ACQ59045.1|C14orf130 homolog [Anoplopoma fimbria]
Locus_1_Transcript_218318/226691_Confidence_1.000_Length_668	668	K10575	ACQ59056	ubiquitin-conjugating enzyme e2 g1	gi|229368152|gb|ACQ59056.1|Ubiquitin-conjugating enzyme E2 G1 [Anoplopoma fimbria]
Locus_1_Transcript_188102/226691_Confidence_1.000_Length_367	367	K11877	ACQ59071	proteasome assembly chaperone 3	gi|229368182|gb|ACQ59071.1|Proteasome assembly chaperone 3 [Anoplopoma fimbria]
Locus_2854_Transcript_1/1_Confidence_1.000_Length_1556	1556	K07541	ACQ59081	phosphatidylinositol-glycan biosynthesis class x protein precursor	gi|229368202|gb|ACQ59081.1|Phosphatidylinositol-glycan biosynthesis class X protein precursor [Anoplopoma fimbria]
Locus_43471_Transcript_1/1_Confidence_1.000_Length_215	215	K05850	AAI72869	plasma membrane calcium atpase 1 isoform 1b	gi|229442469|gb|AAI72869.1|plasma membrane calcium ATPase 1 isoform 1b [synthetic construct]
Locus_1_Transcript_177618/226691_Confidence_1.000_Length_394	394	K10483	Q1LVW0	btbba_danre ame: full=ankyrin repeat and btb poz domain-containing protein btbd11-a ame: full=btb poz domain-containing protein 11-a	gi|229485221|sp|Q1LVW0.2|BTBBA_DANRERecName: Full=Ankyrin repeat and BTB/POZ domain-containing protein BTBD11-A; AltName: Full=BTB/POZ domain-containing protein 11-A
Locus_1_Transcript_207144/226691_Confidence_1.000_Length_246	246	K03598	YP_002871115	sigma factor regulatory protein	gi|229588996|ref|YP_002871115.1|sigma factor regulatory protein [Pseudomonas fluorescens SBW25] >gi|229360862|emb|CAY47721.1| sigma factor regulatory protein precursor [Pseudomonas fluorescens SBW25]
Locus_61963_Transcript_1/1_Confidence_1.000_Length_201	201	K03609	YP_002873905	septum site-determining protein	gi|229591786|ref|YP_002873905.1|cell division inhibitor [Pseudomonas fluorescens SBW25] >gi|395794744|ref|ZP_10474062.1| cell division inhibitor [Pseudomonas sp. Ag1] >gi|421138568|ref|ZP_15598629.1| cell division topological specificity factor MinE [Pseudomonas fluorescens BBc6R8] >gi|229363652|emb|CAY50995.1| cell division inhibitor [Pseudomonas fluorescens SBW25] >gi|395341117|gb|EJF72940.1| c…
Locus_58124_Transcript_1/1_Confidence_1.000_Length_202	202	K16152	YP_002874859	#NAME?	gi|229592740|ref|YP_002874859.1|putative TonB-dependent receptor protein [Pseudomonas fluorescens SBW25] >gi|229364606|emb|CAY52504.1| putative TonB-dependent receptor protein [Pseudomonas fluorescens SBW25]
Locus_1_Transcript_116932/226691_Confidence_1.000_Length_223	223	K03263	ACQ84507	eukaryotic translation initiation factor 5a-1	gi|229813285|gb|ACQ84507.1|eIF5A [Paralichthys olivaceus]
Locus_23978_Transcript_1/1_Confidence_1.000_Length_327	327	K01649	ZP_04447037	2-isopropylmalate synthase	gi|229816755|ref|ZP_04447037.1|hypothetical protein BIFANG_02002 [Bifidobacterium angulatum DSM 20098 = JCM 7096] >gi|229785771|gb|EEP21885.1| hypothetical protein BIFANG_02002 [Bifidobacterium angulatum DSM 20098 = JCM 7096]
Locus_33937_Transcript_1/1_Confidence_1.000_Length_242	242	K08659	ZP_04447072	dipeptidase	gi|229816790|ref|ZP_04447072.1|hypothetical protein BIFANG_02037 [Bifidobacterium angulatum DSM 20098 = JCM 7096] >gi|229785806|gb|EEP21920.1| hypothetical protein BIFANG_02037 [Bifidobacterium angulatum DSM 20098 = JCM 7096]
Locus_63203_Transcript_1/1_Confidence_1.000_Length_251	251	K07243	ZP_04447086	iron permease ftr1 family	gi|229816804|ref|ZP_04447086.1|hypothetical protein BIFANG_02052 [Bifidobacterium angulatum DSM 20098 = JCM 7096] >gi|229785820|gb|EEP21934.1| hypothetical protein BIFANG_02052 [Bifidobacterium angulatum DSM 20098 = JCM 7096]
Locus_6464_Transcript_1/1_Confidence_1.000_Length_331	331	K02484	ZP_04447130	integral membrane sensor signal transduction histidine kinase	gi|229816848|ref|ZP_04447130.1|hypothetical protein BIFANG_02096 [Bifidobacterium angulatum DSM 20098] >gi|229785864|gb|EEP21978.1| hypothetical protein BIFANG_02096 [Bifidobacterium angulatum DSM 20098]
Locus_15576_Transcript_1/1_Confidence_1.000_Length_290	290	K01421	ZP_04447190	pip n-terminal domain protein	gi|229816908|ref|ZP_04447190.1|hypothetical protein BIFANG_02157 [Bifidobacterium angulatum DSM 20098 = JCM 7096] >gi|229785653|gb|EEP21767.1| hypothetical protein BIFANG_02157 [Bifidobacterium angulatum DSM 20098 = JCM 7096]
Locus_27676_Transcript_1/1_Confidence_1.000_Length_279	279	K03799	ZP_04447195	m48 family	gi|229816913|ref|ZP_04447195.1|hypothetical protein BIFANG_02163 [Bifidobacterium angulatum DSM 20098 = JCM 7096] >gi|229785658|gb|EEP21772.1| hypothetical protein BIFANG_02163 [Bifidobacterium angulatum DSM 20098 = JCM 7096]
Locus_20348_Transcript_1/1_Confidence_1.000_Length_304	304	K00528	ZP_04447196	ferredoxin ferredoxin-nadp reductase	gi|229816914|ref|ZP_04447196.1|hypothetical protein BIFANG_02164 [Bifidobacterium angulatum DSM 20098 = JCM 7096] >gi|229785659|gb|EEP21773.1| hypothetical protein BIFANG_02164 [Bifidobacterium angulatum DSM 20098 = JCM 7096]
Locus_13051_Transcript_1/1_Confidence_1.000_Length_274	274	K01048	ZP_04447211	lysophospholipase	gi|229816929|ref|ZP_04447211.1|hypothetical protein BIFANG_02180 [Bifidobacterium angulatum DSM 20098 = JCM 7096] >gi|229785674|gb|EEP21788.1| hypothetical protein BIFANG_02180 [Bifidobacterium angulatum DSM 20098 = JCM 7096]
Locus_34320_Transcript_1/1_Confidence_1.000_Length_295	295	K01278	ZP_04447212	dipeptidyl peptidase iv	gi|229816930|ref|ZP_04447212.1|hypothetical protein BIFANG_02181 [Bifidobacterium angulatum DSM 20098 = JCM 7096] >gi|229785675|gb|EEP21789.1| hypothetical protein BIFANG_02181 [Bifidobacterium angulatum DSM 20098 = JCM 7096]
Locus_25560_Transcript_1/1_Confidence_1.000_Length_327	327	K01090	ZP_04447216	phosphoprotein phosphatase	gi|229816934|ref|ZP_04447216.1|hypothetical protein BIFANG_02185 [Bifidobacterium angulatum DSM 20098 = JCM 7096] >gi|229785679|gb|EEP21793.1| hypothetical protein BIFANG_02185 [Bifidobacterium angulatum DSM 20098 = JCM 7096]
Locus_22273_Transcript_1/1_Confidence_1.000_Length_290	290	K11928	ZP_04447231	sodium proline symporter	gi|229816949|ref|ZP_04447231.1|hypothetical protein BIFANG_02200 [Bifidobacterium angulatum DSM 20098 = JCM 7096] >gi|229785694|gb|EEP21808.1| hypothetical protein BIFANG_02200 [Bifidobacterium angulatum DSM 20098 = JCM 7096]
Locus_38446_Transcript_1/1_Confidence_1.000_Length_204	204	K00633	ZP_04447242	maltose acetyltransferase	gi|229816960|ref|ZP_04447242.1|hypothetical protein BIFANG_02211 [Bifidobacterium angulatum DSM 20098 = JCM 7096] >gi|229785705|gb|EEP21819.1| hypothetical protein BIFANG_02211 [Bifidobacterium angulatum DSM 20098 = JCM 7096]
Locus_24900_Transcript_1/1_Confidence_1.000_Length_233	233	K03980	ZP_04447268	virulence factor mvin family protein	gi|229816986|ref|ZP_04447268.1|hypothetical protein BIFANG_02241 [Bifidobacterium angulatum DSM 20098 = JCM 7096] >gi|229785731|gb|EEP21845.1| hypothetical protein BIFANG_02241 [Bifidobacterium angulatum DSM 20098 = JCM 7096]
Locus_1_Transcript_128417/226691_Confidence_1.000_Length_279	279	K00384	ZP_04447272	thioredoxin-disulfide reductase	gi|229816990|ref|ZP_04447272.1|hypothetical protein BIFANG_02245 [Bifidobacterium angulatum DSM 20098] >gi|229785735|gb|EEP21849.1| hypothetical protein BIFANG_02245 [Bifidobacterium angulatum DSM 20098]
Locus_44550_Transcript_1/1_Confidence_1.000_Length_233	233	K03218	ZP_04447290	rna group 3	gi|229817008|ref|ZP_04447290.1|hypothetical protein BIFANG_02263 [Bifidobacterium angulatum DSM 20098 = JCM 7096] >gi|229785753|gb|EEP21867.1| hypothetical protein BIFANG_02263 [Bifidobacterium angulatum DSM 20098 = JCM 7096]
Locus_33587_Transcript_1/1_Confidence_1.000_Length_330	330	K01533	ZP_04447362	copper-exporting atpase	gi|229817080|ref|ZP_04447362.1|hypothetical protein BIFANG_02336 [Bifidobacterium angulatum DSM 20098 = JCM 7096] >gi|229784869|gb|EEP20983.1| hypothetical protein BIFANG_02336 [Bifidobacterium angulatum DSM 20098 = JCM 7096]
Locus_46168_Transcript_1/1_Confidence_1.000_Length_205	205	K00931	ZP_04447423	glutamate 5-kinase	gi|229817141|ref|ZP_04447423.1|hypothetical protein BIFANG_02399 [Bifidobacterium angulatum DSM 20098 = JCM 7096] >gi|229784930|gb|EEP21044.1| hypothetical protein BIFANG_02399 [Bifidobacterium angulatum DSM 20098 = JCM 7096]
Locus_28211_Transcript_1/1_Confidence_1.000_Length_272	272	K14155	ZP_04447465	hypothetical protein BIFANG_02442 [Bifidobacterium angulatum DSM 20098 = JCM 7096]	gi|229817183|ref|ZP_04447465.1|hypothetical protein BIFANG_02442 [Bifidobacterium angulatum DSM 20098 = JCM 7096] >gi|229784972|gb|EEP21086.1| hypothetical protein BIFANG_02442 [Bifidobacterium angulatum DSM 20098 = JCM 7096]
Locus_19495_Transcript_1/1_Confidence_1.000_Length_256	256	K00215	ZP_04447553	dihydrodipicolinate reductase	gi|229817271|ref|ZP_04447553.1|hypothetical protein BIFANG_02531 [Bifidobacterium angulatum DSM 20098 = JCM 7096] >gi|229785060|gb|EEP21174.1| hypothetical protein BIFANG_02531 [Bifidobacterium angulatum DSM 20098 = JCM 7096]
Locus_31166_Transcript_1/1_Confidence_1.000_Length_244	244	K01924	ZP_04447602	udp-n-acetylmuramate--alanine ligase	gi|229817320|ref|ZP_04447602.1|hypothetical protein BIFANG_02581 [Bifidobacterium angulatum DSM 20098 = JCM 7096] >gi|229785109|gb|EEP21223.1| hypothetical protein BIFANG_02581 [Bifidobacterium angulatum DSM 20098 = JCM 7096]
Locus_50508_Transcript_1/1_Confidence_1.000_Length_210	210	K07407	ZP_04447805	alpha-galactosidase	gi|229817523|ref|ZP_04447805.1|hypothetical protein BIFANG_02786 [Bifidobacterium angulatum DSM 20098 = JCM 7096] >gi|229785312|gb|EEP21426.1| hypothetical protein BIFANG_02786 [Bifidobacterium angulatum DSM 20098 = JCM 7096]
Locus_21499_Transcript_1/1_Confidence_1.000_Length_245	245	K03657	ZP_04447994	atp-dependent dna helicase	gi|229817712|ref|ZP_04447994.1|hypothetical protein BIFANG_02984 [Bifidobacterium angulatum DSM 20098 = JCM 7096] >gi|229785501|gb|EEP21615.1| hypothetical protein BIFANG_02984 [Bifidobacterium angulatum DSM 20098 = JCM 7096]
Locus_28140_Transcript_1/1_Confidence_1.000_Length_277	277	K08093	ZP_04448047	orotidine 5 -phosphate decarboxylase humps family	gi|229817765|ref|ZP_04448047.1|hypothetical protein BIFANG_03037 [Bifidobacterium angulatum DSM 20098 = JCM 7096] >gi|229785554|gb|EEP21668.1| hypothetical protein BIFANG_03037 [Bifidobacterium angulatum DSM 20098 = JCM 7096]
Locus_41755_Transcript_1/1_Confidence_1.000_Length_346	346	K04096	ZP_04448075	dna protecting protein	gi|229817793|ref|ZP_04448075.1|hypothetical protein BIFANG_03065 [Bifidobacterium angulatum DSM 20098 = JCM 7096] >gi|229785582|gb|EEP21696.1| hypothetical protein BIFANG_03065 [Bifidobacterium angulatum DSM 20098 = JCM 7096]
Locus_31521_Transcript_1/1_Confidence_1.000_Length_287	287	K04042	ZP_04448090	udp-n-acetylglucosamine pyrophosphorylase	gi|229817808|ref|ZP_04448090.1|hypothetical protein BIFANG_03087 [Bifidobacterium angulatum DSM 20098 = JCM 7096] >gi|229785597|gb|EEP21711.1| hypothetical protein BIFANG_03087 [Bifidobacterium angulatum DSM 20098 = JCM 7096]
Locus_23434_Transcript_1/1_Confidence_1.000_Length_256	256	K00873	ZP_04448130	pyruvate kinase	gi|229817848|ref|ZP_04448130.1|hypothetical protein BIFANG_03134 [Bifidobacterium angulatum DSM 20098 = JCM 7096] >gi|229784748|gb|EEP20862.1| hypothetical protein BIFANG_03134 [Bifidobacterium angulatum DSM 20098 = JCM 7096]
Locus_64601_Transcript_1/1_Confidence_1.000_Length_238	238	K01524	ZP_04448194	ppx phosphatase family protein	gi|229817912|ref|ZP_04448194.1|hypothetical protein BIFANG_03199 [Bifidobacterium angulatum DSM 20098 = JCM 7096] >gi|229784516|gb|EEP20630.1| hypothetical protein BIFANG_03199 [Bifidobacterium angulatum DSM 20098 = JCM 7096]
Locus_25436_Transcript_1/1_Confidence_1.000_Length_359	359	K07478	ZP_04448271	recombination factor protein	gi|229817989|ref|ZP_04448271.1|hypothetical protein BIFANG_03276 [Bifidobacterium angulatum DSM 20098 = JCM 7096] >gi|229784593|gb|EEP20707.1| hypothetical protein BIFANG_03276 [Bifidobacterium angulatum DSM 20098 = JCM 7096]
Locus_1_Transcript_128368/226691_Confidence_1.000_Length_209	209	K02548	ZP_04448464	hypothetical protein BIFANG_03477 [Bifidobacterium angulatum DSM 20098]	gi|229818182|ref|ZP_04448464.1|hypothetical protein BIFANG_03477 [Bifidobacterium angulatum DSM 20098] >gi|229784433|gb|EEP20547.1| hypothetical protein BIFANG_03477 [Bifidobacterium angulatum DSM 20098]
Locus_23850_Transcript_1/1_Confidence_1.000_Length_332	332	K01744	ZP_04448577	aspartate ammonia-lyase	gi|229818296|ref|ZP_04448577.1|hypothetical protein BIFANG_03596 [Bifidobacterium angulatum DSM 20098 = JCM 7096] >gi|229784166|gb|EEP20280.1| hypothetical protein BIFANG_03596 [Bifidobacterium angulatum DSM 20098 = JCM 7096]
Locus_20863_Transcript_1/1_Confidence_1.000_Length_242	242	K08659	ZP_04448682	dipeptidase	gi|229818401|ref|ZP_04448682.1|hypothetical protein BIFANG_03706 [Bifidobacterium angulatum DSM 20098 = JCM 7096] >gi|229784271|gb|EEP20385.1| hypothetical protein BIFANG_03706 [Bifidobacterium angulatum DSM 20098 = JCM 7096]
Locus_29727_Transcript_1/1_Confidence_1.000_Length_326	326	K01938	ZP_04448684	formate-tetrahydrofolate ligase	gi|229818403|ref|ZP_04448684.1|hypothetical protein BIFANG_03708 [Bifidobacterium angulatum DSM 20098 = JCM 7096] >gi|229784273|gb|EEP20387.1| hypothetical protein BIFANG_03708 [Bifidobacterium angulatum DSM 20098 = JCM 7096]
Locus_53818_Transcript_1/1_Confidence_1.000_Length_227	227	K12574	ZP_04451068	metallo-beta-lactamase family protein	gi|229824999|ref|ZP_04451068.1|hypothetical protein GCWU000182_00348 [Abiotrophia defectiva ATCC 49176] >gi|229790746|gb|EEP26860.1| hypothetical protein GCWU000182_00348 [Abiotrophia defectiva ATCC 49176]
Locus_1_Transcript_148977/226691_Confidence_1.000_Length_477	477	K04392	BAC16311	b chain alternative splicing of rac1 generates a self- activating gtpase	gi|23095931|dbj|BAC16311.1|Raichu-1011X [synthetic construct]
Locus_19874_Transcript_1/1_Confidence_1.000_Length_278	278	K01703	ZP_00121224	isopropylmalate isomerase large subunit	gi|23335994|ref|ZP_00121224.1|COG0065: 3-isopropylmalate dehydratase large subunit [Bifidobacterium longum DJO10A] >gi|23465824|ref|NP_696427.1| isopropylmalate isomerase large subunit [Bifidobacterium longum NCC2705] >gi|189440458|ref|YP_001955539.1| isopropylmalate isomerase large subunit [Bifidobacterium longum DJO10A] >gi|227546991|ref|ZP_03977040.1| 3-isopropylmalate dehydratase [Bifidobacte…
Locus_30116_Transcript_1/1_Confidence_1.000_Length_510	510	K00690	ZP_00121692	sucrose phosphorylase	gi|23336477|ref|ZP_00121692.1|COG0366: Glycosidases [Bifidobacterium longum DJO10A]
Locus_19487_Transcript_1/1_Confidence_1.000_Length_213	213	K00690	NP_695726	sucrose phosphorylase	gi|23465123|ref|NP_695726.1|sucrose phosphorylase [Bifidobacterium longum NCC2705] >gi|23325740|gb|AAN24362.1| sucrose phosphorylase [Bifidobacterium longum NCC2705]
Locus_22185_Transcript_1/1_Confidence_1.000_Length_272	272	K09015	NP_696048	assembly protein	gi|23465445|ref|NP_696048.1|ABC transporter [Bifidobacterium longum NCC2705] >gi|46191166|ref|ZP_00206695.1| COG0719: ABC-type transport system involved in Fe-S cluster assembly, permease component [Bifidobacterium longum DJO10A] >gi|189439468|ref|YP_001954549.1| Fe-S cluster assembly ABC transporter permease [Bifidobacterium longum DJO10A] >gi|227545921|ref|ZP_03975970.1| FeS assembly protein Su…
Locus_28818_Transcript_1/1_Confidence_1.000_Length_267	267	K00845	NP_696841	glucokinase	gi|23466238|ref|NP_696841.1|glucokinase [Bifidobacterium longum NCC2705] >gi|227546585|ref|ZP_03976634.1| glucokinase [Bifidobacterium longum subsp. longum ATCC 55813] >gi|239621606|ref|ZP_04664637.1| glucokinase [Bifidobacterium longum subsp. infantis CCUG 52486] >gi|312133982|ref|YP_004001321.1| nagc-type transcriptional regulator [Bifidobacterium longum subsp. longum BBMN68] >gi|317482108|ref|…
Locus_1_Transcript_129982/226691_Confidence_1.000_Length_258	258	K00432	ACQ99329	glutathione peroxidase 3	gi|237507238|gb|ACQ99329.1|glutathione peroxidase 3 [Perca flavescens]
Locus_1_Transcript_211854/226691_Confidence_1.000_Length_507	507	K07249	ACR15120	retinaldehyde dehydrogenase 2	gi|237688248|gb|ACR15120.1|retinaldehyde dehydrogenase 2 [Oryzias latipes] >gi|281427082|dbj|BAI59703.1| retinaldehyde dehydrogenase type2 [Oryzias latipes]
Locus_31896_Transcript_1/1_Confidence_1.000_Length_246	246	K03717	ZP_04534642	transcriptional activator protein nhar	gi|237704161|ref|ZP_04534642.1|transcriptional activator protein nhaR [Escherichia sp. 3_2_53FAA] >gi|26106339|gb|AAN78525.1|AE016755_25 Transcriptional activator protein nhaR [Escherichia coli CFT073] >gi|91070652|gb|ABE05533.1| transcriptional activator protein NhaR [Escherichia coli UTI89] >gi|226902073|gb|EEH88332.1| transcriptional activator protein nhaR [Escherichia sp. 3_2_53FAA]
Locus_62534_Transcript_1/1_Confidence_1.000_Length_235	235	K01129	ZP_04576890	deoxyguanosinetriphosphate triphosphohydrolase	gi|237746410|ref|ZP_04576890.1|deoxyguanosinetriphosphate triphosphohydrolase [Oxalobacter formigenes HOxBLS] >gi|229377761|gb|EEO27852.1| deoxyguanosinetriphosphate triphosphohydrolase [Oxalobacter formigenes HOxBLS]
Locus_23011_Transcript_1/1_Confidence_1.000_Length_230	230	K03701	ZP_04577260	excinuclease abc subunit a	gi|237746780|ref|ZP_04577260.1|excinuclease ABC subunit A [Oxalobacter formigenes HOxBLS] >gi|229378131|gb|EEO28222.1| excinuclease ABC subunit A [Oxalobacter formigenes HOxBLS]
Locus_14257_Transcript_1/1_Confidence_1.000_Length_735	735	K13207	NP_001153764	cug triplet rna binding protein 2	gi|237757269|ref|NP_001153764.1|CUGBP Elav-like family member 2 isoform 7 [Mus musculus]
Locus_9033_Transcript_1/2_Confidence_0.667_Length_1148	1148	K04455	BAH59274	heat shock protein beta-1	gi|237769612|dbj|BAH59274.1|heat shock protein beta-1 [Thunnus orientalis]
Locus_13207_Transcript_1/1_Confidence_1.000_Length_369	369	K12347	ACR20032	natural resistance-associated macrophage protein	gi|237784634|gb|ACR20032.1|natural resistance associated macrophage protein [Solea senegalensis]
Locus_43664_Transcript_1/1_Confidence_1.000_Length_208	208	K09157	YP_002906238	uncharacterized conserved protein	gi|237785533|ref|YP_002906238.1|hypothetical protein ckrop_0941 [Corynebacterium kroppenstedtii DSM 44385] >gi|237758445|gb|ACR17695.1| conserved hypothetical protein [Corynebacterium kroppenstedtii DSM 44385]
Locus_1_Transcript_137880/226691_Confidence_1.000_Length_304	304	K00432	ACR20472	glutathione peroxidase 1	gi|237825135|gb|ACR20472.1|glutathione peroxidase 2 [Takifugu obscurus]
Locus_7626_Transcript_5/5_Confidence_0.773_Length_1246	1246	K05361	ACR33822	glutathione peroxidase 4b	gi|237930378|gb|ACR33822.1|glutathione peroxidase 4b [Cyprinus carpio]
Locus_1_Transcript_176825/226691_Confidence_1.000_Length_246	246	K09396	NP_001153923	forkhead box c1a	gi|238054005|ref|NP_001153923.1|forkhead box C1a [Oryzias latipes] >gi|226441709|gb|ACO57457.1| forkhead box C1a [Oryzias latipes]
Locus_5943_Transcript_1/1_Confidence_1.000_Length_740	740	K09404	NP_001153934	forkhead box k1	gi|238054027|ref|NP_001153934.1|forkhead box K1 [Oryzias latipes] >gi|226441740|gb|ACO57472.1| forkhead box K1 [Oryzias latipes]
Locus_1851_Transcript_6/8_Confidence_0.500_Length_805	805	K07575	NP_001154149	translation machinery-associated protein 20	gi|238231471|ref|NP_001154149.1|Translation machinery-associated protein 20 [Oncorhynchus mykiss] >gi|197632265|gb|ACH70856.1| malignant T cell amplified sequence 1 [Salmo salar] >gi|209735856|gb|ACI68797.1| Translation machinery-associated protein 20 [Salmo salar] >gi|225703722|gb|ACO07707.1| Translation machinery-associated protein 20 [Oncorhynchus mykiss] >gi|225704418|gb|ACO08055.1| Translati…
Locus_1_Transcript_140320/226691_Confidence_1.000_Length_461	461	K11108	NP_001154093	rna 3 -terminal phosphate cyclase-like protein	gi|238231813|ref|NP_001154093.1|RNA 3'-terminal phosphate cyclase-like protein [Oncorhynchus mykiss] >gi|225703978|gb|ACO07835.1| RNA 3-terminal phosphate cyclase-like protein [Oncorhynchus mykiss]
Locus_1_Transcript_144068/226691_Confidence_1.000_Length_231	231	K09571	ACR43486	fk506 binding protein 4	gi|238477361|gb|ACR43486.1|FKBP52 [Takifugu obscurus]
Locus_3806_Transcript_3/3_Confidence_0.778_Length_2755	2755	K11987	ACR44352	cyclooxygenase 2	gi|238551761|gb|ACR44352.1|cyclooxygenase 2 [Oplegnathus fasciatus]
Locus_63211_Transcript_1/1_Confidence_1.000_Length_244	244	K07507	ZP_04614941	family protein	gi|238753579|ref|ZP_04614941.1|hypothetical protein yruck0001_13070 [Yersinia ruckeri ATCC 29473] >gi|238708131|gb|EEQ00487.1| hypothetical protein yruck0001_13070 [Yersinia ruckeri ATCC 29473]
Locus_39760_Transcript_1/1_Confidence_1.000_Length_214	214	K11896	ZP_04636297	type vi secretion vc_a0110 family	gi|238792665|ref|ZP_04636297.1|Type VI secretion protein, VC_A0110 family [Yersinia intermedia ATCC 29909] >gi|238728021|gb|EEQ19543.1| Type VI secretion protein, VC_A0110 family [Yersinia intermedia ATCC 29909]
Locus_43930_Transcript_1/1_Confidence_1.000_Length_245	245	K00053	YP_002930815	ketol-acid reductoisomerase	gi|238917298|ref|YP_002930815.1|ketol-acid reductoisomerase [Eubacterium eligens ATCC 27750] >gi|238872658|gb|ACR72368.1| ketol-acid reductoisomerase [Eubacterium eligens ATCC 27750]
Locus_67462_Transcript_1/1_Confidence_1.000_Length_208	208	K02111	YP_002936061	atp synthase f1 subcomplex alpha subunit	gi|238922548|ref|YP_002936061.1|ATP synthase F1, alpha subunit [Eubacterium rectale ATCC 33656] >gi|238874220|gb|ACR73927.1| ATP synthase F1, alpha subunit [Eubacterium rectale ATCC 33656] >gi|291526385|emb|CBK91972.1| ATP synthase F1 subcomplex alpha subunit [Eubacterium rectale DSM 17629] >gi|291526830|emb|CBK92416.1| ATP synthase F1 subcomplex alpha subunit [Eubacterium rectale M104/1]
Locus_7152_Transcript_1/1_Confidence_1.000_Length_324	324	K02409	YP_002937686	flagellar basal-body m-ring protein flagellar hook-basal body protein	gi|238924170|ref|YP_002937686.1|flagellar biosynthesis/type III secretory pathway lipoprotein [Eubacterium rectale ATCC 33656] >gi|238875845|gb|ACR75552.1| flagellar biosynthesis/type III secretory pathway lipoprotein [Eubacterium rectale ATCC 33656] >gi|291524899|emb|CBK90486.1| flagellar basal-body M-ring protein/flagellar hook-basal body protein (fliF) [Eubacterium rectale DSM 17629] >gi|29152…
Locus_8584_Transcript_1/1_Confidence_1.000_Length_251	251	K03696	YP_002938174	atpase aaa-2	gi|238924658|ref|YP_002938174.1|ATPase AAA-2 [Eubacterium rectale ATCC 33656] >gi|238876333|gb|ACR76040.1| ATPase AAA-2 [Eubacterium rectale ATCC 33656]
Locus_25877_Transcript_1/1_Confidence_1.000_Length_353	353	K01620	YP_002938229	aromatic amino acid beta-eliminating lyase threonine aldolase	gi|238924713|ref|YP_002938229.1|low specificity L-threonine aldolase [Eubacterium rectale ATCC 33656] >gi|238876388|gb|ACR76095.1| low specificity L-threonine aldolase [Eubacterium rectale ATCC 33656]
Locus_20286_Transcript_1/1_Confidence_1.000_Length_260	260	K02025	YP_002939379	abc permease protein	gi|238925861|ref|YP_002939379.1|hypothetical protein EUBREC_3519 [Eubacterium rectale ATCC 33656] >gi|238877538|gb|ACR77245.1| hypothetical protein EUBREC_3519 [Eubacterium rectale ATCC 33656]
Locus_1_Transcript_154702/226691_Confidence_1.000_Length_422	422	K06697	AAN40737	proteasome activator complex subunit 2	gi|23957303|gb|AAN40737.1|AF433656_1proteasome activator subunit 2 [Paralichthys olivaceus]
Locus_23500_Transcript_1/1_Confidence_1.000_Length_287	287	K01193	ZP_04663849	beta-fructofuranosidase	gi|239620818|ref|ZP_04663849.1|beta-fructofuranosidase [Bifidobacterium longum subsp. infantis CCUG 52486] >gi|239516394|gb|EEQ56261.1| beta-fructofuranosidase [Bifidobacterium longum subsp. infantis CCUG 52486]
Locus_1_Transcript_128383/226691_Confidence_1.000_Length_222	222	K05833	ZP_04669615	abc atp-binding protein	gi|239626584|ref|ZP_04669615.1|conserved hypothetical protein [Clostridiales bacterium 1_7_47_FAA] >gi|239516730|gb|EEQ56596.1| conserved hypothetical protein [Clostridiales bacterium 1_7_47FAA]
Locus_27369_Transcript_1/1_Confidence_1.000_Length_871	871	K09220	CAU95868	tpa: eos2 protein	gi|239799514|tpe|CAU95868.1|TPA: putative Eos protein 2 [Oryzias latipes]
Locus_47298_Transcript_1/1_Confidence_1.000_Length_248	248	K09220	CAU95869	tpa: helios protein	gi|239799516|tpe|CAU95869.1|TPA: putative helios protein [Oryzias latipes]
Locus_1_Transcript_219111/226691_Confidence_1.000_Length_1489	1489	K09220	CAU95877	tpa: eos2 protein	gi|239799532|tpe|CAU95877.1|TPA: putative Eos2 protein [Tetraodon nigroviridis]
Locus_1_Transcript_213003/226691_Confidence_1.000_Length_253	253	K07025	YP_002943849	had superfamily hydrolase	gi|239814939|ref|YP_002943849.1|HAD superfamily hydrolase [Variovorax paradoxus S110] >gi|239801516|gb|ACS18583.1| HAD-superfamily hydrolase, subfamily IA, variant 1 [Variovorax paradoxus S110]
Locus_1_Transcript_203040/226691_Confidence_1.000_Length_1421	1421	K06521	NP_001121824	novel protein sema immunoglobulin domain short basic	gi|239985412|ref|NP_001121824.1|semaphorin 4B precursor [Danio rerio] >gi|148726368|emb|CAN88514.1| novel protein similar to H.sapiens sema domain, immunoglobulin domain (Ig), short basic domain, secreted, (semaphorin) [Danio rerio] >gi|157886360|emb|CAP09416.1| novel protein similar to H.sapiens sema domain, immunoglobulin domain (Ig), short basic domain, secreted, (semaphorin) [Danio rerio]
Locus_1_Transcript_101626/226691_Confidence_1.000_Length_321	321	K02154	NP_001135285	vacuolar proton translocating atpase 116 kda subunit a	gi|239985508|ref|NP_001135285.1|Vacuolar proton translocating ATPase 116 kDa subunit a [Salmo salar] >gi|209156028|gb|ACI34246.1| Vacuolar proton translocating ATPase 116 kDa subunit a isoform 3 [Salmo salar]
Locus_8281_Transcript_1/9_Confidence_0.414_Length_614	614	K05509	BAC20610	cc chemokine	gi|24024792|dbj|BAC20610.1|CC chemokine [Paralichthys olivaceus]
Locus_1_Transcript_192828/226691_Confidence_1.000_Length_241	241	K10956	NP_705945	protein transport protein sec61 subunit alpha-like 1	gi|24119237|ref|NP_705945.1|protein transport protein Sec61 subunit alpha-like 1 [Danio rerio] >gi|13936273|gb|AAK40295.1| Sec61 alpha form A [Danio rerio]
Locus_4271_Transcript_1/1_Confidence_1.000_Length_665	665	K03363	XP_002425384	cell division	gi|242009210|ref|XP_002425384.1|cell division cycle, putative [Pediculus humanus corporis] >gi|212509178|gb|EEB12646.1| cell division cycle, putative [Pediculus humanus corporis]
Locus_31828_Transcript_1/1_Confidence_1.000_Length_303	303	K09228	XP_002431469	glass che-	gi|242022079|ref|XP_002431469.1|protein glass, putative [Pediculus humanus corporis] >gi|212516757|gb|EEB18731.1| protein glass, putative [Pediculus humanus corporis]
Locus_31436_Transcript_1/1_Confidence_1.000_Length_617	617	K08525	CAD54660	retinoid x beta	gi|24210302|emb|CAD54660.1|retinoid x receptor, beta [Danio rerio]
Locus_1_Transcript_110524/226691_Confidence_1.000_Length_1696	1696	K01332	ACS83542	factor b c2b	gi|242129222|gb|ACS83542.1|factor B/C2B [Larimichthys crocea]
Locus_26523_Transcript_1/1_Confidence_1.000_Length_254	254	K10392	BAA22389	motor domain of kif13a	gi|2443274|dbj|BAA22389.1|motor domain of KIF13A [Mus musculus]
Locus_1_Transcript_102208/226691_Confidence_1.000_Length_971	971	K09592	CAD43192	egg laying nine 1 protein	gi|24459908|emb|CAD43192.1|egg laying nine 1 protein [Takifugu rubripes] >gi|32997049|emb|CAD42717.1| egg laying nine 1 protein [Takifugu rubripes]
Locus_7963_Transcript_10/16_Confidence_0.200_Length_1709	1709	K01052	AAN63869	triacylglycerol lipase	gi|24637668|gb|AAN63869.1|triacylglycerol lipase [Pseudopleuronectes americanus]
Locus_1_Transcript_146844/226691_Confidence_1.000_Length_475	475	K01892	P70076	syhc_fugru ame: full=histidyl-trna cytoplasmic ame: full=histidine--trna ligase short=	gi|2501006|sp|P70076.1|SYHC_FUGRURecName: Full=Histidyl-tRNA synthetase, cytoplasmic; AltName: Full=Histidine--tRNA ligase; Short=HisRS >gi|1524039|emb|CAA91012.1| histidyl-tRNA synthetase [Takifugu rubripes]
Locus_1_Transcript_105451/226691_Confidence_1.000_Length_278	278	K04659	NP_001156600	thrombospondin-1b precursor	gi|253314468|ref|NP_001156600.1|thrombospondin-1b precursor [Oryzias latipes] >gi|239924285|gb|ACS35076.1| thrombospondin-1b [Oryzias latipes]
Locus_1_Transcript_201996/226691_Confidence_1.000_Length_419	419	K00025	NP_001156606	cytosolic malate dehydrogenase a	gi|253314478|ref|NP_001156606.1|cytosolic malate dehydrogenase A [Oryzias latipes] >gi|29242789|gb|AAO26197.1| cytosolic malate dehydrogenase A [Oryzias latipes]
Locus_5765_Transcript_1/1_Confidence_1.000_Length_291	291	K00615	ZP_04850287	transketolase domain-containing protein	gi|253572889|ref|ZP_04850287.1|transketolase domain-containing protein [Bacteroides sp. 1_1_6] >gi|251837521|gb|EES65614.1| transketolase domain-containing protein [Bacteroides sp. 1_1_6]
Locus_63977_Transcript_1/1_Confidence_1.000_Length_208	208	K07816	ZP_04855049	domain-containing protein	gi|253577777|ref|ZP_04855049.1|RelA/SpoT domain-containing protein [Ruminococcus sp. 5_1_39B_FAA] >gi|251850095|gb|EES78053.1| RelA/SpoT domain-containing protein [Ruminococcus sp. 5_1_39BFAA]
Locus_1_Transcript_128396/226691_Confidence_1.000_Length_239	239	K01809	ZP_04856039	mannose-6-phosphate isomerase	gi|253578768|ref|ZP_04856039.1|mannose-6-phosphate isomerase [Ruminococcus sp. 5_1_39B_FAA] >gi|251849711|gb|EES77670.1| mannose-6-phosphate isomerase [Ruminococcus sp. 5_1_39BFAA]
Locus_55896_Transcript_1/1_Confidence_1.000_Length_231	231	K02026	ZP_04856571	sugar abc transporter	gi|253579301|ref|ZP_04856571.1|sugar ABC transporter [Ruminococcus sp. 5_1_39B_FAA] >gi|251849399|gb|EES77359.1| sugar ABC transporter [Ruminococcus sp. 5_1_39BFAA]
Locus_19393_Transcript_1/1_Confidence_1.000_Length_391	391	K00975	ZP_04856703	glucose-1-phosphate adenylyltransferase	gi|253579433|ref|ZP_04856703.1|conserved hypothetical protein [Ruminococcus sp. 5_1_39B_FAA] >gi|251849531|gb|EES77491.1| conserved hypothetical protein [Ruminococcus sp. 5_1_39BFAA]
Locus_17135_Transcript_1/1_Confidence_1.000_Length_371	371	K03310	ZP_04856788	amino acid carrier protein	gi|253579519|ref|ZP_04856788.1|conserved hypothetical protein [Ruminococcus sp. 5_1_39B_FAA] >gi|251849020|gb|EES76981.1| conserved hypothetical protein [Ruminococcus sp. 5_1_39BFAA]
Locus_35751_Transcript_1/1_Confidence_1.000_Length_222	222	K12941	ZP_04857086	aminobenzoyl-glutamate utilization protein b	gi|253579818|ref|ZP_04857086.1|aminobenzoyl-glutamate utilization protein B [Ruminococcus sp. 5_1_39B_FAA] >gi|251848817|gb|EES76779.1| aminobenzoyl-glutamate utilization protein B [Ruminococcus sp. 5_1_39BFAA]
Locus_40048_Transcript_1/1_Confidence_1.000_Length_216	216	K03495	ZP_04858354	glucose-inhibited division protein a	gi|253581094|ref|ZP_04858354.1|conserved hypothetical protein [Ruminococcus sp. 5_1_39B_FAA] >gi|251847630|gb|EES75600.1| conserved hypothetical protein [Ruminococcus sp. 5_1_39BFAA]
Locus_17685_Transcript_1/1_Confidence_1.000_Length_235	235	K13159	2E5I_A	heterogeneous nuclear ribonucleoprotein l-like	gi|253723235|pdb|2E5I|AChain A, Solution Structure Of Rna Binding Domain 2 In Heterogeneous Nuclear Ribonucleoprotein L-Like
Locus_4578_Transcript_1/1_Confidence_1.000_Length_2899	2899	K07313	YP_003037087	dna replication protein	gi|253774256|ref|YP_003037087.1|phosphoprotein phosphatase [Escherichia coli 'BL21-Gold(DE3)pLysS AG'] >gi|194021565|gb|ACF32374.1| Ren exclusion protein [Enterobacteria phage DE3] >gi|253325300|gb|ACT29902.1| Phosphoprotein phosphatase [Escherichia coli 'BL21-Gold(DE3)pLysS AG'] >gi|253976938|gb|ACT42608.1| ren exclusion protein [Escherichia coli BL21(DE3)]
Locus_1_Transcript_146668/226691_Confidence_1.000_Length_280	280	K00164	NP_957073	oxoglutarate (alpha-ketoglutarate) dehydrogenase	gi|254028264|ref|NP_957073.2|oxoglutarate (alpha-ketoglutarate) dehydrogenase (lipoamide) [Danio rerio]
Locus_28257_Transcript_1/1_Confidence_1.000_Length_246	246	K01874	YP_003061966	methionine--trna ligase	gi|254555549|ref|YP_003061966.1|methionine-tRNA ligase [Lactobacillus plantarum JDM1] >gi|308179569|ref|YP_003923697.1| methionine--tRNA ligase [Lactobacillus plantarum subsp. plantarum ST-III] >gi|380031480|ref|YP_004888471.1| methionine-tRNA synthetase [Lactobacillus plantarum WCFS1] >gi|418274147|ref|ZP_12889645.1| methionine-tRNA synthetase [Lactobacillus plantarum subsp. plantarum NC8] >gi|3…
Locus_55298_Transcript_1/1_Confidence_1.000_Length_215	215	K01952	YP_003063767	phosphoribosylformylglycinamidine synthase ii	gi|254557350|ref|YP_003063767.1|phosphoribosylformylglycinamidine synthase II [Lactobacillus plantarum JDM1] >gi|254046277|gb|ACT63070.1| phosphoribosylformylglycinamidine synthase II [Lactobacillus plantarum JDM1]
Locus_25334_Transcript_1/1_Confidence_1.000_Length_504	504	K02327	ACT76276	polymerase (dna directed) delta catalytic subunit	gi|254656363|gb|ACT76276.1|DNA-directed DNA polymerase delta 1 catalytic subunit [Sebastiscus marmoratus]
Locus_23754_Transcript_1/1_Confidence_1.000_Length_350	350	K10388	NP_958793	plectin isoform 1b	gi|254675253|ref|NP_958793.2|plectin isoform 1b [Mus musculus]
Locus_44163_Transcript_1/1_Confidence_1.000_Length_308	308	K10501	JC7679	zinc finger and btb domain-containing protein 20 isoform 1	gi|25495431|pir||JC7679dendritic cell-derived BTB/POZ zinc finger protein, DPZF - human
Locus_33897_Transcript_1/1_Confidence_1.000_Length_327	327	K00384	ZP_05345785	thioredoxin-disulfide reductase	gi|255505386|ref|ZP_05345785.3|thioredoxin-disulfide reductase [Bryantella formatexigens DSM 14469] >gi|255268187|gb|EET61392.1| thioredoxin-disulfide reductase [Marvinbryantia formatexigens DSM 14469]
Locus_1_Transcript_74893/226691_Confidence_1.000_Length_483	483	K11217	ACU12480	janus kinase 1	gi|255528967|gb|ACU12480.1|Janus kinase 1 [Siniperca chuatsi]
Locus_3014_Transcript_4/5_Confidence_0.765_Length_4098	4098	K04447	ACU12481	janus kinase 2	gi|255528969|gb|ACU12481.1|Janus kinase 2 [Siniperca chuatsi]
Locus_1_Transcript_108860/226691_Confidence_1.000_Length_690	690	K11219	ACU12483	tyrosine kinase 2	gi|255528973|gb|ACU12483.1|tyrosine kinase 2 [Siniperca chuatsi]
Locus_1_Transcript_205444/226691_Confidence_1.000_Length_320	320	K04692	ACU12485	signal transducer and activator of transcription 3	gi|255528977|gb|ACU12485.1|signal transducer and activator of transcription 3 [Siniperca chuatsi]
Locus_1_Transcript_154269/226691_Confidence_1.000_Length_556	556	K11222	ACU12486	signal transducer and activator of transcription 4	gi|255528979|gb|ACU12486.1|signal transducer and activator of transcription 4 [Siniperca chuatsi]
Locus_1911_Transcript_4/8_Confidence_0.400_Length_4175	4175	K11224	ACU12487	signal transducer and activator of transcription 5	gi|255528981|gb|ACU12487.1|signal transducer and activator of transcription 5 [Siniperca chuatsi]
Locus_1_Transcript_100688/226691_Confidence_1.000_Length_466	466	K11225	ACU12488	signal transducer and activator of transcription 6	gi|255528983|gb|ACU12488.1|signal transducer and activator of transcription 6 [Siniperca chuatsi]
Locus_1_Transcript_167584/226691_Confidence_1.000_Length_213	213	K01672	ACU30150	carbonic anhydrase	gi|255689836|gb|ACU30150.1|carbonic anhydrase [Trematomus eulepidotus]
Locus_1_Transcript_103149/226691_Confidence_1.000_Length_252	252	K03879	ACU56346	nadh dehydrogenase subunit 2	gi|256013355|gb|ACU56346.1|NADH dehydrogenase subunit 2 [Boulengerochromis microlepis]
Locus_1_Transcript_148704/226691_Confidence_1.000_Length_271	271	K01920	ACU46017	glutathione synthetase	gi|256557006|gb|ACU46017.1|glutathione synthetase [Takifugu obscurus]
Locus_1_Transcript_157163/226691_Confidence_1.000_Length_230	230	K03173	ACV04846	tumor necrosis factor receptor-associated factor 2	gi|256665402|gb|ACV04846.1|tumor necrosis factor receptor-associated factor 2 [Oplegnathus fasciatus]
Locus_57094_Transcript_1/1_Confidence_1.000_Length_211	211	K02823	ZP_05493328	oxidoreductase fad nad -binding domain protein	gi|256752470|ref|ZP_05493328.1|oxidoreductase FAD/NAD(P)-binding domain protein [Thermoanaerobacter ethanolicus CCSD1] >gi|256748672|gb|EEU61718.1| oxidoreductase FAD/NAD(P)-binding domain protein [Thermoanaerobacter ethanolicus CCSD1]
Locus_23681_Transcript_1/1_Confidence_1.000_Length_312	312	K02529	ZP_05502287	transcriptional family	gi|256761707|ref|ZP_05502287.1|regulatory protein [Enterococcus faecalis T3] >gi|256682958|gb|EEU22653.1| regulatory protein [Enterococcus faecalis T3]
Locus_50535_Transcript_1/1_Confidence_1.000_Length_206	206	K07496	ZP_05555885	transposase	gi|256850458|ref|ZP_05555885.1|transposase [Lactobacillus crispatus MV-1A-US] >gi|256712663|gb|EEU27657.1| transposase [Lactobacillus crispatus MV-1A-US]
Locus_61330_Transcript_4/4_Confidence_0.789_Length_404	404	K02262	YP_003162765	cytochrome c oxidase subunit iii	gi|256985329|ref|YP_003162765.1|cytochrome c oxidase subunit III [Psetta maxima] >gi|166065508|gb|ABY79841.1| cytochrome oxidase subunit 3 [Scophthalmus maximus]
Locus_6062_Transcript_1/1_Confidence_1.000_Length_274	274	K07090	YP_003142462	hypothetical membrane duf81 family	gi|257062790|ref|YP_003142462.1|permease [Slackia heliotrinireducens DSM 20476] >gi|256790443|gb|ACV21113.1| predicted permease [Slackia heliotrinireducens DSM 20476]
Locus_48757_Transcript_1/1_Confidence_1.000_Length_287	287	K02118	YP_003153426	v family two sector v subunit b	gi|257067170|ref|YP_003153426.1|V-type ATP synthase subunit B [Anaerococcus prevotii DSM 20548] >gi|256799050|gb|ACV29705.1| H+transporting two-sector ATPase alpha/beta subunit central region [Anaerococcus prevotii DSM 20548]
Locus_63311_Transcript_1/1_Confidence_1.000_Length_260	260	K02316	ZP_05581143	dna primase	gi|257086782|ref|ZP_05581143.1|DNA primase [Enterococcus faecalis D6] >gi|422722560|ref|ZP_16779110.1| DNA primase [Enterococcus faecalis TX2137] >gi|424673260|ref|ZP_18110203.1| DNA primase [Enterococcus faecalis 599] >gi|256994812|gb|EEU82114.1| DNA primase [Enterococcus faecalis D6] >gi|315027305|gb|EFT39237.1| DNA primase [Enterococcus faecalis TX2137] >gi|402353070|gb|EJU87906.1| DNA primase…
Locus_7728_Transcript_1/1_Confidence_1.000_Length_319	319	K00287	YP_003165840	dihydrofolate reductase	gi|257092199|ref|YP_003165840.1|unnamed protein product [Candidatus Accumulibacter phosphatis clade IIA str. UW-1] >gi|257044723|gb|ACV33911.1| Dihydrofolate reductase [Candidatus Accumulibacter phosphatis clade IIA str. UW-1]
Locus_1_Transcript_215512/226691_Confidence_1.000_Length_227	227	K01104	CAZ68070	tyrosine-protein phosphatase non-receptor type 18	gi|257215092|emb|CAZ68070.1|Tyrosine-protein phosphatase non-receptor type 18 [Danio rerio]
Locus_19516_Transcript_1/1_Confidence_1.000_Length_237	237	K00665	ACV53190	fatty acid synthase	gi|257412309|gb|ACV53190.1|fatty acid synthase [Cyprinus carpio]
Locus_24793_Transcript_1/1_Confidence_1.000_Length_202	202	K04079	ZP_05613982	hsp90 protein	gi|257438227|ref|ZP_05613982.1|heat shock protein HtpG [Faecalibacterium prausnitzii A2-165] >gi|257199304|gb|EEU97588.1| Hsp90 protein [Faecalibacterium prausnitzii A2-165]
Locus_19763_Transcript_1/1_Confidence_1.000_Length_369	369	K02358	ZP_05614002	translation elongation factor tu	gi|257438247|ref|ZP_05614002.1|translation elongation factor Tu [Faecalibacterium prausnitzii A2-165] >gi|257199324|gb|EEU97608.1| translation elongation factor Tu [Faecalibacterium prausnitzii A2-165]
Locus_10429_Transcript_1/1_Confidence_1.000_Length_273	273	K01533	ZP_05614726	copper-exporting atpase	gi|257438971|ref|ZP_05614726.1|copper-exporting ATPase [Faecalibacterium prausnitzii A2-165] >gi|257198556|gb|EEU96840.1| copper-exporting ATPase [Faecalibacterium prausnitzii A2-165]
Locus_21243_Transcript_1/1_Confidence_1.000_Length_295	295	K00931	ZP_05614771	glutamate 5-kinase	gi|257439016|ref|ZP_05614771.1|glutamate 5-kinase [Faecalibacterium prausnitzii A2-165] >gi|257198506|gb|EEU96790.1| glutamate 5-kinase [Faecalibacterium prausnitzii A2-165]
Locus_24565_Transcript_1/1_Confidence_1.000_Length_296	296	K09903	ZP_05615363	ump kinase	gi|257439608|ref|ZP_05615363.1|UMP kinase [Faecalibacterium prausnitzii A2-165] >gi|257197975|gb|EEU96259.1| UMP kinase [Faecalibacterium prausnitzii A2-165]
Locus_30308_Transcript_1/1_Confidence_1.000_Length_409	409	K01870	ZP_05615590	isoleucine--trna ligase	gi|257439835|ref|ZP_05615590.1|isoleucine--tRNA ligase [Faecalibacterium prausnitzii A2-165] >gi|257197744|gb|EEU96028.1| isoleucine--tRNA ligase [Faecalibacterium prausnitzii A2-165]
Locus_6494_Transcript_1/1_Confidence_1.000_Length_257	257	K03088	ZP_05616053	rna polymerase sigma-e factor	gi|257440298|ref|ZP_05616053.1|putative RNA polymerase sigma-E factor [Faecalibacterium prausnitzii A2-165] >gi|257197332|gb|EEU95616.1| putative RNA polymerase sigma-E factor [Faecalibacterium prausnitzii A2-165]
Locus_29375_Transcript_1/1_Confidence_1.000_Length_380	380	K00948	ZP_05616632	ribose-phosphate diphosphokinase	gi|257440877|ref|ZP_05616632.1|ribose-phosphate diphosphokinase [Faecalibacterium prausnitzii A2-165] >gi|257196657|gb|EEU94941.1| ribose-phosphate diphosphokinase [Faecalibacterium prausnitzii A2-165]
Locus_7479_Transcript_1/1_Confidence_1.000_Length_299	299	K01710	ZP_05616645	dtdp-glucose -dehydratase	gi|257440890|ref|ZP_05616645.1|dTDP-glucose 4,6-dehydratase [Faecalibacterium prausnitzii A2-165] >gi|257196670|gb|EEU94954.1| dTDP-glucose 4,6-dehydratase [Faecalibacterium prausnitzii A2-165]
Locus_39598_Transcript_1/1_Confidence_1.000_Length_203	203	K02198	ZP_05619049	cytochrome c-type biogenesis protein	gi|257453768|ref|ZP_05619049.1|cytochrome c-type biogenesis protein CcmF [Enhydrobacter aerosaccus SK60] >gi|257448860|gb|EEV23822.1| cytochrome c-type biogenesis protein CcmF [Enhydrobacter aerosaccus SK60]
Locus_63277_Transcript_1/1_Confidence_1.000_Length_234	234	K03215	ZP_05619282	23s rrna (uracil-5-)-methyltransferase	gi|257454008|ref|ZP_05619282.1|23S rRNA (uracil-5-)-methyltransferase RumA [Enhydrobacter aerosaccus SK60] >gi|257448486|gb|EEV23455.1| 23S rRNA (uracil-5-)-methyltransferase RumA [Enhydrobacter aerosaccus SK60]
Locus_65816_Transcript_1/1_Confidence_1.000_Length_262	262	K03719	ZP_05620691	family transcriptional regulator	gi|257455456|ref|ZP_05620691.1|transcriptional regulator, AsnC family [Enhydrobacter aerosaccus SK60] >gi|257447418|gb|EEV22426.1| transcriptional regulator, AsnC family [Enhydrobacter aerosaccus SK60]
Locus_18769_Transcript_1/1_Confidence_1.000_Length_318	318	K07936	ACV66339	gtp-binding nuclear protein ran	gi|257785220|gb|ACV66339.1|Ran [Larimichthys crocea]
Locus_63515_Transcript_1/1_Confidence_1.000_Length_238	238	K02401	ZP_05646046	flagellar biosynthetic protein flhb	gi|257866393|ref|ZP_05646046.1|flagellar biosynthetic protein flhB [Enterococcus casseliflavus EC30] >gi|257873091|ref|ZP_05652744.1| flagellar biosynthetic protein flhB [Enterococcus casseliflavus EC10] >gi|257800351|gb|EEV29379.1| flagellar biosynthetic protein flhB [Enterococcus casseliflavus EC30] >gi|257807255|gb|EEV36077.1| flagellar biosynthetic protein flhB [Enterococcus casseliflavus EC1…
Locus_29246_Transcript_1/1_Confidence_1.000_Length_309	309	K00605	ZP_05736017	glycine cleavage system t protein	gi|258648548|ref|ZP_05736017.1|glycine cleavage system T protein [Prevotella tannerae ATCC 51259] >gi|260851321|gb|EEX71190.1| glycine cleavage system T protein [Prevotella tannerae ATCC 51259]
Locus_23523_Transcript_1/1_Confidence_1.000_Length_346	346	K08530	NP_001158348	peroxisome proliferator-activated receptor gamma	gi|259013197|ref|NP_001158348.1|peroxisome proliferator-activated receptor gamma [Oryzias latipes] >gi|229619550|dbj|BAH58105.1| peroxisome proliferator-activated receptor gamma [Oryzias latipes]
Locus_56264_Transcript_1/1_Confidence_1.000_Length_385	385	K13138	NP_001158349	integrator complex subunit 1-like	gi|259013199|ref|NP_001158349.1|uncharacterized protein LOC100304460 [Oryzias latipes] >gi|242389868|dbj|BAH80439.1| KIAA1440 [Oryzias latipes]
Locus_44062_Transcript_1/1_Confidence_1.000_Length_292	292	K08874	NP_001158350	transformation transcription domain-associated protein	gi|259013201|ref|NP_001158350.1|transformation/transcription domain-associated protein [Oryzias latipes] >gi|242389870|dbj|BAH80440.1| transformation/transcription domain-associated protein [Oryzias latipes]
Locus_1_Transcript_217067/226691_Confidence_1.000_Length_378	378	K09232	NP_001158351	zinc finger protein glis1-like	gi|259013203|ref|NP_001158351.1|glis1a [Oryzias latipes] >gi|254553050|dbj|BAH85837.1| glis1a [Oryzias latipes]
Locus_455_Transcript_3/6_Confidence_0.214_Length_2057	2057	K09270	NP_001158341	sry-box containing gene 7	gi|259013586|ref|NP_001158341.1|SRY-box containing gene 7 [Oryzias latipes] >gi|227336640|gb|ACP21267.1| SRY-box containing gene 7 [Oryzias latipes]
Locus_2052_Transcript_10/11_Confidence_0.558_Length_2470	2470	K03015	NP_001158701	dna-directed rna polymerase ii subunit rpb7	gi|259089327|ref|NP_001158701.1|DNA-directed RNA polymerase II 19 kDa polypeptide [Oncorhynchus mykiss] >gi|209737754|gb|ACI69746.1| DNA-directed RNA polymerase II subunit RPB7 [Salmo salar] >gi|225705948|gb|ACO08820.1| DNA-directed RNA polymerase II 19 kDa polypeptide [Oncorhynchus mykiss] >gi|225717052|gb|ACO14372.1| DNA-directed RNA polymerase II subunit RPB7 [Esox lucius] >gi|303664575|gb|ADM…
Locus_19338_Transcript_1/1_Confidence_1.000_Length_285	285	K10420	NP_001158705	light tctex-type 1	gi|259089335|ref|NP_001158705.1|Dynein light chain Tctex-type 1 [Oncorhynchus mykiss] >gi|225703598|gb|ACO07645.1| Dynein light chain Tctex-type 1 [Oncorhynchus mykiss]
Locus_1_Transcript_135200/226691_Confidence_1.000_Length_959	959	K14207	NP_001158777	sodium-coupled neutral amino acid transporter 2	gi|259155070|ref|NP_001158777.1|Sodium-coupled neutral amino acid transporter 2 [Salmo salar] >gi|223647352|gb|ACN10434.1| Sodium-coupled neutral amino acid transporter 2 [Salmo salar]
Locus_7533_Transcript_1/1_Confidence_1.000_Length_1138	1138	K04364	NP_001158778	growth factor receptor-bound protein 2	gi|259155072|ref|NP_001158778.1|Growth factor receptor-bound protein 2 [Salmo salar] >gi|223647354|gb|ACN10435.1| Growth factor receptor-bound protein 2 [Salmo salar]
Locus_1_Transcript_168971/226691_Confidence_1.000_Length_353	353	K06464	NP_001158796	integrin beta-2 precursor	gi|259155108|ref|NP_001158796.1|Integrin beta-2 precursor [Salmo salar] >gi|223647462|gb|ACN10489.1| Integrin beta-2 precursor [Salmo salar]
Locus_70308_Transcript_1/1_Confidence_1.000_Length_489	489	K00725	NP_001158803	beta- n-acetylgalactosaminyltransferase 1-like	gi|259155122|ref|NP_001158803.1|Beta-1,4 N-acetylgalactosaminyltransferase 1 precursor [Salmo salar] >gi|223647488|gb|ACN10502.1| Beta-1,4 N-acetylgalactosaminyltransferase 1 [Salmo salar]
Locus_1_Transcript_129333/226691_Confidence_1.000_Length_1197	1197	K01081	NP_001158813	cytosolic 5-nucleotidase 1a	gi|259155142|ref|NP_001158813.1|Cytosolic 5-nucleotidase 1A [Salmo salar] >gi|223647530|gb|ACN10523.1| Cytosolic 5-nucleotidase 1A [Salmo salar]
Locus_1_Transcript_152914/226691_Confidence_1.000_Length_524	524	K12882	NP_001158814	nuclear cap-binding protein subunit 1	gi|259155144|ref|NP_001158814.1|nuclear cap-binding protein subunit 1 [Salmo salar] >gi|259511292|sp|C0H906.1|NCBP1_SALSA RecName: Full=Nuclear cap-binding protein subunit 1; AltName: Full=80 kDa nuclear cap-binding protein; Short=CBP80; Short=NCBP 80 kDa subunit >gi|223647534|gb|ACN10525.1| Nuclear cap-binding protein subunit 1-A [Salmo salar]
Locus_1_Transcript_205846/226691_Confidence_1.000_Length_750	750	K01611	NP_001158816	s-adenosylmethionine decarboxylase proenzyme	gi|259155148|ref|NP_001158816.1|S-adenosylmethionine decarboxylase proenzyme [Salmo salar] >gi|223647538|gb|ACN10527.1| S-adenosylmethionine decarboxylase proenzyme [Salmo salar]
Locus_1_Transcript_118969/226691_Confidence_1.000_Length_238	238	K06942	NP_001158828	obg-like atpase 1	gi|259155172|ref|NP_001158828.1|obg-like ATPase 1 [Salmo salar] >gi|223647610|gb|ACN10563.1| Obg-like ATPase 1 [Salmo salar]
Locus_1_Transcript_150209/226691_Confidence_1.000_Length_1537	1537	K14808	NP_001158829	atp-dependent rna helicase ddx54	gi|259155174|ref|NP_001158829.1|ATP-dependent RNA helicase DDX54 [Salmo salar] >gi|223647616|gb|ACN10566.1| ATP-dependent RNA helicase DDX54 [Salmo salar]
Locus_2141_Transcript_2/5_Confidence_0.364_Length_728	728	K01104	NP_001158837	tyrosine phosphatase type iva 1	gi|259155192|ref|NP_001158837.1|tyrosine phosphatase type IVA 1 [Salmo salar] >gi|223647656|gb|ACN10586.1| tyrosine phosphatase type IVA 1 [Salmo salar]
Locus_1_Transcript_141414/226691_Confidence_1.000_Length_550	550	K00920	NP_001158866	phosphatidylinositol-5-phosphate 4-kinase type-2 beta	gi|259155250|ref|NP_001158866.1|Phosphatidylinositol-5-phosphate 4-kinase type-2 beta [Salmo salar] >gi|223647766|gb|ACN10641.1| Phosphatidylinositol-5-phosphate 4-kinase type-2 beta [Salmo salar]
Locus_5069_Transcript_2/2_Confidence_0.889_Length_1670	1670	K12826	NP_001158873	splicing factor 3a subunit 2	gi|259155264|ref|NP_001158873.1|splicing factor 3A subunit 2 [Salmo salar] >gi|223647794|gb|ACN10655.1| Splicing factor 3A subunit 2 [Salmo salar]
Locus_750_Transcript_4/5_Confidence_0.522_Length_3387	3387	K15706	NP_001158881	e3 ubiquitin-protein ligase rnf167 precursor	gi|259155278|ref|NP_001158881.1|E3 ubiquitin-protein ligase RNF167 precursor [Salmo salar] >gi|223647828|gb|ACN10672.1| E3 ubiquitin-protein ligase RNF167 precursor [Salmo salar]
Locus_1_Transcript_130296/226691_Confidence_1.000_Length_1075	1075	K09142	NP_001158758	ci114 protein	gi|259155393|ref|NP_001158758.1|CI114 protein [Salmo salar] >gi|223647122|gb|ACN10319.1| C9orf114 [Salmo salar] >gi|223672995|gb|ACN12679.1| C9orf114 [Salmo salar]
Locus_49079_Transcript_1/1_Confidence_1.000_Length_214	214	K08863	Q7ZVS3	plk4_danre ame: full=serine threonine-protein kinase plk4 ame: full=polo-like kinase 4 short=plk-4 ame: full=serine threonine-protein kinase sak	gi|259532444|sp|Q7ZVS3.2|PLK4_DANRERecName: Full=Serine/threonine-protein kinase PLK4; AltName: Full=Polo-like kinase 4; Short=PLK-4; AltName: Full=Serine/threonine-protein kinase Sak
Locus_31032_Transcript_1/1_Confidence_1.000_Length_353	353	K05665	ACX30419	atp-binding cassette subfamily c member 1	gi|260066017|gb|ACX30419.1|ATP-binding cassette subfamily C member 1 [Trematomus bernacchii]
Locus_20102_Transcript_1/1_Confidence_1.000_Length_1610	1610	K01533	ACX37119	copper-transporting atpase 1	gi|260401278|gb|ACX37119.1|copper transporting ATPase 1 [Sparus aurata]
Locus_23730_Transcript_1/1_Confidence_1.000_Length_529	529	K04515	NP_742081	calcium calmodulin-dependent protein kinase type ii subunit beta isoform 8	gi|26051218|ref|NP_742081.1|calcium/calmodulin-dependent protein kinase type II subunit beta isoform 8 [Homo sapiens] >gi|395850065|ref|XP_003797621.1| PREDICTED: calcium/calmodulin-dependent protein kinase type II subunit beta isoform 5 [Otolemur garnettii] >gi|5326856|gb|AAD42070.1|AF140350_1 calcium/calmodulin-dependent protein kinase II beta 7 subunit [Homo sapiens] >gi|51094506|gb|EAL23762.1…
Locus_60416_Transcript_1/1_Confidence_1.000_Length_251	251	K06147	ZP_05852417	abc transporter permease atp-binding protein	gi|260584671|ref|ZP_05852417.1|ABC transporter permease/ATP-binding protein [Granulicatella elegans ATCC 700633] >gi|260157694|gb|EEW92764.1| ABC transporter permease/ATP-binding protein [Granulicatella elegans ATCC 700633]
Locus_7825_Transcript_1/1_Confidence_1.000_Length_258	258	K02950	ZP_05854901	ribosomal protein s12	gi|260588988|ref|ZP_05854901.1|ribosomal protein S12 [Blautia hansenii DSM 20583] >gi|260540767|gb|EEX21336.1| ribosomal protein S12 [Blautia hansenii DSM 20583]
Locus_5143_Transcript_1/3_Confidence_0.571_Length_543	543	K08600	ZP_05859299	hypothetical protein BACFIN_06291 [Bacteroides finegoldii DSM 17565]	gi|260642223|ref|ZP_05859299.1|hypothetical protein BACFIN_06291 [Bacteroides finegoldii DSM 17565] >gi|260623188|gb|EEX46059.1| hypothetical protein BACFIN_06291 [Bacteroides finegoldii DSM 17565]
Locus_1_Transcript_210769/226691_Confidence_1.000_Length_203	203	K07937	XP_002596943	adp-ribosylation factor	gi|260804133|ref|XP_002596943.1|hypothetical protein BRAFLDRAFT_263946 [Branchiostoma floridae] >gi|229282204|gb|EEN52955.1| hypothetical protein BRAFLDRAFT_263946 [Branchiostoma floridae]
Locus_59458_Transcript_1/1_Confidence_1.000_Length_220	220	K00999	XP_002606235	hypothetical protein BRAFLDRAFT_123716 [Branchiostoma floridae]	gi|260821688|ref|XP_002606235.1|hypothetical protein BRAFLDRAFT_123716 [Branchiostoma floridae] >gi|229291576|gb|EEN62245.1| hypothetical protein BRAFLDRAFT_123716 [Branchiostoma floridae]
Locus_45909_Transcript_1/1_Confidence_1.000_Length_204	204	K10752	XP_002604258	histone-binding protein rbbp4- partial	gi|260823574|ref|XP_002604258.1|hypothetical protein BRAFLDRAFT_120363 [Branchiostoma floridae] >gi|229289583|gb|EEN60269.1| hypothetical protein BRAFLDRAFT_120363 [Branchiostoma floridae]
Locus_18179_Transcript_1/1_Confidence_1.000_Length_362	362	K16457	XP_002612465	centrosomal protein of 76 kda	gi|260834935|ref|XP_002612465.1|hypothetical protein BRAFLDRAFT_114254 [Branchiostoma floridae] >gi|229297842|gb|EEN68474.1| hypothetical protein BRAFLDRAFT_114254 [Branchiostoma floridae]
Locus_986_Transcript_6/9_Confidence_0.433_Length_1694	1694	K08047	NP_001159744	adenylate cyclase type 7	gi|261337197|ref|NP_001159744.1|adenylate cyclase type 7 [Danio rerio]
Locus_48977_Transcript_1/1_Confidence_1.000_Length_342	342	K07373	ACX71858	connexin 35	gi|261363566|gb|ACX71858.1|connexin 35 [Trachinotus blochii]
Locus_11535_Transcript_1/1_Confidence_1.000_Length_2715	2715	K04658	ACX71862	noggin 2	gi|261363574|gb|ACX71862.1|noggin2 [Trachinotus blochii]
Locus_51309_Transcript_1/1_Confidence_1.000_Length_251	251	K04363	ACX71864	platelet derived growth factor receptor partial	gi|261363578|gb|ACX71864.1|platelet derived growth factor receptor alpha, partial [Trachinotus blochii]
Locus_49081_Transcript_1/1_Confidence_1.000_Length_232	232	K00525	ZP_05977445	ribonucleoside-diphosphate alpha subunit	gi|261364562|ref|ZP_05977445.1|ribonucleoside-diphosphate reductase, alpha subunit [Neisseria mucosa ATCC 25996] >gi|288567129|gb|EFC88689.1| ribonucleoside-diphosphate reductase, alpha subunit [Neisseria mucosa ATCC 25996]
Locus_24036_Transcript_1/1_Confidence_1.000_Length_322	322	K02501	ZP_05979537	imidazole glycerol phosphate glutamine amidotransferase subunit	gi|261366654|ref|ZP_05979537.1|imidazole glycerol phosphate synthase, glutamine amidotransferase subunit [Subdoligranulum variabile DSM 15176] >gi|282571476|gb|EFB77011.1| imidazole glycerol phosphate synthase, glutamine amidotransferase subunit [Subdoligranulum variabile DSM 15176]
Locus_19574_Transcript_1/1_Confidence_1.000_Length_291	291	K02355	ZP_05979968	translation elongation factor g	gi|261367085|ref|ZP_05979968.1|translation elongation factor G [Subdoligranulum variabile DSM 15176] >gi|282571206|gb|EFB76741.1| translation elongation factor G [Subdoligranulum variabile DSM 15176]
Locus_28571_Transcript_1/1_Confidence_1.000_Length_386	386	K03046	ZP_05979974	dna-directed rna beta subunit	gi|261367091|ref|ZP_05979974.1|DNA-directed RNA polymerase, beta' subunit [Subdoligranulum variabile DSM 15176] >gi|282571213|gb|EFB76748.1| DNA-directed RNA polymerase, beta' subunit [Subdoligranulum variabile DSM 15176]
Locus_64992_Transcript_1/1_Confidence_1.000_Length_202	202	K13012	ZP_05980159	bacterial sugar transferase	gi|261367276|ref|ZP_05980159.1|capsular polysaccharide biosynthesis protein Cps4E [Subdoligranulum variabile DSM 15176] >gi|282570878|gb|EFB76413.1| bacterial sugar transferase [Subdoligranulum variabile DSM 15176]
Locus_12944_Transcript_1/1_Confidence_1.000_Length_328	328	K02108	ZP_05980214	atp synthase a subunit	gi|261367331|ref|ZP_05980214.1|ATP synthase F0, A subunit [Subdoligranulum variabile DSM 15176] >gi|282570089|gb|EFB75624.1| ATP synthase F0, A subunit [Subdoligranulum variabile DSM 15176]
Locus_12936_Transcript_1/1_Confidence_1.000_Length_360	360	K01953	ZP_05980345	asparagine synthetase	gi|261367462|ref|ZP_05980345.1|asparagine synthase [Subdoligranulum variabile DSM 15176] >gi|282570234|gb|EFB75769.1| asparagine synthase (glutamine-hydrolyzing) [Subdoligranulum variabile DSM 15176]
Locus_38182_Transcript_1/1_Confidence_1.000_Length_267	267	K01923	ZP_05980385	phosphoribosylaminoimidazolesuccinocarboxamide synthase	gi|261367502|ref|ZP_05980385.1|phosphoribosylaminoimidazolesuccinocarboxamide synthase [Subdoligranulum variabile DSM 15176] >gi|282570282|gb|EFB75817.1| phosphoribosylaminoimidazolesuccinocarboxamide synthase [Subdoligranulum variabile DSM 15176]
Locus_28003_Transcript_1/1_Confidence_1.000_Length_264	264	K00931	ZP_05980643	glutamate 5-kinase	gi|261367760|ref|ZP_05980643.1|glutamate 5-kinase [Subdoligranulum variabile DSM 15176] >gi|282570557|gb|EFB76092.1| glutamate 5-kinase [Subdoligranulum variabile DSM 15176]
Locus_13131_Transcript_1/1_Confidence_1.000_Length_263	263	K03076	ZP_05980666	preprotein subunit	gi|261367783|ref|ZP_05980666.1|preprotein translocase, SecY subunit [Subdoligranulum variabile DSM 15176] >gi|282570581|gb|EFB76116.1| preprotein translocase, SecY subunit [Subdoligranulum variabile DSM 15176]
Locus_61335_Transcript_1/1_Confidence_1.000_Length_241	241	K01686	ZP_05981096	mannonate dehydratase	gi|261368213|ref|ZP_05981096.1|mannonate dehydratase [Subdoligranulum variabile DSM 15176] >gi|282569720|gb|EFB75255.1| mannonate dehydratase [Subdoligranulum variabile DSM 15176]
Locus_19285_Transcript_1/1_Confidence_1.000_Length_258	258	K01776	ZP_05981154	glutamate racemase	gi|261368271|ref|ZP_05981154.1|glutamate racemase [Subdoligranulum variabile DSM 15176] >gi|282569788|gb|EFB75323.1| glutamate racemase [Subdoligranulum variabile DSM 15176]
Locus_27096_Transcript_1/1_Confidence_1.000_Length_323	323	K15986	ZP_05981186	manganese-dependent inorganic pyrophosphatase	gi|261368303|ref|ZP_05981186.1|inorganic diphosphatase PpaC [Subdoligranulum variabile DSM 15176] >gi|282569676|gb|EFB75211.1| DRTGG domain protein [Subdoligranulum variabile DSM 15176]
Locus_14152_Transcript_1/1_Confidence_1.000_Length_289	289	K07098	ZP_05981298	metallophosphoesterase	gi|261368415|ref|ZP_05981298.1|metallophosphoesterase [Subdoligranulum variabile DSM 15176] >gi|282569535|gb|EFB75070.1| Ser/Thr phosphatase family protein [Subdoligranulum variabile DSM 15176]
Locus_24715_Transcript_1/1_Confidence_1.000_Length_327	327	K02470	ZP_05981722	dna b subunit	gi|261368839|ref|ZP_05981722.1|DNA gyrase, B subunit [Subdoligranulum variabile DSM 15176] >gi|282569109|gb|EFB74644.1| DNA gyrase, B subunit [Subdoligranulum variabile DSM 15176]
Locus_26354_Transcript_1/1_Confidence_1.000_Length_273	273	K05349	ZP_05981847	glycosyl hydrolase family 3 n-terminal domain protein	gi|261368964|ref|ZP_05981847.1|beta-glucosidase [Subdoligranulum variabile DSM 15176] >gi|282568918|gb|EFB74453.1| glycosyl hydrolase family 3 N-terminal domain protein [Subdoligranulum variabile DSM 15176]
Locus_16176_Transcript_3/3_Confidence_0.778_Length_924	924	K07305	NP_001004972	methionine-r-sulfoxide reductase b1	gi|261399890|ref|NP_001004972.2|selenoprotein X, 1 [Xenopus (Silurana) tropicalis]
Locus_50584_Transcript_1/1_Confidence_1.000_Length_261	261	K05910	ZP_06019982	nadh peroxidase	gi|262047023|ref|ZP_06019982.1|peroxidase [Lactobacillus crispatus MV-3A-US] >gi|423318105|ref|ZP_17296002.1| hypothetical protein HMPREF9250_01710 [Lactobacillus crispatus FB049-03] >gi|423321448|ref|ZP_17299320.1| hypothetical protein HMPREF9249_01320 [Lactobacillus crispatus FB077-07] >gi|260572600|gb|EEX29161.1| peroxidase [Lactobacillus crispatus MV-3A-US] >gi|405595546|gb|EKB68934.1| hypoth…
Locus_7860_Transcript_2/4_Confidence_0.700_Length_2336	2336	K05856	ACY54767	lymphocyte cell-specific protein-tyrosine kinase	gi|262342533|gb|ACY54767.1|lymphocyte cell-specific protein-tyrosine kinase [Hippoglossus hippoglossus]
Locus_57265_Transcript_1/1_Confidence_1.000_Length_251	251	K07133	ZP_06075753	ATPase [Bacteroides sp. 2_1_33B]	gi|262382616|ref|ZP_06075753.1|ATPase [Bacteroides sp. 2_1_33B] >gi|262295494|gb|EEY83425.1| ATPase [Bacteroides sp. 2_1_33B]
Locus_58292_Transcript_1/1_Confidence_1.000_Length_251	251	K00873	NP_753966	pyruvate kinase	gi|26247926|ref|NP_753966.1|pyruvate kinase [Escherichia coli CFT073] >gi|386629367|ref|YP_006149087.1| pyruvate kinase [Escherichia coli str. 'clone D i2'] >gi|386634287|ref|YP_006154006.1| pyruvate kinase [Escherichia coli str. 'clone D i14'] >gi|386639205|ref|YP_006106003.1| hypothetical protein ECABU_c19300 [Escherichia coli ABU 83972] >gi|26108329|gb|AAN80531.1|AE016761_106 Pyruvate kinase I…
Locus_1_Transcript_147243/226691_Confidence_1.000_Length_224	224	K05411	ACY69212	interferon regulatory factor 3	gi|262530147|gb|ACY69212.1|interferon regulatory factor 3 variant 1 [Paralichthys olivaceus] >gi|262530149|gb|ACY69213.1| interferon regulatory factor 3 variant 2 [Paralichthys olivaceus]
Locus_1_Transcript_144083/226691_Confidence_1.000_Length_899	899	K09447	ACY69214	interferon regulatory factor 7	gi|262530151|gb|ACY69214.1|interferon regulatory factor 7 [Paralichthys olivaceus] >gi|326579543|gb|ADZ96213.1| interferon regulatory factor 7 [Paralichthys olivaceus]
Locus_10071_Transcript_4/4_Confidence_0.400_Length_635	635	K07207	AAB86682	unknown [Takifugu rubripes]	gi|2627435|gb|AAB86682.1|unknown [Takifugu rubripes]
Locus_1_Transcript_167321/226691_Confidence_1.000_Length_219	219	K04985	AAB86683	polycystin 1 precursor	gi|2627436|gb|AAB86683.1|unknown [Takifugu rubripes]
Locus_1_Transcript_208075/226691_Confidence_1.000_Length_575	575	K15301	ACY70391	syntaxin-binding protein 3	gi|263202088|gb|ACY70391.1|syntaxin-binding protein 3 isoform 1-like protein [Paralichthys olivaceus]
Locus_22602_Transcript_1/1_Confidence_1.000_Length_335	335	K09236	BAC29737	teashirt homolog 3	gi|26332014|dbj|BAC29737.1|unnamed protein product [Mus musculus]
Locus_32049_Transcript_1/1_Confidence_1.000_Length_315	315	K10380	BAC32012	novel protein vertebrate ankyrin neuronal ( zgc:101738)	gi|26336659|dbj|BAC32012.1|unnamed protein product [Mus musculus]
Locus_52736_Transcript_1/1_Confidence_1.000_Length_227	227	K04454	BAC33209	myocyte-specific enhancer factor 2c-like	gi|26339076|dbj|BAC33209.1|unnamed protein product [Mus musculus]
Locus_30529_Transcript_1/1_Confidence_1.000_Length_415	415	K10586	BAC37801	baculoviral iap repeat-containing protein 6	gi|26348323|dbj|BAC37801.1|unnamed protein product [Mus musculus]
Locus_18286_Transcript_1/1_Confidence_1.000_Length_318	318	K04500	BAC40236	mothers against decapentaplegic homolog 3 isoform 4	gi|26353212|dbj|BAC40236.1|unnamed protein product [Mus musculus]
Locus_68385_Transcript_1/1_Confidence_1.000_Length_305	305	K00558	BAB28644	dna (cytosine-5)-methyltransferase 3a-like	gi|26378272|dbj|BAB28644.2|unnamed protein product [Mus musculus]
Locus_13522_Transcript_1/1_Confidence_1.000_Length_271	271	K00525	YP_003278131	ribonucleoside-diphosphate adenosylcobalamin-dependent	gi|264678224|ref|YP_003278131.1|ribonucleoside-diphosphate reductase [Comamonas testosteroni CNB-2] >gi|262208737|gb|ACY32835.1| ribonucleoside-diphosphate reductase [Comamonas testosteroni CNB-2]
Locus_21275_Transcript_2/2_Confidence_0.667_Length_586	586	K02741	AAB87682	proteasome beta type 9	gi|2654064|gb|AAB87682.1|LMP2 [Danio rerio]
Locus_6393_Transcript_1/1_Confidence_1.000_Length_302	302	K16089	ZP_06090770	#NAME?	gi|265756564|ref|ZP_06090770.1|TonB-dependent outer membrane receptor [Bacteroides sp. 3_1_33FAA] >gi|263233752|gb|EEZ19367.1| TonB-dependent outer membrane receptor [Bacteroides sp. 3_1_33FAA]
Locus_8262_Transcript_1/1_Confidence_1.000_Length_359	359	K00789	ZP_06093071	s-adenosylmethionine synthetase	gi|265764796|ref|ZP_06093071.1|methionine adenosyltransferase [Bacteroides sp. 2_1_16] >gi|263254180|gb|EEZ25614.1| methionine adenosyltransferase [Bacteroides sp. 2_1_16]
Locus_1_Transcript_167369/226691_Confidence_1.000_Length_374	374	K01047	BAA23737	phospholipase a2	gi|2662295|dbj|BAA23737.1|phospholipase A2 [Pagrus major]
Locus_17424_Transcript_1/1_Confidence_1.000_Length_1274	1274	K01367	ACY78223	calpain-1 catalytic subunit-like	gi|266635065|gb|ACY78223.1|calpain-11 [Hippoglossus hippoglossus]
Locus_1_Transcript_149097/226691_Confidence_1.000_Length_1432	1432	K01367	ACY78224	calpain (mu i) large subunit	gi|266635067|gb|ACY78224.1|calpain-1 [Hippoglossus hippoglossus]
Locus_1_Transcript_110917/226691_Confidence_1.000_Length_473	473	K03853	ACY78225	calpain-2 catalytic subunit-like	gi|266635069|gb|ACY78225.1|calpain-2 [Hippoglossus hippoglossus]
Locus_1_Transcript_130010/226691_Confidence_1.000_Length_712	712	K08573	ACY78226	calpain-3 [Hippoglossus hippoglossus]	gi|266635071|gb|ACY78226.1|calpain-3 [Hippoglossus hippoglossus]
Locus_42082_Transcript_1/1_Confidence_1.000_Length_245	245	K10352	CAD58758	novel protein human non-muscle myosin heavy chain 10	gi|26788025|emb|CAD58758.1|novel protein similar to human non-muscle myosin heavy chain 10 (MYH10) [Danio rerio]
Locus_1002_Transcript_9/12_Confidence_0.054_Length_669	669	K10693	CAD58756	novel protein a human protein associated with myc	gi|26788088|emb|CAD58756.1|novel protein similar to a human protein associated with Myc [Danio rerio]
Locus_1_Transcript_91680/226691_Confidence_1.000_Length_295	295	K08523	ACZ04973	heparin-binding egf-like growth factor	gi|268376496|gb|ACZ04973.1|heparin-binding EGF-like growth factor [Xiphophorus maculatus]
Locus_36831_Transcript_1/1_Confidence_1.000_Length_266	266	K00973	ZP_06136594	glucose-1-phosphate thymidylyltransferase	gi|268602427|ref|ZP_06136594.1|glucose-1-phosphate thymidylyltransferase [Neisseria gonorrhoeae PID18] >gi|268586558|gb|EEZ51234.1| glucose-1-phosphate thymidylyltransferase [Neisseria gonorrhoeae PID18]
Locus_47778_Transcript_1/1_Confidence_1.000_Length_224	224	K00058	ZP_06145302	4-phosphoerythronate dehydrogenase	gi|268611575|ref|ZP_06145302.1|D-3-phosphoglycerate dehydrogenase [Ruminococcus flavefaciens FD-1]
Locus_1_Transcript_152759/226691_Confidence_1.000_Length_1291	1291	K02374	NP_001083012	tyrosine-protein phosphatase non-receptor type 13	gi|269308229|ref|NP_001083012.2|tyrosine-protein phosphatase non-receptor type 13 [Danio rerio]
Locus_1_Transcript_128394/226691_Confidence_1.000_Length_238	238	K03696	YP_003313303	atpase aaa-2 domain protein	gi|269793848|ref|YP_003313303.1|chaperone ATPase [Sanguibacter keddieii DSM 10542] >gi|269096033|gb|ACZ20469.1| ATPase with chaperone activity, ATP-binding subunit [Sanguibacter keddieii DSM 10542]
Locus_1_Transcript_162155/226691_Confidence_1.000_Length_235	235	K05699	NP_001161758	novel protein alpha 1	gi|269973891|ref|NP_001161758.1|alpha-actinin-1 [Danio rerio] >gi|220678732|emb|CAX14736.1| novel protein similar to H.sapiens ACTN1, actinin, alpha 1 (ACTN1) [Danio rerio] >gi|269148246|gb|ACZ28494.1| Actn1 isoform b [Danio rerio]
Locus_16899_Transcript_1/1_Confidence_1.000_Length_416	416	K00665	ACZ55138	fatty acid synthase	gi|269974613|gb|ACZ55138.1|fatty acid synthase, partial [Rachycentron canadum]
Locus_20736_Transcript_1/1_Confidence_1.000_Length_1167	1167	K00665	ACZ55139	fatty acid synthase	gi|269974615|gb|ACZ55139.1|fatty acid synthase, partial [Rachycentron canadum]
Locus_8520_Transcript_6/6_Confidence_0.500_Length_1431	1431	K16546	ACZ58354	chemokine (c-c motif) receptor 6a	gi|270037314|gb|ACZ58354.1|chemokine c-c motif receptor 6a [Paralichthys olivaceus]
Locus_60466_Transcript_1/1_Confidence_1.000_Length_311	311	K03588	ZP_06201651	cell cycle protein	gi|270295450|ref|ZP_06201651.1|conserved hypothetical protein [Bacteroides sp. D20] >gi|270274697|gb|EFA20558.1| conserved hypothetical protein [Bacteroides sp. D20]
Locus_1787_Transcript_2/2_Confidence_0.857_Length_1187	1187	K03988	ACZ74625	complement component 1 q subcomponent gamma polypeptide	gi|270315178|gb|ACZ74625.1|complement component 1 q subcomponent gamma polypeptide [Paralichthys olivaceus]
Locus_17309_Transcript_1/1_Confidence_1.000_Length_583	583	K04363	AAN87556	alpha-type platelet-derived growth factor receptor-like	gi|27261158|gb|AAN87556.1|AF456419_3PDGFRalpha isoform 2 [Takifugu rubripes]
Locus_8733_Transcript_3/5_Confidence_0.826_Length_6794	6794	K08046	AAB96362	adenylyl cyclase type vi	gi|2734867|gb|AAB96362.1|adenylyl cyclase type VI [Takifugu rubripes]
Locus_1528_Transcript_1/1_Confidence_1.000_Length_1615	1615	K13504	AAB94047	vesicle-associated membrane protein 2	gi|2736070|gb|AAB94047.1|synaptic vesicle-associated integral membrane protein [Takifugu rubripes]
Locus_48560_Transcript_1/1_Confidence_1.000_Length_204	204	K15297	AAL23679	non-small cell lung cancer 3a partial	gi|27446722|gb|AAL23679.1|non-small cell lung cancer RimL3a protein, partial [Homo sapiens]
Locus_27674_Transcript_1/1_Confidence_1.000_Length_889	889	K01969	BAC55100	methylcrotonoyl- carboxylase beta mitochondrial-like	gi|27552525|dbj|BAC55100.1|3-methylcrotonyl-CoA carboxylase non-biotin containing subunit (alpha) [Pagrus major]
Locus_23898_Transcript_1/1_Confidence_1.000_Length_325	325	K06494	NP_776606	novel protein vertebrate selectin l (lymphocyte adhesion molecule 1)	gi|27806407|ref|NP_776606.1|E-selectin precursor [Bos taurus] >gi|1346435|sp|P98107.1|LYAM2_BOVIN RecName: Full=E-selectin; AltName: Full=CD62 antigen-like family member E; AltName: Full=Endothelial leukocyte adhesion molecule 1; Short=ELAM-1; AltName: Full=Leukocyte-endothelial cell adhesion molecule 2; Short=LECAM2; AltName: CD_antigen=CD62E; Flags: Precursor >gi|402914|gb|AAA02991.1| E-selecti…
Locus_7908_Transcript_1/2_Confidence_0.765_Length_393	393	K11434	AAH44522	prmt1 protein	gi|27882547|gb|AAH44522.1|Prmt1 protein [Danio rerio]
Locus_1_Transcript_189271/226691_Confidence_1.000_Length_312	312	K13201	AAH45086	tia1 protein	gi|27924240|gb|AAH45086.1|Tia1 protein [Xenopus laevis]
Locus_1_Transcript_155707/226691_Confidence_1.000_Length_1589	1589	K07881	EFB13294	rab14 member ras oncogene family variant 3	gi|281337710|gb|EFB13294.1|hypothetical protein PANDA_004041 [Ailuropoda melanoleuca]
Locus_31821_Transcript_1/1_Confidence_1.000_Length_319	319	K09330	EFB16106	paired-like homeobox 2a	gi|281340522|gb|EFB16106.1|hypothetical protein PANDA_016951 [Ailuropoda melanoleuca]
Locus_1_Transcript_190747/226691_Confidence_1.000_Length_853	853	K04459	NP_001163824	dual specificity phosphatase 6	gi|281371391|ref|NP_001163824.1|dual specificity phosphatase 6 [Takifugu rubripes] >gi|17488591|gb|AAL40358.1|AC090119_1 dual specificity phosphatase 6, isoform a [Takifugu rubripes] >gi|38322721|gb|AAR16274.1| dual specificity phosphatase 6 [Takifugu rubripes]
Locus_64964_Transcript_1/1_Confidence_1.000_Length_231	231	K07133	ZP_06251484	atpase	gi|281420485|ref|ZP_06251484.1|ATPase [Prevotella copri DSM 18205] >gi|281405258|gb|EFB35938.1| ATPase [Prevotella copri DSM 18205]
Locus_15065_Transcript_1/1_Confidence_1.000_Length_307	307	K12308	ZP_06253857	beta-galactosidase	gi|281422858|ref|ZP_06253857.1|beta-galactosidase [Prevotella copri DSM 18205] >gi|281403124|gb|EFB33804.1| beta-galactosidase [Prevotella copri DSM 18205]
Locus_1_Transcript_111928/226691_Confidence_1.000_Length_799	799	K03902	AAO33375	af465280_1coagulation factor v precursor	gi|28194032|gb|AAO33375.1|AF465280_1coagulation factor V precursor [Takifugu rubripes]
Locus_9167_Transcript_1/1_Confidence_1.000_Length_296	296	K01892	ZP_06257696	histidine--trna ligase	gi|282600694|ref|ZP_06257696.1|histidine--tRNA ligase [Subdoligranulum variabile DSM 15176] >gi|282571428|gb|EFB76963.1| histidine--tRNA ligase [Subdoligranulum variabile DSM 15176]
Locus_17315_Transcript_1/1_Confidence_1.000_Length_290	290	K08384	ZP_06257704	stage v sporulation protein d	gi|282600712|ref|ZP_06257704.1|stage V sporulation protein D [Subdoligranulum variabile DSM 15176] >gi|282571503|gb|EFB77038.1| penicillin-binding protein dimerization domain protein [Subdoligranulum variabile DSM 15176]
Locus_41789_Transcript_1/1_Confidence_1.000_Length_409	409	K06168	ZP_05979919	trna-i a37 thiotransferase enzyme	gi|282600854|ref|ZP_05979919.2|tRNA-I(6)A37 thiotransferase enzyme MiaB [Subdoligranulum variabile DSM 15176] >gi|282571154|gb|EFB76689.1| tRNA-i(6)A37 thiotransferase enzyme MiaB [Subdoligranulum variabile DSM 15176]
Locus_29456_Transcript_1/1_Confidence_1.000_Length_211	211	K03569	ZP_05980727	rod shape-determining protein	gi|282601101|ref|ZP_05980727.2|rod shape-determining protein MreB [Subdoligranulum variabile DSM 15176] >gi|282570650|gb|EFB76185.1| cell shape determining protein, MreB/Mrl family [Subdoligranulum variabile DSM 15176]
Locus_46111_Transcript_1/1_Confidence_1.000_Length_229	229	K01874	ZP_05981162	methionine--trna ligase	gi|282601236|ref|ZP_05981162.2|methionine--tRNA ligase [Subdoligranulum variabile DSM 15176] >gi|282569800|gb|EFB75335.1| methionine--tRNA ligase [Subdoligranulum variabile DSM 15176]
Locus_1_Transcript_128392/226691_Confidence_1.000_Length_226	226	K01885	ZP_05981326	glutamate--trna ligase	gi|282601302|ref|ZP_05981326.2|glutamate--tRNA ligase [Subdoligranulum variabile DSM 15176] >gi|282569507|gb|EFB75042.1| glutamate--tRNA ligase [Subdoligranulum variabile DSM 15176]
Locus_1_Transcript_123673/226691_Confidence_1.000_Length_855	855	K12391	AAH45070	adapter-related protein complex 1 subunit gamma-1	gi|28277340|gb|AAH45070.1|Wu:fc30a11 protein [Xenopus laevis]
Locus_1_Transcript_110453/226691_Confidence_1.000_Length_253	253	K01623	AAC00004	fructose- -bisphosphate aldolase	gi|2828145|gb|AAC00004.1|fructose-1,6-bisphosphate aldolase [Sphoeroides nephelus]
Locus_1_Transcript_126975/226691_Confidence_1.000_Length_1344	1344	K08290	NP_001164290	fas-activated serine threonine kinase	gi|282848143|ref|NP_001164290.1|Fas-activated serine/threonine kinase [Danio rerio] >gi|169154393|emb|CAQ13394.1| novel protein similar to vertebrate Fas-activated serine/threonine kinase (FASTK) [Danio rerio]
Locus_8470_Transcript_1/1_Confidence_1.000_Length_301	301	K01890	YP_003398587	phenylalanyl-trna beta subunit	gi|284048248|ref|YP_003398587.1|phenylalanyl-tRNA synthetase subunit beta [Acidaminococcus fermentans DSM 20731] >gi|283952469|gb|ADB47272.1| phenylalanyl-tRNA synthetase, beta subunit [Acidaminococcus fermentans DSM 20731]
Locus_3332_Transcript_1/1_Confidence_1.000_Length_1613	1613	K03901	CAD67772	tissue factor 2	gi|28475299|emb|CAD67772.1|tissue factor 2 [Tetraodon nigroviridis] >gi|29125862|emb|CAD67785.1| tissue factor 2 [Tetraodon nigroviridis]
Locus_4953_Transcript_2/2_Confidence_0.667_Length_744	744	K05097	NP_001165514	fms-like tyrosine kinase 4	gi|285026396|ref|NP_001165514.1|FMS-like tyrosine kinase 4 [Oryzias latipes] >gi|256773115|dbj|BAI22480.1| FMS-like tyrosine kinase 4 [Oryzias latipes]
Locus_1_Transcript_198766/226691_Confidence_1.000_Length_375	375	K05131	CAD68051	class ii helical cytokine receptor crfb2	gi|28564475|emb|CAD68051.1|class II helical cytokine receptor CRFB2 [Tetraodon nigroviridis] >gi|29125846|emb|CAD79444.1| cytokine receptor CRFB2 [Tetraodon nigroviridis]
Locus_1_Transcript_210102/226691_Confidence_1.000_Length_2100	2100	K15979	BAC65164	4snc-tudor domain protein	gi|28849222|dbj|BAC65164.1|4SNc-Tudor domain protein [Seriola quinqueradiata]
Locus_5568_Transcript_1/1_Confidence_1.000_Length_217	217	K01956	YP_003424534	carbamoyl-phosphate synthase small subunit	gi|288561048|ref|YP_003424534.1|carbamoyl-phosphate synthase small subunit CarA [Methanobrevibacter ruminantium M1] >gi|288543758|gb|ADC47642.1| carbamoyl-phosphate synthase small subunit CarA [Methanobrevibacter ruminantium M1]
Locus_1_Transcript_209149/226691_Confidence_1.000_Length_240	240	K01883	AAH48039	cars protein	gi|28856175|gb|AAH48039.1|Cars protein [Danio rerio]
Locus_3990_Transcript_1/3_Confidence_0.778_Length_1864	1864	K05141	BAC65226	tumor necrosis factor receptor-2	gi|28875519|dbj|BAC65226.1|tumor necrosis factor receptor-2 [Paralichthys olivaceus]
Locus_28659_Transcript_1/1_Confidence_1.000_Length_290	290	K02647	ZP_06116180	sugar diacid recognition family protein	gi|288871051|ref|ZP_06116180.2|sugar diacid recognition family protein [Clostridium hathewayi DSM 13479] >gi|288864978|gb|EFC97276.1| sugar diacid recognition family protein [Clostridium hathewayi DSM 13479]
Locus_16769_Transcript_1/1_Confidence_1.000_Length_264	264	K03498	ZP_06117955	potassium uptake protein	gi|288871534|ref|ZP_06117955.2|potassium uptake protein KtrB [Clostridium hathewayi DSM 13479] >gi|288863083|gb|EFC95381.1| potassium uptake protein KtrB [Clostridium hathewayi DSM 13479]
Locus_1_Transcript_178212/226691_Confidence_1.000_Length_1085	1085	K11420	NP_001166035	euchromatic histone-lysine n-methyltransferase 1b	gi|289191301|ref|NP_001166035.1|euchromatic histone-lysine N-methyltransferase 1b [Danio rerio]
Locus_25761_Transcript_1/1_Confidence_1.000_Length_210	210	K00858	ZP_06426861	nad(+) nadh kinase	gi|289425084|ref|ZP_06426861.1|NAD(+)/NADH kinase [Propionibacterium acnes SK187] >gi|335050732|ref|ZP_08543684.1| inorganic polyphosphate/ATP-NAD kinase [Propionibacterium sp. 409-HC1] >gi|335053751|ref|ZP_08546582.1| inorganic polyphosphate/ATP-NAD kinase [Propionibacterium sp. 434-HC2] >gi|342211831|ref|ZP_08704556.1| inorganic polyphosphate/ATP-NAD kinase [Propionibacterium sp. CC003-HC2] >gi…
Locus_62553_Transcript_1/1_Confidence_1.000_Length_221	221	K09780	ZP_06427696	ycii domain protein	gi|289425949|ref|ZP_06427696.1|conserved hypothetical protein [Propionibacterium acnes SK187] >gi|365963733|ref|YP_004945299.1| hypothetical protein TIA2EST36_10290 [Propionibacterium acnes TypeIA2 P.acn31] >gi|365965973|ref|YP_004947538.1| hypothetical protein TIA2EST22_10310 [Propionibacterium acnes TypeIA2 P.acn17] >gi|289153492|gb|EFD02206.1| conserved hypothetical protein [Propionibacterium …
Locus_37188_Transcript_1/1_Confidence_1.000_Length_206	206	K01876	ZP_06429831	aspartyl-trna synthetase	gi|289428129|ref|ZP_06429831.1|nucleic acid-binding domain protein [Propionibacterium acnes J165] >gi|289158672|gb|EFD06874.1| nucleic acid-binding domain protein [Propionibacterium acnes J165]
Locus_48467_Transcript_1/1_Confidence_1.000_Length_227	227	K00013	ZP_06430000	histidinol dehydrogenase	gi|289428313|ref|ZP_06430000.1|histidinol dehydrogenase [Propionibacterium acnes J165] >gi|342213494|ref|ZP_08706219.1| histidinol dehydrogenase [Propionibacterium sp. CC003-HC2] >gi|354607111|ref|ZP_09025081.1| histidinol dehydrogenase [Propionibacterium sp. 5_U_42AFAA] >gi|365962843|ref|YP_004944409.1| bifunctional histidinal dehydrogenase/ histidinol dehydrogenase [Propionibacterium acnes Type…
Locus_47317_Transcript_1/1_Confidence_1.000_Length_251	251	K01876	ZP_06430299	aspartyl-trna synthetase	gi|289428615|ref|ZP_06430299.1|putative aspartate--tRNA ligase [Propionibacterium acnes J165] >gi|289158309|gb|EFD06528.1| putative aspartate--tRNA ligase [Propionibacterium acnes J165]
Locus_66499_Transcript_1/1_Confidence_1.000_Length_366	366	K02929	ADD12004	60s ribosomal protein l36a	gi|289594446|gb|ADD12004.1|ribosomal protein L36a [Sparus aurata]
Locus_69253_Transcript_1/1_Confidence_1.000_Length_227	227	K03300	ZP_06492493	citrate transporter	gi|289671603|ref|ZP_06492493.1|citrate transporter, partial [Pseudomonas syringae pv. syringae FF5]
Locus_55587_Transcript_1/1_Confidence_1.000_Length_217	217	K00602	ZP_06496561	bifunctional phosphoribosylaminoimidazolecarboxamide formyltransferase imp cyclohydrolase	gi|289675671|ref|ZP_06496561.1|bifunctional phosphoribosylaminoimidazolecarboxamide formyltransferase/IMP cyclohydrolase, partial [Pseudomonas syringae pv. syringae FF5]
Locus_21395_Transcript_1/1_Confidence_1.000_Length_277	277	K08301	ZP_06496950	rne rng family	gi|289676060|ref|ZP_06496950.1|ribonuclease G, partial [Pseudomonas syringae pv. syringae FF5]
Locus_65056_Transcript_1/1_Confidence_1.000_Length_212	212	K13781	ADD17065	large neutral amino acids transporter small subunit 2-like	gi|289718942|gb|ADD17065.1|solute carrier family 7 member 8-like protein [Ctenopharyngodon idella]
Locus_1_Transcript_118971/226691_Confidence_1.000_Length_217	217	K06942	ADD38665	gtp-binding protein cg1354	gi|290562539|gb|ADD38665.1|GTP-binding protein CG1354 [Lepeophtheirus salmonis]
Locus_18894_Transcript_1/1_Confidence_1.000_Length_273	273	K03547	ADD61654	exonuclease d subunit	gi|290769883|gb|ADD61654.1|putative protein [uncultured organism]
Locus_62240_Transcript_1/1_Confidence_1.000_Length_238	238	K02256	YP_003495092	cytochrome c oxidase subunit 1	gi|290967660|ref|YP_003495092.1|cytochrome oxidse subunit 1 [Trametes cingulata] >gi|289832504|gb|ADD21040.1| cytochrome oxidse subunit 1 [Trametes cingulata]
Locus_778_Transcript_10/18_Confidence_0.385_Length_4491	4491	K10597	NP_001167175	ubiquitin conjugation factor e4 b	gi|291190076|ref|NP_001167175.1|ubiquitin conjugation factor E4 B [Salmo salar] >gi|223648460|gb|ACN10988.1| Ubiquitin conjugation factor E4 B [Salmo salar]
Locus_1_Transcript_199543/226691_Confidence_1.000_Length_208	208	K07817	NP_001167176	receptor-type tyrosine-protein phosphatase-like n	gi|291190080|ref|NP_001167176.1|Receptor-type tyrosine-protein phosphatase-like N [Salmo salar] >gi|223648470|gb|ACN10993.1| Receptor-type tyrosine-protein phosphatase-like N precursor [Salmo salar]
Locus_2769_Transcript_3/3_Confidence_0.818_Length_2585	2585	K07839	NP_001167430	ras-related protein rap-2c	gi|291190114|ref|NP_001167430.1|ras-related protein Rap-2c [Salmo salar] >gi|223649034|gb|ACN11275.1| Ras-related protein Rap-2c precursor [Salmo salar]
Locus_1_Transcript_218703/226691_Confidence_1.000_Length_563	563	K01104	NP_001167187	tyrosine-protein phosphatase non-receptor type 12	gi|291190126|ref|NP_001167187.1|Tyrosine-protein phosphatase non-receptor type 12 [Salmo salar] >gi|223648532|gb|ACN11024.1| Tyrosine-protein phosphatase non-receptor type 12 [Salmo salar]
Locus_1_Transcript_204464/226691_Confidence_1.000_Length_230	230	K14833	NP_001167087	nucleolar complex protein 2 homolog	gi|291190180|ref|NP_001167087.1|nucleolar complex protein 2 homolog [Salmo salar] >gi|223648048|gb|ACN10782.1| Nucleolar complex protein 2 homolog [Salmo salar]
Locus_5669_Transcript_2/3_Confidence_0.333_Length_535	535	K11146	NP_001167200	short-chain dehydrogenase reductase 3	gi|291190184|ref|NP_001167200.1|Short-chain dehydrogenase/reductase 3 [Salmo salar] >gi|223648618|gb|ACN11067.1| Short-chain dehydrogenase/reductase 3 [Salmo salar]
Locus_1367_Transcript_2/2_Confidence_0.750_Length_1862	1862	K14717	NP_001167207	zinc transporter slc39a11	gi|291190212|ref|NP_001167207.1|Zinc transporter SLC39A11 [Salmo salar] >gi|223648676|gb|ACN11096.1| Zinc transporter SLC39A11 [Salmo salar]
Locus_1_Transcript_161552/226691_Confidence_1.000_Length_371	371	K03254	NP_001167090	eukaryotic translation initiation factor 3 subunit a	gi|291190218|ref|NP_001167090.1|eukaryotic translation initiation factor 3, subunit A [Salmo salar] >gi|223648062|gb|ACN10789.1| Eukaryotic translation initiation factor 3 subunit A [Salmo salar]
Locus_1_Transcript_218503/226691_Confidence_1.000_Length_1970	1970	K05769	NP_001167091	rho guanine nucleotide exchange factor 4	gi|291190230|ref|NP_001167091.1|Rho guanine nucleotide exchange factor 4 [Salmo salar] >gi|223648074|gb|ACN10795.1| Rho guanine nucleotide exchange factor 4 [Salmo salar]
Locus_1297_Transcript_1/7_Confidence_0.600_Length_3543	3543	K16617	NP_001167092	collagen alpha-1xiii chain	gi|291190242|ref|NP_001167092.1|Collagen alpha-1XIII chain [Salmo salar] >gi|223648076|gb|ACN10796.1| Collagen alpha-1XIII chain [Salmo salar]
Locus_32560_Transcript_1/1_Confidence_1.000_Length_226	226	K00472	NP_001167096	procollagen- 2-oxoglutarate 4-dioxygenase (proline 4-hydroxylase) alpha 1 polypeptide precursor	gi|291190274|ref|NP_001167096.1|procollagen-proline, 2-oxoglutarate 4-dioxygenase (proline 4-hydroxylase), alpha 1 polypeptide precursor [Salmo salar] >gi|223648100|gb|ACN10808.1| Prolyl 4-hydroxylase subunit alpha-1 precursor [Salmo salar]
Locus_19903_Transcript_1/1_Confidence_1.000_Length_1026	1026	K00864	NP_001167229	glycerol kinase	gi|291190296|ref|NP_001167229.1|Glycerol kinase, testis specific 1 [Salmo salar] >gi|223648770|gb|ACN11143.1| Glycerol kinase, testis specific 1 [Salmo salar]
Locus_66_Transcript_4/6_Confidence_0.333_Length_1265	1265	K01066	NP_001167241	lipase member h precursor	gi|291190345|ref|NP_001167241.1|Lipase member H precursor [Salmo salar] >gi|223648832|gb|ACN11174.1| Lipase member H precursor [Salmo salar]
Locus_1_Transcript_215137/226691_Confidence_1.000_Length_289	289	K09234	NP_001167249	wilms tumor protein	gi|291190380|ref|NP_001167249.1|Wilms tumor protein [Salmo salar] >gi|223648870|gb|ACN11193.1| Wilms tumor protein [Salmo salar]
Locus_1_Transcript_169062/226691_Confidence_1.000_Length_493	493	K11248	NP_001167131	sh3-domain grb2-like endophilin b2	gi|291190534|ref|NP_001167131.1|Endophilin-B2 [Salmo salar] >gi|223648294|gb|ACN10905.1| Endophilin-B2 [Salmo salar]
Locus_1_Transcript_97095/226691_Confidence_1.000_Length_233	233	K08583	NP_001167031	calpain small subunit 1	gi|291190540|ref|NP_001167031.1|calpain small subunit 1 [Salmo salar] >gi|197632291|gb|ACH70869.1| calpain small subunit 1 [Salmo salar] >gi|209735024|gb|ACI68381.1| Calpain small subunit 1 [Salmo salar]
Locus_1_Transcript_164404/226691_Confidence_1.000_Length_903	903	K09851	NP_001167156	ras association domain-containing protein 2	gi|291190634|ref|NP_001167156.1|Ras association domain-containing protein 2 [Salmo salar] >gi|223648388|gb|ACN10952.1| Ras association domain-containing protein 2 [Salmo salar]
Locus_53729_Transcript_1/1_Confidence_1.000_Length_212	212	K03844	NP_001167395	gdp-man:man c -pp-dol alpha- -mannosyltransferase-like	gi|291190713|ref|NP_001167395.1|Asparagine-linked glycosylation protein 11 homolog [Salmo salar] >gi|223647988|gb|ACN10752.1| Asparagine-linked glycosylation protein 11 homolog [Salmo salar]
Locus_1_Transcript_162163/226691_Confidence_1.000_Length_308	308	K05699	NP_001167055	alpha-actinin-1 [Salmo salar]	gi|291190795|ref|NP_001167055.1|alpha-actinin-1 [Salmo salar] >gi|223647892|gb|ACN10704.1| Alpha-actinin-1 [Salmo salar]
Locus_1_Transcript_106070/226691_Confidence_1.000_Length_307	307	K15501	NP_001167063	saps domain member 3	gi|291190853|ref|NP_001167063.1|SAPS domain family, member 3 [Salmo salar] >gi|223647918|gb|ACN10717.1| SAPS domain family member 3 [Salmo salar]
Locus_29252_Transcript_1/1_Confidence_1.000_Length_300	300	K13344	NP_001167323	peroxisomal membrane protein pex13	gi|291190884|ref|NP_001167323.1|peroxisomal membrane protein PEX13 [Salmo salar] >gi|223649204|gb|ACN11360.1| Peroxisomal membrane protein PEX13 [Salmo salar]
Locus_27119_Transcript_1/1_Confidence_1.000_Length_242	242	K09275	NP_001167422	transcription factor cp2-like protein 1	gi|291190922|ref|NP_001167422.1|Transcription factor CP2-like protein 1 [Salmo salar] >gi|223648822|gb|ACN11169.1| Transcription factor CP2-like protein 1 [Salmo salar]
Locus_2952_Transcript_1/1_Confidence_1.000_Length_1396	1396	K01623	CAX62602	aldolase a	gi|291195949|emb|CAX62602.1|aldolase A [Thunnus albacares]
Locus_1_Transcript_139281/226691_Confidence_1.000_Length_321	321	K07901	XP_002735510	mel transforming oncogene-like	gi|291231114|ref|XP_002735510.1|PREDICTED: mel transforming oncogene-like [Saccoglossus kowalevskii]
Locus_778_Transcript_16/18_Confidence_0.385_Length_3858	3858	K10597	XP_002737351	ubiquitination factor e4b-like	gi|291234833|ref|XP_002737351.1|PREDICTED: ubiquitination factor E4B-like [Saccoglossus kowalevskii]
Locus_1_Transcript_110289/226691_Confidence_1.000_Length_301	301	K05768	AAO63152	gelsolin [Anableps anableps]	gi|29123590|gb|AAO63152.1|gelsolin [Anableps anableps]
Locus_1_Transcript_122073/226691_Confidence_1.000_Length_306	306	K04513	XP_002741601	ras homolog gene member a-like isoform 2	gi|291243432|ref|XP_002741601.1|PREDICTED: ras homolog gene family, member A-like isoform 2 [Saccoglossus kowalevskii]
Locus_12511_Transcript_1/1_Confidence_1.000_Length_479	479	K12347	AAO63772	natural resistance-associated macrophage protein	gi|29124963|gb|AAO63772.1|natural resistance-associated macrophage protein 2, partial [Oncorhynchus kisutch]
Locus_9808_Transcript_1/1_Confidence_1.000_Length_309	309	K09409	ADD91631	forkhead box p3-1 protein	gi|291278432|gb|ADD91631.1|Foxp3-like protein [Tetraodon nigroviridis]
Locus_29821_Transcript_1/1_Confidence_1.000_Length_408	408	K14744	YP_003498297	bacteriophage lysis protein	gi|291281479|ref|YP_003498297.1|Rz endopeptidase from lambdoid prophage DLP12 [Escherichia coli O55:H7 str. CB9615] >gi|293404524|ref|ZP_06648518.1| endopeptidase [Escherichia coli FVEC1412] >gi|293418631|ref|ZP_06661066.1| bacteriophage lysis protein [Escherichia coli B088] >gi|298380300|ref|ZP_06989905.1| endopeptidase [Escherichia coli FVEC1302] >gi|290761352|gb|ADD55313.1| Putative Rz endopep…
Locus_25599_Transcript_1/1_Confidence_1.000_Length_448	448	K09276	XP_002713505	dna-binding protein b-like	gi|291394305|ref|XP_002713505.1|PREDICTED: DNA-binding protein B-like [Oryctolagus cuniculus]
Locus_1_Transcript_126703/226691_Confidence_1.000_Length_242	242	K00249	XP_002715957	medium-chain specific acyl- mitochondrial-like	gi|291398674|ref|XP_002715957.1|PREDICTED: medium-chain acyl-CoA dehydrogenase [Oryctolagus cuniculus]
Locus_67813_Transcript_1/1_Confidence_1.000_Length_296	296	K11087	XP_002717263	small nuclear ribonucleoprotein sm d1	gi|291401386|ref|XP_002717263.1|PREDICTED: small nuclear ribonucleoprotein D1 polypeptide 16kDa-like [Oryctolagus cuniculus]
Locus_11470_Transcript_1/3_Confidence_0.750_Length_1844	1844	K08854	XP_002717043	bmp-2-inducible protein kinase-like	gi|291401559|ref|XP_002717043.1|PREDICTED: BMP-2 inducible kinase [Oryctolagus cuniculus]
Locus_1_Transcript_208386/226691_Confidence_1.000_Length_245	245	K14325	XP_002723548	rna-binding protein serine-rich domain-like	gi|291414608|ref|XP_002723548.1|PREDICTED: RNA-binding protein S1, serine-rich domain-like [Oryctolagus cuniculus]
Locus_26929_Transcript_1/1_Confidence_1.000_Length_294	294	K12700	ZP_06596782	ribonucleoside hydrolase	gi|291457392|ref|ZP_06596782.1|cytidine/uridine-specific hydrolase [Bifidobacterium breve DSM 20213 = JCM 1192] >gi|322691680|ref|YP_004221250.1| ribonucleoside hydrolase [Bifidobacterium longum subsp. longum JCM 1217] >gi|384201005|ref|YP_005586752.1| ribonucleoside hydrolase [Bifidobacterium longum subsp. longum KACC 91563] >gi|291381227|gb|EFE88745.1| cytidine/uridine-specific hydrolase [Bifid…
Locus_1_Transcript_128584/226691_Confidence_1.000_Length_231	231	K06460	BAI87827	cd9 antigen	gi|291486755|dbj|BAI87827.1|CD9 antigen [Conger myriaster]
Locus_69025_Transcript_1/1_Confidence_1.000_Length_243	243	K01192	CBK63191	beta-mannosidase [Alistipes shahii WAL 8301]	gi|291513981|emb|CBK63191.1|beta-mannosidase [Alistipes shahii WAL 8301]
Locus_38937_Transcript_1/1_Confidence_1.000_Length_250	250	K01270	CBK63707	aminoacyl-histidine dipeptidase	gi|291514497|emb|CBK63707.1|aminoacyl-histidine dipeptidase [Alistipes shahii WAL 8301]
Locus_44637_Transcript_1/1_Confidence_1.000_Length_235	235	K02355	CBK64153	elongation factor g	gi|291514943|emb|CBK64153.1|translation elongation factor 2 (EF-2/EF-G) [Alistipes shahii WAL 8301]
Locus_11969_Transcript_1/1_Confidence_1.000_Length_380	380	K02837	CBK64555	peptide chain release factor 3	gi|291515345|emb|CBK64555.1|bacterial peptide chain release factor 3 (bRF-3) [Alistipes shahii WAL 8301]
Locus_31053_Transcript_1/1_Confidence_1.000_Length_319	319	K00762	CBK65171	orotate phosphoribosyltransferase	gi|291515961|emb|CBK65171.1|orotate phosphoribosyltransferase [Alistipes shahii WAL 8301]
Locus_32648_Transcript_1/1_Confidence_1.000_Length_236	236	K13288	CBK71124	oligoribonuclease orn	gi|291517508|emb|CBK71124.1|Oligoribonuclease (3'->5' exoribonuclease) [Bifidobacterium longum subsp. longum F8]
Locus_30126_Transcript_1/1_Confidence_1.000_Length_251	251	K00919	CBK71366	4-(cytidine 5 -diphospho)-2-c-methyl-d-erythritol kinase	gi|291517750|emb|CBK71366.1|4-diphosphocytidyl-2C-methyl-D-erythritol 2-phosphate synthase [Bifidobacterium longum subsp. longum F8]
Locus_39738_Transcript_1/1_Confidence_1.000_Length_244	244	K04759	CBK73940	ferrous iron transporter	gi|291518719|emb|CBK73940.1|ferrous iron transporter FeoB [Butyrivibrio fibrisolvens 16/4]
Locus_16653_Transcript_1/1_Confidence_1.000_Length_283	283	K02051	CBK75116	lipoprotein	gi|291519895|emb|CBK75116.1|ABC-type nitrate/sulfonate/bicarbonate transport systems, periplasmic components [Butyrivibrio fibrisolvens 16/4]
Locus_26899_Transcript_1/1_Confidence_1.000_Length_266	266	K06959	CBK89586	transcriptional accessory protein	gi|291523999|emb|CBK89586.1|Transcriptional accessory protein [Eubacterium rectale DSM 17629]
Locus_22528_Transcript_1/1_Confidence_1.000_Length_351	351	K06206	CBK92428	sugar fermentation stimulation protein a	gi|291526842|emb|CBK92428.1|sugar fermentation stimulation protein [Eubacterium rectale M104/1]
Locus_44558_Transcript_1/1_Confidence_1.000_Length_231	231	K02967	CBK96062	ribosomal protein s2	gi|291530477|emb|CBK96062.1|SSU ribosomal protein S2P [Eubacterium siraeum 70/3]
Locus_20211_Transcript_1/1_Confidence_1.000_Length_319	319	K03292	CBK96945	major facilitator family protein	gi|291531360|emb|CBK96945.1|sugar (Glycoside-Pentoside-Hexuronide) transporter [Eubacterium siraeum 70/3]
Locus_58172_Transcript_1/1_Confidence_1.000_Length_225	225	K01681	CBL07369	aconitate hydratase	gi|291534256|emb|CBL07369.1|Aconitase A [Megamonas hypermegale ART12/1]
Locus_6470_Transcript_1/1_Confidence_1.000_Length_382	382	K03780	CBL10173	hydro- fe-s tartrate fumarate beta region	gi|291537061|emb|CBL10173.1|hydro-lyases, Fe-S type, tartrate/fumarate subfamily, beta region [Roseburia intestinalis M50/1] >gi|291540297|emb|CBL13408.1| hydro-lyases, Fe-S type, tartrate/fumarate subfamily, beta region [Roseburia intestinalis XB6B4]
Locus_49505_Transcript_1/1_Confidence_1.000_Length_218	218	K01835	CBL10422	alpha-phosphoglucomutase [Roseburia intestinalis M50/1]	gi|291537310|emb|CBL10422.1|alpha-phosphoglucomutase [Roseburia intestinalis M50/1]
Locus_43446_Transcript_1/1_Confidence_1.000_Length_251	251	K01886	CBL11362	glutaminyl-trna synthetase	gi|291538251|emb|CBL11362.1|glutaminyl-tRNA synthetase [Roseburia intestinalis XB6B4]
Locus_52441_Transcript_1/1_Confidence_1.000_Length_250	250	K00806	CBL15847	undecaprenyl diphosphate synthase	gi|291542737|emb|CBL15847.1|Undecaprenyl pyrophosphate synthetase [Ruminococcus bromii L2-63]
Locus_49740_Transcript_1/1_Confidence_1.000_Length_222	222	K03205	CBL15920	family protein	gi|291542810|emb|CBL15920.1|Type IV secretory pathway, VirD4 components [Ruminococcus bromii L2-63]
Locus_32588_Transcript_1/1_Confidence_1.000_Length_246	246	K06407	CBL16572	stage v sporulation protein ae	gi|291543463|emb|CBL16572.1|stage V sporulation protein AE [Ruminococcus champanellensis 18P13]
Locus_1_Transcript_214064/226691_Confidence_1.000_Length_205	205	K03581	CBL17987	helicase, putative, RecD/TraA family [Ruminococcus sp. 18P13]	gi|291544878|emb|CBL17987.1|helicase, putative, RecD/TraA family [Ruminococcus sp. 18P13]
Locus_14537_Transcript_1/1_Confidence_1.000_Length_319	319	K00554	CBL18313	trna (guanine-n1)-methyltransferase	gi|291545204|emb|CBL18313.1|tRNA (Guanine37-N(1)-) methyltransferase [Ruminococcus champanellensis 18P13]
Locus_13399_Transcript_1/1_Confidence_1.000_Length_239	239	K02371	CBL19667	enoyl-(acyl-carrier-protein) reductase ii	gi|291546559|emb|CBL19667.1|putative enoyl-(acyl-carrier-protein) reductase II [Ruminococcus sp. SR1/5]
Locus_31538_Transcript_1/1_Confidence_1.000_Length_274	274	K03310	CBL20578	amino acid carrier protein	gi|291547470|emb|CBL20578.1|amino acid carrier protein [Ruminococcus sp. SR1/5]
Locus_69523_Transcript_1/1_Confidence_1.000_Length_337	337	K04077	CBL26167	chaperonin	gi|291549905|emb|CBL26167.1|chaperonin GroL [Ruminococcus torques L2-14]
Locus_44830_Transcript_1/1_Confidence_1.000_Length_251	251	K07133	CBL26875	atpase (aaa+ superfamily)-like protein	gi|291550613|emb|CBL26875.1|hypothetical protein RTO_23880 [Ruminococcus torques L2-14]
Locus_35313_Transcript_1/1_Confidence_1.000_Length_251	251	K03763	CBL35055	dna polymerase alpha gram-positive type	gi|291557938|emb|CBL35055.1|DNA polymerase III catalytic subunit, PolC type [Eubacterium siraeum V10Sc8a]
Locus_26391_Transcript_1/1_Confidence_1.000_Length_312	312	K00975	CBL40721	glucose-1-phosphate adenylyltransferase	gi|291561916|emb|CBL40721.1|glucose-1-phosphate adenylyltransferase [butyrate-producing bacterium SS3/4]
Locus_26463_Transcript_1/1_Confidence_1.000_Length_294	294	K07138	CBL40924	uncharacterized fe-s center protein	gi|291562108|emb|CBL40924.1|Uncharacterized Fe-S center protein [butyrate-producing bacterium SS3/4]
Locus_55649_Transcript_1/1_Confidence_1.000_Length_202	202	K03644	YP_003519413	lipoic acid synthetase	gi|291616671|ref|YP_003519413.1|LipA [Pantoea ananatis LMG 20103] >gi|378768131|ref|YP_005196601.1| lipoic acid synthetase LipA [Pantoea ananatis LMG 5342] >gi|386015037|ref|YP_005933315.1| lipoyl synthase LipA [Pantoea ananatis AJ13355] >gi|386080231|ref|YP_005993756.1| lipoyl synthase LipA [Pantoea ananatis PA13] >gi|291151701|gb|ADD76285.1| LipA [Pantoea ananatis LMG 20103] >gi|327393097|dbj|B…
Locus_29218_Transcript_1/1_Confidence_1.000_Length_456	456	K08532	ADE34173	rar-related orphan receptor a	gi|292606989|gb|ADE34173.1|retinoic acid receptor-related orphan receptor alpha variant 4 [Cervus elaphus]
Locus_777_Transcript_3/8_Confidence_0.600_Length_3035	3035	K05690	XP_002660581	catenin delta-1-like	gi|292609900|ref|XP_002660581.1|PREDICTED: catenin delta-1-like [Danio rerio] >gi|326664159|ref|XP_684691.5| PREDICTED: catenin delta-1 [Danio rerio]
Locus_1_Transcript_175890/226691_Confidence_1.000_Length_2054	2054	K05853	XP_002660583	sarcoplasmic endoplasmic reticulum calcium atpase 2	gi|292609906|ref|XP_002660583.1|PREDICTED: sarcoplasmic/endoplasmic reticulum calcium ATPase 2 [Danio rerio]
Locus_22020_Transcript_1/1_Confidence_1.000_Length_647	647	K04436	XP_002661165	low quality protein: c-jun-amino-terminal kinase-interacting protein 3	gi|292611614|ref|XP_002661165.1|PREDICTED: LOW QUALITY PROTEIN: c-Jun-amino-terminal kinase-interacting protein 3 [Danio rerio]
Locus_36685_Transcript_1/1_Confidence_1.000_Length_241	241	K05665	XP_002661246	multidrug resistance-associated protein 1	gi|292611899|ref|XP_002661246.1|PREDICTED: multidrug resistance-associated protein 1 [Danio rerio]
Locus_5685_Transcript_1/2_Confidence_0.750_Length_3654	3654	K14676	XP_692276	patatin-like phospholipase domain containing 7	gi|292613757|ref|XP_692276.4|PREDICTED: patatin-like phospholipase domain containing 7 [Danio rerio]
Locus_27607_Transcript_1/1_Confidence_1.000_Length_329	329	K11724	XP_002662470	bromodomain-containing protein 2	gi|292614925|ref|XP_002662470.1|PREDICTED: bromodomain-containing protein 2 [Danio rerio]
Locus_12725_Transcript_1/1_Confidence_1.000_Length_957	957	K14536	XP_697184	elongation factor tu gtp-binding domain-containing protein 1-like	gi|292615758|ref|XP_697184.4|PREDICTED: elongation factor Tu GTP-binding domain-containing protein 1-like [Danio rerio]
Locus_3899_Transcript_2/4_Confidence_0.600_Length_3656	3656	K08798	XP_001924048	low quality protein: serine threonine-protein kinase mark2	gi|292616007|ref|XP_001924048.2|PREDICTED: LOW QUALITY PROTEIN: serine/threonine-protein kinase MARK2 [Danio rerio]
Locus_1_Transcript_177214/226691_Confidence_1.000_Length_946	946	K08853	XP_697452	ap2-associated protein kinase 1	gi|292617207|ref|XP_697452.4|PREDICTED: AP2-associated protein kinase 1 [Danio rerio]
Locus_5910_Transcript_1/1_Confidence_1.000_Length_331	331	K01528	XP_695250	dynamin-1-like protein	gi|292617243|ref|XP_695250.4|PREDICTED: si:dkey-32e23.4 [Danio rerio]
Locus_1_Transcript_162292/226691_Confidence_1.000_Length_692	692	K15712	XP_001344323	e3 ubiquitin-protein ligase ttc3- partial	gi|292617889|ref|XP_001344323.3|PREDICTED: hypothetical protein LOC100005214 [Danio rerio]
Locus_1_Transcript_121880/226691_Confidence_1.000_Length_510	510	K06480	XP_699485	integrin alpha-1	gi|292618048|ref|XP_699485.3|PREDICTED: integrin alpha-1-like [Danio rerio]
Locus_1_Transcript_110421/226691_Confidence_1.000_Length_1007	1007	K02999	XP_001922839	dna-directed rna polymerase i subunit rpa1	gi|292620699|ref|XP_001922839.2|PREDICTED: DNA-directed RNA polymerase I subunit RPA1 [Danio rerio]
Locus_48548_Transcript_1/1_Confidence_1.000_Length_226	226	K04717	XP_002664750	sphingosine-1-phosphate phosphatase 2-like	gi|292621757|ref|XP_002664750.1|PREDICTED: sphingosine-1-phosphate phosphatase 2-like [Danio rerio]
Locus_49015_Transcript_1/1_Confidence_1.000_Length_373	373	K03695	XP_002664799	caseinolytic peptidase b protein homolog	gi|292621865|ref|XP_002664799.1|PREDICTED: caseinolytic peptidase B protein homolog, partial [Danio rerio]
Locus_1_Transcript_108508/226691_Confidence_1.000_Length_994	994	K13858	XP_697323	sodium bicarbonate cotransporter 3-like	gi|292622595|ref|XP_697323.4|PREDICTED: sodium bicarbonate cotransporter 3-like [Danio rerio]
Locus_9164_Transcript_1/1_Confidence_1.000_Length_417	417	K16523	XP_001919948	a-kinase anchor protein 6	gi|292623010|ref|XP_001919948.2|PREDICTED: a-kinase anchor protein 6 [Danio rerio]
Locus_1569_Transcript_1/2_Confidence_0.833_Length_3561	3561	K10311	XP_002665197	f-box only protein 34-like	gi|292623023|ref|XP_002665197.1|PREDICTED: f-box only protein 34 [Danio rerio]
Locus_1_Transcript_181282/226691_Confidence_1.000_Length_317	317	K01893	XP_696748	asparaginyl-trna cytoplasmic	gi|292625063|ref|XP_696748.3|PREDICTED: asparaginyl-tRNA synthetase, cytoplasmic [Danio rerio] >gi|220678632|emb|CAX13723.1| novel protein similar to vertebrate asparaginyl-tRNA synthetase (NARS) [Danio rerio]
Locus_37002_Transcript_1/1_Confidence_1.000_Length_223	223	K04849	XP_002665969	neuronal-type voltage-gated calcium channel subunit	gi|292625337|ref|XP_002665969.1|PREDICTED: LOW QUALITY PROTEIN: voltage-dependent P/Q-type calcium channel subunit alpha-1A [Danio rerio]
Locus_1_Transcript_218097/226691_Confidence_1.000_Length_1549	1549	K05628	XP_001922781	arginine-glutamic acid dipeptide repeats protein	gi|292627023|ref|XP_001922781.2|PREDICTED: arginine-glutamic acid dipeptide repeats protein [Danio rerio]
Locus_11306_Transcript_1/1_Confidence_1.000_Length_225	225	K08046	XP_002666536	adenylate cyclase type 6	gi|292627078|ref|XP_002666536.1|PREDICTED: adenylate cyclase type 6 [Danio rerio]
Locus_1_Transcript_215376/226691_Confidence_1.000_Length_298	298	K05147	XP_002666674	tumor necrosis factor receptor superfamily member 11a-like	gi|292627555|ref|XP_002666674.1|PREDICTED: tumor necrosis factor receptor superfamily member 11A-like [Danio rerio]
Locus_290_Transcript_3/4_Confidence_0.769_Length_2896	2896	K06256	XP_002667016	cd44 antigen- partial	gi|292628600|ref|XP_002667016.1|PREDICTED: hypothetical protein LOC100330801 [Danio rerio]
Locus_19809_Transcript_1/1_Confidence_1.000_Length_324	324	K10347	XP_002667348	leucine-rich repeat-containing protein 41-like	gi|292629305|ref|XP_002667348.1|PREDICTED: leucine-rich repeat-containing protein 41-like [Danio rerio]
Locus_844_Transcript_7/14_Confidence_0.043_Length_249	249	K04729	C8BKC7	myd88_sheep ame: full=myeloid differentiation primary response protein 88	gi|292630832|sp|C8BKC7.2|MYD88_SHEEPRecName: Full=Myeloid differentiation primary response protein MyD88
Locus_53221_Transcript_1/1_Confidence_1.000_Length_253	253	K07091	ZP_06637408	inner membrane protein	gi|293393093|ref|ZP_06637408.1|inner membrane protein YjgP [Serratia odorifera DSM 4582] >gi|291424239|gb|EFE97453.1| inner membrane protein YjgP [Serratia odorifera DSM 4582]
Locus_5790_Transcript_2/3_Confidence_0.667_Length_2146	2146	K13207	AAH49453	cugbp1 protein	gi|29436780|gb|AAH49453.1|Cugbp1 protein [Danio rerio]
Locus_23241_Transcript_1/2_Confidence_0.667_Length_692	692	K01530	AAC05244	class type 9a	gi|2944137|gb|AAC05244.1|putative ATPase, partial [Rattus norvegicus]
Locus_1_Transcript_161621/226691_Confidence_1.000_Length_1237	1237	K06237	NP_001170943	collagen type iv alpha1 precursor	gi|294489336|ref|NP_001170943.1|collagen type IV alpha1 precursor [Oryzias latipes] >gi|283549302|dbj|BAI66290.1| collagen type IV alpha1 [Oryzias latipes]
Locus_16251_Transcript_1/1_Confidence_1.000_Length_292	292	K15551	YP_003563774	aliphatic sulfonates family abc periplasmic ligand-binding protein	gi|294500074|ref|YP_003563774.1|putative taurine ABC transporter taurine-binding protein [Bacillus megaterium QM B1551] >gi|294350011|gb|ADE70340.1| putative taurine ABC transporter, taurine-binding protein [Bacillus megaterium QM B1551]
Locus_37750_Transcript_1/1_Confidence_1.000_Length_224	224	K01866	ZP_06714772	tyrosyl-trna synthetase	gi|294636385|ref|ZP_06714772.1|tyrosine--tRNA ligase, partial [Edwardsiella tarda ATCC 23685] >gi|291090343|gb|EFE22904.1| tyrosine--tRNA ligase [Edwardsiella tarda ATCC 23685]
Locus_33298_Transcript_1/1_Confidence_1.000_Length_319	319	K03296	ZP_06740785	cation multidrug efflux pump	gi|294775262|ref|ZP_06740785.1|putative ATP synthase F0, A subunit [Bacteroides vulgatus PC510] >gi|423314228|ref|ZP_17292162.1| hydrophobe/amphiphile efflux-1 (HAE1) family RND transporter [Bacteroides vulgatus CL09T03C04] >gi|294450839|gb|EFG19316.1| putative ATP synthase F0, A subunit [Bacteroides vulgatus PC510] >gi|392682998|gb|EIY76336.1| hydrophobe/amphiphile efflux-1 (HAE1) family RND tra…
Locus_58813_Transcript_1/1_Confidence_1.000_Length_256	256	K01791	ZP_06741923	udp-n-acetylglucosamine 2-epimerase	gi|294776447|ref|ZP_06741923.1|UDP-N-acetylglucosamine 2-epimerase [Bacteroides vulgatus PC510] >gi|294449690|gb|EFG18214.1| UDP-N-acetylglucosamine 2-epimerase [Bacteroides vulgatus PC510]
Locus_1359_Transcript_1/1_Confidence_1.000_Length_318	318	K12524	ZP_06742207	bifunctional aspartokinase i homoserine dehydrogenase i	gi|294776743|ref|ZP_06742207.1|homoserine dehydrogenase [Bacteroides vulgatus PC510] >gi|319643591|ref|ZP_07998211.1| aspartokinase I-homoserine dehydrogenase [Bacteroides sp. 3_1_40A] >gi|294449398|gb|EFG17934.1| homoserine dehydrogenase [Bacteroides vulgatus PC510] >gi|317384760|gb|EFV65719.1| aspartokinase I-homoserine dehydrogenase [Bacteroides sp. 3_1_40A]
Locus_45694_Transcript_1/1_Confidence_1.000_Length_290	290	K04066	CBK98235	primosomal protein n	gi|295100690|emb|CBK98235.1|primosomal protein N' [Faecalibacterium prausnitzii L2-6]
Locus_36800_Transcript_1/1_Confidence_1.000_Length_219	219	K07749	CBK98619	formyl- transferase	gi|295101074|emb|CBK98619.1|Predicted acyl-CoA transferases/carnitine dehydratase [Faecalibacterium prausnitzii L2-6]
Locus_27574_Transcript_1/1_Confidence_1.000_Length_230	230	K01006	CBK98660	phosphate dikinase	gi|295101115|emb|CBK98660.1|pyruvate phosphate dikinase [Faecalibacterium prausnitzii L2-6]
Locus_50604_Transcript_1/1_Confidence_1.000_Length_216	216	K10823	CBK99033	oligopeptide abc atp-binding protein	gi|295101488|emb|CBK99033.1|ATPase components of various ABC-type transport systems, contain duplicated ATPase [Faecalibacterium prausnitzii L2-6]
Locus_26844_Transcript_1/1_Confidence_1.000_Length_319	319	K03292	CBK99176	major facilitator family protein	gi|295101631|emb|CBK99176.1|sugar (Glycoside-Pentoside-Hexuronide) transporter [Faecalibacterium prausnitzii L2-6]
Locus_18292_Transcript_1/1_Confidence_1.000_Length_245	245	K04079	CBK99280	chaperone protein	gi|295101735|emb|CBK99280.1|Molecular chaperone, HSP90 family [Faecalibacterium prausnitzii L2-6]
Locus_59715_Transcript_1/1_Confidence_1.000_Length_243	243	K03695	CBK99637	atp-dependent chaperone protein	gi|295102092|emb|CBK99637.1|ATP-dependent chaperone ClpB [Faecalibacterium prausnitzii L2-6]
Locus_21265_Transcript_1/1_Confidence_1.000_Length_283	283	K00040	CBK99792	fructuronate reductase	gi|295102247|emb|CBK99792.1|Mannitol-1-phosphate/altronate dehydrogenases [Faecalibacterium prausnitzii L2-6]
Locus_13874_Transcript_1/1_Confidence_1.000_Length_271	271	K07024	CBK99839	cof-like hydrolase	gi|295102294|emb|CBK99839.1|HAD-superfamily hydrolase, subfamily IIB [Faecalibacterium prausnitzii L2-6]
Locus_60162_Transcript_1/1_Confidence_1.000_Length_251	251	K02033	CBL00149	glutathione abc permease protein	gi|295102604|emb|CBL00149.1|ABC-type dipeptide/oligopeptide/nickel transport systems, permease components [Faecalibacterium prausnitzii L2-6]
Locus_7802_Transcript_2/2_Confidence_0.667_Length_412	412	K00948	CBL00312	ribose-phosphate diphosphokinase	gi|295102767|emb|CBL00312.1|ribose-phosphate pyrophosphokinase [Faecalibacterium prausnitzii L2-6]
Locus_25107_Transcript_2/2_Confidence_0.600_Length_258	258	K00527	CBL00520	anaerobic ribonucleoside-triphosphate reductase	gi|295102976|emb|CBL00520.1|anaerobic ribonucleoside-triphosphate reductase [Faecalibacterium prausnitzii SL3/3]
Locus_62547_Transcript_1/1_Confidence_1.000_Length_247	247	K15532	CBL00657	glycosyl family 88	gi|295103113|emb|CBL00657.1|Predicted unsaturated glucuronyl hydrolase involved in regulation of bacterial surface properties, and related proteins [Faecalibacterium prausnitzii SL3/3]
Locus_25484_Transcript_1/1_Confidence_1.000_Length_251	251	K00525	CBL00838	ribonucleoside-diphosphate alpha subunit	gi|295103294|emb|CBL00838.1|ribonucleoside-diphosphate reductase, alpha subunit [Faecalibacterium prausnitzii SL3/3]
Locus_1_Transcript_128376/226691_Confidence_1.000_Length_241	241	K02493	CBL01500	protein-(glutamine-n5) methyltransferase	gi|295103956|emb|CBL01500.1|HemK family putative methylases [Faecalibacterium prausnitzii SL3/3]
Locus_43767_Transcript_1/1_Confidence_1.000_Length_230	230	K03310	CBL02710	amino acid carrier protein	gi|295105166|emb|CBL02710.1|amino acid carrier protein [Faecalibacterium prausnitzii SL3/3]
Locus_21656_Transcript_1/1_Confidence_1.000_Length_281	281	K01756	CBL02735	adenylosuccinate lyase	gi|295105191|emb|CBL02735.1|adenylosuccinate lyase [Faecalibacterium prausnitzii SL3/3]
Locus_3181_Transcript_1/1_Confidence_1.000_Length_294	294	K00931	CBL03036	glutamate 5-kinase	gi|295105492|emb|CBL03036.1|glutamate 5-kinase [Faecalibacterium prausnitzii SL3/3]
Locus_37646_Transcript_1/1_Confidence_1.000_Length_209	209	K04041	CBL03221	firmicute fructose- -bisphosphatase	gi|295105677|emb|CBL03221.1|Uncharacterized protein conserved in bacteria [Faecalibacterium prausnitzii SL3/3]
Locus_9966_Transcript_1/1_Confidence_1.000_Length_358	358	K02337	CBL05054	dna polymerase iii	gi|295107511|emb|CBL05054.1|DNA polymerase III, alpha subunit [Gordonibacter pamelaeae 7-10-1-b]
Locus_1316_Transcript_1/1_Confidence_1.000_Length_317	317	K00599	CBL22159	23s rrna (uracil-5-)-methyltransferase	gi|295108206|emb|CBL22159.1|23S rRNA (uracil-5-)-methyltransferase RumA [Ruminococcus obeum A2-162]
Locus_16329_Transcript_1/1_Confidence_1.000_Length_1121	1121	K08810	CAD87820	triple functional domain	gi|29561802|emb|CAD87820.1|novel protein similar to human triple functional domain protein TRIO (PTPRF interacting) [Danio rerio]
Locus_5507_Transcript_6/6_Confidence_0.591_Length_812	812	K06689	3L1Y_A	c chain crystal structure of human ubiquitin-conjugating enzyme ubch5b	gi|295789407|pdb|3L1Y|AChain A, Crystal Structure Of Human Ubc4 E2 Conjugating Enzyme
Locus_1_Transcript_159314/226691_Confidence_1.000_Length_206	206	K03950	ADG29146	nadh dehydrogenase 1 alpha subcomplex subunit 6	gi|295792284|gb|ADG29146.1|NADH dehydrogenase 1 alpha subcomplex subunit 6 [Epinephelus coioides]
Locus_12196_Transcript_5/5_Confidence_0.636_Length_488	488	K02272	ADG29167	cytochrome c subunit viic	gi|295792326|gb|ADG29167.1|mitochondrial cytochrome c oxidase subunit 7C [Epinephelus coioides]
Locus_8835_Transcript_1/1_Confidence_1.000_Length_866	866	K02929	ADG29168	60s ribosomal protein l36a	gi|295792328|gb|ADG29168.1|60S ribosomal protein L36a [Epinephelus coioides]
Locus_1_Transcript_150831/226691_Confidence_1.000_Length_329	329	K03231	ADG29185	eukaryotic translation elongation factor 1 alpha	gi|295792362|gb|ADG29185.1|eukaryotic translation elongation factor 1 alpha [Epinephelus coioides]
Locus_12637_Transcript_1/1_Confidence_1.000_Length_1516	1516	K08501	ADG29190	syntaxin 8	gi|295792372|gb|ADG29190.1|syntaxin 8 [Epinephelus coioides]
Locus_5164_Transcript_1/1_Confidence_1.000_Length_2047	2047	K10249	ADG59898	very long-chain fatty acids elongase-like 4 protein	gi|295917223|gb|ADG59898.1|very long-chain fatty acids elongase-like 4 protein [Rachycentron canadum]
Locus_34788_Transcript_1/1_Confidence_1.000_Length_411	411	K02985	CAA51425	ribosomal protein s3	gi|296094|emb|CAA51425.1|ribosomal protein S3 [Drosophila melanogaster]
Locus_62698_Transcript_1/1_Confidence_1.000_Length_230	230	K03723	YP_003648115	transcription-repair coupling factor	gi|296140872|ref|YP_003648115.1|transcription-repair coupling factor [Tsukamurella paurometabola DSM 20162] >gi|296029006|gb|ADG79776.1| transcription-repair coupling factor [Tsukamurella paurometabola DSM 20162]
Locus_70086_Transcript_1/1_Confidence_1.000_Length_258	258	K03251	XP_002743778	eukaryotic translation initiation factor 3 subunit d isoform 3	gi|296191788|ref|XP_002743778.1|PREDICTED: eukaryotic translation initiation factor 3 subunit D isoform 3 [Callithrix jacchus] >gi|332231125|ref|XP_003264748.1| PREDICTED: eukaryotic translation initiation factor 3 subunit D isoform 3 [Nomascus leucogenys] >gi|397501831|ref|XP_003821578.1| PREDICTED: eukaryotic translation initiation factor 3 subunit D isoform 2 [Pan paniscus] >gi|402884099|ref|X…
Locus_1_Transcript_113569/226691_Confidence_1.000_Length_1011	1011	K00504	XP_002744783	peptidyl-glycine alpha-amidating monooxygenase b isoform 2	gi|296194045|ref|XP_002744783.1|PREDICTED: peptidyl-glycine alpha-amidating monooxygenase B isoform 2 [Callithrix jacchus]
Locus_1_Transcript_185706/226691_Confidence_1.000_Length_493	493	K09299	XP_002749506	zinc finger e-box-binding homeobox 2 isoform 1	gi|296204848|ref|XP_002749506.1|PREDICTED: zinc finger E-box-binding homeobox 2 isoform 2 [Callithrix jacchus]
Locus_1_Transcript_171340/226691_Confidence_1.000_Length_224	224	K01880	XP_002751477	glycyl-trna synthetase isoform 2	gi|296209315|ref|XP_002751477.1|PREDICTED: glycyl-tRNA synthetase isoform 2 [Callithrix jacchus]
Locus_3422_Transcript_1/2_Confidence_0.600_Length_3601	3601	K15199	XP_002756100	general transcription factor 3c polypeptide 1-like	gi|296219822|ref|XP_002756100.1|PREDICTED: general transcription factor 3C polypeptide 1-like [Callithrix jacchus]
Locus_8720_Transcript_1/3_Confidence_0.667_Length_1043	1043	K09228	XP_002761850	zinc finger protein 136	gi|296232991|ref|XP_002761850.1|PREDICTED: zinc finger protein 136 [Callithrix jacchus]
Locus_6073_Transcript_2/3_Confidence_0.833_Length_3959	3959	K08765	ADH04490	liver carnitine palmitoyltransferase 1	gi|296280034|gb|ADH04490.1|liver carnitine palmitoyltransferase 1 [Epinephelus coioides]
Locus_27381_Transcript_1/1_Confidence_1.000_Length_328	328	K05617	ADH21447	excitatory amino acid transporter 1-like	gi|296455199|gb|ADH21447.1|excitatory amino acid transporter SLC1A6 [Danio rerio]
Locus_31056_Transcript_1/1_Confidence_1.000_Length_397	397	K15127	DAA28374	transcriptional adapter 2-beta	gi|296486261|gb|DAA28374.1|transcriptional adaptor 2B-like isoform 2 [Bos taurus]
Locus_36351_Transcript_1/1_Confidence_1.000_Length_251	251	K04248	ADH51679	luteinizing hormone receptor	gi|296803203|gb|ADH51679.1|luteinizing hormone receptor [Solea senegalensis]
Locus_29198_Transcript_1/1_Confidence_1.000_Length_403	403	K01638	ADI22235	malate synthase family protein	gi|297171227|gb|ADI22235.1|malate synthase [uncultured Gemmatimonadales bacterium HF0200_34B24]
Locus_1_Transcript_187192/226691_Confidence_1.000_Length_1715	1715	K07938	XP_001104802	adp-ribosylation factor 3	gi|297262255|ref|XP_001104802.2|PREDICTED: ADP-ribosylation factor 3-like isoform 3 [Macaca mulatta]
Locus_1_Transcript_142304/226691_Confidence_1.000_Length_282	282	K12490	XP_001114922	arf-gap with rho-gap ank repeat and ph domain-containing protein 1-like isoform 1	gi|297268680|ref|XP_001114922.2|PREDICTED: arf-GAP with Rho-GAP domain, ANK repeat and PH domain-containing protein 1-like isoform 1 [Macaca mulatta]
Locus_2084_Transcript_1/1_Confidence_1.000_Length_3370	3370	K06689	XP_001096263	ubiquitin-conjugating enzyme e2 d4-like	gi|297288420|ref|XP_001096263.2|PREDICTED: ubiquitin-conjugating enzyme E2 D4-like isoform 1 [Macaca mulatta]
Locus_22436_Transcript_1/1_Confidence_1.000_Length_790	790	K04382	XP_001107958	protein phosphatase 2 (formerly 2a) catalytic beta isoform	gi|297295073|ref|XP_001107958.2|PREDICTED: serine/threonine-protein phosphatase 2A catalytic subunit alpha isoform-like isoform 1 [Macaca mulatta] >gi|297295075|ref|XP_001108011.2| PREDICTED: serine/threonine-protein phosphatase 2A catalytic subunit alpha isoform-like isoform 2 [Macaca mulatta] >gi|193786590|dbj|BAG51913.1| unnamed protein product [Homo sapiens] >gi|344246921|gb|EGW03025.1| Serin…
Locus_1_Transcript_118857/226691_Confidence_1.000_Length_245	245	K01343	ADI40742	tissue plasminogen activator	gi|297492037|gb|ADI40742.1|tissue plasminogen activator [Xiphophorus nigrensis]
Locus_22525_Transcript_1/1_Confidence_1.000_Length_597	597	K02335	ZP_06936108	dna polymerase i	gi|297517722|ref|ZP_06936108.1|DNA polymerase I [Escherichia coli OP50]
Locus_34407_Transcript_1/1_Confidence_1.000_Length_228	228	K08227	ZP_06936541	lysophospholipid transporter lplt	gi|297518155|ref|ZP_06936541.1|lysophospholipid transporter LplT [Escherichia coli OP50]
Locus_13110_Transcript_1/1_Confidence_1.000_Length_352	352	K05802	ZP_06936812	mechanosensitive ion channel family protein	gi|297518426|ref|ZP_06936812.1|hypothetical protein EcolOP_12348 [Escherichia coli OP50]
Locus_23264_Transcript_1/1_Confidence_1.000_Length_283	283	K14058	ZP_06937556	trna 2-thiocytidine biosynthesis protein partial	gi|297519170|ref|ZP_06937556.1|C32 tRNA thiolase [Escherichia coli OP50]
Locus_15968_Transcript_1/1_Confidence_1.000_Length_245	245	K15828	ZP_06938487	formate hydrogenlyase subunit 3	gi|297520101|ref|ZP_06938487.1|formate hydrogenlyase subunit 3 [Escherichia coli OP50]
[truncated: 9,065 more rows]
