# Supplementary material for: De Novo Assembly of the Japanese Flounder (Paralichthys olivaceus) Spleen Transcriptome to Identify Putative Genes Involved in Immunity
Source: PLoS One. 2015 Feb 27;10(2):e0117642. doi: 10.1371/journal.pone.0117642 (PMC4344349; doi:10.1371/journal.pone.0117642)
Supplement: S7 Table — (XLS) [file pone.0117642.s011.xls]

## Sheet: Sheet1
Complement and coagulation cascades
Unigene ID	KO	Gene name	Description
Locus_33375_Transcript_1/1_Confidence_1.000_Length_806	ko:K03898	KNG	kininogen
Locus_1_Transcript_120410/226691_Confidence_1.000_Length_1025	ko:K03916	BDKRB2	bradykinin receptor B2
Locus_21897_Transcript_1/1_Confidence_1.000_Length_1027	ko:K03916	BDKRB2	bradykinin receptor B2
Locus_1_Transcript_173191/226691_Confidence_1.000_Length_327	ko:K03899	F8	coagulation factor VIII
Locus_52392_Transcript_1/1_Confidence_1.000_Length_316	ko:K03899	F8	coagulation factor VIII
Locus_1_Transcript_167348/226691_Confidence_1.000_Length_2382	ko:K03900	VWF	von Willebrand factor
Locus_5448_Transcript_1/1_Confidence_1.000_Length_655	ko:K03900	VWF	von Willebrand factor
Locus_10569_Transcript_1/1_Confidence_1.000_Length_1366	ko:K03900	VWF	von Willebrand factor
Locus_23023_Transcript_1/1_Confidence_1.000_Length_210	ko:K03900	VWF	von Willebrand factor
Locus_474_Transcript_5/5_Confidence_0.833_Length_940	ko:K03901	F3, CD142	coagulation factor III (tissue factor)
Locus_3332_Transcript_1/1_Confidence_1.000_Length_1613	ko:K03901	F3, CD142	coagulation factor III (tissue factor)
Locus_40129_Transcript_1/1_Confidence_1.000_Length_236	ko:K01320	F7	coagulation factor VII
Locus_13180_Transcript_1/2_Confidence_0.750_Length_1953	ko:K01314	F10	coagulation factor X
Locus_1_Transcript_111923/226691_Confidence_1.000_Length_2457	ko:K03902	F5	coagulation factor V (labile factor)
Locus_1_Transcript_111928/226691_Confidence_1.000_Length_799	ko:K03902	F5	coagulation factor V (labile factor)
Locus_29264_Transcript_1/2_Confidence_0.667_Length_1069	ko:K01313	F2	coagulation factor II (thrombin)
Locus_8216_Transcript_1/5_Confidence_0.667_Length_2933	ko:K03903	FGA	fibrinogen alpha chain
Locus_1_Transcript_100364/226691_Confidence_1.000_Length_1492	ko:K03904	FGB	fibrinogen beta chain
Locus_1_Transcript_125267/226691_Confidence_1.000_Length_385	ko:K03905	FGG	fibrinogen gamma chain
Locus_1_Transcript_125268/226691_Confidence_1.000_Length_278	ko:K03905	FGG	fibrinogen gamma chain
Locus_12118_Transcript_5/5_Confidence_0.778_Length_789	ko:K03905	FGG	fibrinogen gamma chain
Locus_1_Transcript_150975/226691_Confidence_1.000_Length_239	ko:K03917	F13A1	coagulation factor XIII A1 polypeptide
Locus_24582_Transcript_1/1_Confidence_1.000_Length_373	ko:K03917	F13A1	coagulation factor XIII A1 polypeptide
Locus_8841_Transcript_10/15_Confidence_0.357_Length_3203	ko:K03908	PROS1	protein S
Locus_1_Transcript_118805/226691_Confidence_1.000_Length_231	ko:K01343	PLAT	tissue plasminogen activator
Locus_1_Transcript_118815/226691_Confidence_1.000_Length_822	ko:K01343	PLAT	tissue plasminogen activator
Locus_1_Transcript_118857/226691_Confidence_1.000_Length_245	ko:K01343	PLAT	tissue plasminogen activator
Locus_17697_Transcript_1/1_Confidence_1.000_Length_1085	ko:K01315	PLG	plasminogen
Locus_27624_Transcript_1/1_Confidence_1.000_Length_538	ko:K03912	SERPIND1, HCF2	heparin cofactor II
Locus_3501_Transcript_32/36_Confidence_0.088_Length_2323	ko:K03983	SERPINF2, AAP	alpha-2-antiplasmin
Locus_16140_Transcript_1/1_Confidence_1.000_Length_686	ko:K03911	SERPINC1, AT3	antithrombin III
Locus_33973_Transcript_1/1_Confidence_1.000_Length_218	ko:K03911	SERPINC1, AT3	antithrombin III
Locus_5364_Transcript_1/1_Confidence_1.000_Length_215	ko:K03984	SERPINA1, AAT	alpha-1-antitrypsin
Locus_28991_Transcript_1/2_Confidence_0.667_Length_1178	ko:K03984	SERPINA1, AAT	alpha-1-antitrypsin
Locus_1_Transcript_118639/226691_Confidence_1.000_Length_663	ko:K03914	F2R, PAR1	coagulation factor II (thrombin) receptor
Locus_1_Transcript_141426/226691_Confidence_1.000_Length_413	ko:K03914	F2R, PAR1	coagulation factor II (thrombin) receptor
Locus_1_Transcript_141436/226691_Confidence_1.000_Length_273	ko:K03914	F2R, PAR1	coagulation factor II (thrombin) receptor
Locus_63411_Transcript_1/1_Confidence_1.000_Length_258	ko:K03985	PLAUR	plasminogen activator, urokinase receptor
Locus_1787_Transcript_2/2_Confidence_0.857_Length_1187	ko:K03988	C1QG	complement C1q subcomponent subunit C
Locus_32557_Transcript_1/1_Confidence_1.000_Length_1087	ko:K01330	C1R	complement component 1, r subcomponent
Locus_1769_Transcript_9/9_Confidence_0.725_Length_2417	ko:K01331	C1S	complement component 1, s subcomponent
Locus_1_Transcript_110524/226691_Confidence_1.000_Length_1696	ko:K01332	C2	complement component 2
Locus_1_Transcript_115732/226691_Confidence_1.000_Length_248	ko:K03989	C4	complement component 4
Locus_1_Transcript_115738/226691_Confidence_1.000_Length_409	ko:K03989	C4	complement component 4
Locus_1_Transcript_115740/226691_Confidence_1.000_Length_1094	ko:K03989	C4	complement component 4
Locus_676_Transcript_1/1_Confidence_1.000_Length_1996	ko:K01335	CFB	component factor B
Locus_24876_Transcript_1/1_Confidence_1.000_Length_462	ko:K01335	CFB	component factor B
Locus_16952_Transcript_1/1_Confidence_1.000_Length_426	ko:K03993	MASP2	mannan-binding lectin serine protease 2
Locus_32329_Transcript_1/1_Confidence_1.000_Length_687	ko:K03994	C5	complement component 5
Locus_42173_Transcript_1/1_Confidence_1.000_Length_224	ko:K03995	C6	complement component 6
Locus_1_Transcript_109903/226691_Confidence_1.000_Length_1412	ko:K03996	C7	complement component 7
Locus_1_Transcript_215147/226691_Confidence_1.000_Length_1055	ko:K03997	C8A	complement component 8 subunit alpha
Locus_1_Transcript_215152/226691_Confidence_1.000_Length_261	ko:K03998	C8B	complement component 8 subunit beta
Locus_7931_Transcript_1/1_Confidence_1.000_Length_962	ko:K03998	C8B	complement component 8 subunit beta
Locus_23224_Transcript_1/1_Confidence_1.000_Length_431	ko:K03999	C8G	complement component 8 subunit gamma
Locus_1_Transcript_175686/226691_Confidence_1.000_Length_856	ko:K04000	C9	complement component 9
Locus_12877_Transcript_1/1_Confidence_1.000_Length_549	ko:K04001	SERPING1, C1INH	C1 inhibitor
Locus_22050_Transcript_1/2_Confidence_0.667_Length_1265	ko:K04001	SERPING1, C1INH	C1 inhibitor
Locus_69948_Transcript_1/1_Confidence_1.000_Length_210	ko:K04001	SERPING1, C1INH	C1 inhibitor
Locus_2748_Transcript_16/21_Confidence_0.452_Length_2716	ko:K04004	HF1	complement factor H
Locus_27325_Transcript_1/1_Confidence_1.000_Length_430	ko:K01333	CFI	complement factor I
Locus_1_Transcript_113193/226691_Confidence_1.000_Length_272	ko:K04006	DAF, CD55	decay accelerating factor
Locus_7641_Transcript_1/1_Confidence_1.000_Length_629	ko:K04008	CD59	CD59 antigen
Locus_29547_Transcript_1/1_Confidence_1.000_Length_456	ko:K04008	CD59	CD59 antigen
Locus_1_Transcript_185065/226691_Confidence_1.000_Length_1290	ko:K04010	C5AR1	C5a anaphylatoxin chemotactic receptor
