# Supplementary material for: De Novo Assembly of the Japanese Flounder (Paralichthys olivaceus) Spleen Transcriptome to Identify Putative Genes Involved in Immunity
Source: PLoS One. 2015 Feb 27;10(2):e0117642. doi: 10.1371/journal.pone.0117642 (PMC4344349; doi:10.1371/journal.pone.0117642)
Supplement: S8 Table — (XLS) [file pone.0117642.s012.xls]

## Sheet: Sheet1
B cell receptor signaling pathway
Unigene ID	KO	Gene name	Description
Locus_1_Transcript_186340/226691_Confidence_1.000_Length_210	ko:K06856	IGH	immunoglobulin heavy chain
Locus_1_Transcript_173463/226691_Confidence_1.000_Length_977	ko:K06506	CD79A, IGA	CD79A antigen
Locus_1_Transcript_208865/226691_Confidence_1.000_Length_760	ko:K05854	LYN	tyrosine-protein kinase Lyn
Locus_443_Transcript_22/26_Confidence_0.286_Length_2617	ko:K05855	SYK	spleen tyrosine kinase
Locus_443_Transcript_23/26_Confidence_0.119_Length_553	ko:K05855	SYK	spleen tyrosine kinase
Locus_1_Transcript_130237/226691_Confidence_1.000_Length_466	ko:K07370	BTK	Bruton agammaglobulinemia tyrosine kinase
Locus_1_Transcript_130242/226691_Confidence_1.000_Length_330	ko:K07370	BTK	Bruton agammaglobulinemia tyrosine kinase
Locus_1_Transcript_146783/226691_Confidence_1.000_Length_322	ko:K12229	DAPP1, BAM32	dual adapter for phosphotyrosine and 3-phosphotyrosine and 3-phosphoinositide
Locus_25445_Transcript_1/1_Confidence_1.000_Length_650	ko:K07371	BLNK	B-cell linker protein
Locus_4586_Transcript_3/4_Confidence_0.667_Length_3461	ko:K05730	VAV	vav oncogene
Locus_21315_Transcript_1/1_Confidence_1.000_Length_642	ko:K05730	VAV	vav oncogene
Locus_22648_Transcript_1/1_Confidence_1.000_Length_1407	ko:K05730	VAV	vav oncogene
Locus_26674_Transcript_1/1_Confidence_1.000_Length_522	ko:K05730	VAV	vav oncogene
Locus_1_Transcript_77447/226691_Confidence_1.000_Length_220	ko:K04392	RAC1	Ras-related C3 botulinum toxin substrate 1
Locus_1_Transcript_101460/226691_Confidence_1.000_Length_260	ko:K04392	RAC1	Ras-related C3 botulinum toxin substrate 1
Locus_1_Transcript_148977/226691_Confidence_1.000_Length_477	ko:K04392	RAC1	Ras-related C3 botulinum toxin substrate 1
Locus_47482_Transcript_1/1_Confidence_1.000_Length_217	ko:K04392	RAC1	Ras-related C3 botulinum toxin substrate 1
Locus_1_Transcript_147977/226691_Confidence_1.000_Length_411	ko:K05859	PLCG2	phosphatidylinositol phospholipase C, gamma-2
Locus_1_Transcript_147984/226691_Confidence_1.000_Length_628	ko:K05859	PLCG2	phosphatidylinositol phospholipase C, gamma-2
Locus_1_Transcript_181326/226691_Confidence_1.000_Length_336	ko:K04348	PPP3C, CNA	protein phosphatase 3, catalytic subunit
Locus_52_Transcript_3/3_Confidence_0.667_Length_2021	ko:K04348	PPP3C, CNA	protein phosphatase 3, catalytic subunit
Locus_5003_Transcript_2/2_Confidence_1.000_Length_3317	ko:K04348	PPP3C, CNA	protein phosphatase 3, catalytic subunit
Locus_10898_Transcript_1/1_Confidence_1.000_Length_1721	ko:K04348	PPP3C, CNA	protein phosphatase 3, catalytic subunit
Locus_22521_Transcript_1/1_Confidence_1.000_Length_298	ko:K04348	PPP3C, CNA	protein phosphatase 3, catalytic subunit
Locus_29301_Transcript_1/1_Confidence_1.000_Length_228	ko:K04348	PPP3C, CNA	protein phosphatase 3, catalytic subunit
Locus_33666_Transcript_1/1_Confidence_1.000_Length_203	ko:K04348	PPP3C, CNA	protein phosphatase 3, catalytic subunit
Locus_1_Transcript_201361/226691_Confidence_1.000_Length_352	ko:K06268	PPP3R, CNB	protein phosphatase 3, regulatory subunit
Locus_1_Transcript_201363/226691_Confidence_1.000_Length_307	ko:K06268	PPP3R, CNB	protein phosphatase 3, regulatory subunit
Locus_1_Transcript_216212/226691_Confidence_1.000_Length_1489	ko:K06268	PPP3R, CNB	protein phosphatase 3, regulatory subunit
Locus_1_Transcript_216213/226691_Confidence_1.000_Length_422	ko:K06268	PPP3R, CNB	protein phosphatase 3, regulatory subunit
Locus_1_Transcript_155420/226691_Confidence_1.000_Length_284	ko:K04446	NFATC, NFAT	nuclear factor of activated T-cells, cytoplasmic
Locus_725_Transcript_2/3_Confidence_0.714_Length_5220	ko:K04446	NFATC, NFAT	nuclear factor of activated T-cells, cytoplasmic
Locus_3127_Transcript_7/8_Confidence_0.705_Length_3147	ko:K04446	NFATC, NFAT	nuclear factor of activated T-cells, cytoplasmic
Locus_4661_Transcript_3/4_Confidence_0.786_Length_5431	ko:K04446	NFATC, NFAT	nuclear factor of activated T-cells, cytoplasmic
Locus_6434_Transcript_1/1_Confidence_1.000_Length_377	ko:K04446	NFATC, NFAT	nuclear factor of activated T-cells, cytoplasmic
Locus_15019_Transcript_1/1_Confidence_1.000_Length_302	ko:K04446	NFATC, NFAT	nuclear factor of activated T-cells, cytoplasmic
Locus_15133_Transcript_1/1_Confidence_1.000_Length_729	ko:K04446	NFATC, NFAT	nuclear factor of activated T-cells, cytoplasmic
Locus_17211_Transcript_1/1_Confidence_1.000_Length_849	ko:K04446	NFATC, NFAT	nuclear factor of activated T-cells, cytoplasmic
Locus_19442_Transcript_1/1_Confidence_1.000_Length_435	ko:K04446	NFATC, NFAT	nuclear factor of activated T-cells, cytoplasmic
Locus_20059_Transcript_1/1_Confidence_1.000_Length_414	ko:K04446	NFATC, NFAT	nuclear factor of activated T-cells, cytoplasmic
Locus_27819_Transcript_1/1_Confidence_1.000_Length_1051	ko:K04446	NFATC, NFAT	nuclear factor of activated T-cells, cytoplasmic
Locus_28495_Transcript_1/2_Confidence_0.667_Length_452	ko:K04446	NFATC, NFAT	nuclear factor of activated T-cells, cytoplasmic
Locus_31300_Transcript_1/1_Confidence_1.000_Length_399	ko:K04446	NFATC, NFAT	nuclear factor of activated T-cells, cytoplasmic
Locus_63879_Transcript_1/1_Confidence_1.000_Length_265	ko:K04446	NFATC, NFAT	nuclear factor of activated T-cells, cytoplasmic
Locus_7533_Transcript_1/1_Confidence_1.000_Length_1138	ko:K04364	GRB2	growth factor receptor-binding protein 2
Locus_4275_Transcript_2/3_Confidence_0.700_Length_4115	ko:K03099	SOS	son of sevenless
Locus_7818_Transcript_1/1_Confidence_1.000_Length_601	ko:K03099	SOS	son of sevenless
Locus_12753_Transcript_1/1_Confidence_1.000_Length_2898	ko:K03099	SOS	son of sevenless
Locus_1_Transcript_109998/226691_Confidence_1.000_Length_1100	ko:K12362	RASGRP3	RAS guanyl-releasing protein 3
Locus_1_Transcript_110004/226691_Confidence_1.000_Length_1311	ko:K12362	RASGRP3	RAS guanyl-releasing protein 3
Locus_1_Transcript_110009/226691_Confidence_1.000_Length_552	ko:K12362	RASGRP3	RAS guanyl-releasing protein 3
Locus_1_Transcript_219216/226691_Confidence_1.000_Length_269	ko:K02833	HRAS	GTPase HRas
Locus_1_Transcript_219219/226691_Confidence_1.000_Length_256	ko:K02833	HRAS	GTPase HRas
Locus_1_Transcript_88602/226691_Confidence_1.000_Length_303	ko:K07827	KRAS, KRAS2	GTPase KRas
Locus_1_Transcript_161875/226691_Confidence_1.000_Length_870	ko:K07828	NRAS	GTPase NRas
Locus_124_Transcript_4/6_Confidence_0.350_Length_2817	ko:K04366	RAF1	RAF proto-oncogene serine/threonine-protein kinase
Locus_1_Transcript_152397/226691_Confidence_1.000_Length_1491	ko:K04368	MAP2K1, MEK1	mitogen-activated protein kinase kinase 1
Locus_12839_Transcript_3/3_Confidence_0.667_Length_1798	ko:K04369	MAP2K2, MEK2	mitogen-activated protein kinase kinase 2
Locus_30488_Transcript_1/1_Confidence_1.000_Length_265	ko:K04369	MAP2K2, MEK2	mitogen-activated protein kinase kinase 2
Locus_1_Transcript_109593/226691_Confidence_1.000_Length_1050	ko:K04371	ERK1_2	extracellular signal-regulated kinase 1/2 ]
Locus_5716_Transcript_1/1_Confidence_1.000_Length_1307	ko:K04371	ERK1_2	extracellular signal-regulated kinase 1/2
Locus_1_Transcript_205615/226691_Confidence_1.000_Length_377	ko:K04379	FOS	proto-oncogene protein c-fos
Locus_6985_Transcript_1/1_Confidence_1.000_Length_534	ko:K04379	FOS	proto-oncogene protein c-fos
Locus_1_Transcript_121768/226691_Confidence_1.000_Length_523	ko:K04448	JUN	transcription factor AP-1
Locus_1_Transcript_184841/226691_Confidence_1.000_Length_673	ko:K04448	JUN	transcription factor AP-1
Locus_1_Transcript_184842/226691_Confidence_1.000_Length_318	ko:K04448	JUN	transcription factor AP-1
Locus_1_Transcript_184402/226691_Confidence_1.000_Length_615	ko:K07367	CARD11	caspase recruitment domain-containing protein 11
Locus_1_Transcript_184405/226691_Confidence_1.000_Length_622	ko:K07367	CARD11	caspase recruitment domain-containing protein 11
Locus_15857_Transcript_1/1_Confidence_1.000_Length_1588	ko:K07368	BCL10	B-cell CLL/lymphoma 10
Locus_1_Transcript_205225/226691_Confidence_1.000_Length_650	ko:K07369	MALT1	mucosa-associated lymphoid tissue lymphoma translocation protein 1
Locus_1_Transcript_205227/226691_Confidence_1.000_Length_276	ko:K07369	MALT1	mucosa-associated lymphoid tissue lymphoma translocation protein 1
Locus_582_Transcript_1/1_Confidence_1.000_Length_2531	ko:K07369	MALT1	mucosa-associated lymphoid tissue lymphoma translocation protein 1
Locus_1785_Transcript_2/2_Confidence_0.714_Length_2592	ko:K07369	MALT1	mucosa-associated lymphoid tissue lymphoma translocation protein 1
Locus_1_Transcript_175032/226691_Confidence_1.000_Length_833	ko:K04467	IKBKA, IKKA, CHUK	inhibitor of nuclear factor kappa-B kinase subunit alpha
Locus_1_Transcript_175033/226691_Confidence_1.000_Length_728	ko:K04467	IKBKA, IKKA, CHUK	inhibitor of nuclear factor kappa-B kinase subunit alpha
Locus_1_Transcript_175042/226691_Confidence_1.000_Length_238	ko:K04467	IKBKA, IKKA, CHUK	inhibitor of nuclear factor kappa-B kinase subunit alpha
Locus_3336_Transcript_5/10_Confidence_0.593_Length_3435	ko:K04467	IKBKA, IKKA, CHUK	inhibitor of nuclear factor kappa-B kinase subunit alpha
Locus_12739_Transcript_2/5_Confidence_0.615_Length_4466	ko:K07209	IKBKB, IKKB	inhibitor of nuclear factor kappa-B kinase subunit beta
Locus_1_Transcript_157538/226691_Confidence_1.000_Length_225	ko:K07210	IKBKG, IKKG, NEMO	inhibitor of nuclear factor kappa-B kinase subunit gamma
Locus_1_Transcript_157542/226691_Confidence_1.000_Length_747	ko:K07210	IKBKG, IKKG, NEMO	inhibitor of nuclear factor kappa-B kinase subunit gamma
Locus_1_Transcript_157545/226691_Confidence_1.000_Length_649	ko:K07210	IKBKG, IKKG, NEMO	inhibitor of nuclear factor kappa-B kinase subunit gamma
Locus_1_Transcript_140863/226691_Confidence_1.000_Length_1670	ko:K02580	NFKB1	nuclear factor NF-kappa-B p105 subunit
Locus_1_Transcript_178871/226691_Confidence_1.000_Length_498	ko:K04735	RELA	transcription factor p65
Locus_1_Transcript_198071/226691_Confidence_1.000_Length_727	ko:K05872	NFKBIE	NF-kappa-B inhibitor epsilon
Locus_1_Transcript_171249/226691_Confidence_1.000_Length_413	ko:K06508	CD81, TAPA1	CD81 antigen
Locus_1_Transcript_171524/226691_Confidence_1.000_Length_331	ko:K06508	CD81, TAPA1	CD81 antigen
Locus_1_Transcript_79309/226691_Confidence_1.000_Length_2114	ko:K02649	PIK3R	phosphoinositide-3-kinase, regulatory subunit
Locus_1_Transcript_152693/226691_Confidence_1.000_Length_1849	ko:K02649	PIK3R	phosphoinositide-3-kinase, regulatory subunit
Locus_1_Transcript_185122/226691_Confidence_1.000_Length_207	ko:K02649	PIK3R	phosphoinositide-3-kinase, regulatory subunit
Locus_1_Transcript_185125/226691_Confidence_1.000_Length_1489	ko:K02649	PIK3R	phosphoinositide-3-kinase, regulatory subunit
Locus_3365_Transcript_1/1_Confidence_1.000_Length_1227	ko:K02649	PIK3R	phosphoinositide-3-kinase, regulatory subunit
Locus_13115_Transcript_1/3_Confidence_0.750_Length_2735	ko:K02649	PIK3R	phosphoinositide-3-kinase, regulatory subunit
Locus_13115_Transcript_2/3_Confidence_0.750_Length_2781	ko:K02649	PIK3R	phosphoinositide-3-kinase, regulatory subunit
Locus_23231_Transcript_1/1_Confidence_1.000_Length_684	ko:K02649	PIK3R	phosphoinositide-3-kinase, regulatory subunit
Locus_1_Transcript_108605/226691_Confidence_1.000_Length_3331	ko:K00922	PIK3C	phosphatidylinositol-4,5-bisphosphate 3-kinase
Locus_1_Transcript_180451/226691_Confidence_1.000_Length_222	ko:K00922	PIK3C	phosphatidylinositol-4,5-bisphosphate 3-kinase
Locus_1_Transcript_180455/226691_Confidence_1.000_Length_746	ko:K00922	PIK3C	phosphatidylinositol-4,5-bisphosphate 3-kinase
Locus_870_Transcript_28/30_Confidence_0.156_Length_3976	ko:K00922	PIK3C	phosphatidylinositol-4,5-bisphosphate 3-kinase
Locus_2292_Transcript_1/1_Confidence_1.000_Length_2358	ko:K00922	PIK3C	phosphatidylinositol-4,5-bisphosphate 3-kinase
Locus_15450_Transcript_1/1_Confidence_1.000_Length_2013	ko:K00922	PIK3C	phosphatidylinositol-4,5-bisphosphate 3-kinase
Locus_22959_Transcript_1/1_Confidence_1.000_Length_1042	ko:K00922	PIK3C	phosphatidylinositol-4,5-bisphosphate 3-kinase
Locus_24122_Transcript_1/1_Confidence_1.000_Length_447	ko:K00922	PIK3C	phosphatidylinositol-4,5-bisphosphate 3-kinase
Locus_24686_Transcript_1/1_Confidence_1.000_Length_946	ko:K00922	PIK3C	phosphatidylinositol-4,5-bisphosphate 3-kinase
Locus_1_Transcript_98116/226691_Confidence_1.000_Length_2081	ko:K04456	AKT	RAC serine/threonine-protein kinase
Locus_1_Transcript_112069/226691_Confidence_1.000_Length_1465	ko:K04456	AKT	RAC serine/threonine-protein kinase
Locus_1_Transcript_185435/226691_Confidence_1.000_Length_1387	ko:K04456	AKT	RAC serine/threonine-protein kinase
Locus_3839_Transcript_1/1_Confidence_1.000_Length_3580	ko:K04456	AKT	RAC serine/threonine-protein kinase
Locus_7041_Transcript_1/2_Confidence_0.750_Length_2547	ko:K04456	AKT	RAC serine/threonine-protein kinase
Locus_1589_Transcript_3/3_Confidence_0.750_Length_2581	ko:K03083	GSK3B	glycogen synthase kinase 3 beta
Locus_1071_Transcript_11/20_Confidence_0.250_Length_2210	ko:K03084	SHIP1, INPP5D	phosphatidylinositol-3,4,5-trisphosphate 5-phosphatase 1
Locus_1071_Transcript_19/20_Confidence_0.338_Length_4601	ko:K03084	SHIP1, INPP5D	phosphatidylinositol-3,4,5-trisphosphate 5-phosphatase 1
Locus_1508_Transcript_5/8_Confidence_0.467_Length_3012	ko:K15909	SHIP2, INPPL1	phosphatidylinositol-3,4,5-trisphosphate 5-phosphatase 2
Locus_1_Transcript_159101/226691_Confidence_1.000_Length_338	ko:K06467	CD22, SIGLEC2	CD22 antigen
Locus_1_Transcript_217484/226691_Confidence_1.000_Length_519	ko:K05697	PTPN6, SHP-1	protein tyrosine phosphatase, non-receptor type 6
Locus_1_Transcript_202232/226691_Confidence_1.000_Length_590	ko:K12230	PIK3AP1, BCAP	phosphoinositide 3-kinase adapter protein 1
Locus_1_Transcript_202238/226691_Confidence_1.000_Length_588	ko:K12230	PIK3AP1, BCAP	phosphoinositide 3-kinase adapter protein 1
