# Supplementary material for: De Novo Assembly of the Japanese Flounder (Paralichthys olivaceus) Spleen Transcriptome to Identify Putative Genes Involved in Immunity
Source: PLoS One. 2015 Feb 27;10(2):e0117642. doi: 10.1371/journal.pone.0117642 (PMC4344349; doi:10.1371/journal.pone.0117642)
Supplement: S9 Table — (XLS) [file pone.0117642.s013.xls]

## Sheet: Sheet1
T cell receptor signaling pathway
Unigene ID	KO	Gene name	Description
Locus_3080_Transcript_1/1_Confidence_1.000_Length_323	ko:K10785	TRBV	T-cell receptor beta chain V region
Locus_6239_Transcript_3/3_Confidence_0.857_Length_449	ko:K10785	TRBV	T-cell receptor beta chain V region
Locus_31286_Transcript_1/1_Confidence_1.000_Length_373	ko:K10785	TRBV	T-cell receptor beta chain V region
Locus_41749_Transcript_1/1_Confidence_1.000_Length_349	ko:K10785	TRBV	T-cell receptor beta chain V region
Locus_1376_Transcript_2/3_Confidence_0.667_Length_1118	ko:K06451	CD3E	T-cell surface glycoprotein CD3 epsilon chain
Locus_3426_Transcript_1/2_Confidence_0.800_Length_2707	ko:K06454	CD4	CD4 antigen
Locus_2776_Transcript_1/1_Confidence_1.000_Length_1322	ko:K06459	CD8B	CD8B antigen, beta polypeptide
Locus_1_Transcript_101659/226691_Confidence_1.000_Length_318	ko:K06478	PTPRC, CD45	protein tyrosine phosphatase, receptor type, C
Locus_1_Transcript_101662/226691_Confidence_1.000_Length_222	ko:K06478	PTPRC, CD45	protein tyrosine phosphatase, receptor type, C
Locus_7860_Transcript_2/4_Confidence_0.700_Length_2336	ko:K05856	LCK	lymphocyte-specific protein tyrosine kinase
Locus_1551_Transcript_2/9_Confidence_0.500_Length_3341	ko:K05703	FYN	proto-oncogene tyrosine-protein kinase Fyn
Locus_1551_Transcript_5/9_Confidence_0.292_Length_1556	ko:K05703	FYN	proto-oncogene tyrosine-protein kinase Fyn
Locus_1_Transcript_202034/226691_Confidence_1.000_Length_272	ko:K07360	ZAP70	zeta-chain (TCR) associated protein kinase
Locus_1_Transcript_202035/226691_Confidence_1.000_Length_500	ko:K07360	ZAP70	zeta-chain (TCR) associated protein kinase [
Locus_1_Transcript_70468/226691_Confidence_1.000_Length_384	ko:K07361	LCP2	lymphocyte cytosolic protein 2
Locus_2571_Transcript_23/26_Confidence_0.397_Length_4812	ko:K07363	ITK	IL2-inducible T-cell kinase
Locus_713_Transcript_12/13_Confidence_0.389_Length_2732	ko:K07364	TEC	tec protein tyrosine kinase
Locus_1_Transcript_115092/226691_Confidence_1.000_Length_1388	ko:K07365	NCK	NCK adaptor protein
Locus_4642_Transcript_1/1_Confidence_1.000_Length_2220	ko:K07365	NCK	NCK adaptor protein
Locus_15248_Transcript_1/1_Confidence_1.000_Length_520	ko:K07365	NCK	NCK adaptor protein
Locus_4586_Transcript_3/4_Confidence_0.667_Length_3461	ko:K05730	VAV	vav oncogene
Locus_21315_Transcript_1/1_Confidence_1.000_Length_642	ko:K05730	VAV	vav oncogene
Locus_22648_Transcript_1/1_Confidence_1.000_Length_1407	ko:K05730	VAV	vav oncogene
Locus_26674_Transcript_1/1_Confidence_1.000_Length_522	ko:K05730	VAV	vav oncogene
Locus_7533_Transcript_1/1_Confidence_1.000_Length_1138	ko:K04364	GRB2	growth factor receptor-binding protein 2
Locus_1_Transcript_135885/226691_Confidence_1.000_Length_707	ko:K04409	PAK1	p21-activated kinase 1
Locus_1_Transcript_67146/226691_Confidence_1.000_Length_324	ko:K04410	PAK2	p21-activated kinase 2
Locus_1_Transcript_190935/226691_Confidence_1.000_Length_249	ko:K04410	PAK2	p21-activated kinase 2
Locus_1_Transcript_191404/226691_Confidence_1.000_Length_1575	ko:K04410	PAK2	p21-activated kinase 2
Locus_1_Transcript_191423/226691_Confidence_1.000_Length_704	ko:K04410	PAK2	p21-activated kinase 2
Locus_14247_Transcript_1/1_Confidence_1.000_Length_1079	ko:K05733	PAK3, MRX30	p21-activated kinase 3
Locus_1666_Transcript_1/1_Confidence_1.000_Length_507	ko:K05734	PAK4	p21-activated kinase 4
Locus_4018_Transcript_16/17_Confidence_0.116_Length_4694	ko:K05734	PAK4	p21-activated kinase 4
Locus_13998_Transcript_1/1_Confidence_1.000_Length_1195	ko:K05735	PAK6	p21-activated kinase 6
Locus_16823_Transcript_1/1_Confidence_1.000_Length_241	ko:K05735	PAK6	p21-activated kinase 6
Locus_1_Transcript_122068/226691_Confidence_1.000_Length_238	ko:K04513	RHOA	Ras homolog gene family, member A
Locus_1_Transcript_122073/226691_Confidence_1.000_Length_306	ko:K04513	RHOA	Ras homolog gene family, member A
Locus_647_Transcript_9/14_Confidence_0.102_Length_415	ko:K04513	RHOA	Ras homolog gene family, member A
Locus_647_Transcript_10/14_Confidence_0.186_Length_2069	ko:K04513	RHOA	Ras homolog gene family, member A
Locus_7485_Transcript_1/1_Confidence_1.000_Length_807	ko:K04513	RHOA	Ras homolog gene family, member A
Locus_1_Transcript_142841/226691_Confidence_1.000_Length_220	ko:K04393	CDC42	cell division control protein 42
Locus_1_Transcript_142842/226691_Confidence_1.000_Length_515	ko:K04393	CDC42	cell division control protein 42
Locus_1_Transcript_182153/226691_Confidence_1.000_Length_256	ko:K04393	CDC42	cell division control protein 42
Locus_1_Transcript_213162/226691_Confidence_1.000_Length_313	ko:K04393	CDC42	cell division control protein 42
Locus_21991_Transcript_1/3_Confidence_0.704_Length_409	ko:K04393	CDC42	cell division control protein 42
Locus_21991_Transcript_3/3_Confidence_0.926_Length_860	ko:K04393	CDC42	cell division control protein 42
Locus_8865_Transcript_1/1_Confidence_1.000_Length_1524	ko:K12076	DLG1	disks large protein 1
Locus_13483_Transcript_1/1_Confidence_1.000_Length_954	ko:K12076	DLG1	disks large protein 1
Locus_33972_Transcript_1/1_Confidence_1.000_Length_459	ko:K12076	DLG1	disks large protein 1
Locus_1_Transcript_122672/226691_Confidence_1.000_Length_254	ko:K04441	P38	p38 MAP kinase
Locus_1_Transcript_122678/226691_Confidence_1.000_Length_671	ko:K04441	P38	p38 MAP kinase
Locus_1_Transcript_170847/226691_Confidence_1.000_Length_694	ko:K04441	P38	p38 MAP kinase
Locus_1_Transcript_218964/226691_Confidence_1.000_Length_823	ko:K04441	P38	p38 MAP kinase
Locus_88_Transcript_1/3_Confidence_0.182_Length_1238	ko:K04441	P38	p38 MAP kinase
Locus_88_Transcript_3/3_Confidence_0.636_Length_3436	ko:K04441	P38	p38 MAP kinase
Locus_440_Transcript_6/6_Confidence_0.611_Length_1607	ko:K04441	P38	p38 MAP kinase
Locus_3163_Transcript_1/1_Confidence_1.000_Length_1662	ko:K04441	P38	p38 MAP kinase
Locus_465_Transcript_10/11_Confidence_0.607_Length_6350	ko:K01116	PLCG1	phosphatidylinositol phospholipase C, gamma-1
Locus_8735_Transcript_2/2_Confidence_0.667_Length_1876	ko:K01116	PLCG1	phosphatidylinositol phospholipase C, gamma-1
Locus_25349_Transcript_1/1_Confidence_1.000_Length_1067	ko:K01116	PLCG1	phosphatidylinositol phospholipase C, gamma-1
Locus_1_Transcript_181326/226691_Confidence_1.000_Length_336	ko:K04348	PPP3C, CNA	protein phosphatase 3, catalytic subunit
Locus_52_Transcript_3/3_Confidence_0.667_Length_2021	ko:K04348	PPP3C, CNA	protein phosphatase 3, catalytic subunit
Locus_5003_Transcript_2/2_Confidence_1.000_Length_3317	ko:K04348	PPP3C, CNA	protein phosphatase 3, catalytic subunit
Locus_10898_Transcript_1/1_Confidence_1.000_Length_1721	ko:K04348	PPP3C, CNA	protein phosphatase 3, catalytic subunit
Locus_22521_Transcript_1/1_Confidence_1.000_Length_298	ko:K04348	PPP3C, CNA	protein phosphatase 3, catalytic subunit
Locus_29301_Transcript_1/1_Confidence_1.000_Length_228	ko:K04348	PPP3C, CNA	protein phosphatase 3, catalytic subunit
Locus_33666_Transcript_1/1_Confidence_1.000_Length_203	ko:K04348	PPP3C, CNA	protein phosphatase 3, catalytic subunit
Locus_1_Transcript_201361/226691_Confidence_1.000_Length_352	ko:K06268	PPP3R, CNB	protein phosphatase 3, regulatory subunit
Locus_1_Transcript_201363/226691_Confidence_1.000_Length_307	ko:K06268	PPP3R, CNB	protein phosphatase 3, regulatory subunit
Locus_1_Transcript_216212/226691_Confidence_1.000_Length_1489	ko:K06268	PPP3R, CNB	protein phosphatase 3, regulatory subunit
Locus_1_Transcript_216213/226691_Confidence_1.000_Length_422	ko:K06268	PPP3R, CNB	protein phosphatase 3, regulatory subunit
Locus_1_Transcript_155420/226691_Confidence_1.000_Length_284	ko:K04446	NFATC, NFAT	nuclear factor of activated T-cells, cytoplasmic
Locus_725_Transcript_2/3_Confidence_0.714_Length_5220	ko:K04446	NFATC, NFAT	nuclear factor of activated T-cells, cytoplasmic
Locus_3127_Transcript_7/8_Confidence_0.705_Length_3147	ko:K04446	NFATC, NFAT	nuclear factor of activated T-cells, cytoplasmic
Locus_4661_Transcript_3/4_Confidence_0.786_Length_5431	ko:K04446	NFATC, NFAT	nuclear factor of activated T-cells, cytoplasmic
Locus_6434_Transcript_1/1_Confidence_1.000_Length_377	ko:K04446	NFATC, NFAT	nuclear factor of activated T-cells, cytoplasmic
Locus_15019_Transcript_1/1_Confidence_1.000_Length_302	ko:K04446	NFATC, NFAT	nuclear factor of activated T-cells, cytoplasmic
Locus_15133_Transcript_1/1_Confidence_1.000_Length_729	ko:K04446	NFATC, NFAT	nuclear factor of activated T-cells, cytoplasmic
Locus_17211_Transcript_1/1_Confidence_1.000_Length_849	ko:K04446	NFATC, NFAT	nuclear factor of activated T-cells, cytoplasmic
Locus_19442_Transcript_1/1_Confidence_1.000_Length_435	ko:K04446	NFATC, NFAT	nuclear factor of activated T-cells, cytoplasmic
Locus_20059_Transcript_1/1_Confidence_1.000_Length_414	ko:K04446	NFATC, NFAT	nuclear factor of activated T-cells, cytoplasmic
Locus_27819_Transcript_1/1_Confidence_1.000_Length_1051	ko:K04446	NFATC, NFAT	nuclear factor of activated T-cells, cytoplasmic
Locus_28495_Transcript_1/2_Confidence_0.667_Length_452	ko:K04446	NFATC, NFAT	nuclear factor of activated T-cells, cytoplasmic
Locus_31300_Transcript_1/1_Confidence_1.000_Length_399	ko:K04446	NFATC, NFAT	nuclear factor of activated T-cells, cytoplasmic
Locus_63879_Transcript_1/1_Confidence_1.000_Length_265	ko:K04446	NFATC, NFAT	nuclear factor of activated T-cells, cytoplasmic
Locus_4275_Transcript_2/3_Confidence_0.700_Length_4115	ko:K03099	SOS	son of sevenless
Locus_7818_Transcript_1/1_Confidence_1.000_Length_601	ko:K03099	SOS	son of sevenless
Locus_12753_Transcript_1/1_Confidence_1.000_Length_2898	ko:K03099	SOS	son of sevenless
Locus_1_Transcript_108651/226691_Confidence_1.000_Length_826	ko:K04350	RASGRP1	RAS guanyl-releasing protein 1
Locus_5502_Transcript_4/5_Confidence_0.733_Length_4252	ko:K04350	RASGRP1	RAS guanyl-releasing protein 1
Locus_1_Transcript_219216/226691_Confidence_1.000_Length_269	ko:K02833	HRAS	GTPase HRas
Locus_1_Transcript_219219/226691_Confidence_1.000_Length_256	ko:K02833	HRAS	GTPase HRas
Locus_1_Transcript_88602/226691_Confidence_1.000_Length_303	ko:K07827	KRAS, KRAS2	GTPase KRas
Locus_1_Transcript_161875/226691_Confidence_1.000_Length_870	ko:K07828	NRAS	GTPase NRas
Locus_124_Transcript_4/6_Confidence_0.350_Length_2817	ko:K04366	RAF1	RAF proto-oncogene serine/threonine-protein kinase
Locus_1_Transcript_152397/226691_Confidence_1.000_Length_1491	ko:K04368	MAP2K1, MEK1	mitogen-activated protein kinase kinase 1
Locus_12839_Transcript_3/3_Confidence_0.667_Length_1798	ko:K04369	MAP2K2, MEK2	mitogen-activated protein kinase kinase 2
Locus_30488_Transcript_1/1_Confidence_1.000_Length_265	ko:K04369	MAP2K2, MEK2	mitogen-activated protein kinase kinase 2
Locus_1_Transcript_109593/226691_Confidence_1.000_Length_1050	ko:K04371	ERK1_2	extracellular signal-regulated kinase 1/2
Locus_5716_Transcript_1/1_Confidence_1.000_Length_1307	ko:K04371	ERK1_2	extracellular signal-regulated kinase 1/2
Locus_1_Transcript_205615/226691_Confidence_1.000_Length_377	ko:K04379	FOS	proto-oncogene protein c-fos
Locus_6985_Transcript_1/1_Confidence_1.000_Length_534	ko:K04379	FOS	proto-oncogene protein c-fos
Locus_1_Transcript_121768/226691_Confidence_1.000_Length_523	ko:K04448	JUN	transcription factor AP-1
Locus_1_Transcript_184841/226691_Confidence_1.000_Length_673	ko:K04448	JUN	transcription factor AP-1
Locus_1_Transcript_184842/226691_Confidence_1.000_Length_318	ko:K04448	JUN	transcription factor AP-1
Locus_1_Transcript_184402/226691_Confidence_1.000_Length_615	ko:K07367	CARD11	caspase recruitment domain-containing protein 11
Locus_1_Transcript_184405/226691_Confidence_1.000_Length_622	ko:K07367	CARD11	caspase recruitment domain-containing protein 11
Locus_15857_Transcript_1/1_Confidence_1.000_Length_1588	ko:K07368	BCL10	B-cell CLL/lymphoma 10
Locus_1_Transcript_205225/226691_Confidence_1.000_Length_650	ko:K07369	MALT1	mucosa-associated lymphoid tissue lymphoma translocation protein 1
Locus_1_Transcript_205227/226691_Confidence_1.000_Length_276	ko:K07369	MALT1	mucosa-associated lymphoid tissue lymphoma translocation protein 1
Locus_582_Transcript_1/1_Confidence_1.000_Length_2531	ko:K07369	MALT1	mucosa-associated lymphoid tissue lymphoma translocation protein 1
Locus_1785_Transcript_2/2_Confidence_0.714_Length_2592	ko:K07369	MALT1	mucosa-associated lymphoid tissue lymphoma translocation protein 1
Locus_5052_Transcript_2/3_Confidence_0.667_Length_2785	ko:K04427	MAP3K7, TAK1	mitogen-activated protein kinase kinase kinase 7
Locus_6674_Transcript_1/2_Confidence_0.800_Length_2076	ko:K04427	MAP3K7, TAK1	mitogen-activated protein kinase kinase kinase 7
Locus_3195_Transcript_1/1_Confidence_1.000_Length_682	ko:K04431	MAP2K7, MKK7	mitogen-activated protein kinase kinase 7
Locus_1_Transcript_175032/226691_Confidence_1.000_Length_833	ko:K04467	IKBKA, IKKA, CHUK	inhibitor of nuclear factor kappa-B kinase subunit alpha
Locus_1_Transcript_175033/226691_Confidence_1.000_Length_728	ko:K04467	IKBKA, IKKA, CHUK	inhibitor of nuclear factor kappa-B kinase subunit alpha
Locus_1_Transcript_175042/226691_Confidence_1.000_Length_238	ko:K04467	IKBKA, IKKA, CHUK	inhibitor of nuclear factor kappa-B kinase subunit alpha
Locus_3336_Transcript_5/10_Confidence_0.593_Length_3435	ko:K04467	IKBKA, IKKA, CHUK	inhibitor of nuclear factor kappa-B kinase subunit alpha
Locus_12739_Transcript_2/5_Confidence_0.615_Length_4466	ko:K07209	IKBKB, IKKB	inhibitor of nuclear factor kappa-B kinase subunit beta
Locus_1_Transcript_157538/226691_Confidence_1.000_Length_225	ko:K07210	IKBKG, IKKG, NEMO	inhibitor of nuclear factor kappa-B kinase subunit gamma
Locus_1_Transcript_157542/226691_Confidence_1.000_Length_747	ko:K07210	IKBKG, IKKG, NEMO	inhibitor of nuclear factor kappa-B kinase subunit gamma
Locus_1_Transcript_157545/226691_Confidence_1.000_Length_649	ko:K07210	IKBKG, IKKG, NEMO	inhibitor of nuclear factor kappa-B kinase subunit gamma
Locus_1_Transcript_140863/226691_Confidence_1.000_Length_1670	ko:K02580	NFKB1	nuclear factor NF-kappa-B p105 subunit
Locus_1_Transcript_178871/226691_Confidence_1.000_Length_498	ko:K04735	RELA	transcription factor p65
Locus_1_Transcript_198071/226691_Confidence_1.000_Length_727	ko:K05872	NFKBIE	NF-kappa-B inhibitor epsilon
Locus_5031_Transcript_1/1_Confidence_1.000_Length_1004	ko:K03161	TNFSF5, CD40L	tumor necrosis factor ligand superfamily member 5
Locus_1_Transcript_79309/226691_Confidence_1.000_Length_2114	ko:K02649	PIK3R	phosphoinositide-3-kinase, regulatory subunit
Locus_1_Transcript_152693/226691_Confidence_1.000_Length_1849	ko:K02649	PIK3R	phosphoinositide-3-kinase, regulatory subunit
Locus_1_Transcript_185122/226691_Confidence_1.000_Length_207	ko:K02649	PIK3R	phosphoinositide-3-kinase, regulatory subunit
Locus_1_Transcript_185125/226691_Confidence_1.000_Length_1489	ko:K02649	PIK3R	phosphoinositide-3-kinase, regulatory subunit
Locus_3365_Transcript_1/1_Confidence_1.000_Length_1227	ko:K02649	PIK3R	phosphoinositide-3-kinase, regulatory subunit
Locus_13115_Transcript_1/3_Confidence_0.750_Length_2735	ko:K02649	PIK3R	phosphoinositide-3-kinase, regulatory subunit
Locus_13115_Transcript_2/3_Confidence_0.750_Length_2781	ko:K02649	PIK3R	phosphoinositide-3-kinase, regulatory subunit
Locus_23231_Transcript_1/1_Confidence_1.000_Length_684	ko:K02649	PIK3R	phosphoinositide-3-kinase, regulatory subunit
Locus_1_Transcript_108605/226691_Confidence_1.000_Length_3331	ko:K00922	PIK3C	phosphatidylinositol-4,5-bisphosphate 3-kinase
Locus_1_Transcript_180451/226691_Confidence_1.000_Length_222	ko:K00922	PIK3C	phosphatidylinositol-4,5-bisphosphate 3-kinase
Locus_1_Transcript_180455/226691_Confidence_1.000_Length_746	ko:K00922	PIK3C	phosphatidylinositol-4,5-bisphosphate 3-kinase
Locus_870_Transcript_28/30_Confidence_0.156_Length_3976	ko:K00922	PIK3C	phosphatidylinositol-4,5-bisphosphate 3-kinase
Locus_2292_Transcript_1/1_Confidence_1.000_Length_2358	ko:K00922	PIK3C	phosphatidylinositol-4,5-bisphosphate 3-kinase
Locus_15450_Transcript_1/1_Confidence_1.000_Length_2013	ko:K00922	PIK3C	phosphatidylinositol-4,5-bisphosphate 3-kinase
Locus_22959_Transcript_1/1_Confidence_1.000_Length_1042	ko:K00922	PIK3C	phosphatidylinositol-4,5-bisphosphate 3-kinase
Locus_24122_Transcript_1/1_Confidence_1.000_Length_447	ko:K00922	PIK3C	phosphatidylinositol-4,5-bisphosphate 3-kinase
Locus_24686_Transcript_1/1_Confidence_1.000_Length_946	ko:K00922	PIK3C	phosphatidylinositol-4,5-bisphosphate 3-kinase
Locus_10663_Transcript_1/1_Confidence_1.000_Length_962	ko:K12077	PDK1	pyruvate dehydrogenase kinase isoform 1
Locus_1_Transcript_98116/226691_Confidence_1.000_Length_2081	ko:K04456	AKT	RAC serine/threonine-protein kinase
Locus_1_Transcript_112069/226691_Confidence_1.000_Length_1465	ko:K04456	AKT	RAC serine/threonine-protein kinase
Locus_1_Transcript_185435/226691_Confidence_1.000_Length_1387	ko:K04456	AKT	RAC serine/threonine-protein kinase
Locus_3839_Transcript_1/1_Confidence_1.000_Length_3580	ko:K04456	AKT	RAC serine/threonine-protein kinase
Locus_7041_Transcript_1/2_Confidence_0.750_Length_2547	ko:K04456	AKT	RAC serine/threonine-protein kinase
Locus_1_Transcript_116034/226691_Confidence_1.000_Length_340	ko:K04415	MAP3K8, COT	mitogen-activated protein kinase kinase kinase 8
Locus_2901_Transcript_4/6_Confidence_0.750_Length_2344	ko:K04466	MAP3K14, NIK	mitogen-activated protein kinase kinase kinase 14
Locus_15976_Transcript_1/4_Confidence_0.875_Length_1287	ko:K04466	MAP3K14, NIK	mitogen-activated protein kinase kinase kinase 14
Locus_15976_Transcript_2/4_Confidence_0.833_Length_1346	ko:K04466	MAP3K14, NIK	mitogen-activated protein kinase kinase kinase 14
Locus_35284_Transcript_1/1_Confidence_1.000_Length_404	ko:K04466	MAP3K14, NIK	mitogen-activated protein kinase kinase kinase 14
Locus_1589_Transcript_3/3_Confidence_0.750_Length_2581	ko:K03083	GSK3B	glycogen synthase kinase 3 beta
Locus_13940_Transcript_1/1_Confidence_1.000_Length_1016	ko:K06538	CTLA4, CD152	cytotoxic T-lymphocyte-associated protein 4
Locus_1_Transcript_217484/226691_Confidence_1.000_Length_519	ko:K05697	PTPN6, SHP-1	protein tyrosine phosphatase, non-receptor type 6
Locus_1_Transcript_113522/226691_Confidence_1.000_Length_1465	ko:K04707	CBL	E3 ubiquitin-protein ligase CBL
Locus_1_Transcript_168758/226691_Confidence_1.000_Length_2037	ko:K04707	CBL	E3 ubiquitin-protein ligase CBL
Locus_1_Transcript_184501/226691_Confidence_1.000_Length_2014	ko:K04707	CBL	E3 ubiquitin-protein ligase CBL
Locus_1_Transcript_203144/226691_Confidence_1.000_Length_286	ko:K04707	CBL	E3 ubiquitin-protein ligase CBL
Locus_1_Transcript_113498/226691_Confidence_1.000_Length_438	ko:K03156	TNFA	tumor necrosis factor superfamily, member 2
Locus_1_Transcript_158225/226691_Confidence_1.000_Length_754	ko:K02089	CDK4	cyclin-dependent kinase 4
