# Supplementary material for: De Novo Assembly of the Japanese Flounder (Paralichthys olivaceus) Spleen Transcriptome to Identify Putative Genes Involved in Immunity
Source: PLoS One. 2015 Feb 27;10(2):e0117642. doi: 10.1371/journal.pone.0117642 (PMC4344349; doi:10.1371/journal.pone.0117642)
Supplement: S10 Table — (XLS) [file pone.0117642.s014.xls]

## Sheet: Sheet1
Chemokine signaling pathway
Unigene ID	KO	Gene name	Description
Locus_139_Transcript_7/11_Confidence_0.422_Length_924	ko:K12671	CXCL10, IP10	C-X-C motif chemokine 10
Locus_52470_Transcript_1/1_Confidence_1.000_Length_404	ko:K10031	CXCL12	C-X-C motif chemokine 12
Locus_4289_Transcript_1/3_Confidence_0.750_Length_2422	ko:K10033	CXCL14	C-X-C motif chemokine 14
Locus_8281_Transcript_1/9_Confidence_0.414_Length_614	ko:K05509	CCL7S	C-C motif chemokine 7/8/11/12/13
Locus_13267_Transcript_1/2_Confidence_0.750_Length_690	ko:K05509	CCL7S	C-C motif chemokine 7/8/11/12/13
Locus_6343_Transcript_1/1_Confidence_1.000_Length_258	ko:K14625	CCL20	C-C motif chemokine 20
Locus_11909_Transcript_1/1_Confidence_1.000_Length_637	ko:K13072	CCL25	C-C motif chemokine 25
Locus_348_Transcript_1/2_Confidence_0.750_Length_1391	ko:K04188	CXCR3, GPR9	C-X-C chemokine receptor type 3
Locus_5582_Transcript_1/1_Confidence_1.000_Length_2963	ko:K04188	CXCR3, GPR9	C-X-C chemokine receptor type 3
Locus_53948_Transcript_1/1_Confidence_1.000_Length_251	ko:K04189	CXCR4	C-X-C chemokine receptor type 4
Locus_1568_Transcript_2/2_Confidence_0.500_Length_856	ko:K04190	CXCR5, BLR1	C-X-C chemokine receptor type 5
Locus_30177_Transcript_1/1_Confidence_1.000_Length_750	ko:K04193	XCR1	XC chemokine receptor 1
Locus_30358_Transcript_1/1_Confidence_1.000_Length_619	ko:K04193	XCR1	XC chemokine receptor 1
Locus_39899_Transcript_1/1_Confidence_1.000_Length_419	ko:K04193	XCR1	XC chemokine receptor 1
Locus_1_Transcript_179856/226691_Confidence_1.000_Length_229	ko:K04181	CCR6	C-C chemokine receptor type 6
Locus_34037_Transcript_1/1_Confidence_1.000_Length_215	ko:K04181	CCR6	C-C chemokine receptor type 6
Locus_1_Transcript_68905/226691_Confidence_1.000_Length_1839	ko:K04184	CCR9	C-C chemokine receptor type 9
Locus_1_Transcript_70965/226691_Confidence_1.000_Length_244	ko:K04184	CCR9	C-C chemokine receptor type 9
Locus_1_Transcript_70968/226691_Confidence_1.000_Length_436	ko:K04184	CCR9	C-C chemokine receptor type 9
Locus_55133_Transcript_1/1_Confidence_1.000_Length_335	ko:K04182	CCR7	C-C chemokine receptor type 7
Locus_1_Transcript_112415/226691_Confidence_1.000_Length_1201	ko:K04447	JAK2	Janus kinase 2
Locus_3014_Transcript_4/5_Confidence_0.765_Length_4098	ko:K04447	JAK2	Janus kinase 2
Locus_1_Transcript_76345/226691_Confidence_1.000_Length_1430	ko:K11220	STAT1	signal transducer and activator of transcription 1
Locus_62164_Transcript_1/1_Confidence_1.000_Length_353	ko:K11220	STAT1	signal transducer and activator of transcription 1
Locus_1_Transcript_205444/226691_Confidence_1.000_Length_320	ko:K04692	STAT3	signal transducer and activator of transcription 3
Locus_1_Transcript_205457/226691_Confidence_1.000_Length_558	ko:K04692	STAT3	signal transducer and activator of transcription 3
Locus_1_Transcript_163887/226691_Confidence_1.000_Length_1541	ko:K11224	STAT5B	signal transducer and activator of transcription 5B
Locus_1911_Transcript_4/8_Confidence_0.400_Length_4175	ko:K11224	STAT5B	signal transducer and activator of transcription 5B
Locus_25601_Transcript_1/1_Confidence_1.000_Length_897	ko:K11224	STAT5B	signal transducer and activator of transcription 5B
Locus_1_Transcript_161149/226691_Confidence_1.000_Length_482	ko:K04630	GNAI	guanine nucleotide-binding protein G(i) subunit alpha
Locus_1_Transcript_161151/226691_Confidence_1.000_Length_828	ko:K04630	GNAI	guanine nucleotide-binding protein G(i) subunit alpha
Locus_1_Transcript_161154/226691_Confidence_1.000_Length_295	ko:K04630	GNAI	guanine nucleotide-binding protein G(i) subunit alpha
Locus_1_Transcript_181967/226691_Confidence_1.000_Length_229	ko:K04630	GNAI	guanine nucleotide-binding protein G(i) subunit alpha
Locus_1_Transcript_181975/226691_Confidence_1.000_Length_348	ko:K04630	GNAI	guanine nucleotide-binding protein G(i) subunit alpha
Locus_1_Transcript_206839/226691_Confidence_1.000_Length_949	ko:K04630	GNAI	guanine nucleotide-binding protein G(i) subunit alpha
Locus_6881_Transcript_1/1_Confidence_1.000_Length_1221	ko:K04630	GNAI	guanine nucleotide-binding protein G(i) subunit alpha
Locus_12075_Transcript_1/1_Confidence_1.000_Length_2559	ko:K04630	GNAI	guanine nucleotide-binding protein G(i) subunit alpha
Locus_1_Transcript_136861/226691_Confidence_1.000_Length_841	ko:K08042	ADCY2	adenylate cyclase 2
Locus_41178_Transcript_1/1_Confidence_1.000_Length_251	ko:K08042	ADCY2	adenylate cyclase 2
Locus_64835_Transcript_1/1_Confidence_1.000_Length_251	ko:K08043	ADCY3	adenylate cyclase 3
Locus_1_Transcript_136857/226691_Confidence_1.000_Length_1046	ko:K08044	ADCY4	adenylate cyclase 4
Locus_8733_Transcript_3/5_Confidence_0.826_Length_6794	ko:K08046	ADCY6	adenylate cyclase 6
Locus_11306_Transcript_1/1_Confidence_1.000_Length_225	ko:K08046	ADCY6	adenylate cyclase 6
Locus_63748_Transcript_1/1_Confidence_1.000_Length_245	ko:K08046	ADCY6	adenylate cyclase 6
Locus_986_Transcript_6/9_Confidence_0.433_Length_1694	ko:K08047	ADCY7	adenylate cyclase 7
Locus_986_Transcript_8/9_Confidence_0.733_Length_5019	ko:K08047	ADCY7	adenylate cyclase 7
Locus_29000_Transcript_1/1_Confidence_1.000_Length_238	ko:K08047	ADCY7	adenylate cyclase 7
Locus_16508_Transcript_1/1_Confidence_1.000_Length_554	ko:K08048	ADCY8	adenylate cyclase 8
Locus_735_Transcript_6/7_Confidence_0.781_Length_7252	ko:K08049	ADCY9	adenylate cyclase 9
Locus_1_Transcript_139253/226691_Confidence_1.000_Length_1508	ko:K04345	PKA	protein kinase A
Locus_2277_Transcript_1/1_Confidence_1.000_Length_3630	ko:K04345	PKA	protein kinase A
Locus_5884_Transcript_2/2_Confidence_0.667_Length_725	ko:K04345	PKA	protein kinase A
Locus_9901_Transcript_5/6_Confidence_0.389_Length_4797	ko:K04345	PKA	protein kinase A
Locus_21694_Transcript_1/2_Confidence_0.833_Length_2846	ko:K04345	PKA	protein kinase A
Locus_31172_Transcript_1/1_Confidence_1.000_Length_860	ko:K04345	PKA	protein kinase A
Locus_1_Transcript_208865/226691_Confidence_1.000_Length_760	ko:K05854	LYN	tyrosine-protein kinase Lyn
Locus_1_Transcript_133460/226691_Confidence_1.000_Length_261	ko:K08893	HCK	hemopoietic cell kinase
Locus_1_Transcript_133465/226691_Confidence_1.000_Length_204	ko:K08893	HCK	hemopoietic cell kinase
Locus_1_Transcript_214180/226691_Confidence_1.000_Length_1814	ko:K05704	SRC	proto-oncogene tyrosine-protein kinase Src
Locus_6116_Transcript_3/3_Confidence_0.667_Length_1934	ko:K05704	SRC	proto-oncogene tyrosine-protein kinase Src
Locus_15978_Transcript_1/1_Confidence_1.000_Length_508	ko:K05704	SRC	proto-oncogene tyrosine-protein kinase Src
Locus_1_Transcript_121293/226691_Confidence_1.000_Length_936	ko:K06279	SHC	src homology 2 domain-containing transforming protein C
Locus_1_Transcript_121294/226691_Confidence_1.000_Length_423	ko:K06279	SHC	src homology 2 domain-containing transforming protein C
Locus_7533_Transcript_1/1_Confidence_1.000_Length_1138	ko:K04364	GRB2	growth factor receptor-binding protein 2
Locus_4275_Transcript_2/3_Confidence_0.700_Length_4115	ko:K03099	SOS	son of sevenless
Locus_7818_Transcript_1/1_Confidence_1.000_Length_601	ko:K03099	SOS	son of sevenless
Locus_12753_Transcript_1/1_Confidence_1.000_Length_2898	ko:K03099	SOS	son of sevenless
Locus_1_Transcript_219216/226691_Confidence_1.000_Length_269	ko:K02833	HRAS	GTPase HRas
Locus_1_Transcript_219219/226691_Confidence_1.000_Length_256	ko:K02833	HRAS	GTPase HRas
Locus_1_Transcript_88602/226691_Confidence_1.000_Length_303	ko:K07827	KRAS, KRAS2	GTPase KRas
Locus_1_Transcript_161875/226691_Confidence_1.000_Length_870	ko:K07828	NRAS	GTPase NRas
Locus_124_Transcript_4/6_Confidence_0.350_Length_2817	ko:K04366	RAF1	RAF proto-oncogene serine/threonine-protein kinase
Locus_61926_Transcript_1/1_Confidence_1.000_Length_202	ko:K04365	BRAF	B-Raf proto-oncogene serine/threonine-protein kinase
Locus_1_Transcript_152397/226691_Confidence_1.000_Length_1491	ko:K04368	MAP2K1, MEK1	mitogen-activated protein kinase kinase 1
Locus_1_Transcript_109593/226691_Confidence_1.000_Length_1050	ko:K04371	ERK1_2	extracellular signal-regulated kinase 1/2
Locus_5716_Transcript_1/1_Confidence_1.000_Length_1307	ko:K04371	ERK1_2	extracellular signal-regulated kinase 1/2
Locus_1_Transcript_79309/226691_Confidence_1.000_Length_2114	ko:K02649	PIK3R	phosphoinositide-3-kinase, regulatory subunit
Locus_1_Transcript_152693/226691_Confidence_1.000_Length_1849	ko:K02649	PIK3R	phosphoinositide-3-kinase, regulatory subunit
Locus_1_Transcript_185122/226691_Confidence_1.000_Length_207	ko:K02649	PIK3R	phosphoinositide-3-kinase, regulatory subunit
Locus_1_Transcript_185125/226691_Confidence_1.000_Length_1489	ko:K02649	PIK3R	phosphoinositide-3-kinase, regulatory subunit
Locus_3365_Transcript_1/1_Confidence_1.000_Length_1227	ko:K02649	PIK3R	phosphoinositide-3-kinase, regulatory subunit
Locus_13115_Transcript_1/3_Confidence_0.750_Length_2735	ko:K02649	PIK3R	phosphoinositide-3-kinase, regulatory subunit
Locus_13115_Transcript_2/3_Confidence_0.750_Length_2781	ko:K02649	PIK3R	phosphoinositide-3-kinase, regulatory subunit
Locus_23231_Transcript_1/1_Confidence_1.000_Length_684	ko:K02649	PIK3R	phosphoinositide-3-kinase, regulatory subunit
Locus_1_Transcript_108605/226691_Confidence_1.000_Length_3331	ko:K00922	PIK3C	phosphatidylinositol-4,5-bisphosphate 3-kinase
Locus_1_Transcript_180451/226691_Confidence_1.000_Length_222	ko:K00922	PIK3C	phosphatidylinositol-4,5-bisphosphate 3-kinase
Locus_1_Transcript_180455/226691_Confidence_1.000_Length_746	ko:K00922	PIK3C	phosphatidylinositol-4,5-bisphosphate 3-kinase
Locus_870_Transcript_28/30_Confidence_0.156_Length_3976	ko:K00922	PIK3C	phosphatidylinositol-4,5-bisphosphate 3-kinase
Locus_2292_Transcript_1/1_Confidence_1.000_Length_2358	ko:K00922	PIK3C	phosphatidylinositol-4,5-bisphosphate 3-kinase
Locus_15450_Transcript_1/1_Confidence_1.000_Length_2013	ko:K00922	PIK3C	phosphatidylinositol-4,5-bisphosphate 3-kinase
Locus_22959_Transcript_1/1_Confidence_1.000_Length_1042	ko:K00922	PIK3C	phosphatidylinositol-4,5-bisphosphate 3-kinase
Locus_24122_Transcript_1/1_Confidence_1.000_Length_447	ko:K00922	PIK3C	phosphatidylinositol-4,5-bisphosphate 3-kinase
Locus_24686_Transcript_1/1_Confidence_1.000_Length_946	ko:K00922	PIK3C	phosphatidylinositol-4,5-bisphosphate 3-kinase
Locus_1_Transcript_98116/226691_Confidence_1.000_Length_2081	ko:K04456	AKT	RAC serine/threonine-protein kinase
Locus_1_Transcript_112069/226691_Confidence_1.000_Length_1465	ko:K04456	AKT	RAC serine/threonine-protein kinase
Locus_1_Transcript_185435/226691_Confidence_1.000_Length_1387	ko:K04456	AKT	RAC serine/threonine-protein kinase
Locus_3839_Transcript_1/1_Confidence_1.000_Length_3580	ko:K04456	AKT	RAC serine/threonine-protein kinase
Locus_7041_Transcript_1/2_Confidence_0.750_Length_2547	ko:K04456	AKT	RAC serine/threonine-protein kinase
Locus_1_Transcript_167759/226691_Confidence_1.000_Length_2349	ko:K09408	FOXO3	FOXO3; forkhead box protein O3
Locus_1_Transcript_175032/226691_Confidence_1.000_Length_833	ko:K04467	IKBKA, IKKA, CHUK	inhibitor of nuclear factor kappa-B kinase subunit alpha
Locus_1_Transcript_175033/226691_Confidence_1.000_Length_728	ko:K04467	IKBKA, IKKA, CHUK	inhibitor of nuclear factor kappa-B kinase subunit alpha
Locus_1_Transcript_175042/226691_Confidence_1.000_Length_238	ko:K04467	IKBKA, IKKA, CHUK	inhibitor of nuclear factor kappa-B kinase subunit alpha
Locus_3336_Transcript_5/10_Confidence_0.593_Length_3435	ko:K04467	IKBKA, IKKA, CHUK	inhibitor of nuclear factor kappa-B kinase subunit alpha
Locus_12739_Transcript_2/5_Confidence_0.615_Length_4466	ko:K07209	IKBKB, IKKB	inhibitor of nuclear factor kappa-B kinase subunit beta
Locus_1_Transcript_157538/226691_Confidence_1.000_Length_225	ko:K07210	IKBKG, IKKG, NEMO	inhibitor of nuclear factor kappa-B kinase subunit gamma
Locus_1_Transcript_157542/226691_Confidence_1.000_Length_747	ko:K07210	IKBKG, IKKG, NEMO	inhibitor of nuclear factor kappa-B kinase subunit gamma
Locus_1_Transcript_157545/226691_Confidence_1.000_Length_649	ko:K07210	IKBKG, IKKG, NEMO	inhibitor of nuclear factor kappa-B kinase subunit gamma
Locus_1_Transcript_140863/226691_Confidence_1.000_Length_1670	ko:K02580	NFKB1	nuclear factor NF-kappa-B p105 subunit
Locus_1_Transcript_178871/226691_Confidence_1.000_Length_498	ko:K04735	RELA	transcription factor p65
Locus_1_Transcript_124939/226691_Confidence_1.000_Length_2077	ko:K08822	GSK3A	glycogen synthase kinase 3 alpha
Locus_1_Transcript_212956/226691_Confidence_1.000_Length_995	ko:K08822	GSK3A	glycogen synthase kinase 3 alpha
Locus_1589_Transcript_3/3_Confidence_0.750_Length_2581	ko:K03083	GSK3B	glycogen synthase kinase 3 beta
Locus_2571_Transcript_23/26_Confidence_0.397_Length_4812	ko:K07363	ITK	IL2-inducible T-cell kinase
Locus_4586_Transcript_3/4_Confidence_0.667_Length_3461	ko:K05730	VAV	vav oncogene
Locus_21315_Transcript_1/1_Confidence_1.000_Length_642	ko:K05730	VAV	vav oncogene
Locus_22648_Transcript_1/1_Confidence_1.000_Length_1407	ko:K05730	VAV	vav oncogene
Locus_26674_Transcript_1/1_Confidence_1.000_Length_522	ko:K05730	VAV	vav oncogene
Locus_1_Transcript_77447/226691_Confidence_1.000_Length_220	ko:K04392	RAC1	Ras-related C3 botulinum toxin substrate 1
Locus_1_Transcript_101460/226691_Confidence_1.000_Length_260	ko:K04392	RAC1	Ras-related C3 botulinum toxin substrate 1
Locus_1_Transcript_148977/226691_Confidence_1.000_Length_477	ko:K04392	RAC1	Ras-related C3 botulinum toxin substrate 1
Locus_47482_Transcript_1/1_Confidence_1.000_Length_217	ko:K04392	RAC1	Ras-related C3 botulinum toxin substrate 1
Locus_1_Transcript_135885/226691_Confidence_1.000_Length_707	ko:K04409	PAK1	p21-activated kinase 1
Locus_1_Transcript_142841/226691_Confidence_1.000_Length_220	ko:K04393	CDC42	cell division control protein 42
Locus_1_Transcript_142842/226691_Confidence_1.000_Length_515	ko:K04393	CDC42	cell division control protein 42
Locus_1_Transcript_182153/226691_Confidence_1.000_Length_256	ko:K04393	CDC42	cell division control protein 42
Locus_1_Transcript_213162/226691_Confidence_1.000_Length_313	ko:K04393	CDC42	cell division control protein 42
Locus_21991_Transcript_1/3_Confidence_0.704_Length_409	ko:K04393	CDC42	cell division control protein 42
Locus_21991_Transcript_3/3_Confidence_0.926_Length_860	ko:K04393	CDC42	cell division control protein 42
Locus_2706_Transcript_3/3_Confidence_0.667_Length_2590	ko:K05747	WAS	Wiskott-Aldrich syndrome protein
Locus_17084_Transcript_1/1_Confidence_1.000_Length_335	ko:K05747	WAS	Wiskott-Aldrich syndrome protein
Locus_1_Transcript_122068/226691_Confidence_1.000_Length_238	ko:K04513	RHOA	Ras homolog gene family, member A
Locus_1_Transcript_122073/226691_Confidence_1.000_Length_306	ko:K04513	RHOA	Ras homolog gene family, member A
Locus_647_Transcript_9/14_Confidence_0.102_Length_415	ko:K04513	RHOA	Ras homolog gene family, member A
Locus_647_Transcript_10/14_Confidence_0.186_Length_2069	ko:K04513	RHOA	Ras homolog gene family, member A
Locus_7485_Transcript_1/1_Confidence_1.000_Length_807	ko:K04513	RHOA	Ras homolog gene family, member A
Locus_1_Transcript_115369/226691_Confidence_1.000_Length_1874	ko:K04514	ROCK	Rho-associated, coiled-coil containing protein kinase
Locus_1_Transcript_115370/226691_Confidence_1.000_Length_211	ko:K04514	ROCK	Rho-associated, coiled-coil containing protein kinase
Locus_1_Transcript_140946/226691_Confidence_1.000_Length_1820	ko:K04514	ROCK	Rho-associated, coiled-coil containing protein kinase
Locus_1469_Transcript_1/1_Confidence_1.000_Length_891	ko:K04514	ROCK	Rho-associated, coiled-coil containing protein kinase
Locus_2608_Transcript_3/4_Confidence_0.750_Length_5837	ko:K04514	ROCK	Rho-associated, coiled-coil containing protein kinase
Locus_1_Transcript_71935/226691_Confidence_1.000_Length_304	ko:K04536	GNB1	guanine nucleotide-binding protein G(I)/G(S)/G(T) subunit beta-1
Locus_1_Transcript_98057/226691_Confidence_1.000_Length_541	ko:K04536	GNB1	guanine nucleotide-binding protein G(I)/G(S)/G(T) subunit beta-1
Locus_15950_Transcript_2/3_Confidence_0.625_Length_1674	ko:K04537	GNB2	guanine nucleotide-binding protein G(I)/G(S)/G(T) subunit beta-2
Locus_1_Transcript_191312/226691_Confidence_1.000_Length_1237	ko:K04538	GNB14	guanine nucleotide-binding protein subunit beta-4
Locus_810_Transcript_4/5_Confidence_0.533_Length_834	ko:K04539	GNB5	guanine nucleotide-binding protein subunit beta-5
Locus_810_Transcript_5/5_Confidence_0.733_Length_1625	ko:K04539	GNB5	guanine nucleotide-binding protein subunit beta-5
Locus_25060_Transcript_1/1_Confidence_1.000_Length_549	ko:K04539	GNB5	guanine nucleotide-binding protein subunit beta-5
Locus_61857_Transcript_1/1_Confidence_1.000_Length_238	ko:K04539	GNB5	guanine nucleotide-binding protein subunit beta-5
Locus_1_Transcript_118170/226691_Confidence_1.000_Length_341	ko:K07826	GNG2	guanine nucleotide-binding protein G(I)/G(S)/G(O) subunit gamma-2
Locus_1_Transcript_115454/226691_Confidence_1.000_Length_696	ko:K04540	GNG3	guanine nucleotide-binding protein G(I)/G(S)/G(O) subunit gamma-3
Locus_1_Transcript_130484/226691_Confidence_1.000_Length_355	ko:K04542	GNB5	guanine nucleotide-binding protein G(I)/G(S)/G(O) subunit gamma-5
Locus_1_Transcript_166014/226691_Confidence_1.000_Length_1041	ko:K04545	GNB10	guanine nucleotide-binding protein G(I)/G(S)/G(O) subunit gamma-10
Locus_1_Transcript_138235/226691_Confidence_1.000_Length_453	ko:K04347	GNB12	guanine nucleotide-binding protein G(I)/G(S)/G(O) subunit gamma-12
Locus_679_Transcript_2/3_Confidence_0.375_Length_646	ko:K04547	GNG13	guanine nucleotide-binding protein G(I)/G(S)/G(O) subunit gamma-13
Locus_31076_Transcript_1/1_Confidence_1.000_Length_557	ko:K04547	GNG13	guanine nucleotide-binding protein G(I)/G(S)/G(O) subunit gamma-13
Locus_16125_Transcript_1/1_Confidence_1.000_Length_679	ko:K04548	GNGT1	guanine nucleotide-binding protein G(T) subunit gamma-T1
Locus_7612_Transcript_8/8_Confidence_0.696_Length_7099	ko:K12365	PREX1	phosphatidylinositol-3,4,5-trisphosphate-dependent Rac exchanger 1 protein
Locus_1_Transcript_208823/226691_Confidence_1.000_Length_298	ko:K12366	ELMO1, CED12	ELMO1, CED12; engulfment and cell motility protein 1
Locus_1_Transcript_208825/226691_Confidence_1.000_Length_395	ko:K12366	ELMO1, CED12	engulfment and cell motility protein 1
Locus_1_Transcript_208827/226691_Confidence_1.000_Length_1132	ko:K12366	ELMO1, CED12	engulfment and cell motility protein 1
Locus_1_Transcript_208828/226691_Confidence_1.000_Length_591	ko:K12366	ELMO1, CED12	engulfment and cell motility protein 1
Locus_1_Transcript_135638/226691_Confidence_1.000_Length_1701	ko:K12367	DOCK2	dedicator of cytokinesis 2
Locus_1_Transcript_167954/226691_Confidence_1.000_Length_593	ko:K05725	PTK2, FAK	PTK2 protein tyrosine kinase 2
Locus_2430_Transcript_2/3_Confidence_0.571_Length_4006	ko:K05725	PTK2, FAK	PTK2 protein tyrosine kinase 2
Locus_20770_Transcript_1/1_Confidence_1.000_Length_365	ko:K05725	PTK2, FAK	PTK2 protein tyrosine kinase 2
Locus_1_Transcript_193726/226691_Confidence_1.000_Length_203	ko:K05760	PXN	paxillin
Locus_2454_Transcript_1/1_Confidence_1.000_Length_1445	ko:K05760	PXN	paxillin
Locus_2830_Transcript_2/2_Confidence_0.750_Length_3630	ko:K05760	PXN	paxillin
Locus_3359_Transcript_2/2_Confidence_0.667_Length_2314	ko:K05726	BCAR1, CAS	breast cancer anti-estrogen resistance 1
Locus_1_Transcript_139608/226691_Confidence_1.000_Length_565	ko:K04438	CRK, CRKII	proto-oncogene C-crk
Locus_1_Transcript_139609/226691_Confidence_1.000_Length_1930	ko:K04438	CRK, CRKII	proto-oncogene C-crk
Locus_1_Transcript_166581/226691_Confidence_1.000_Length_1775	ko:K04438	CRK, CRKII	proto-oncogene C-crk
Locus_12676_Transcript_3/3_Confidence_0.818_Length_4754	ko:K04438	CRK, CRKII	proto-oncogene C-crk
Locus_1_Transcript_102469/226691_Confidence_1.000_Length_259	ko:K05871	PTK2B, FAK2	protein tyrosine kinase 2 beta
Locus_1_Transcript_102480/226691_Confidence_1.000_Length_251	ko:K05871	PTK2B, FAK2	protein tyrosine kinase 2 beta
Locus_12508_Transcript_1/1_Confidence_1.000_Length_686	ko:K05871	PTK2B, FAK2	protein tyrosine kinase 2 beta
Locus_1_Transcript_161541/226691_Confidence_1.000_Length_1406	ko:K05858	PLCB	phosphatidylinositol phospholipase C, beta
Locus_13812_Transcript_1/1_Confidence_1.000_Length_787	ko:K05858	PLCB	phosphatidylinositol phospholipase C, beta
Locus_20936_Transcript_1/1_Confidence_1.000_Length_352	ko:K05858	PLCB	phosphatidylinositol phospholipase C, beta
Locus_1_Transcript_112273/226691_Confidence_1.000_Length_1304	ko:K12361	RASGRP2	RAS guanyl-releasing protein 2
Locus_1_Transcript_113563/226691_Confidence_1.000_Length_507	ko:K07836	RAP1B	Ras-related protein Rap-1B
Locus_17492_Transcript_1/1_Confidence_1.000_Length_655	ko:K04237	PARD3	partitioning defective protein 3
Locus_26549_Transcript_1/1_Confidence_1.000_Length_969	ko:K04237	PARD3	partitioning defective protein 3
Locus_5845_Transcript_1/1_Confidence_1.000_Length_2676	ko:K05731	TIAM	T-cell lymphoma invasion and metastasis
Locus_18018_Transcript_1/1_Confidence_1.000_Length_376	ko:K05731	TIAM	T-cell lymphoma invasion and metastasis
Locus_1_Transcript_203824/226691_Confidence_1.000_Length_303	ko:K08011	NCF1, P47PHOX	neutrophil cytosolic factor 1
Locus_1_Transcript_203829/226691_Confidence_1.000_Length_405	ko:K08011	NCF1, P47PHOX	neutrophil cytosolic factor 1
Locus_1_Transcript_203831/226691_Confidence_1.000_Length_243	ko:K08011	NCF1, P47PHOX	neutrophil cytosolic factor 1
Locus_61448_Transcript_1/1_Confidence_1.000_Length_228	ko:K00909	GRK1_7	rhodopsin kinase
Locus_4911_Transcript_1/1_Confidence_1.000_Length_1160	ko:K00910	ADRBK, GRK	beta-adrenergic-receptor kinase
Locus_69968_Transcript_1/1_Confidence_1.000_Length_211	ko:K00910	ADRBK, GRK	beta-adrenergic-receptor kinase
Locus_5986_Transcript_1/1_Confidence_1.000_Length_1803	ko:K08291	GRK4_5_6	G protein-coupled receptor kinase
Locus_11843_Transcript_1/2_Confidence_0.667_Length_1395	ko:K08291	GRK4_5_6	G protein-coupled receptor kinase
Locus_29199_Transcript_1/1_Confidence_1.000_Length_1056	ko:K08291	GRK4_5_6	G protein-coupled receptor kinase
Locus_4602_Transcript_14/16_Confidence_0.345_Length_2457	ko:K04439	ARRB	beta-arrestin
Locus_24136_Transcript_1/1_Confidence_1.000_Length_418	ko:K04439	ARRB	beta-arrestin
