# Supplementary material for: De Novo Assembly of the Japanese Flounder (Paralichthys olivaceus) Spleen Transcriptome to Identify Putative Genes Involved in Immunity
Source: PLoS One. 2015 Feb 27;10(2):e0117642. doi: 10.1371/journal.pone.0117642 (PMC4344349; doi:10.1371/journal.pone.0117642)
Supplement: S13 Table — (XLSX) [file pone.0117642.s017.xlsx]

## Sheet: Sheet1
Table S 13 Number of SNP of immune unigenes identified in the transcriptome of Japanese flounder
Unigene ID	Position	Ref	Var
Locus_1_Transcript_100055/226691_Confidence_1.000_Length_286	ko:K08058	TAPBP; TAP binding protein (tapasin)
Locus_1_Transcript_100055/226691_Confidence_1.000_Length_286	1	C	G
Locus_1_Transcript_100055/226691_Confidence_1.000_Length_286	2	T	C
Locus_1_Transcript_100055/226691_Confidence_1.000_Length_286	3	C	T/G
Locus_1_Transcript_100055/226691_Confidence_1.000_Length_286	4	A	C
Locus_1_Transcript_100055/226691_Confidence_1.000_Length_286	55	G	A
Locus_1_Transcript_100055/226691_Confidence_1.000_Length_286	148	C	G
Locus_1_Transcript_100364/226691_Confidence_1.000_Length_1492	ko:K03904	FGB; fibrinogen beta chain
Locus_1_Transcript_100364/226691_Confidence_1.000_Length_1492	813	C	G
Locus_1_Transcript_100364/226691_Confidence_1.000_Length_1492	903	T	C
Locus_1_Transcript_100364/226691_Confidence_1.000_Length_1492	915	A	G
Locus_1_Transcript_102469/226691_Confidence_1.000_Length_259	ko:K05871	PTK2B, FAK2; protein tyrosine kinase 2 beta
Locus_1_Transcript_102469/226691_Confidence_1.000_Length_259	3	C	G
Locus_1_Transcript_104498/226691_Confidence_1.000_Length_534	ko:K06493	ITGB3; integrin beta 3
Locus_1_Transcript_104498/226691_Confidence_1.000_Length_534	3	A	T
Locus_1_Transcript_104498/226691_Confidence_1.000_Length_534	4	G	C
Locus_1_Transcript_104498/226691_Confidence_1.000_Length_534	18	G	C
Locus_1_Transcript_106387/226691_Confidence_1.000_Length_658	ko:K04718	E2.7.1.91; sphingosine kinase
Locus_1_Transcript_106387/226691_Confidence_1.000_Length_658	407	C	T
Locus_1_Transcript_107208/226691_Confidence_1.000_Length_788	ko:K01528	DNM; dynamin GTPase
Locus_1_Transcript_107208/226691_Confidence_1.000_Length_788	438	G	A
Locus_1_Transcript_107785/226691_Confidence_1.000_Length_2123	ko:K05091	KIT, SCFR; proto-oncogene tyrosine-protein kinase Kit
Locus_1_Transcript_107785/226691_Confidence_1.000_Length_2123	1764	C	T
Locus_1_Transcript_108399/226691_Confidence_1.000_Length_785	ko:K09489	HSPA4; heat shock 70kDa protein 4
Locus_1_Transcript_108399/226691_Confidence_1.000_Length_785	345	C	A
Locus_1_Transcript_108403/226691_Confidence_1.000_Length_297	ko:K09489	HSPA4; heat shock 70kDa protein 4
Locus_1_Transcript_108403/226691_Confidence_1.000_Length_297	1	C	G
Locus_1_Transcript_108403/226691_Confidence_1.000_Length_297	2	A	G
Locus_1_Transcript_108403/226691_Confidence_1.000_Length_297	3	A	G
Locus_1_Transcript_108403/226691_Confidence_1.000_Length_297	4	T	C
Locus_1_Transcript_108605/226691_Confidence_1.000_Length_3331	ko:K00922	PIK3C; phosphatidylinositol-4,5-bisphosphate 3-kinase
Locus_1_Transcript_108605/226691_Confidence_1.000_Length_3331	2301	A	G
Locus_1_Transcript_108651/226691_Confidence_1.000_Length_826	ko:K04350	RASGRP1; RAS guanyl-releasing protein 1
Locus_1_Transcript_108651/226691_Confidence_1.000_Length_826	261	A	G
Locus_1_Transcript_109670/226691_Confidence_1.000_Length_4278	ko:K12559	MYO10; myosin X
Locus_1_Transcript_109670/226691_Confidence_1.000_Length_4278	165	T	C
Locus_1_Transcript_109670/226691_Confidence_1.000_Length_4278	2127	G	T
Locus_1_Transcript_110009/226691_Confidence_1.000_Length_552	ko:K12362	RASGRP3; RAS guanyl-releasing protein 3
Locus_1_Transcript_110009/226691_Confidence_1.000_Length_552	239	A	G
Locus_1_Transcript_111923/226691_Confidence_1.000_Length_2457	ko:K03902	F5; coagulation factor V (labile factor)
Locus_1_Transcript_111923/226691_Confidence_1.000_Length_2457	298	C	A
Locus_1_Transcript_111923/226691_Confidence_1.000_Length_2457	952	A	G
Locus_1_Transcript_111923/226691_Confidence_1.000_Length_2457	1107	C	T
Locus_1_Transcript_111923/226691_Confidence_1.000_Length_2457	2026	G	A
Locus_1_Transcript_112273/226691_Confidence_1.000_Length_1304	ko:K12361	RASGRP2; RAS guanyl-releasing protein 2
Locus_1_Transcript_112273/226691_Confidence_1.000_Length_1304	557	A	T
Locus_1_Transcript_112990/226691_Confidence_1.000_Length_1985	ko:K06585	ITGA9; integrin alpha 9
Locus_1_Transcript_112990/226691_Confidence_1.000_Length_1985	240	A	C
Locus_1_Transcript_112990/226691_Confidence_1.000_Length_1985	376	G	A
Locus_1_Transcript_112990/226691_Confidence_1.000_Length_1985	1146	C	G
Locus_1_Transcript_113193/226691_Confidence_1.000_Length_272	ko:K04006	DAF, CD55; decay accelerating factor
Locus_1_Transcript_113193/226691_Confidence_1.000_Length_272	2	T	A
Locus_1_Transcript_113193/226691_Confidence_1.000_Length_272	3	T	G
Locus_1_Transcript_113193/226691_Confidence_1.000_Length_272	94	G	T
Locus_1_Transcript_113762/226691_Confidence_1.000_Length_265	ko:K08054	CANX; calnexin
Locus_1_Transcript_113762/226691_Confidence_1.000_Length_265	1	T	C
Locus_1_Transcript_113762/226691_Confidence_1.000_Length_265	2	G	T
Locus_1_Transcript_113762/226691_Confidence_1.000_Length_265	46	G	A
Locus_1_Transcript_115092/226691_Confidence_1.000_Length_1388	ko:K07365	NCK; NCK adaptor protein
Locus_1_Transcript_115092/226691_Confidence_1.000_Length_1388	1	C	G
Locus_1_Transcript_115092/226691_Confidence_1.000_Length_1388	2	T	G
Locus_1_Transcript_115092/226691_Confidence_1.000_Length_1388	3	T	C
Locus_1_Transcript_115092/226691_Confidence_1.000_Length_1388	173	C	G
Locus_1_Transcript_115369/226691_Confidence_1.000_Length_1874	ko:K04514	ROCK; Rho-associated, coiled-coil containing protein kinase
Locus_1_Transcript_115369/226691_Confidence_1.000_Length_1874	206	T	C
Locus_1_Transcript_115740/226691_Confidence_1.000_Length_1094	ko:K03989	C4; complement component 4
Locus_1_Transcript_115740/226691_Confidence_1.000_Length_1094	1023	T	C
Locus_1_Transcript_116034/226691_Confidence_1.000_Length_340	ko:K04415	MAP3K8, COT; mitogen-activated protein kinase kinase kinase 8
Locus_1_Transcript_116034/226691_Confidence_1.000_Length_340	2	T	C
Locus_1_Transcript_118815/226691_Confidence_1.000_Length_822	ko:K01343	PLAT; tissue plasminogen activator
Locus_1_Transcript_118815/226691_Confidence_1.000_Length_822	3	T	C
Locus_1_Transcript_118815/226691_Confidence_1.000_Length_822	80	C	T
Locus_1_Transcript_118815/226691_Confidence_1.000_Length_822	570	G	A
Locus_1_Transcript_119227/226691_Confidence_1.000_Length_579	ko:K05092	FLT3, FLK2; fms-related tyrosine kinase 3
Locus_1_Transcript_119227/226691_Confidence_1.000_Length_579	256	A	G
Locus_1_Transcript_120178/226691_Confidence_1.000_Length_846	ko:K06484	ITGA5; integrin alpha 5
Locus_1_Transcript_120178/226691_Confidence_1.000_Length_846	4	A	C
Locus_1_Transcript_120182/226691_Confidence_1.000_Length_308	ko:K06484	ITGA5; integrin alpha 5
Locus_1_Transcript_120182/226691_Confidence_1.000_Length_308	204	A	C
Locus_1_Transcript_120182/226691_Confidence_1.000_Length_308	246	G	A
Locus_1_Transcript_120184/226691_Confidence_1.000_Length_1335	ko:K06484	ITGA5; integrin alpha 5
Locus_1_Transcript_120184/226691_Confidence_1.000_Length_1335	333	A	G
Locus_1_Transcript_120642/226691_Confidence_1.000_Length_301	ko:K05758	ARPC2; actin related protein 2/3 complex, subunit 2
Locus_1_Transcript_120642/226691_Confidence_1.000_Length_301	1	T	C
Locus_1_Transcript_121293/226691_Confidence_1.000_Length_936	ko:K06279	SHC; src homology 2 domain-containing transforming protein C
Locus_1_Transcript_121293/226691_Confidence_1.000_Length_936	279	G	C
Locus_1_Transcript_121293/226691_Confidence_1.000_Length_936	410	G	A
Locus_1_Transcript_121877/226691_Confidence_1.000_Length_1843	ko:K06480	ITGA1; integrin alpha 1
Locus_1_Transcript_121877/226691_Confidence_1.000_Length_1843	190	G	A
Locus_1_Transcript_121877/226691_Confidence_1.000_Length_1843	813	T	C
Locus_1_Transcript_121877/226691_Confidence_1.000_Length_1843	1150	G	A
Locus_1_Transcript_121880/226691_Confidence_1.000_Length_510	ko:K06480	ITGA1; integrin alpha 1
Locus_1_Transcript_121880/226691_Confidence_1.000_Length_510	251	T	C
Locus_1_Transcript_122678/226691_Confidence_1.000_Length_671	ko:K04441	P38; p38 MAP kinase
Locus_1_Transcript_122678/226691_Confidence_1.000_Length_671	330	A	C
Locus_1_Transcript_124939/226691_Confidence_1.000_Length_2077	ko:K08822	GSK3A; glycogen synthase kinase 3 alpha
Locus_1_Transcript_124939/226691_Confidence_1.000_Length_2077	393	G	A
Locus_1_Transcript_125267/226691_Confidence_1.000_Length_385	ko:K03905	FGG; fibrinogen gamma chain
Locus_1_Transcript_125267/226691_Confidence_1.000_Length_385	192	G	A
Locus_1_Transcript_125267/226691_Confidence_1.000_Length_385	294	C	T
Locus_1_Transcript_125267/226691_Confidence_1.000_Length_385	317	G	A
Locus_1_Transcript_126668/226691_Confidence_1.000_Length_253	ko:K06483	ITGA4; integrin alpha 4
Locus_1_Transcript_126668/226691_Confidence_1.000_Length_253	1	C	G
Locus_1_Transcript_126668/226691_Confidence_1.000_Length_253	2	T	G
Locus_1_Transcript_126668/226691_Confidence_1.000_Length_253	3	C	T/G
Locus_1_Transcript_126668/226691_Confidence_1.000_Length_253	4	A	G
Locus_1_Transcript_126902/226691_Confidence_1.000_Length_1784	ko:K06550	L1CAM; L1 cell adhesion molecule
Locus_1_Transcript_126902/226691_Confidence_1.000_Length_1784	675	C	T
Locus_1_Transcript_126902/226691_Confidence_1.000_Length_1784	786	G	A
Locus_1_Transcript_126902/226691_Confidence_1.000_Length_1784	966	C	G
Locus_1_Transcript_128947/226691_Confidence_1.000_Length_2309	ko:K05718	ITGAL; integrin alpha L
Locus_1_Transcript_128947/226691_Confidence_1.000_Length_2309	908	T	C
Locus_1_Transcript_128947/226691_Confidence_1.000_Length_2309	1597	T	A
Locus_1_Transcript_128947/226691_Confidence_1.000_Length_2309	1699	A	G
Locus_1_Transcript_131525/226691_Confidence_1.000_Length_698	ko:K08007	VIL2; villin 2 (ezrin)
Locus_1_Transcript_131525/226691_Confidence_1.000_Length_698	576	T	A
Locus_1_Transcript_131526/226691_Confidence_1.000_Length_357	ko:K08007	VIL2; villin 2 (ezrin)
Locus_1_Transcript_131526/226691_Confidence_1.000_Length_357	191	G	A
Locus_1_Transcript_133460/226691_Confidence_1.000_Length_261	ko:K08893	HCK; hemopoietic cell kinase
Locus_1_Transcript_133460/226691_Confidence_1.000_Length_261	4	G	C
Locus_1_Transcript_134852/226691_Confidence_1.000_Length_510	ko:K05719	ITGB1; integrin beta 1
Locus_1_Transcript_134852/226691_Confidence_1.000_Length_510	339	G	A
Locus_1_Transcript_134911/226691_Confidence_1.000_Length_512	ko:K08066	NFYC; nuclear transcription factor Y, gamma
Locus_1_Transcript_134911/226691_Confidence_1.000_Length_512	1	G	C
Locus_1_Transcript_134911/226691_Confidence_1.000_Length_512	2	A	C
Locus_1_Transcript_134918/226691_Confidence_1.000_Length_314	ko:K08066	NFYC; nuclear transcription factor Y, gamma
Locus_1_Transcript_134918/226691_Confidence_1.000_Length_314	192	C	T
Locus_1_Transcript_135638/226691_Confidence_1.000_Length_1701	ko:K12367	DOCK2; dedicator of cytokinesis 2
Locus_1_Transcript_135638/226691_Confidence_1.000_Length_1701	350	C	G
Locus_1_Transcript_136861/226691_Confidence_1.000_Length_841	ko:K08042	ADCY2; adenylate cyclase 2
Locus_1_Transcript_136861/226691_Confidence_1.000_Length_841	657	C	A
Locus_1_Transcript_138105/226691_Confidence_1.000_Length_217	ko:K08056	PDIA3, GRP58; protein disulfide isomerase family A, member 3
Locus_1_Transcript_138105/226691_Confidence_1.000_Length_217	1	C	G
Locus_1_Transcript_138105/226691_Confidence_1.000_Length_217	2	A	T
Locus_1_Transcript_138105/226691_Confidence_1.000_Length_217	3	G	A
Locus_1_Transcript_138105/226691_Confidence_1.000_Length_217	129	C	A
Locus_1_Transcript_138235/226691_Confidence_1.000_Length_453	ko:K04347	GNG12; guanine nucleotide-binding protein G(I)/G(S)/G(O) subunit gamma-12
Locus_1_Transcript_138235/226691_Confidence_1.000_Length_453	192	T	G
Locus_1_Transcript_138235/226691_Confidence_1.000_Length_453	235	G	A
Locus_1_Transcript_139068/226691_Confidence_1.000_Length_360	ko:K05691	CTNNA; catenin (cadherin-associated protein), alpha
Locus_1_Transcript_139068/226691_Confidence_1.000_Length_360	1	C	A
Locus_1_Transcript_139068/226691_Confidence_1.000_Length_360	2	A	T
Locus_1_Transcript_139074/226691_Confidence_1.000_Length_2074	ko:K05691	CTNNA; catenin (cadherin-associated protein), alpha
Locus_1_Transcript_139074/226691_Confidence_1.000_Length_2074	146	C	T
Locus_1_Transcript_139074/226691_Confidence_1.000_Length_2074	491	G	C
Locus_1_Transcript_139074/226691_Confidence_1.000_Length_2074	677	C	T
Locus_1_Transcript_139074/226691_Confidence_1.000_Length_2074	1292	T	C
Locus_1_Transcript_139074/226691_Confidence_1.000_Length_2074	1835	G	A
Locus_1_Transcript_139087/226691_Confidence_1.000_Length_1561	ko:K08601	CYLD, USLP2; ubiquitin thioesterase CYLD
Locus_1_Transcript_139087/226691_Confidence_1.000_Length_1561	390	T	C
Locus_1_Transcript_139087/226691_Confidence_1.000_Length_1561	423	A	C
Locus_1_Transcript_139087/226691_Confidence_1.000_Length_1561	599	C	T
Locus_1_Transcript_139087/226691_Confidence_1.000_Length_1561	667	C	T
Locus_1_Transcript_139087/226691_Confidence_1.000_Length_1561	811	C	T
Locus_1_Transcript_140946/226691_Confidence_1.000_Length_1820	ko:K04514	ROCK; Rho-associated, coiled-coil containing protein kinase
Locus_1_Transcript_140946/226691_Confidence_1.000_Length_1820	1176	A	C
Locus_1_Transcript_140946/226691_Confidence_1.000_Length_1820	1224	A	G
Locus_1_Transcript_140946/226691_Confidence_1.000_Length_1820	1335	C	T
Locus_1_Transcript_141697/226691_Confidence_1.000_Length_226	ko:K12757	MYL12; myosin regulatory light chain 12
Locus_1_Transcript_141697/226691_Confidence_1.000_Length_226	136	G	T
Locus_1_Transcript_143610/226691_Confidence_1.000_Length_1132	ko:K06263	GP9; platelet glycoprotein IX
Locus_1_Transcript_143610/226691_Confidence_1.000_Length_1132	953	A	G
Locus_1_Transcript_144083/226691_Confidence_1.000_Length_899	ko:K09447	IRF7; interferon regulatory factor 7
Locus_1_Transcript_144083/226691_Confidence_1.000_Length_899	688	T	A
Locus_1_Transcript_146179/226691_Confidence_1.000_Length_379	ko:K08057	CALR; calreticulin
Locus_1_Transcript_146179/226691_Confidence_1.000_Length_379	158	A	G
Locus_1_Transcript_146180/226691_Confidence_1.000_Length_837	ko:K08057	CALR; calreticulin
Locus_1_Transcript_146180/226691_Confidence_1.000_Length_837	160	C	T
Locus_1_Transcript_146180/226691_Confidence_1.000_Length_837	244	G	A
Locus_1_Transcript_147984/226691_Confidence_1.000_Length_628	ko:K05859	PLCG2; phosphatidylinositol phospholipase C, gamma-2
Locus_1_Transcript_147984/226691_Confidence_1.000_Length_628	343	C	A
Locus_1_Transcript_150997/226691_Confidence_1.000_Length_2080	ko:K05719	ITGB1; integrin beta 1
Locus_1_Transcript_150997/226691_Confidence_1.000_Length_2080	83	G	A
Locus_1_Transcript_150997/226691_Confidence_1.000_Length_2080	656	A	T
Locus_1_Transcript_150997/226691_Confidence_1.000_Length_2080	923	G	A
Locus_1_Transcript_151002/226691_Confidence_1.000_Length_381	ko:K05719	ITGB1; integrin beta 1
Locus_1_Transcript_151002/226691_Confidence_1.000_Length_381	76	C	T
Locus_1_Transcript_152032/226691_Confidence_1.000_Length_2087	ko:K12651	AZI2; 5-azacytidine-induced protein 2
Locus_1_Transcript_152032/226691_Confidence_1.000_Length_2087	3	A	C
Locus_1_Transcript_152032/226691_Confidence_1.000_Length_2087	4	T	C
Locus_1_Transcript_152032/226691_Confidence_1.000_Length_2087	75	C	T
Locus_1_Transcript_152032/226691_Confidence_1.000_Length_2087	292	C	T
Locus_1_Transcript_152032/226691_Confidence_1.000_Length_2087	527	A	G
Locus_1_Transcript_152032/226691_Confidence_1.000_Length_2087	727	T	C
Locus_1_Transcript_152032/226691_Confidence_1.000_Length_2087	908	T	C
Locus_1_Transcript_152032/226691_Confidence_1.000_Length_2087	960	T	C
Locus_1_Transcript_152032/226691_Confidence_1.000_Length_2087	1147	T	A
Locus_1_Transcript_152032/226691_Confidence_1.000_Length_2087	1494	A	C
Locus_1_Transcript_152032/226691_Confidence_1.000_Length_2087	1764	G	A
Locus_1_Transcript_152693/226691_Confidence_1.000_Length_1849	ko:K02649	PIK3R; phosphoinositide-3-kinase, regulatory subunit
Locus_1_Transcript_152693/226691_Confidence_1.000_Length_1849	349	C	T
Locus_1_Transcript_152693/226691_Confidence_1.000_Length_1849	428	C	T
Locus_1_Transcript_153699/226691_Confidence_1.000_Length_673	ko:K01080	PPAP2; phosphatidate phosphatase
Locus_1_Transcript_153699/226691_Confidence_1.000_Length_673	261	T	G
Locus_1_Transcript_153699/226691_Confidence_1.000_Length_673	429	A	G
Locus_1_Transcript_153699/226691_Confidence_1.000_Length_673	606	T	C
Locus_1_Transcript_154334/226691_Confidence_1.000_Length_1473	ko:K04403	MAP3K7IP1, TAB1; TAK1-binding protein 1
Locus_1_Transcript_154334/226691_Confidence_1.000_Length_1473	1	T	C
Locus_1_Transcript_154334/226691_Confidence_1.000_Length_1473	2	T	C
Locus_1_Transcript_154334/226691_Confidence_1.000_Length_1473	3	T	C
Locus_1_Transcript_154334/226691_Confidence_1.000_Length_1473	4	T	C
Locus_1_Transcript_154334/226691_Confidence_1.000_Length_1473	190	T	A
Locus_1_Transcript_154334/226691_Confidence_1.000_Length_1473	220	T	G
Locus_1_Transcript_154334/226691_Confidence_1.000_Length_1473	285	C	T
Locus_1_Transcript_154334/226691_Confidence_1.000_Length_1473	289	C	T
Locus_1_Transcript_154334/226691_Confidence_1.000_Length_1473	456	C	G
Locus_1_Transcript_155779/226691_Confidence_1.000_Length_445	ko:K08008	NOX, GP91; NADPH oxidase
Locus_1_Transcript_155779/226691_Confidence_1.000_Length_445	1	G	C
Locus_1_Transcript_155779/226691_Confidence_1.000_Length_445	3	T	G
Locus_1_Transcript_155779/226691_Confidence_1.000_Length_445	4	T	G
Locus_1_Transcript_155779/226691_Confidence_1.000_Length_445	40	G	C
Locus_1_Transcript_155788/226691_Confidence_1.000_Length_689	ko:K08008	NOX, GP91; NADPH oxidase
Locus_1_Transcript_155788/226691_Confidence_1.000_Length_689	250	C	T
Locus_1_Transcript_156573/226691_Confidence_1.000_Length_466	ko:K05072	IL7R; interleukin 7 receptor
Locus_1_Transcript_156573/226691_Confidence_1.000_Length_466	395	C	G
Locus_1_Transcript_157542/226691_Confidence_1.000_Length_747	ko:K07210	IKBKG, IKKG, NEMO; inhibitor of nuclear factor kappa-B kinase subunit gamma
Locus_1_Transcript_157542/226691_Confidence_1.000_Length_747	510	G	T
Locus_1_Transcript_157542/226691_Confidence_1.000_Length_747	518	T	C
Locus_1_Transcript_160536/226691_Confidence_1.000_Length_4420	ko:K05700	VCL; vinculin
Locus_1_Transcript_160536/226691_Confidence_1.000_Length_4420	404	G	A
Locus_1_Transcript_160536/226691_Confidence_1.000_Length_4420	532	A	T
Locus_1_Transcript_160536/226691_Confidence_1.000_Length_4420	956	C	A
Locus_1_Transcript_160536/226691_Confidence_1.000_Length_4420	1232	T	C
Locus_1_Transcript_160536/226691_Confidence_1.000_Length_4420	1355	A	G
Locus_1_Transcript_160536/226691_Confidence_1.000_Length_4420	1400	G	C
Locus_1_Transcript_160536/226691_Confidence_1.000_Length_4420	1556	A	G
Locus_1_Transcript_160536/226691_Confidence_1.000_Length_4420	1562	T	C
Locus_1_Transcript_160536/226691_Confidence_1.000_Length_4420	1817	C	T
Locus_1_Transcript_160536/226691_Confidence_1.000_Length_4420	3869	T	G
Locus_1_Transcript_161149/226691_Confidence_1.000_Length_482	ko:K04630	GNAI; guanine nucleotide-binding protein G(i) subunit alpha
Locus_1_Transcript_161149/226691_Confidence_1.000_Length_482	185	T	C
Locus_1_Transcript_161149/226691_Confidence_1.000_Length_482	269	G	A
Locus_1_Transcript_161149/226691_Confidence_1.000_Length_482	278	G	A
Locus_1_Transcript_161151/226691_Confidence_1.000_Length_828	ko:K04630	GNAI; guanine nucleotide-binding protein G(i) subunit alpha
Locus_1_Transcript_161151/226691_Confidence_1.000_Length_828	242	T	A
Locus_1_Transcript_161151/226691_Confidence_1.000_Length_828	719	T	C
Locus_1_Transcript_161875/226691_Confidence_1.000_Length_870	ko:K07828	NRAS; GTPase NRas
Locus_1_Transcript_161875/226691_Confidence_1.000_Length_870	449	A	G
Locus_1_Transcript_162155/226691_Confidence_1.000_Length_235	ko:K05699	ACTN; actinin alpha
Locus_1_Transcript_162155/226691_Confidence_1.000_Length_235	4	T	G
Locus_1_Transcript_162158/226691_Confidence_1.000_Length_310	ko:K05699	ACTN; actinin alpha
Locus_1_Transcript_162158/226691_Confidence_1.000_Length_310	1	T	G/C
Locus_1_Transcript_162158/226691_Confidence_1.000_Length_310	2	T	C
Locus_1_Transcript_162158/226691_Confidence_1.000_Length_310	3	T	C
Locus_1_Transcript_162158/226691_Confidence_1.000_Length_310	4	A	C
Locus_1_Transcript_162158/226691_Confidence_1.000_Length_310	234	A	G
Locus_1_Transcript_162659/226691_Confidence_1.000_Length_534	ko:K05757	ARPC1A_B; actin related protein 2/3 complex, subunit 1A/1B
Locus_1_Transcript_162659/226691_Confidence_1.000_Length_534	2	C	T
Locus_1_Transcript_162659/226691_Confidence_1.000_Length_534	150	T	C
Locus_1_Transcript_162659/226691_Confidence_1.000_Length_534	363	C	A
Locus_1_Transcript_162738/226691_Confidence_1.000_Length_580	ko:K07941	ARF6; ADP-ribosylation factor 6
Locus_1_Transcript_162738/226691_Confidence_1.000_Length_580	286	C	T
Locus_1_Transcript_162738/226691_Confidence_1.000_Length_580	289	A	C
Locus_1_Transcript_163887/226691_Confidence_1.000_Length_1541	ko:K11224	STAT5B; signal transducer and activator of transcription 5B
Locus_1_Transcript_163887/226691_Confidence_1.000_Length_1541	153	T	G
Locus_1_Transcript_163887/226691_Confidence_1.000_Length_1541	442	A	G
Locus_1_Transcript_166014/226691_Confidence_1.000_Length_1041	ko:K04545	GNG10; guanine nucleotide-binding protein G(I)/G(S)/G(O) subunit gamma-10
Locus_1_Transcript_166014/226691_Confidence_1.000_Length_1041	463	C	T
Locus_1_Transcript_166014/226691_Confidence_1.000_Length_1041	636	T	C
Locus_1_Transcript_166014/226691_Confidence_1.000_Length_1041	686	A	G
Locus_1_Transcript_166581/226691_Confidence_1.000_Length_1775	ko:K04438	CRK, CRKII; proto-oncogene C-crk
Locus_1_Transcript_166581/226691_Confidence_1.000_Length_1775	180	T	C
Locus_1_Transcript_167759/226691_Confidence_1.000_Length_2349	ko:K09408	FOXO3; forkhead box protein O3
Locus_1_Transcript_167759/226691_Confidence_1.000_Length_2349	1037	G	C
Locus_1_Transcript_170423/226691_Confidence_1.000_Length_522	ko:K06274	VASP; vasodilator-stimulated phosphoprotein
Locus_1_Transcript_170423/226691_Confidence_1.000_Length_522	2	A	G
Locus_1_Transcript_170423/226691_Confidence_1.000_Length_522	3	T	A
Locus_1_Transcript_171085/226691_Confidence_1.000_Length_2640	ko:K05702	AF6, MLLT4; afadin
Locus_1_Transcript_171085/226691_Confidence_1.000_Length_2640	3	T	C
Locus_1_Transcript_171085/226691_Confidence_1.000_Length_2640	4	T	C
Locus_1_Transcript_171085/226691_Confidence_1.000_Length_2640	478	A	G
Locus_1_Transcript_171085/226691_Confidence_1.000_Length_2640	520	T	C
Locus_1_Transcript_171085/226691_Confidence_1.000_Length_2640	661	A	G
Locus_1_Transcript_171085/226691_Confidence_1.000_Length_2640	1063	C	G
Locus_1_Transcript_171085/226691_Confidence_1.000_Length_2640	2286	T	G
Locus_1_Transcript_171335/226691_Confidence_1.000_Length_920	ko:K12795	SUGT1, SGT1; suppressor of G2 allele of SKP1
Locus_1_Transcript_171335/226691_Confidence_1.000_Length_920	140	A	G
Locus_1_Transcript_171335/226691_Confidence_1.000_Length_920	408	G	C
Locus_1_Transcript_174632/226691_Confidence_1.000_Length_606	ko:K05743	LIMK1; LIM domain kinase 1
Locus_1_Transcript_174632/226691_Confidence_1.000_Length_606	264	G	A
Locus_1_Transcript_174632/226691_Confidence_1.000_Length_606	270	T	C
Locus_1_Transcript_175032/226691_Confidence_1.000_Length_833	ko:K04467	IKBKA, IKKA, CHUK; inhibitor of nuclear factor kappa-B kinase subunit alpha
Locus_1_Transcript_175032/226691_Confidence_1.000_Length_833	192	G	A
Locus_1_Transcript_175032/226691_Confidence_1.000_Length_833	262	A	G
Locus_1_Transcript_175686/226691_Confidence_1.000_Length_856	ko:K04000	C9; complement component 9
Locus_1_Transcript_175686/226691_Confidence_1.000_Length_856	552	C	T
Locus_1_Transcript_175686/226691_Confidence_1.000_Length_856	762	C	T
Locus_1_Transcript_178668/226691_Confidence_1.000_Length_1870	ko:K16342	PLA2G4, CPLA2; cytosolic phospholipase A2
Locus_1_Transcript_178668/226691_Confidence_1.000_Length_1870	1577	G	A
Locus_1_Transcript_178668/226691_Confidence_1.000_Length_1870	1711	A	G
Locus_1_Transcript_178871/226691_Confidence_1.000_Length_498	ko:K04735	RELA; transcription factor p65
Locus_1_Transcript_178871/226691_Confidence_1.000_Length_498	136	C	A
Locus_1_Transcript_179433/226691_Confidence_1.000_Length_207	ko:K09487	HSP90B, TRA1; heat shock protein 90kDa beta
Locus_1_Transcript_179433/226691_Confidence_1.000_Length_207	123	C	T
Locus_1_Transcript_179635/226691_Confidence_1.000_Length_1271	ko:K02105	CTNNB1; catenin beta 1
Locus_1_Transcript_179635/226691_Confidence_1.000_Length_1271	509	A	G
Locus_1_Transcript_184402/226691_Confidence_1.000_Length_615	ko:K07367	CARD11; caspase recruitment domain-containing protein 11
Locus_1_Transcript_184402/226691_Confidence_1.000_Length_615	2	G	T
Locus_1_Transcript_184402/226691_Confidence_1.000_Length_615	108	G	A
Locus_1_Transcript_184967/226691_Confidence_1.000_Length_2414	ko:K05056	IL11RA; interleukin 11 receptor alpha
Locus_1_Transcript_184967/226691_Confidence_1.000_Length_2414	644	A	G
Locus_1_Transcript_184967/226691_Confidence_1.000_Length_2414	1315	T	G
Locus_1_Transcript_185065/226691_Confidence_1.000_Length_1290	ko:K04010	C5AR1; C5a anaphylatoxin chemotactic receptor
Locus_1_Transcript_185065/226691_Confidence_1.000_Length_1290	1	C	G
Locus_1_Transcript_185065/226691_Confidence_1.000_Length_1290	2	T	A
Locus_1_Transcript_185065/226691_Confidence_1.000_Length_1290	3	T	A
Locus_1_Transcript_185065/226691_Confidence_1.000_Length_1290	4	T	A/C
Locus_1_Transcript_186880/226691_Confidence_1.000_Length_473	ko:K01371	CTSK; cathepsin K
Locus_1_Transcript_186880/226691_Confidence_1.000_Length_473	1	C	G
Locus_1_Transcript_186880/226691_Confidence_1.000_Length_473	4	T	C
Locus_1_Transcript_186880/226691_Confidence_1.000_Length_473	265	G	A
Locus_1_Transcript_186880/226691_Confidence_1.000_Length_473	343	A	G
Locus_1_Transcript_187293/226691_Confidence_1.000_Length_667	ko:K04387	IL1R2; interleukin 1 receptor type II
Locus_1_Transcript_187293/226691_Confidence_1.000_Length_667	195	C	T
Locus_1_Transcript_191312/226691_Confidence_1.000_Length_1237	ko:K04538	GNB4; guanine nucleotide-binding protein subunit beta-4
Locus_1_Transcript_191312/226691_Confidence_1.000_Length_1237	264	C	G
Locus_1_Transcript_191312/226691_Confidence_1.000_Length_1237	512	G	C
Locus_1_Transcript_194874/226691_Confidence_1.000_Length_578	ko:K02187	CASP3; caspase 3 [EC:3.4.22.56]
Locus_1_Transcript_194874/226691_Confidence_1.000_Length_578	2	T	C
Locus_1_Transcript_197791/226691_Confidence_1.000_Length_239	ko:K05754	ARPC5; actin related protein 2/3 complex, subunit 5
Locus_1_Transcript_197791/226691_Confidence_1.000_Length_239	185	G	A
Locus_1_Transcript_198071/226691_Confidence_1.000_Length_727	ko:K05872	NFKBIE; NF-kappa-B inhibitor epsilon
Locus_1_Transcript_198071/226691_Confidence_1.000_Length_727	247	T	A
Locus_1_Transcript_198656/226691_Confidence_1.000_Length_882	ko:K05055	IL6R; interleukin 6 receptor
Locus_1_Transcript_198656/226691_Confidence_1.000_Length_882	406	C	T
Locus_1_Transcript_198656/226691_Confidence_1.000_Length_882	608	T	C
Locus_1_Transcript_198656/226691_Confidence_1.000_Length_882	719	A	G
Locus_1_Transcript_198766/226691_Confidence_1.000_Length_375	ko:K05131	IFNAR2; interferon receptor 2
Locus_1_Transcript_198766/226691_Confidence_1.000_Length_375	114	T	A
Locus_1_Transcript_199395/226691_Confidence_1.000_Length_1334	ko:K13073	PIGR; polymeric immunoglobulin receptor
Locus_1_Transcript_199395/226691_Confidence_1.000_Length_1334	327	C	G
Locus_1_Transcript_199395/226691_Confidence_1.000_Length_1334	350	G	C
Locus_1_Transcript_199395/226691_Confidence_1.000_Length_1334	488	G	A
Locus_1_Transcript_199395/226691_Confidence_1.000_Length_1334	673	C	T
Locus_1_Transcript_199395/226691_Confidence_1.000_Length_1334	687	A	C
Locus_1_Transcript_199395/226691_Confidence_1.000_Length_1334	1078	G	A
Locus_1_Transcript_199395/226691_Confidence_1.000_Length_1334	1184	A	G
Locus_1_Transcript_201361/226691_Confidence_1.000_Length_352	ko:K06268	PPP3R, CNB; protein phosphatase 3, regulatory subunit
Locus_1_Transcript_201361/226691_Confidence_1.000_Length_352	161	G	C
Locus_1_Transcript_201363/226691_Confidence_1.000_Length_307	ko:K06268	PPP3R, CNB; protein phosphatase 3, regulatory subunit
Locus_1_Transcript_201363/226691_Confidence_1.000_Length_307	1	G	C
Locus_1_Transcript_201363/226691_Confidence_1.000_Length_307	2	G	T
Locus_1_Transcript_201363/226691_Confidence_1.000_Length_307	3	A	G
Locus_1_Transcript_201363/226691_Confidence_1.000_Length_307	53	A	G
Locus_1_Transcript_201363/226691_Confidence_1.000_Length_307	252	G	C
Locus_1_Transcript_203824/226691_Confidence_1.000_Length_303	ko:K08011	NCF1, P47PHOX; neutrophil cytosolic factor 1
Locus_1_Transcript_203824/226691_Confidence_1.000_Length_303	2	G	T
Locus_1_Transcript_203824/226691_Confidence_1.000_Length_303	74	A	T
Locus_1_Transcript_203824/226691_Confidence_1.000_Length_303	230	G	A
Locus_1_Transcript_203824/226691_Confidence_1.000_Length_303	239	A	G
Locus_1_Transcript_203829/226691_Confidence_1.000_Length_405	ko:K08011	NCF1, P47PHOX; neutrophil cytosolic factor 1
Locus_1_Transcript_203829/226691_Confidence_1.000_Length_405	246	G	A
Locus_1_Transcript_203831/226691_Confidence_1.000_Length_243	ko:K08011	NCF1, P47PHOX; neutrophil cytosolic factor 1
Locus_1_Transcript_203831/226691_Confidence_1.000_Length_243	86	T	C
Locus_1_Transcript_203972/226691_Confidence_1.000_Length_1342	ko:K01403	MMP9; matrix metalloproteinase-9 (gelatinase B)
Locus_1_Transcript_203972/226691_Confidence_1.000_Length_1342	228	G	A
Locus_1_Transcript_205444/226691_Confidence_1.000_Length_320	ko:K04692	STAT3; signal transducer and activator of transcription 3
Locus_1_Transcript_205444/226691_Confidence_1.000_Length_320	1	C	G
Locus_1_Transcript_205444/226691_Confidence_1.000_Length_320	2	T	G
Locus_1_Transcript_205444/226691_Confidence_1.000_Length_320	3	G	A/C
Locus_1_Transcript_205444/226691_Confidence_1.000_Length_320	4	A	G
Locus_1_Transcript_205444/226691_Confidence_1.000_Length_320	206	G	A
Locus_1_Transcript_205457/226691_Confidence_1.000_Length_558	ko:K04692	STAT3; signal transducer and activator of transcription 3
Locus_1_Transcript_205457/226691_Confidence_1.000_Length_558	1	C	G
Locus_1_Transcript_205457/226691_Confidence_1.000_Length_558	3	C	T
Locus_1_Transcript_205457/226691_Confidence_1.000_Length_558	100	G	C
Locus_1_Transcript_206839/226691_Confidence_1.000_Length_949	ko:K04630	GNAI; guanine nucleotide-binding protein G(i) subunit alpha
Locus_1_Transcript_206839/226691_Confidence_1.000_Length_949	645	G	A
Locus_1_Transcript_208827/226691_Confidence_1.000_Length_1132	ko:K12366	ELMO1, CED12; engulfment and cell motility protein 1
Locus_1_Transcript_208827/226691_Confidence_1.000_Length_1132	98	C	T
Locus_1_Transcript_208865/226691_Confidence_1.000_Length_760	ko:K05854	LYN; tyrosine-protein kinase Lyn
Locus_1_Transcript_208865/226691_Confidence_1.000_Length_760	131	A	G
Locus_1_Transcript_210264/226691_Confidence_1.000_Length_475	ko:K04733	IRAK4; interleukin-1 receptor-associated kinase 4
Locus_1_Transcript_210264/226691_Confidence_1.000_Length_475	417	C	T
Locus_1_Transcript_210698/226691_Confidence_1.000_Length_685	ko:K04721	TNFSF10, TRAIL; tumor necrosis factor ligand superfamily member 10
Locus_1_Transcript_210698/226691_Confidence_1.000_Length_685	3	C	A
Locus_1_Transcript_210698/226691_Confidence_1.000_Length_685	4	C	A
Locus_1_Transcript_210698/226691_Confidence_1.000_Length_685	57	G	C
Locus_1_Transcript_210698/226691_Confidence_1.000_Length_685	69	C	T
Locus_1_Transcript_210698/226691_Confidence_1.000_Length_685	142	T	G
Locus_1_Transcript_210698/226691_Confidence_1.000_Length_685	239	C	T
Locus_1_Transcript_210698/226691_Confidence_1.000_Length_685	485	T	C
Locus_1_Transcript_211422/226691_Confidence_1.000_Length_511	ko:K07941	ARF6; ADP-ribosylation factor 6
Locus_1_Transcript_211422/226691_Confidence_1.000_Length_511	151	A	G
Locus_1_Transcript_211911/226691_Confidence_1.000_Length_1571	ko:K12647	IFIH1, MDA5; interferon-induced helicase C domain-containing protein 1
Locus_1_Transcript_211911/226691_Confidence_1.000_Length_1571	398	G	T
Locus_1_Transcript_211911/226691_Confidence_1.000_Length_1571	741	G	C
Locus_1_Transcript_212368/226691_Confidence_1.000_Length_659	ko:K05654	ABCB3, TAP2; ATP-binding cassette, subfamily B (MDR/TAP), member 3
Locus_1_Transcript_212368/226691_Confidence_1.000_Length_659	213	G	A
Locus_1_Transcript_212368/226691_Confidence_1.000_Length_659	283	G	A
Locus_1_Transcript_214027/226691_Confidence_1.000_Length_1051	ko:K05689	CDHE, CDH1; cadherin 1, type 1, E-cadherin
Locus_1_Transcript_214027/226691_Confidence_1.000_Length_1051	124	A	G
Locus_1_Transcript_214027/226691_Confidence_1.000_Length_1051	135	C	T
Locus_1_Transcript_214027/226691_Confidence_1.000_Length_1051	220	G	A
Locus_1_Transcript_214551/226691_Confidence_1.000_Length_968	ko:K10652	TRIM25, EFP; tripartite motif-containing protein 25
Locus_1_Transcript_214551/226691_Confidence_1.000_Length_968	170	A	T
Locus_1_Transcript_214551/226691_Confidence_1.000_Length_968	300	G	C
Locus_1_Transcript_214607/226691_Confidence_1.000_Length_435	ko:K08009	CYBA, P22PHOX; cytochrome b-245, alpha polypeptide
Locus_1_Transcript_214607/226691_Confidence_1.000_Length_435	2	C	G
Locus_1_Transcript_214607/226691_Confidence_1.000_Length_435	3	A	G
Locus_1_Transcript_214607/226691_Confidence_1.000_Length_435	4	G	C
Locus_1_Transcript_215147/226691_Confidence_1.000_Length_1055	ko:K03997	C8A; complement component 8 subunit alpha
Locus_1_Transcript_215147/226691_Confidence_1.000_Length_1055	201	C	G
Locus_1_Transcript_215152/226691_Confidence_1.000_Length_261	ko:K03998	C8B; complement component 8 subunit beta
Locus_1_Transcript_215152/226691_Confidence_1.000_Length_261	108	A	T
Locus_1_Transcript_215152/226691_Confidence_1.000_Length_261	204	A	G
Locus_1_Transcript_215965/226691_Confidence_1.000_Length_900	ko:K06471	PECAM1, CD31; platelet/endothelial cell adhesion molecule
Locus_1_Transcript_215965/226691_Confidence_1.000_Length_900	218	A	G
Locus_1_Transcript_216230/226691_Confidence_1.000_Length_550	ko:K05131	IFNAR2; interferon receptor 2
Locus_1_Transcript_216230/226691_Confidence_1.000_Length_550	166	T	C
Locus_1_Transcript_216418/226691_Confidence_1.000_Length_1597	ko:K06471	PECAM1, CD31; platelet/endothelial cell adhesion molecule
Locus_1_Transcript_216418/226691_Confidence_1.000_Length_1597	263	G	A
Locus_1_Transcript_216418/226691_Confidence_1.000_Length_1597	356	G	A
Locus_1_Transcript_216418/226691_Confidence_1.000_Length_1597	404	T	A
Locus_1_Transcript_216418/226691_Confidence_1.000_Length_1597	722	C	T
Locus_1_Transcript_217484/226691_Confidence_1.000_Length_519	ko:K05697	PTPN6, SHP-1; protein tyrosine phosphatase, non-receptor type 6
Locus_1_Transcript_217484/226691_Confidence_1.000_Length_519	144	T	C
Locus_1_Transcript_217607/226691_Confidence_1.000_Length_782	ko:K12488	ASAP; Arf-GAP with SH3 domain, ANK repeat and PH domain-containing protein
Locus_1_Transcript_217607/226691_Confidence_1.000_Length_782	587	T	G
Locus_1_Transcript_217627/226691_Confidence_1.000_Length_2417	ko:K06816	GLG1, ESL1; golgi apparatus protein 1
Locus_1_Transcript_217627/226691_Confidence_1.000_Length_2417	816	A	G
Locus_1_Transcript_217627/226691_Confidence_1.000_Length_2417	2136	A	G
Locus_1_Transcript_218280/226691_Confidence_1.000_Length_439	ko:K08059	IFI30, GILT; interferon, gamma-inducible protein 30
Locus_1_Transcript_218280/226691_Confidence_1.000_Length_439	78	A	G
Locus_1_Transcript_70468/226691_Confidence_1.000_Length_384	ko:K07361	LCP2; lymphocyte cytosolic protein 2
Locus_1_Transcript_70468/226691_Confidence_1.000_Length_384	130	T	C
Locus_1_Transcript_70468/226691_Confidence_1.000_Length_384	195	A	C
Locus_1_Transcript_70468/226691_Confidence_1.000_Length_384	259	T	C
Locus_1_Transcript_70965/226691_Confidence_1.000_Length_244	ko:K04184	CCR9; C-C chemokine receptor type 9
Locus_1_Transcript_70965/226691_Confidence_1.000_Length_244	56	G	A
Locus_1_Transcript_70965/226691_Confidence_1.000_Length_244	154	T	C
Locus_1_Transcript_70968/226691_Confidence_1.000_Length_436	ko:K04184	CCR9; C-C chemokine receptor type 9
Locus_1_Transcript_70968/226691_Confidence_1.000_Length_436	50	G	C
Locus_1_Transcript_70968/226691_Confidence_1.000_Length_436	60	C	T
Locus_1_Transcript_70968/226691_Confidence_1.000_Length_436	222	T	G
Locus_1_Transcript_76345/226691_Confidence_1.000_Length_1430	ko:K11220	STAT1; signal transducer and activator of transcription 1
Locus_1_Transcript_76345/226691_Confidence_1.000_Length_1430	535	T	G
Locus_1_Transcript_76345/226691_Confidence_1.000_Length_1430	1002	C	A
Locus_1_Transcript_79807/226691_Confidence_1.000_Length_1197	ko:K05699	ACTN; actinin alpha
Locus_1_Transcript_79791/226691_Confidence_1.000_Length_1197	296	T	A
Locus_1_Transcript_79791/226691_Confidence_1.000_Length_1197	331	G	A
Locus_1_Transcript_79791/226691_Confidence_1.000_Length_1197	626	G	A
Locus_1_Transcript_79807/226691_Confidence_1.000_Length_1197	781	G	T
Locus_1_Transcript_88602/226691_Confidence_1.000_Length_303	ko:K07827	KRAS, KRAS2; GTPase KRas
Locus_1_Transcript_88602/226691_Confidence_1.000_Length_303	2	C	T
Locus_1_Transcript_88602/226691_Confidence_1.000_Length_303	3	T	C
Locus_1_Transcript_94539/226691_Confidence_1.000_Length_379	ko:K06503	TFRC, CD71; transferrin receptor
Locus_1_Transcript_94539/226691_Confidence_1.000_Length_379	2	A	C
Locus_1_Transcript_94539/226691_Confidence_1.000_Length_379	49	A	G
Locus_1_Transcript_94547/226691_Confidence_1.000_Length_984	ko:K06503	TFRC, CD71; transferrin receptor
Locus_1_Transcript_94547/226691_Confidence_1.000_Length_984	477	C	A
Locus_1_Transcript_94547/226691_Confidence_1.000_Length_984	717	G	A
Locus_1_Transcript_94547/226691_Confidence_1.000_Length_984	780	G	C
Locus_1_Transcript_94547/226691_Confidence_1.000_Length_984	798	A	G
Locus_10008_Transcript_1/1_Confidence_1.000_Length_1240	ko:K08056	PDIA3, GRP58; protein disulfide isomerase family A, member 3
Locus_10008_Transcript_1/1_Confidence_1.000_Length_1240	665	C	A
Locus_10008_Transcript_1/1_Confidence_1.000_Length_1240	730	G	C
Locus_1032_Transcript_5/6_Confidence_0.429_Length_2180	ko:K04730	IRAK1; interleukin-1 receptor-associated kinase 1
Locus_1032_Transcript_5/6_Confidence_0.429_Length_2180	764	G	A
Locus_1032_Transcript_5/6_Confidence_0.429_Length_2180	1049	G	A
Locus_1032_Transcript_5/6_Confidence_0.429_Length_2180	1296	A	G
Locus_1032_Transcript_5/6_Confidence_0.429_Length_2180	1502	G	A
Locus_1032_Transcript_5/6_Confidence_0.429_Length_2180	1622	C	T
Locus_1032_Transcript_5/6_Confidence_0.429_Length_2180	1721	G	T
Locus_1032_Transcript_5/6_Confidence_0.429_Length_2180	1748	C	T
Locus_1032_Transcript_5/6_Confidence_0.429_Length_2180	1899	C	T
Locus_1032_Transcript_5/6_Confidence_0.429_Length_2180	1918	G	A
Locus_1032_Transcript_5/6_Confidence_0.429_Length_2180	2028	A	G
Locus_1032_Transcript_5/6_Confidence_0.429_Length_2180	2066	C	A
Locus_1071_Transcript_11/20_Confidence_0.250_Length_2210	ko:K03084	SHIP1, INPP5D; phosphatidylinositol-3,4,5-trisphosphate 5-phosphatase 1
Locus_1071_Transcript_11/20_Confidence_0.250_Length_2210	286	G	A
Locus_1071_Transcript_11/20_Confidence_0.250_Length_2210	922	A	G
Locus_1071_Transcript_19/20_Confidence_0.338_Length_4601	ko:K03084	SHIP1, INPP5D; phosphatidylinositol-3,4,5-trisphosphate 5-phosphatase 1
Locus_1071_Transcript_19/20_Confidence_0.338_Length_4601	939	C	T
Locus_1071_Transcript_19/20_Confidence_0.338_Length_4601	1449	G	A
Locus_1107_Transcript_4/4_Confidence_0.667_Length_3558	ko:K06533	CDH5; cadherin 5, type 2, VE-cadherin
Locus_1107_Transcript_4/4_Confidence_0.667_Length_3558	1175	C	T
Locus_1107_Transcript_4/4_Confidence_0.667_Length_3558	2457	C	T
Locus_1107_Transcript_4/4_Confidence_0.667_Length_3558	2687	T	C
Locus_1107_Transcript_4/4_Confidence_0.667_Length_3558	2937	C	A
Locus_1107_Transcript_4/4_Confidence_0.667_Length_3558	2966	C	T
Locus_11625_Transcript_1/1_Confidence_1.000_Length_1545	ko:K06088	OCLN; occludin
Locus_11625_Transcript_1/1_Confidence_1.000_Length_1545	228	T	C
Locus_11625_Transcript_1/1_Confidence_1.000_Length_1545	347	C	T
Locus_11625_Transcript_1/1_Confidence_1.000_Length_1545	1263	T	C
Locus_12034_Transcript_1/1_Confidence_1.000_Length_815	ko:K06567	CD226, DNAM1; CD226 antigen
Locus_12034_Transcript_1/1_Confidence_1.000_Length_815	319	A	C
Locus_12075_Transcript_1/1_Confidence_1.000_Length_2559	ko:K04630	GNAI; guanine nucleotide-binding protein G(i) subunit alpha
Locus_12075_Transcript_1/1_Confidence_1.000_Length_2559	1186	C	T
Locus_12075_Transcript_1/1_Confidence_1.000_Length_2559	1369	A	G
Locus_12075_Transcript_1/1_Confidence_1.000_Length_2559	1577	T	G
Locus_12075_Transcript_1/1_Confidence_1.000_Length_2559	1653	C	T
Locus_12075_Transcript_1/1_Confidence_1.000_Length_2559	1926	A	G
Locus_12075_Transcript_1/1_Confidence_1.000_Length_2559	2402	G	A
Locus_12358_Transcript_2/4_Confidence_0.625_Length_1398	ko:K05757	ARPC1A_B; actin related protein 2/3 complex, subunit 1A/1B
Locus_12358_Transcript_2/4_Confidence_0.625_Length_1398	614	T	G
Locus_12358_Transcript_2/4_Confidence_0.625_Length_1398	888	A	G
Locus_12398_Transcript_3/3_Confidence_0.571_Length_1961	ko:K04721	TNFSF10, TRAIL; tumor necrosis factor ligand superfamily member 10
Locus_12398_Transcript_3/3_Confidence_0.571_Length_1961	782	T	C
Locus_12398_Transcript_3/3_Confidence_0.571_Length_1961	794	T	C
Locus_12398_Transcript_3/3_Confidence_0.571_Length_1961	842	T	A
Locus_12398_Transcript_3/3_Confidence_0.571_Length_1961	1279	A	T
Locus_12398_Transcript_3/3_Confidence_0.571_Length_1961	1794	G	T
Locus_12398_Transcript_3/3_Confidence_0.571_Length_1961	1866	G	A
Locus_12398_Transcript_3/3_Confidence_0.571_Length_1961	1880	G	A
Locus_12398_Transcript_3/3_Confidence_0.571_Length_1961	1888	A	C
Locus_124_Transcript_4/6_Confidence_0.350_Length_2817	ko:K04366	RAF1; RAF proto-oncogene serine/threonine-protein kinase
Locus_124_Transcript_4/6_Confidence_0.350_Length_2817	296	G	T
Locus_124_Transcript_4/6_Confidence_0.350_Length_2817	595	A	C
Locus_124_Transcript_4/6_Confidence_0.350_Length_2817	645	T	C
Locus_124_Transcript_6/6_Confidence_0.350_Length_1267	ko:K09578	PIN1; peptidyl-prolyl cis-trans isomerase NIMA-interacting 1
Locus_124_Transcript_6/6_Confidence_0.350_Length_1267	50	T	G
Locus_124_Transcript_6/6_Confidence_0.350_Length_1267	133	C	A
Locus_124_Transcript_6/6_Confidence_0.350_Length_1267	185	G	A
Locus_124_Transcript_6/6_Confidence_0.350_Length_1267	286	C	T
Locus_124_Transcript_6/6_Confidence_0.350_Length_1267	408	G	A
Locus_124_Transcript_6/6_Confidence_0.350_Length_1267	452	A	G
Locus_124_Transcript_6/6_Confidence_0.350_Length_1267	475	T	G
Locus_124_Transcript_6/6_Confidence_0.350_Length_1267	768	G	A
Locus_12475_Transcript_7/8_Confidence_0.784_Length_2721	ko:K02105	CTNNB1; catenin beta 1
Locus_12475_Transcript_7/8_Confidence_0.784_Length_2721	1317	C	G
Locus_1251_Transcript_2/6_Confidence_0.667_Length_4414	ko:K06484	ITGA5; integrin alpha 5
Locus_1251_Transcript_2/6_Confidence_0.667_Length_4414	1992	T	C
Locus_1251_Transcript_2/6_Confidence_0.667_Length_4414	2064	C	T
Locus_1251_Transcript_2/6_Confidence_0.667_Length_4414	2190	G	A
Locus_1251_Transcript_2/6_Confidence_0.667_Length_4414	2451	C	T
Locus_1251_Transcript_2/6_Confidence_0.667_Length_4414	3091	T	C
Locus_1251_Transcript_2/6_Confidence_0.667_Length_4414	3390	C	A
Locus_1251_Transcript_5/6_Confidence_0.444_Length_2374	ko:K06484	ITGA5; integrin alpha 5
Locus_1251_Transcript_5/6_Confidence_0.444_Length_2374	1549	T	G
Locus_1259_Transcript_1/10_Confidence_0.415_Length_4506	ko:K05079	EPOR; erythropoietin receptor
Locus_1259_Transcript_1/10_Confidence_0.415_Length_4506	695	G	C
Locus_1259_Transcript_1/10_Confidence_0.415_Length_4506	714	C	T
Locus_1259_Transcript_1/10_Confidence_0.415_Length_4506	2424	A	G
Locus_1259_Transcript_1/10_Confidence_0.415_Length_4506	2887	A	G
Locus_1259_Transcript_1/10_Confidence_0.415_Length_4506	3301	A	C
Locus_1259_Transcript_1/10_Confidence_0.415_Length_4506	3581	G	C
Locus_1259_Transcript_1/10_Confidence_0.415_Length_4506	3840	T	A
Locus_1259_Transcript_1/10_Confidence_0.415_Length_4506	4049	T	C
Locus_1259_Transcript_2/10_Confidence_0.415_Length_4517	ko:K05079	EPOR; erythropoietin receptor
Locus_1259_Transcript_2/10_Confidence_0.415_Length_4517	695	G	C
Locus_1259_Transcript_2/10_Confidence_0.415_Length_4517	2402	A	G
Locus_1259_Transcript_2/10_Confidence_0.415_Length_4517	2424	A	G
Locus_1259_Transcript_2/10_Confidence_0.415_Length_4517	2560	C	T
Locus_1259_Transcript_2/10_Confidence_0.415_Length_4517	2860	G	A
Locus_1259_Transcript_2/10_Confidence_0.415_Length_4517	2887	A	G
Locus_1259_Transcript_2/10_Confidence_0.415_Length_4517	3070	A	T
Locus_1259_Transcript_2/10_Confidence_0.415_Length_4517	4060	T	C
Locus_12676_Transcript_3/3_Confidence_0.818_Length_4754	ko:K04438	CRK, CRKII; proto-oncogene C-crk
Locus_12676_Transcript_3/3_Confidence_0.818_Length_4754	390	A	C
Locus_12676_Transcript_3/3_Confidence_0.818_Length_4754	532	G	A
Locus_12676_Transcript_3/3_Confidence_0.818_Length_4754	592	G	C
Locus_12676_Transcript_3/3_Confidence_0.818_Length_4754	762	C	T
Locus_12676_Transcript_3/3_Confidence_0.818_Length_4754	902	A	C
Locus_12676_Transcript_3/3_Confidence_0.818_Length_4754	1327	T	G
Locus_12676_Transcript_3/3_Confidence_0.818_Length_4754	1855	G	A
Locus_12676_Transcript_3/3_Confidence_0.818_Length_4754	1982	A	G
Locus_12676_Transcript_3/3_Confidence_0.818_Length_4754	2042	C	T
Locus_12676_Transcript_3/3_Confidence_0.818_Length_4754	2408	A	G
Locus_12739_Transcript_2/5_Confidence_0.615_Length_4466	ko:K07209	IKBKB, IKKB; inhibitor of nuclear factor kappa-B kinase subunit beta
Locus_12739_Transcript_2/5_Confidence_0.615_Length_4466	844	T	A
Locus_12739_Transcript_2/5_Confidence_0.615_Length_4466	4234	C	A
Locus_1280_Transcript_3/3_Confidence_0.667_Length_1555	ko:K05476	TNFSF13B, TNFSF20; tumor necrosis factor ligand superfamily member 13B
Locus_1280_Transcript_3/3_Confidence_0.667_Length_1555	753	T	C
Locus_12839_Transcript_3/3_Confidence_0.667_Length_1798	ko:K04369	MAP2K2, MEK2; mitogen-activated protein kinase kinase 2
Locus_12839_Transcript_3/3_Confidence_0.667_Length_1798	787	A	G
Locus_12877_Transcript_1/1_Confidence_1.000_Length_549	ko:K04001	SERPING1, C1INH; C1 inhibitor
Locus_12877_Transcript_1/1_Confidence_1.000_Length_549	202	A	G
Locus_13115_Transcript_1/3_Confidence_0.750_Length_2735	ko:K02649	PIK3R; phosphoinositide-3-kinase, regulatory subunit
Locus_13115_Transcript_1/3_Confidence_0.750_Length_2735	1	A	C
Locus_13115_Transcript_2/3_Confidence_0.750_Length_2781	ko:K02649	PIK3R; phosphoinositide-3-kinase, regulatory subunit
Locus_13115_Transcript_2/3_Confidence_0.750_Length_2781	2516	T	C
Locus_13115_Transcript_2/3_Confidence_0.750_Length_2781	2546	T	A
Locus_13180_Transcript_1/2_Confidence_0.750_Length_1953	ko:K01314	F10; coagulation factor X [EC:3.4.21.6]
Locus_13180_Transcript_1/2_Confidence_0.750_Length_1953	203	G	A
Locus_13180_Transcript_1/2_Confidence_0.750_Length_1953	1316	T	C
Locus_13180_Transcript_1/2_Confidence_0.750_Length_1953	1370	T	C
Locus_13180_Transcript_1/2_Confidence_0.750_Length_1953	1436	T	C
Locus_13180_Transcript_1/2_Confidence_0.750_Length_1953	1620	T	G
Locus_13180_Transcript_1/2_Confidence_0.750_Length_1953	1720	T	G
Locus_13180_Transcript_1/2_Confidence_0.750_Length_1953	1749	T	G
Locus_1320_Transcript_6/6_Confidence_0.643_Length_4183	ko:K02861	RIPK1, RIP1; receptor-interacting serine/threonine-protein kinase 1
Locus_1320_Transcript_6/6_Confidence_0.643_Length_4183	159	C	T
Locus_1320_Transcript_6/6_Confidence_0.643_Length_4183	1495	G	A
Locus_1320_Transcript_6/6_Confidence_0.643_Length_4183	1747	G	A
Locus_1320_Transcript_6/6_Confidence_0.643_Length_4183	3297	C	A
Locus_1320_Transcript_6/6_Confidence_0.643_Length_4183	3878	C	T
Locus_13210_Transcript_4/5_Confidence_0.583_Length_3849	ko:K01115	E3.1.4.4, PLD; phospholipase D
Locus_13210_Transcript_4/5_Confidence_0.583_Length_3849	1466	T	C
Locus_13210_Transcript_4/5_Confidence_0.583_Length_3849	1928	G	A
Locus_13210_Transcript_4/5_Confidence_0.583_Length_3849	2098	G	A
Locus_13210_Transcript_4/5_Confidence_0.583_Length_3849	2116	C	T
Locus_13210_Transcript_4/5_Confidence_0.583_Length_3849	2331	T	C
Locus_13210_Transcript_4/5_Confidence_0.583_Length_3849	2476	T	C
Locus_13210_Transcript_4/5_Confidence_0.583_Length_3849	2506	G	A
Locus_13210_Transcript_4/5_Confidence_0.583_Length_3849	2868	C	G
Locus_13210_Transcript_4/5_Confidence_0.583_Length_3849	3229	A	T
Locus_13210_Transcript_4/5_Confidence_0.583_Length_3849	3363	A	T
Locus_13210_Transcript_4/5_Confidence_0.583_Length_3849	3736	T	C
Locus_13267_Transcript_1/2_Confidence_0.750_Length_690	ko:K05509	CCL7S; C-C motif chemokine 7/8/11/12/13
Locus_13267_Transcript_1/2_Confidence_0.750_Length_690	235	A	G
Locus_13267_Transcript_1/2_Confidence_0.750_Length_690	448	C	T
Locus_1336_Transcript_1/1_Confidence_1.000_Length_2865	ko:K11594	DDX3X, bel; ATP-dependent RNA helicase
Locus_1336_Transcript_1/1_Confidence_1.000_Length_2865	359	A	C
Locus_13681_Transcript_2/2_Confidence_0.955_Length_999	ko:K04079	htpG, HSP90A; molecular chaperone HtpG
Locus_13681_Transcript_2/2_Confidence_0.955_Length_999	2	T	G
Locus_13681_Transcript_2/2_Confidence_0.955_Length_999	3	C	T
Locus_13681_Transcript_2/2_Confidence_0.955_Length_999	4	T	G
Locus_13681_Transcript_2/2_Confidence_0.955_Length_999	305	A	T
Locus_13681_Transcript_2/2_Confidence_0.955_Length_999	307	A	T
Locus_13681_Transcript_2/2_Confidence_0.955_Length_999	495	G	A
Locus_13681_Transcript_2/2_Confidence_0.955_Length_999	660	G	T
Locus_1376_Transcript_2/3_Confidence_0.667_Length_1118	ko:K06451	CD3E; T-cell surface glycoprotein CD3 epsilon chain
Locus_1376_Transcript_2/3_Confidence_0.667_Length_1118	670	T	A
Locus_1376_Transcript_2/3_Confidence_0.667_Length_1118	684	A	T
Locus_1376_Transcript_2/3_Confidence_0.667_Length_1118	782	G	T
Locus_139_Transcript_7/11_Confidence_0.422_Length_924	ko:K12671	CXCL10, IP10; C-X-C motif chemokine 10
Locus_139_Transcript_7/11_Confidence_0.422_Length_924	543	A	G
Locus_139_Transcript_7/11_Confidence_0.422_Length_924	546	C	G
Locus_139_Transcript_7/11_Confidence_0.422_Length_924	563	C	G
Locus_139_Transcript_7/11_Confidence_0.422_Length_924	572	G	+TCGT
Locus_139_Transcript_7/11_Confidence_0.422_Length_924	581	A	C
Locus_139_Transcript_7/11_Confidence_0.422_Length_924	582	G	A
Locus_13930_Transcript_1/1_Confidence_1.000_Length_580	ko:K00431	TPO; thyroid peroxidase [EC:1.11.1.8]
Locus_13930_Transcript_1/1_Confidence_1.000_Length_580	132	C	T
Locus_13940_Transcript_1/1_Confidence_1.000_Length_1016	ko:K06538	CTLA4, CD152; cytotoxic T-lymphocyte-associated protein 4
Locus_13940_Transcript_1/1_Confidence_1.000_Length_1016	493	G	C
Locus_13940_Transcript_1/1_Confidence_1.000_Length_1016	577	A	G
Locus_14174_Transcript_1/1_Confidence_1.000_Length_1613	ko:K06785	JAM3; junction adhesion molecule 3
Locus_14174_Transcript_1/1_Confidence_1.000_Length_1613	1356	G	T
Locus_14382_Transcript_1/2_Confidence_0.750_Length_1741	ko:K06087	CLDN; claudin
Locus_14382_Transcript_1/2_Confidence_0.750_Length_1741	337	T	C
Locus_14382_Transcript_1/2_Confidence_0.750_Length_1741	673	C	T
Locus_14382_Transcript_1/2_Confidence_0.750_Length_1741	704	G	A
Locus_14382_Transcript_1/2_Confidence_0.750_Length_1741	734	G	A
Locus_14382_Transcript_1/2_Confidence_0.750_Length_1741	825	G	T
Locus_1508_Transcript_5/8_Confidence_0.467_Length_3012	ko:K15909	SHIP2, INPPL1; phosphatidylinositol-3,4,5-trisphosphate 5-phosphatase 2
Locus_1508_Transcript_5/8_Confidence_0.467_Length_3012	995	G	T
Locus_1508_Transcript_5/8_Confidence_0.467_Length_3012	1129	A	G
Locus_1508_Transcript_5/8_Confidence_0.467_Length_3012	1336	C	G
Locus_1508_Transcript_5/8_Confidence_0.467_Length_3012	1835	A	G
Locus_1551_Transcript_2/9_Confidence_0.500_Length_3341	ko:K05703	FYN; proto-oncogene tyrosine-protein kinase Fyn
Locus_1551_Transcript_2/9_Confidence_0.500_Length_3341	1283	C	T
Locus_1551_Transcript_2/9_Confidence_0.500_Length_3341	1736	G	T
Locus_1551_Transcript_2/9_Confidence_0.500_Length_3341	1833	A	T
Locus_1551_Transcript_2/9_Confidence_0.500_Length_3341	1873	G	C
Locus_1551_Transcript_2/9_Confidence_0.500_Length_3341	1879	A	T
Locus_1551_Transcript_2/9_Confidence_0.500_Length_3341	1938	T	G
Locus_1551_Transcript_2/9_Confidence_0.500_Length_3341	1956	T	C
Locus_1551_Transcript_2/9_Confidence_0.500_Length_3341	2029	C	T
Locus_1551_Transcript_2/9_Confidence_0.500_Length_3341	2565	A	G
Locus_1551_Transcript_5/9_Confidence_0.292_Length_1556	ko:K05703	FYN; proto-oncogene tyrosine-protein kinase Fyn
Locus_1551_Transcript_5/9_Confidence_0.292_Length_1556	367	A	C
Locus_1551_Transcript_5/9_Confidence_0.292_Length_1556	1278	A	T
Locus_15586_Transcript_1/1_Confidence_1.000_Length_840	ko:K01080	PPAP2; phosphatidate phosphatase
Locus_15586_Transcript_1/1_Confidence_1.000_Length_840	272	G	T
Locus_15857_Transcript_1/1_Confidence_1.000_Length_1588	ko:K07368	BCL10; B-cell CLL/lymphoma 10
Locus_15857_Transcript_1/1_Confidence_1.000_Length_1588	97	T	C
Locus_15857_Transcript_1/1_Confidence_1.000_Length_1588	282	C	T
Locus_15857_Transcript_1/1_Confidence_1.000_Length_1588	399	C	T
Locus_15857_Transcript_1/1_Confidence_1.000_Length_1588	411	T	C
Locus_15857_Transcript_1/1_Confidence_1.000_Length_1588	1016	G	A
Locus_15857_Transcript_1/1_Confidence_1.000_Length_1588	1025	A	T
Locus_15857_Transcript_1/1_Confidence_1.000_Length_1588	1146	T	A
Locus_1589_Transcript_3/3_Confidence_0.750_Length_2581	ko:K03083	GSK3B; glycogen synthase kinase 3 beta
Locus_1589_Transcript_3/3_Confidence_0.750_Length_2581	584	A	G
Locus_15976_Transcript_1/4_Confidence_0.875_Length_1287	ko:K04466	MAP3K14, NIK; mitogen-activated protein kinase kinase kinase 14
Locus_15976_Transcript_1/4_Confidence_0.875_Length_1287	136	C	T
Locus_15976_Transcript_1/4_Confidence_0.875_Length_1287	403	A	G
Locus_15976_Transcript_2/4_Confidence_0.833_Length_1346	ko:K04466	MAP3K14, NIK; mitogen-activated protein kinase kinase kinase 14
Locus_15976_Transcript_2/4_Confidence_0.833_Length_1346	136	C	T
Locus_15976_Transcript_2/4_Confidence_0.833_Length_1346	403	A	G
Locus_15983_Transcript_1/1_Confidence_1.000_Length_957	ko:K06460	CD9; CD9 antigen
Locus_15983_Transcript_1/1_Confidence_1.000_Length_957	341	G	A
Locus_16125_Transcript_1/1_Confidence_1.000_Length_679	ko:K04548	GNGT1; guanine nucleotide-binding protein G(T) subunit gamma-T1
Locus_16125_Transcript_1/1_Confidence_1.000_Length_679	135	C	G
Locus_16125_Transcript_1/1_Confidence_1.000_Length_679	174	G	T
Locus_16125_Transcript_1/1_Confidence_1.000_Length_679	553	T	C
Locus_168_Transcript_22/24_Confidence_0.189_Length_2348	ko:K04519	IL1B; interleukin 1 beta
Locus_168_Transcript_22/24_Confidence_0.189_Length_2348	142	A	T
Locus_168_Transcript_22/24_Confidence_0.189_Length_2348	276	T	C
Locus_168_Transcript_22/24_Confidence_0.189_Length_2348	828	C	T
Locus_168_Transcript_22/24_Confidence_0.189_Length_2348	1312	T	A
Locus_168_Transcript_22/24_Confidence_0.189_Length_2348	2088	C	T
Locus_168_Transcript_22/24_Confidence_0.189_Length_2348	2129	T	C
Locus_1700_Transcript_1/4_Confidence_0.667_Length_3082	ko:K06496	SELP; selectin, platele
Locus_1700_Transcript_1/4_Confidence_0.667_Length_3082	773	T	C
Locus_1700_Transcript_1/4_Confidence_0.667_Length_3082	784	T	A
Locus_1700_Transcript_1/4_Confidence_0.667_Length_3082	819	T	G
Locus_1700_Transcript_1/4_Confidence_0.667_Length_3082	1403	C	T
Locus_1700_Transcript_1/4_Confidence_0.667_Length_3082	1682	A	T
Locus_1700_Transcript_1/4_Confidence_0.667_Length_3082	1750	C	G
Locus_1700_Transcript_1/4_Confidence_0.667_Length_3082	1762	C	G
Locus_1711_Transcript_2/2_Confidence_0.800_Length_1705	ko:K06087	CLDN; claudin
Locus_1711_Transcript_2/2_Confidence_0.800_Length_1705	735	C	T
Locus_17110_Transcript_1/1_Confidence_1.000_Length_1410	ko:K06527	VCAM1; vascular cell adhesion molecule 1
Locus_17110_Transcript_1/1_Confidence_1.000_Length_1410	633	G	T
Locus_1769_Transcript_9/9_Confidence_0.725_Length_2417	ko:K01331	C1S; complement component 1, s subcomponent
Locus_1769_Transcript_9/9_Confidence_0.725_Length_2417	131	A	G
Locus_1769_Transcript_9/9_Confidence_0.725_Length_2417	519	C	T
Locus_1769_Transcript_9/9_Confidence_0.725_Length_2417	1143	C	T
Locus_1769_Transcript_9/9_Confidence_0.725_Length_2417	1256	C	A
Locus_1769_Transcript_9/9_Confidence_0.725_Length_2417	1541	A	T
Locus_1769_Transcript_9/9_Confidence_0.725_Length_2417	1659	T	A
Locus_1769_Transcript_9/9_Confidence_0.725_Length_2417	1998	C	T
Locus_1769_Transcript_9/9_Confidence_0.725_Length_2417	2175	A	T
Locus_1769_Transcript_9/9_Confidence_0.725_Length_2417	2209	T	C
Locus_17697_Transcript_1/1_Confidence_1.000_Length_1085	ko:K01315	PLG; plasminogen [EC:3.4.21.7]
Locus_17697_Transcript_1/1_Confidence_1.000_Length_1085	225	C	A
Locus_17697_Transcript_1/1_Confidence_1.000_Length_1085	525	C	T
Locus_17697_Transcript_1/1_Confidence_1.000_Length_1085	528	C	T
Locus_17697_Transcript_1/1_Confidence_1.000_Length_1085	789	G	A
Locus_1785_Transcript_2/2_Confidence_0.714_Length_2592	ko:K07369	MALT1; mucosa-associated lymphoid tissue lymphoma translocation protein 1
Locus_1785_Transcript_2/2_Confidence_0.714_Length_2592	421	G	T
Locus_1785_Transcript_2/2_Confidence_0.714_Length_2592	1513	C	T
Locus_1785_Transcript_2/2_Confidence_0.714_Length_2592	1534	A	G
Locus_1785_Transcript_2/2_Confidence_0.714_Length_2592	1639	T	C
Locus_1787_Transcript_2/2_Confidence_0.857_Length_1187	ko:K03988	C1QG; complement C1q subcomponent subunit C
Locus_1787_Transcript_2/2_Confidence_0.857_Length_1187	45	C	T
Locus_1787_Transcript_2/2_Confidence_0.857_Length_1187	87	G	A
Locus_1787_Transcript_2/2_Confidence_0.857_Length_1187	314	A	C
Locus_1787_Transcript_2/2_Confidence_0.857_Length_1187	396	A	G
Locus_18844_Transcript_1/4_Confidence_0.432_Length_453	ko:K16060	BIRC2_3; baculoviral IAP repeat-containing protein 2/3
Locus_18844_Transcript_1/4_Confidence_0.432_Length_453	194	A	G
Locus_18844_Transcript_1/4_Confidence_0.432_Length_453	449	G	+TCTGAAAGATCTTGGCTCGGTGATGCAGCTTCATT
Locus_18844_Transcript_3/4_Confidence_0.477_Length_767	ko:K16060	BIRC2_3; baculoviral IAP repeat-containing protein 2/3
Locus_18844_Transcript_3/4_Confidence_0.477_Length_767	453	A	G
Locus_18844_Transcript_3/4_Confidence_0.477_Length_767	508	A	G
Locus_19085_Transcript_1/1_Confidence_1.000_Length_586	ko:K11140	ANPEP; aminopeptidase N
Locus_19085_Transcript_1/1_Confidence_1.000_Length_586	219	T	C
Locus_1911_Transcript_4/8_Confidence_0.400_Length_4175	ko:K11224	STAT5B; signal transducer and activator of transcription 5B
Locus_1911_Transcript_4/8_Confidence_0.400_Length_4175	907	C	G
Locus_1911_Transcript_4/8_Confidence_0.400_Length_4175	1708	T	C
Locus_1911_Transcript_4/8_Confidence_0.400_Length_4175	3195	A	T
Locus_1911_Transcript_4/8_Confidence_0.400_Length_4175	3492	G	A
Locus_1911_Transcript_4/8_Confidence_0.400_Length_4175	3885	G	T
Locus_1911_Transcript_4/8_Confidence_0.400_Length_4175	4079	T	A
Locus_19197_Transcript_1/1_Confidence_1.000_Length_800	ko:K08091	GAB2; growth factor receptor bound protein 2-associated protein 2
Locus_19197_Transcript_1/1_Confidence_1.000_Length_800	488	T	C
Locus_1924_Transcript_7/10_Confidence_0.525_Length_4193	ko:K10159	TLR2; toll-like receptor 2
Locus_1924_Transcript_7/10_Confidence_0.525_Length_4193	870	C	T
Locus_1924_Transcript_7/10_Confidence_0.525_Length_4193	922	G	A
Locus_1924_Transcript_7/10_Confidence_0.525_Length_4193	930	T	C
Locus_1924_Transcript_7/10_Confidence_0.525_Length_4193	1080	G	A
Locus_1924_Transcript_7/10_Confidence_0.525_Length_4193	1413	C	T
Locus_1924_Transcript_7/10_Confidence_0.525_Length_4193	1804	C	T
Locus_1924_Transcript_7/10_Confidence_0.525_Length_4193	2067	G	A
Locus_1924_Transcript_7/10_Confidence_0.525_Length_4193	2403	G	C
Locus_1924_Transcript_7/10_Confidence_0.525_Length_4193	2412	C	G
Locus_1924_Transcript_7/10_Confidence_0.525_Length_4193	3416	G	C
Locus_1924_Transcript_7/10_Confidence_0.525_Length_4193	3470	C	T
Locus_1924_Transcript_7/10_Confidence_0.525_Length_4193	4024	G	T
Locus_19388_Transcript_1/5_Confidence_0.760_Length_517	ko:K06751	MHC1; major histocompatibility complex, class I
Locus_19388_Transcript_1/5_Confidence_0.760_Length_517	2	T	G
Locus_19388_Transcript_1/5_Confidence_0.760_Length_517	3	T	A
Locus_19388_Transcript_1/5_Confidence_0.760_Length_517	23	A	G
Locus_19388_Transcript_1/5_Confidence_0.760_Length_517	24	T	C
Locus_19388_Transcript_1/5_Confidence_0.760_Length_517	104	C	A
Locus_19388_Transcript_1/5_Confidence_0.760_Length_517	107	C	A
Locus_19388_Transcript_1/5_Confidence_0.760_Length_517	110	T	A
Locus_19388_Transcript_1/5_Confidence_0.760_Length_517	116	G	T
Locus_19388_Transcript_1/5_Confidence_0.760_Length_517	117	A	T
Locus_19388_Transcript_1/5_Confidence_0.760_Length_517	132	A	C
Locus_19388_Transcript_1/5_Confidence_0.760_Length_517	154	T	G
Locus_19388_Transcript_1/5_Confidence_0.760_Length_517	157	G	A
Locus_19388_Transcript_1/5_Confidence_0.760_Length_517	158	T	C
Locus_19388_Transcript_1/5_Confidence_0.760_Length_517	159	T	C
Locus_19388_Transcript_1/5_Confidence_0.760_Length_517	167	T	A
Locus_19388_Transcript_1/5_Confidence_0.760_Length_517	168	G	C
Locus_19388_Transcript_1/5_Confidence_0.760_Length_517	187	G	A
Locus_19388_Transcript_1/5_Confidence_0.760_Length_517	188	G	A
Locus_19388_Transcript_1/5_Confidence_0.760_Length_517	190	T	C
Locus_19388_Transcript_1/5_Confidence_0.760_Length_517	209	A	T
Locus_19388_Transcript_1/5_Confidence_0.760_Length_517	215	C	T
Locus_19388_Transcript_1/5_Confidence_0.760_Length_517	220	C	T
Locus_19388_Transcript_1/5_Confidence_0.760_Length_517	235	A	C
Locus_19388_Transcript_1/5_Confidence_0.760_Length_517	244	G	A
Locus_19388_Transcript_1/5_Confidence_0.760_Length_517	250	A	T
Locus_19388_Transcript_1/5_Confidence_0.760_Length_517	252	C	T
Locus_19388_Transcript_1/5_Confidence_0.760_Length_517	254	A	T
Locus_19388_Transcript_1/5_Confidence_0.760_Length_517	257	T	G
Locus_19388_Transcript_1/5_Confidence_0.760_Length_517	268	G	T
Locus_19388_Transcript_1/5_Confidence_0.760_Length_517	270	C	G/A
Locus_19388_Transcript_1/5_Confidence_0.760_Length_517	272	C	G
Locus_19388_Transcript_1/5_Confidence_0.760_Length_517	276	T	C
Locus_19388_Transcript_1/5_Confidence_0.760_Length_517	277	G	A
Locus_19388_Transcript_1/5_Confidence_0.760_Length_517	287	A	G
Locus_19388_Transcript_1/5_Confidence_0.760_Length_517	289	A	G
Locus_19388_Transcript_1/5_Confidence_0.760_Length_517	291	A	G
Locus_19388_Transcript_1/5_Confidence_0.760_Length_517	292	C	A
Locus_19388_Transcript_1/5_Confidence_0.760_Length_517	300	A	T
Locus_19388_Transcript_1/5_Confidence_0.760_Length_517	302	A	C
Locus_19388_Transcript_1/5_Confidence_0.760_Length_517	311	C	T
Locus_19388_Transcript_1/5_Confidence_0.760_Length_517	312	G	A
Locus_19388_Transcript_1/5_Confidence_0.760_Length_517	314	C	A
Locus_19388_Transcript_1/5_Confidence_0.760_Length_517	316	T	G
Locus_19388_Transcript_1/5_Confidence_0.760_Length_517	322	T	C
Locus_19388_Transcript_1/5_Confidence_0.760_Length_517	324	T	G
Locus_19388_Transcript_1/5_Confidence_0.760_Length_517	325	T	C
Locus_19388_Transcript_1/5_Confidence_0.760_Length_517	331	C	A
Locus_19388_Transcript_1/5_Confidence_0.760_Length_517	334	T	G
Locus_19388_Transcript_1/5_Confidence_0.760_Length_517	344	G	C
Locus_19388_Transcript_1/5_Confidence_0.760_Length_517	360	A	G
Locus_19388_Transcript_1/5_Confidence_0.760_Length_517	362	C	T
Locus_19388_Transcript_1/5_Confidence_0.760_Length_517	380	T	C
Locus_19388_Transcript_1/5_Confidence_0.760_Length_517	404	A	G
Locus_19388_Transcript_1/5_Confidence_0.760_Length_517	408	T	A
Locus_19388_Transcript_1/5_Confidence_0.760_Length_517	421	G	C
Locus_19388_Transcript_1/5_Confidence_0.760_Length_517	423	A	T
Locus_19388_Transcript_1/5_Confidence_0.760_Length_517	428	T	A
Locus_19388_Transcript_1/5_Confidence_0.760_Length_517	450	C	G
Locus_19388_Transcript_1/5_Confidence_0.760_Length_517	451	T	A
Locus_19388_Transcript_1/5_Confidence_0.760_Length_517	479	G	A
Locus_19388_Transcript_1/5_Confidence_0.760_Length_517	480	G	T
Locus_19388_Transcript_3/5_Confidence_0.640_Length_487	ko:K06751	MHC1; major histocompatibility complex, class I
Locus_19388_Transcript_3/5_Confidence_0.640_Length_487	262	C	A
Locus_19388_Transcript_3/5_Confidence_0.640_Length_487	294	T	G
Locus_19388_Transcript_3/5_Confidence_0.640_Length_487	295	T	C
Locus_19388_Transcript_3/5_Confidence_0.640_Length_487	301	C	A
Locus_19388_Transcript_3/5_Confidence_0.640_Length_487	304	T	G
Locus_19388_Transcript_3/5_Confidence_0.640_Length_487	378	T	A
Locus_19388_Transcript_3/5_Confidence_0.640_Length_487	420	C	G
Locus_19388_Transcript_3/5_Confidence_0.640_Length_487	421	T	A
Locus_19388_Transcript_4/5_Confidence_0.520_Length_538	ko:K06751	MHC1; major histocompatibility complex, class I
Locus_19388_Transcript_4/5_Confidence_0.520_Length_538	107	C	A
Locus_19388_Transcript_4/5_Confidence_0.520_Length_538	110	T	A
Locus_19388_Transcript_4/5_Confidence_0.520_Length_538	116	G	T
Locus_19388_Transcript_4/5_Confidence_0.520_Length_538	154	T	G
Locus_19388_Transcript_4/5_Confidence_0.520_Length_538	157	G	A
Locus_19388_Transcript_4/5_Confidence_0.520_Length_538	158	T	C
Locus_19388_Transcript_4/5_Confidence_0.520_Length_538	159	T	C
Locus_19388_Transcript_4/5_Confidence_0.520_Length_538	167	T	A
Locus_19388_Transcript_4/5_Confidence_0.520_Length_538	168	G	T
Locus_19388_Transcript_4/5_Confidence_0.520_Length_538	188	G	A
Locus_19388_Transcript_4/5_Confidence_0.520_Length_538	190	T	C
Locus_19388_Transcript_4/5_Confidence_0.520_Length_538	209	A	T
Locus_206_Transcript_3/3_Confidence_0.750_Length_4420	ko:K04440	JNK; c-Jun N-terminal kinase
Locus_206_Transcript_3/3_Confidence_0.750_Length_4420	2411	A	G
Locus_215_Transcript_2/6_Confidence_0.700_Length_5341	ko:K12488	ASAP; Arf-GAP with SH3 domain, ANK repeat and PH domain-containing protein
Locus_215_Transcript_2/6_Confidence_0.700_Length_5341	466	G	A
Locus_215_Transcript_2/6_Confidence_0.700_Length_5341	1103	G	A
Locus_215_Transcript_2/6_Confidence_0.700_Length_5341	1480	G	A
Locus_215_Transcript_2/6_Confidence_0.700_Length_5341	3805	G	A
Locus_215_Transcript_2/6_Confidence_0.700_Length_5341	3904	A	T
Locus_215_Transcript_4/6_Confidence_0.600_Length_5170	ko:K12488	ASAP; Arf-GAP with SH3 domain, ANK repeat and PH domain-containing protein
Locus_215_Transcript_4/6_Confidence_0.600_Length_5170	466	G	A
Locus_215_Transcript_4/6_Confidence_0.600_Length_5170	1103	G	A
Locus_215_Transcript_4/6_Confidence_0.600_Length_5170	1480	G	A
Locus_215_Transcript_4/6_Confidence_0.600_Length_5170	3643	G	A
Locus_215_Transcript_4/6_Confidence_0.600_Length_5170	3742	A	T
Locus_21694_Transcript_1/2_Confidence_0.833_Length_2846	ko:K04345	PKA; protein kinase A
Locus_21694_Transcript_1/2_Confidence_0.833_Length_2846	279	T	A
Locus_21694_Transcript_1/2_Confidence_0.833_Length_2846	401	A	G
Locus_21694_Transcript_1/2_Confidence_0.833_Length_2846	991	G	A
Locus_21991_Transcript_1/3_Confidence_0.704_Length_409	ko:K04393	CDC42; cell division control protein 42
Locus_21991_Transcript_1/3_Confidence_0.704_Length_409	255	A	G
Locus_21991_Transcript_1/3_Confidence_0.704_Length_409	269	G	A
Locus_21991_Transcript_3/3_Confidence_0.926_Length_860	ko:K04393	CDC42; cell division control protein 42
Locus_21991_Transcript_3/3_Confidence_0.926_Length_860	40	T	A
Locus_21991_Transcript_3/3_Confidence_0.926_Length_860	41	T	C
Locus_21991_Transcript_3/3_Confidence_0.926_Length_860	43	C	G
Locus_21991_Transcript_3/3_Confidence_0.926_Length_860	47	C	G
Locus_21991_Transcript_3/3_Confidence_0.926_Length_860	695	T	C
Locus_21991_Transcript_3/3_Confidence_0.926_Length_860	706	A	G
Locus_21991_Transcript_3/3_Confidence_0.926_Length_860	720	G	A
Locus_22050_Transcript_1/2_Confidence_0.667_Length_1265	ko:K04001	SERPING1, C1INH; C1 inhibitor
Locus_22050_Transcript_1/2_Confidence_0.667_Length_1265	276	C	G
Locus_22050_Transcript_1/2_Confidence_0.667_Length_1265	306	A	C
Locus_2235_Transcript_10/10_Confidence_0.357_Length_1846	ko:K12656	SIKE; suppressor of IKK-epsilon
Locus_2235_Transcript_10/10_Confidence_0.357_Length_1846	60	G	T
Locus_2235_Transcript_10/10_Confidence_0.357_Length_1846	265	C	T
Locus_2235_Transcript_10/10_Confidence_0.357_Length_1846	303	C	A
Locus_2235_Transcript_10/10_Confidence_0.357_Length_1846	442	G	C
Locus_2235_Transcript_10/10_Confidence_0.357_Length_1846	737	C	T
Locus_2235_Transcript_10/10_Confidence_0.357_Length_1846	829	A	T
Locus_2235_Transcript_10/10_Confidence_0.357_Length_1846	950	T	G
Locus_2261_Transcript_2/5_Confidence_0.611_Length_1415	ko:K06752	MHC2; major histocompatibility complex, class II
Locus_2261_Transcript_2/5_Confidence_0.611_Length_1415	752	C	T
Locus_2261_Transcript_2/5_Confidence_0.611_Length_1415	961	C	T
Locus_2261_Transcript_2/5_Confidence_0.611_Length_1415	1077	C	T
Locus_2261_Transcript_2/5_Confidence_0.611_Length_1415	1206	C	T
Locus_22648_Transcript_1/1_Confidence_1.000_Length_1407	ko:K05730	VAV; vav oncogene
Locus_22648_Transcript_1/1_Confidence_1.000_Length_1407	396	T	C
Locus_2292_Transcript_1/1_Confidence_1.000_Length_2358	ko:K00922	PIK3C; phosphatidylinositol-4,5-bisphosphate 3-kinase
Locus_2292_Transcript_1/1_Confidence_1.000_Length_2358	1096	G	A
Locus_2292_Transcript_1/1_Confidence_1.000_Length_2358	1340	T	A
Locus_2292_Transcript_1/1_Confidence_1.000_Length_2358	1488	A	C
Locus_2292_Transcript_1/1_Confidence_1.000_Length_2358	1764	C	T
Locus_2292_Transcript_1/1_Confidence_1.000_Length_2358	1863	T	A
Locus_239_Transcript_8/9_Confidence_0.738_Length_3329	ko:K12649	DHX58, LGP2; ATP-dependent RNA helicase DHX58
Locus_239_Transcript_8/9_Confidence_0.738_Length_3329	134	C	T
Locus_239_Transcript_8/9_Confidence_0.738_Length_3329	350	C	T
Locus_239_Transcript_8/9_Confidence_0.738_Length_3329	404	T	C
Locus_239_Transcript_8/9_Confidence_0.738_Length_3329	587	G	A
Locus_239_Transcript_8/9_Confidence_0.738_Length_3329	745	C	A
Locus_239_Transcript_8/9_Confidence_0.738_Length_3329	761	G	A
Locus_239_Transcript_8/9_Confidence_0.738_Length_3329	953	T	C
Locus_239_Transcript_8/9_Confidence_0.738_Length_3329	1481	A	C
Locus_239_Transcript_8/9_Confidence_0.738_Length_3329	1772	C	T
Locus_239_Transcript_8/9_Confidence_0.738_Length_3329	1852	A	G
Locus_239_Transcript_8/9_Confidence_0.738_Length_3329	1880	C	T
Locus_239_Transcript_8/9_Confidence_0.738_Length_3329	1907	A	C
Locus_239_Transcript_8/9_Confidence_0.738_Length_3329	1942	A	T
Locus_239_Transcript_8/9_Confidence_0.738_Length_3329	2241	G	C
Locus_239_Transcript_8/9_Confidence_0.738_Length_3329	2728	G	A
Locus_239_Transcript_8/9_Confidence_0.738_Length_3329	2848	G	A
Locus_239_Transcript_8/9_Confidence_0.738_Length_3329	2900	T	C
Locus_239_Transcript_8/9_Confidence_0.738_Length_3329	3043	G	A
Locus_2430_Transcript_2/3_Confidence_0.571_Length_4006	ko:K05725	PTK2, FAK; PTK2 protein tyrosine kinase 2
Locus_2430_Transcript_2/3_Confidence_0.571_Length_4006	683	C	T
Locus_2430_Transcript_2/3_Confidence_0.571_Length_4006	1489	A	G
Locus_2430_Transcript_2/3_Confidence_0.571_Length_4006	1619	G	C
Locus_2430_Transcript_2/3_Confidence_0.571_Length_4006	1732	C	T
Locus_2430_Transcript_2/3_Confidence_0.571_Length_4006	2062	G	A
Locus_2432_Transcript_3/3_Confidence_0.600_Length_889	ko:K12799	PYCARD, ASC; apoptosis-associated speck-like protein containing a CARD
Locus_2432_Transcript_3/3_Confidence_0.600_Length_889	291	C	T
Locus_2432_Transcript_3/3_Confidence_0.600_Length_889	654	A	G
Locus_2432_Transcript_3/3_Confidence_0.600_Length_889	728	A	C
Locus_2432_Transcript_3/3_Confidence_0.600_Length_889	742	A	G
Locus_2432_Transcript_3/3_Confidence_0.600_Length_889	818	G	A
Locus_2432_Transcript_3/3_Confidence_0.600_Length_889	830	C	T
Locus_2454_Transcript_1/1_Confidence_1.000_Length_1445	ko:K05760	PXN; paxillin
Locus_2454_Transcript_1/1_Confidence_1.000_Length_1445	300	C	A
Locus_2529_Transcript_3/4_Confidence_0.727_Length_4450	ko:K04688	RPS6KB; p70 ribosomal S6 kinase
Locus_2529_Transcript_3/4_Confidence_0.727_Length_4450	348	C	T
Locus_2529_Transcript_3/4_Confidence_0.727_Length_4450	543	G	A
Locus_2529_Transcript_3/4_Confidence_0.727_Length_4450	1089	A	G
Locus_2529_Transcript_3/4_Confidence_0.727_Length_4450	1766	A	T
Locus_2529_Transcript_3/4_Confidence_0.727_Length_4450	2133	T	C
Locus_2529_Transcript_3/4_Confidence_0.727_Length_4450	2282	G	T
Locus_2529_Transcript_3/4_Confidence_0.727_Length_4450	2554	C	A
Locus_2529_Transcript_3/4_Confidence_0.727_Length_4450	2904	T	G
Locus_2529_Transcript_3/4_Confidence_0.727_Length_4450	2990	A	G
Locus_2529_Transcript_3/4_Confidence_0.727_Length_4450	3040	G	A
Locus_2529_Transcript_3/4_Confidence_0.727_Length_4450	3147	T	G
Locus_2529_Transcript_3/4_Confidence_0.727_Length_4450	3288	A	C
Locus_2529_Transcript_3/4_Confidence_0.727_Length_4450	3471	A	G
Locus_2529_Transcript_3/4_Confidence_0.727_Length_4450	3509	C	A
Locus_2529_Transcript_3/4_Confidence_0.727_Length_4450	3630	C	T
Locus_2529_Transcript_3/4_Confidence_0.727_Length_4450	3704	A	G
Locus_2529_Transcript_3/4_Confidence_0.727_Length_4450	3708	A	G
Locus_2529_Transcript_3/4_Confidence_0.727_Length_4450	3811	C	T
Locus_2529_Transcript_3/4_Confidence_0.727_Length_4450	3894	A	C
Locus_2529_Transcript_3/4_Confidence_0.727_Length_4450	3913	T	C
Locus_2529_Transcript_3/4_Confidence_0.727_Length_4450	4108	C	T
Locus_2529_Transcript_3/4_Confidence_0.727_Length_4450	4163	A	T
Locus_2529_Transcript_3/4_Confidence_0.727_Length_4450	4199	T	C
Locus_2540_Transcript_1/2_Confidence_0.800_Length_4105	202	T	A
Locus_2540_Transcript_1/2_Confidence_0.800_Length_4105	323	G	A
Locus_2540_Transcript_1/2_Confidence_0.800_Length_4105	1126	G	A
Locus_2540_Transcript_1/2_Confidence_0.800_Length_4105	1618	G	A
Locus_2540_Transcript_1/2_Confidence_0.800_Length_4105	2503	A	G
Locus_2540_Transcript_1/2_Confidence_0.800_Length_4105	3673	T	C
Locus_2571_Transcript_23/26_Confidence_0.397_Length_4812	ko:K07363	ITK; IL2-inducible T-cell kinase
Locus_2571_Transcript_23/26_Confidence_0.397_Length_4812	3131	A	G
Locus_2571_Transcript_23/26_Confidence_0.397_Length_4812	3799	C	T
Locus_2600_Transcript_1/1_Confidence_1.000_Length_2809	ko:K01398	MMP2; matrix metalloproteinase-2 (gelatinase A)
Locus_2600_Transcript_1/1_Confidence_1.000_Length_2809	289	C	T
Locus_26061_Transcript_1/1_Confidence_1.000_Length_520	ko:K10165	NOD2, CARD15; nucleotide-binding oligomerization domain-containing protein 2
Locus_26061_Transcript_1/1_Confidence_1.000_Length_520	433	A	G
Locus_2608_Transcript_3/4_Confidence_0.750_Length_5837	ko:K04514	ROCK; Rho-associated, coiled-coil containing protein kinase
Locus_2608_Transcript_3/4_Confidence_0.750_Length_5837	286	T	C
Locus_2608_Transcript_3/4_Confidence_0.750_Length_5837	964	T	A
Locus_2608_Transcript_3/4_Confidence_0.750_Length_5837	982	G	T
Locus_2608_Transcript_3/4_Confidence_0.750_Length_5837	1210	G	C
Locus_2608_Transcript_3/4_Confidence_0.750_Length_5837	2020	G	A
Locus_2608_Transcript_3/4_Confidence_0.750_Length_5837	2069	G	C
Locus_2608_Transcript_3/4_Confidence_0.750_Length_5837	2084	G	A
Locus_2608_Transcript_3/4_Confidence_0.750_Length_5837	3103	T	C
Locus_2608_Transcript_3/4_Confidence_0.750_Length_5837	3622	C	T
Locus_2608_Transcript_3/4_Confidence_0.750_Length_5837	4702	A	G
Locus_2608_Transcript_3/4_Confidence_0.750_Length_5837	4762	T	A
Locus_26942_Transcript_1/1_Confidence_1.000_Length_333	ko:K08055	B2M; beta-2-microglobulin
Locus_26942_Transcript_1/1_Confidence_1.000_Length_333	87	T	C
Locus_26942_Transcript_1/1_Confidence_1.000_Length_333	123	G	A
Locus_2706_Transcript_3/3_Confidence_0.667_Length_2590	ko:K05747	WAS; Wiskott-Aldrich syndrome protein
Locus_2706_Transcript_3/3_Confidence_0.667_Length_2590	1346	C	A
Locus_2706_Transcript_3/3_Confidence_0.667_Length_2590	2176	T	A
Locus_2748_Transcript_16/21_Confidence_0.452_Length_2716	ko:K04004	HF1; complement factor H
Locus_2748_Transcript_16/21_Confidence_0.452_Length_2716	1106	G	T
Locus_2748_Transcript_16/21_Confidence_0.452_Length_2716	1125	A	T
Locus_27737_Transcript_1/1_Confidence_1.000_Length_1268	ko:K07989	EAT2; EWS/FLI1 activated transcript 2
Locus_27737_Transcript_1/1_Confidence_1.000_Length_1268	320	G	T
Locus_27737_Transcript_1/1_Confidence_1.000_Length_1268	346	A	T
Locus_2776_Transcript_1/1_Confidence_1.000_Length_1322	ko:K06459	CD8B; CD8B antigen, beta polypeptide
Locus_2776_Transcript_1/1_Confidence_1.000_Length_1322	988	T	A
Locus_2830_Transcript_2/2_Confidence_0.750_Length_3630	ko:K05760	PXN; paxillin
Locus_2830_Transcript_2/2_Confidence_0.750_Length_3630	406	A	T
Locus_2830_Transcript_2/2_Confidence_0.750_Length_3630	1439	T	C
Locus_2830_Transcript_2/2_Confidence_0.750_Length_3630	2262	G	T
Locus_2830_Transcript_2/2_Confidence_0.750_Length_3630	2296	G	C
Locus_2830_Transcript_2/2_Confidence_0.750_Length_3630	2373	G	T
Locus_2830_Transcript_2/2_Confidence_0.750_Length_3630	2731	G	A
Locus_2830_Transcript_2/2_Confidence_0.750_Length_3630	2890	G	C
Locus_2830_Transcript_2/2_Confidence_0.750_Length_3630	3116	C	T
Locus_2830_Transcript_2/2_Confidence_0.750_Length_3630	3180	A	C
Locus_28991_Transcript_1/2_Confidence_0.667_Length_1178	ko:K03984	SERPINA1, AAT; alpha-1-antitrypsin
Locus_28991_Transcript_1/2_Confidence_0.667_Length_1178	158	A	C
Locus_28991_Transcript_1/2_Confidence_0.667_Length_1178	286	G	A
Locus_290_Transcript_3/4_Confidence_0.769_Length_2896	ko:K06256	CD44; CD44 antigen
Locus_290_Transcript_3/4_Confidence_0.769_Length_2896	330	C	T
Locus_290_Transcript_3/4_Confidence_0.769_Length_2896	625	C	A
Locus_290_Transcript_3/4_Confidence_0.769_Length_2896	1011	A	C
Locus_290_Transcript_3/4_Confidence_0.769_Length_2896	1162	C	G
Locus_290_Transcript_3/4_Confidence_0.769_Length_2896	1239	T	C
Locus_290_Transcript_3/4_Confidence_0.769_Length_2896	1249	G	A
Locus_290_Transcript_3/4_Confidence_0.769_Length_2896	1277	A	G
Locus_290_Transcript_3/4_Confidence_0.769_Length_2896	1427	T	C
Locus_290_Transcript_3/4_Confidence_0.769_Length_2896	1551	A	G
Locus_290_Transcript_3/4_Confidence_0.769_Length_2896	1599	C	T
Locus_290_Transcript_3/4_Confidence_0.769_Length_2896	1620	C	T
Locus_290_Transcript_3/4_Confidence_0.769_Length_2896	1761	A	G
Locus_290_Transcript_3/4_Confidence_0.769_Length_2896	1967	G	A
Locus_290_Transcript_3/4_Confidence_0.769_Length_2896	2014	C	T
Locus_290_Transcript_3/4_Confidence_0.769_Length_2896	2287	A	G
Locus_290_Transcript_3/4_Confidence_0.769_Length_2896	2304	A	G
Locus_290_Transcript_3/4_Confidence_0.769_Length_2896	2639	G	C
Locus_290_Transcript_3/4_Confidence_0.769_Length_2896	2766	G	A
Locus_2901_Transcript_4/6_Confidence_0.750_Length_2344	ko:K04466	MAP3K14, NIK; mitogen-activated protein kinase kinase kinase 14
Locus_2901_Transcript_4/6_Confidence_0.750_Length_2344	1150	T	C
Locus_2901_Transcript_4/6_Confidence_0.750_Length_2344	1246	T	C
Locus_2901_Transcript_4/6_Confidence_0.750_Length_2344	1498	C	G
Locus_2901_Transcript_4/6_Confidence_0.750_Length_2344	1759	G	T
Locus_2901_Transcript_4/6_Confidence_0.750_Length_2344	2022	G	A
Locus_2901_Transcript_4/6_Confidence_0.750_Length_2344	2081	G	T
Locus_29264_Transcript_1/2_Confidence_0.667_Length_1069	ko:K01313	F2; coagulation factor II (thrombin)
Locus_29264_Transcript_1/2_Confidence_0.667_Length_1069	276	G	A
Locus_29547_Transcript_1/1_Confidence_1.000_Length_456	ko:K04008	CD59; CD59 antigen
Locus_29547_Transcript_1/1_Confidence_1.000_Length_456	260	T	C
Locus_3014_Transcript_4/5_Confidence_0.765_Length_4098	ko:K04447	JAK2; Janus kinase 2
Locus_3014_Transcript_4/5_Confidence_0.765_Length_4098	648	C	G
Locus_3014_Transcript_4/5_Confidence_0.765_Length_4098	1935	G	T
Locus_3014_Transcript_4/5_Confidence_0.765_Length_4098	3391	G	A
Locus_3014_Transcript_4/5_Confidence_0.765_Length_4098	3510	C	T
Locus_3014_Transcript_4/5_Confidence_0.765_Length_4098	3523	A	T
Locus_3014_Transcript_4/5_Confidence_0.765_Length_4098	3549	C	T
Locus_3014_Transcript_4/5_Confidence_0.765_Length_4098	3856	G	A
Locus_3014_Transcript_4/5_Confidence_0.765_Length_4098	4024	C	T
Locus_3082_Transcript_15/24_Confidence_0.141_Length_2730	ko:K01528	DNM; dynamin GTPase
Locus_3082_Transcript_15/24_Confidence_0.141_Length_2730	388	C	T
Locus_3082_Transcript_21/24_Confidence_0.125_Length_1261	ko:K01528	DNM; dynamin GTPase
Locus_3082_Transcript_21/24_Confidence_0.125_Length_1261	268	C	A
Locus_3082_Transcript_21/24_Confidence_0.125_Length_1261	392	T	C
Locus_3082_Transcript_21/24_Confidence_0.125_Length_1261	427	C	T
Locus_3082_Transcript_21/24_Confidence_0.125_Length_1261	876	G	A
Locus_3082_Transcript_21/24_Confidence_0.125_Length_1261	1044	G	A
Locus_3127_Transcript_7/8_Confidence_0.705_Length_3147	ko:K04446	NFATC, NFAT; nuclear factor of activated T-cells, cytoplasmic
Locus_3127_Transcript_7/8_Confidence_0.705_Length_3147	368	C	T
Locus_3127_Transcript_7/8_Confidence_0.705_Length_3147	815	A	C
Locus_3127_Transcript_7/8_Confidence_0.705_Length_3147	1741	G	A
Locus_3127_Transcript_7/8_Confidence_0.705_Length_3147	2179	T	G
Locus_3127_Transcript_7/8_Confidence_0.705_Length_3147	2528	A	G
Locus_3127_Transcript_7/8_Confidence_0.705_Length_3147	2641	C	T
Locus_3127_Transcript_7/8_Confidence_0.705_Length_3147	2736	A	G
Locus_3127_Transcript_7/8_Confidence_0.705_Length_3147	2744	G	A
Locus_3127_Transcript_7/8_Confidence_0.705_Length_3147	2747	G	T/+C/C
Locus_3127_Transcript_7/8_Confidence_0.705_Length_3147	2767	T	G
Locus_3127_Transcript_7/8_Confidence_0.705_Length_3147	2839	G	C
Locus_3127_Transcript_7/8_Confidence_0.705_Length_3147	2901	A	T
Locus_3127_Transcript_7/8_Confidence_0.705_Length_3147	2944	A	C
Locus_3127_Transcript_7/8_Confidence_0.705_Length_3147	2950	A	T
Locus_3127_Transcript_7/8_Confidence_0.705_Length_3147	2966	G	A
Locus_3127_Transcript_7/8_Confidence_0.705_Length_3147	2972	A	G
Locus_3127_Transcript_7/8_Confidence_0.705_Length_3147	3011	A	G
Locus_3127_Transcript_7/8_Confidence_0.705_Length_3147	3015	A	C
Locus_3127_Transcript_7/8_Confidence_0.705_Length_3147	3060	C	T
Locus_3134_Transcript_5/7_Confidence_0.500_Length_2050	ko:K12654	TMEM173, MITA; transmembrane protein 173
Locus_3134_Transcript_5/7_Confidence_0.500_Length_2050	1510	A	G
Locus_3134_Transcript_5/7_Confidence_0.500_Length_2050	1584	T	G
Locus_3163_Transcript_1/1_Confidence_1.000_Length_1662	ko:K04441	P38; p38 MAP kinase
Locus_3163_Transcript_1/1_Confidence_1.000_Length_1662	690	C	T
Locus_3163_Transcript_1/1_Confidence_1.000_Length_1662	1176	T	C
Locus_328_Transcript_1/1_Confidence_1.000_Length_2336	ko:K08845	ARAF, ARAF1; A-Raf proto-oncogene serine/threonine-protein kinase
Locus_328_Transcript_1/1_Confidence_1.000_Length_2336	273	A	G
Locus_3331_Transcript_1/1_Confidence_1.000_Length_2663	ko:K04404	MAP3K7IP2, TAB2; TAK1-binding protein 2
Locus_3331_Transcript_1/1_Confidence_1.000_Length_2663	881	A	G
Locus_3332_Transcript_1/1_Confidence_1.000_Length_1613	ko:K03901	F3, CD142; coagulation factor III (tissue factor)
Locus_3332_Transcript_1/1_Confidence_1.000_Length_1613	193	T	A
Locus_3336_Transcript_5/10_Confidence_0.593_Length_3435	ko:K04467	IKBKA, IKKA, CHUK; inhibitor of nuclear factor kappa-B kinase subunit alpha
Locus_3336_Transcript_5/10_Confidence_0.593_Length_3435	3055	C	T
Locus_3336_Transcript_5/10_Confidence_0.593_Length_3435	3258	A	C
Locus_33375_Transcript_1/1_Confidence_1.000_Length_806	ko:K03898	KNG; kininogen
Locus_33375_Transcript_1/1_Confidence_1.000_Length_806	311	C	T
Locus_33375_Transcript_1/1_Confidence_1.000_Length_806	338	C	G
Locus_3359_Transcript_2/2_Confidence_0.667_Length_2314	ko:K05726	BCAR1, CAS; breast cancer anti-estrogen resistance 1
Locus_3359_Transcript_2/2_Confidence_0.667_Length_2314	1038	T	G
Locus_3365_Transcript_1/1_Confidence_1.000_Length_1227	ko:K02649	PIK3R; phosphoinositide-3-kinase, regulatory subunit
Locus_3365_Transcript_1/1_Confidence_1.000_Length_1227	895	C	T
Locus_3426_Transcript_1/2_Confidence_0.800_Length_2707	ko:K06454	CD4; CD4 antigen
Locus_3426_Transcript_1/2_Confidence_0.800_Length_2707	1337	A	C
Locus_3426_Transcript_1/2_Confidence_0.800_Length_2707	1859	T	C
Locus_3426_Transcript_1/2_Confidence_0.800_Length_2707	2349	G	T
Locus_3426_Transcript_1/2_Confidence_0.800_Length_2707	2512	G	A
Locus_3441_Transcript_1/1_Confidence_1.000_Length_1178	ko:K04398	CASP8; caspase 8 [EC:3.4.22.61]
Locus_3441_Transcript_1/1_Confidence_1.000_Length_1178	772	G	A
Locus_3441_Transcript_1/1_Confidence_1.000_Length_1178	799	C	T
Locus_3441_Transcript_1/1_Confidence_1.000_Length_1178	988	C	A
Locus_3441_Transcript_1/1_Confidence_1.000_Length_1178	1003	T	G
Locus_3501_Transcript_32/36_Confidence_0.088_Length_2323	ko:K03983	SERPINF2, AAP; alpha-2-antiplasmin
Locus_3501_Transcript_32/36_Confidence_0.088_Length_2323	304	C	T
Locus_3501_Transcript_32/36_Confidence_0.088_Length_2323	720	C	T
Locus_3501_Transcript_32/36_Confidence_0.088_Length_2323	912	G	A
Locus_3501_Transcript_32/36_Confidence_0.088_Length_2323	1035	G	A
Locus_383_Transcript_13/20_Confidence_0.355_Length_5871	ko:K05693	PTPRM; protein tyrosine phosphatase, receptor type, M
Locus_383_Transcript_13/20_Confidence_0.355_Length_5871	135	C	T
Locus_383_Transcript_13/20_Confidence_0.355_Length_5871	1162	T	C
Locus_383_Transcript_13/20_Confidence_0.355_Length_5871	1475	C	T
Locus_3876_Transcript_1/1_Confidence_1.000_Length_1581	ko:K06089	F11R, JAM1; junctional adhesion molecule 1
Locus_3876_Transcript_1/1_Confidence_1.000_Length_1581	823	A	G
Locus_3876_Transcript_1/1_Confidence_1.000_Length_1581	1369	T	C
Locus_3876_Transcript_1/1_Confidence_1.000_Length_1581	1427	G	T
Locus_39_Transcript_2/5_Confidence_0.571_Length_2139	ko:K01528	DNM; dynamin GTPase
Locus_39_Transcript_2/5_Confidence_0.571_Length_2139	643	T	C
Locus_39_Transcript_2/5_Confidence_0.571_Length_2139	689	C	T
Locus_39_Transcript_2/5_Confidence_0.571_Length_2139	850	A	C
Locus_39_Transcript_2/5_Confidence_0.571_Length_2139	887	A	G
Locus_39_Transcript_2/5_Confidence_0.571_Length_2139	1189	A	T
Locus_39_Transcript_2/5_Confidence_0.571_Length_2139	1467	T	C
Locus_39_Transcript_2/5_Confidence_0.571_Length_2139	1706	A	G
Locus_39_Transcript_2/5_Confidence_0.571_Length_2139	1753	C	G
Locus_39_Transcript_2/5_Confidence_0.571_Length_2139	1761	T	C
Locus_39_Transcript_2/5_Confidence_0.571_Length_2139	1812	A	G
Locus_39_Transcript_2/5_Confidence_0.571_Length_2139	1859	C	T
Locus_39_Transcript_2/5_Confidence_0.571_Length_2139	1860	G	A
Locus_3970_Transcript_6/8_Confidence_0.767_Length_5140	ko:K04718	E2.7.1.91; sphingosine kinase
Locus_3970_Transcript_6/8_Confidence_0.767_Length_5140	1811	A	T
Locus_3970_Transcript_6/8_Confidence_0.767_Length_5140	1910	A	C
Locus_3970_Transcript_6/8_Confidence_0.767_Length_5140	1946	A	T
Locus_3970_Transcript_6/8_Confidence_0.767_Length_5140	2360	A	G
Locus_3970_Transcript_6/8_Confidence_0.767_Length_5140	2462	C	T
Locus_3970_Transcript_6/8_Confidence_0.767_Length_5140	2531	G	T
Locus_3970_Transcript_6/8_Confidence_0.767_Length_5140	2577	T	A
Locus_3970_Transcript_6/8_Confidence_0.767_Length_5140	2583	C	T
Locus_3970_Transcript_6/8_Confidence_0.767_Length_5140	3049	G	A
Locus_3970_Transcript_6/8_Confidence_0.767_Length_5140	3245	T	C
Locus_3970_Transcript_6/8_Confidence_0.767_Length_5140	3420	A	C
Locus_3970_Transcript_6/8_Confidence_0.767_Length_5140	3676	G	A
Locus_3970_Transcript_6/8_Confidence_0.767_Length_5140	3908	T	A
Locus_3970_Transcript_6/8_Confidence_0.767_Length_5140	3972	T	C
Locus_3970_Transcript_6/8_Confidence_0.767_Length_5140	3983	C	A
Locus_3970_Transcript_6/8_Confidence_0.767_Length_5140	5039	G	T
Locus_3994_Transcript_1/1_Confidence_1.000_Length_1616	ko:K07873	RHOH, TTF; Ras homolog gene family, member H
Locus_3994_Transcript_1/1_Confidence_1.000_Length_1616	661	T	G
Locus_3994_Transcript_1/1_Confidence_1.000_Length_1616	792	C	G
Locus_4018_Transcript_16/17_Confidence_0.116_Length_4694	ko:K05734	PAK4; p21-activated kinase 4
Locus_4018_Transcript_16/17_Confidence_0.116_Length_4694	1233	C	G
Locus_4018_Transcript_16/17_Confidence_0.116_Length_4694	1483	T	G
Locus_4018_Transcript_16/17_Confidence_0.116_Length_4694	4411	G	A
Locus_405_Transcript_1/2_Confidence_0.667_Length_2275	ko:K04430	MAP2K4, MKK4; mitogen-activated protein kinase kinase 4
Locus_405_Transcript_1/2_Confidence_0.667_Length_2275	586	G	A
Locus_4078_Transcript_4/9_Confidence_0.559_Length_2327	ko:K04400	CASP10; caspase 10
Locus_4078_Transcript_4/9_Confidence_0.559_Length_2327	107	G	A
Locus_4078_Transcript_4/9_Confidence_0.559_Length_2327	114	G	T
Locus_4078_Transcript_4/9_Confidence_0.559_Length_2327	181	T	A
Locus_4078_Transcript_4/9_Confidence_0.559_Length_2327	234	T	A
Locus_4078_Transcript_4/9_Confidence_0.559_Length_2327	240	C	A
Locus_4078_Transcript_4/9_Confidence_0.559_Length_2327	348	G	A
Locus_4078_Transcript_4/9_Confidence_0.559_Length_2327	533	C	A
Locus_4078_Transcript_4/9_Confidence_0.559_Length_2327	561	T	C
Locus_4078_Transcript_4/9_Confidence_0.559_Length_2327	726	C	G
Locus_4078_Transcript_4/9_Confidence_0.559_Length_2327	739	C	T
Locus_4078_Transcript_4/9_Confidence_0.559_Length_2327	801	A	G
Locus_4078_Transcript_4/9_Confidence_0.559_Length_2327	805	T	C
Locus_4078_Transcript_4/9_Confidence_0.559_Length_2327	821	C	T
Locus_4078_Transcript_4/9_Confidence_0.559_Length_2327	840	C	A
Locus_4078_Transcript_4/9_Confidence_0.559_Length_2327	906	A	G
Locus_4078_Transcript_4/9_Confidence_0.559_Length_2327	990	A	G
Locus_4078_Transcript_4/9_Confidence_0.559_Length_2327	1416	T	A
Locus_4078_Transcript_4/9_Confidence_0.559_Length_2327	1644	T	C
Locus_4078_Transcript_4/9_Confidence_0.559_Length_2327	1728	C	T
Locus_4078_Transcript_4/9_Confidence_0.559_Length_2327	1793	A	C
Locus_4078_Transcript_4/9_Confidence_0.559_Length_2327	1916	G	A
Locus_4078_Transcript_4/9_Confidence_0.559_Length_2327	2101	C	A
Locus_4105_Transcript_1/2_Confidence_0.750_Length_1720	ko:K06584	ITGA8; integrin alpha 8
Locus_4105_Transcript_1/2_Confidence_0.750_Length_1720	721	G	C
Locus_4213_Transcript_4/4_Confidence_0.308_Length_4184	ko:K13709	ARHGAP5; Rho GTPase-activating protein 5
Locus_4213_Transcript_4/4_Confidence_0.308_Length_4184	912	T	C
Locus_4213_Transcript_4/4_Confidence_0.308_Length_4184	1131	G	A
Locus_4213_Transcript_4/4_Confidence_0.308_Length_4184	1518	G	A
Locus_4213_Transcript_4/4_Confidence_0.308_Length_4184	1608	T	C
Locus_4213_Transcript_4/4_Confidence_0.308_Length_4184	3027	G	T
Locus_4213_Transcript_4/4_Confidence_0.308_Length_4184	3729	T	G
Locus_4213_Transcript_4/4_Confidence_0.308_Length_4184	4128	C	T
Locus_42173_Transcript_1/1_Confidence_1.000_Length_224	ko:K03995	C6; complement component 6
Locus_42173_Transcript_1/1_Confidence_1.000_Length_224	2	C	T
Locus_42173_Transcript_1/1_Confidence_1.000_Length_224	4	C	G
Locus_4220_Transcript_1/1_Confidence_1.000_Length_261	ko:K06751	MHC1; major histocompatibility complex, class I
Locus_4220_Transcript_1/1_Confidence_1.000_Length_261	1	C	G
Locus_4220_Transcript_1/1_Confidence_1.000_Length_261	2	T	G/A
Locus_4220_Transcript_1/1_Confidence_1.000_Length_261	3	T	A
Locus_4220_Transcript_1/1_Confidence_1.000_Length_261	4	C	G
Locus_4220_Transcript_1/1_Confidence_1.000_Length_261	26	G	C
Locus_4220_Transcript_1/1_Confidence_1.000_Length_261	27	A	T
Locus_4220_Transcript_1/1_Confidence_1.000_Length_261	33	A	G
Locus_4220_Transcript_1/1_Confidence_1.000_Length_261	34	T	G
Locus_4220_Transcript_1/1_Confidence_1.000_Length_261	55	G	T
Locus_4220_Transcript_1/1_Confidence_1.000_Length_261	58	C	T
Locus_4220_Transcript_1/1_Confidence_1.000_Length_261	71	A	C
Locus_4220_Transcript_1/1_Confidence_1.000_Length_261	72	A	G
Locus_4220_Transcript_1/1_Confidence_1.000_Length_261	75	G	T
Locus_4220_Transcript_1/1_Confidence_1.000_Length_261	76	G	T
Locus_4220_Transcript_1/1_Confidence_1.000_Length_261	79	T	G
Locus_4220_Transcript_1/1_Confidence_1.000_Length_261	80	A	G
Locus_4220_Transcript_1/1_Confidence_1.000_Length_261	81	C	A
Locus_4220_Transcript_1/1_Confidence_1.000_Length_261	83	A	G
Locus_4220_Transcript_1/1_Confidence_1.000_Length_261	92	C	A
Locus_4220_Transcript_1/1_Confidence_1.000_Length_261	93	T	G/A
Locus_4220_Transcript_1/1_Confidence_1.000_Length_261	94	A	T
Locus_4220_Transcript_1/1_Confidence_1.000_Length_261	95	C	A
Locus_4220_Transcript_1/1_Confidence_1.000_Length_261	101	T	C
Locus_4220_Transcript_1/1_Confidence_1.000_Length_261	102	A	C
Locus_4220_Transcript_1/1_Confidence_1.000_Length_261	104	A	G/C
Locus_4220_Transcript_1/1_Confidence_1.000_Length_261	105	A	T/G
Locus_4220_Transcript_1/1_Confidence_1.000_Length_261	106	T	G
Locus_4220_Transcript_1/1_Confidence_1.000_Length_261	117	T	A
Locus_4220_Transcript_1/1_Confidence_1.000_Length_261	118	A	C
Locus_4220_Transcript_1/1_Confidence_1.000_Length_261	125	G	T
Locus_4220_Transcript_1/1_Confidence_1.000_Length_261	126	T	A
Locus_4220_Transcript_1/1_Confidence_1.000_Length_261	132	C	G
Locus_4220_Transcript_1/1_Confidence_1.000_Length_261	134	T	G
Locus_4220_Transcript_1/1_Confidence_1.000_Length_261	135	A	C
Locus_4220_Transcript_1/1_Confidence_1.000_Length_261	147	A	C
Locus_4220_Transcript_1/1_Confidence_1.000_Length_261	148	G	A
Locus_4220_Transcript_1/1_Confidence_1.000_Length_261	150	T	A
Locus_4220_Transcript_1/1_Confidence_1.000_Length_261	152	C	G
Locus_4220_Transcript_1/1_Confidence_1.000_Length_261	159	T	A
Locus_4220_Transcript_1/1_Confidence_1.000_Length_261	233	C	A
Locus_4275_Transcript_2/3_Confidence_0.700_Length_4115	ko:K03099	SOS; son of sevenless
Locus_4275_Transcript_2/3_Confidence_0.700_Length_4115	292	G	A
Locus_4275_Transcript_2/3_Confidence_0.700_Length_4115	3169	A	C
Locus_4289_Transcript_1/3_Confidence_0.750_Length_2422	ko:K10033	CXCL14, SCYB14; C-X-C motif chemokine 14
Locus_4289_Transcript_1/3_Confidence_0.750_Length_2422	528	G	A
Locus_4289_Transcript_1/3_Confidence_0.750_Length_2422	1196	A	C
Locus_4289_Transcript_1/3_Confidence_0.750_Length_2422	1854	C	T
Locus_4289_Transcript_1/3_Confidence_0.750_Length_2422	1930	T	A
Locus_4289_Transcript_1/3_Confidence_0.750_Length_2422	1987	C	T
Locus_4289_Transcript_1/3_Confidence_0.750_Length_2422	2001	T	C
Locus_440_Transcript_6/6_Confidence_0.611_Length_1607	ko:K04441	P38; p38 MAP kinase
Locus_440_Transcript_6/6_Confidence_0.611_Length_1607	745	T	G
Locus_440_Transcript_6/6_Confidence_0.611_Length_1607	764	G	A
Locus_440_Transcript_6/6_Confidence_0.611_Length_1607	919	T	C
Locus_4401_Transcript_1/1_Confidence_1.000_Length_403	ko:K04440	JNK; c-Jun N-terminal kinase
Locus_4401_Transcript_1/1_Confidence_1.000_Length_403	113	T	G
Locus_443_Transcript_22/26_Confidence_0.286_Length_2617	ko:K05855	SYK; spleen tyrosine kinase
Locus_443_Transcript_22/26_Confidence_0.286_Length_2617	273	C	A
Locus_443_Transcript_22/26_Confidence_0.286_Length_2617	294	A	T
Locus_443_Transcript_22/26_Confidence_0.286_Length_2617	1511	C	T
Locus_443_Transcript_22/26_Confidence_0.286_Length_2617	1711	C	T
Locus_443_Transcript_23/26_Confidence_0.119_Length_553	ko:K05855	SYK; spleen tyrosine kinase
Locus_443_Transcript_23/26_Confidence_0.119_Length_553	270	T	A
Locus_4448_Transcript_5/9_Confidence_0.750_Length_1977	ko:K16338	SDC4; syndecan 4
Locus_4448_Transcript_5/9_Confidence_0.750_Length_1977	993	A	G
Locus_4448_Transcript_5/9_Confidence_0.750_Length_1977	1008	A	G
Locus_4448_Transcript_5/9_Confidence_0.750_Length_1977	1096	T	C
Locus_4448_Transcript_5/9_Confidence_0.750_Length_1977	1131	C	T
Locus_4448_Transcript_5/9_Confidence_0.750_Length_1977	1175	T	C
Locus_4448_Transcript_5/9_Confidence_0.750_Length_1977	1177	T	+C
Locus_4448_Transcript_5/9_Confidence_0.750_Length_1977	1179	G	+C
Locus_4448_Transcript_5/9_Confidence_0.750_Length_1977	1183	C	G
Locus_4448_Transcript_5/9_Confidence_0.750_Length_1977	1320	C	T
Locus_4448_Transcript_5/9_Confidence_0.750_Length_1977	1446	C	T
Locus_4455_Transcript_3/4_Confidence_0.812_Length_4076	ko:K08727	NOD1, CARD4; nucleotide-binding oligomerization domain-containing protein 1
Locus_4455_Transcript_3/4_Confidence_0.812_Length_4076	2146	G	C
Locus_4455_Transcript_3/4_Confidence_0.812_Length_4076	2158	C	A
Locus_4455_Transcript_3/4_Confidence_0.812_Length_4076	2272	T	C
Locus_4455_Transcript_3/4_Confidence_0.812_Length_4076	2431	T	C
Locus_4455_Transcript_3/4_Confidence_0.812_Length_4076	2888	G	A
Locus_4455_Transcript_3/4_Confidence_0.812_Length_4076	2970	A	C
Locus_4455_Transcript_3/4_Confidence_0.812_Length_4076	3168	G	A
Locus_4455_Transcript_3/4_Confidence_0.812_Length_4076	3193	A	G
Locus_4455_Transcript_3/4_Confidence_0.812_Length_4076	3250	G	A
Locus_4455_Transcript_3/4_Confidence_0.812_Length_4076	3263	A	C
Locus_4455_Transcript_3/4_Confidence_0.812_Length_4076	3285	G	A
Locus_4455_Transcript_3/4_Confidence_0.812_Length_4076	3305	C	A
Locus_4455_Transcript_3/4_Confidence_0.812_Length_4076	3320	G	T
Locus_4455_Transcript_3/4_Confidence_0.812_Length_4076	3394	G	A
Locus_4455_Transcript_3/4_Confidence_0.812_Length_4076	3426	G	T
Locus_4455_Transcript_3/4_Confidence_0.812_Length_4076	3443	G	A
Locus_4455_Transcript_3/4_Confidence_0.812_Length_4076	3537	G	A
Locus_4455_Transcript_3/4_Confidence_0.812_Length_4076	3586	G	A
Locus_4455_Transcript_3/4_Confidence_0.812_Length_4076	3645	C	T
Locus_4455_Transcript_3/4_Confidence_0.812_Length_4076	3685	G	T
Locus_4455_Transcript_3/4_Confidence_0.812_Length_4076	3849	A	G
Locus_4586_Transcript_3/4_Confidence_0.667_Length_3461	ko:K05730	VAV; vav oncogene
Locus_4586_Transcript_3/4_Confidence_0.667_Length_3461	183	A	G
Locus_4586_Transcript_3/4_Confidence_0.667_Length_3461	789	T	A
Locus_4586_Transcript_3/4_Confidence_0.667_Length_3461	2272	A	C
Locus_4586_Transcript_3/4_Confidence_0.667_Length_3461	2409	G	T
Locus_4586_Transcript_3/4_Confidence_0.667_Length_3461	3016	G	A
Locus_4586_Transcript_3/4_Confidence_0.667_Length_3461	3047	T	A
Locus_4602_Transcript_14/16_Confidence_0.345_Length_2457	ko:K04439	ARRB; beta-arrestin
Locus_4602_Transcript_14/16_Confidence_0.345_Length_2457	43	C	G
Locus_4602_Transcript_14/16_Confidence_0.345_Length_2457	45	A	G
Locus_4602_Transcript_14/16_Confidence_0.345_Length_2457	46	T	G
Locus_4602_Transcript_14/16_Confidence_0.345_Length_2457	47	C	G
Locus_4602_Transcript_14/16_Confidence_0.345_Length_2457	48	T	G
Locus_4602_Transcript_14/16_Confidence_0.345_Length_2457	511	G	T
Locus_4602_Transcript_14/16_Confidence_0.345_Length_2457	1422	G	C
Locus_4642_Transcript_1/1_Confidence_1.000_Length_2220	ko:K07365	NCK; NCK adaptor protein
Locus_4642_Transcript_1/1_Confidence_1.000_Length_2220	83	A	G
Locus_465_Transcript_10/11_Confidence_0.607_Length_6350	ko:K01116	PLCG1; phosphatidylinositol phospholipase C, gamma-1
Locus_465_Transcript_10/11_Confidence_0.607_Length_6350	992	G	A
Locus_465_Transcript_10/11_Confidence_0.607_Length_6350	1803	T	G
Locus_465_Transcript_10/11_Confidence_0.607_Length_6350	1950	T	C
Locus_465_Transcript_10/11_Confidence_0.607_Length_6350	2658	A	G
Locus_465_Transcript_10/11_Confidence_0.607_Length_6350	4249	G	C
Locus_465_Transcript_10/11_Confidence_0.607_Length_6350	4272	C	T
Locus_465_Transcript_10/11_Confidence_0.607_Length_6350	4310	T	C
Locus_465_Transcript_10/11_Confidence_0.607_Length_6350	4494	T	C
Locus_465_Transcript_10/11_Confidence_0.607_Length_6350	4511	C	G
Locus_465_Transcript_10/11_Confidence_0.607_Length_6350	4530	G	A
Locus_465_Transcript_10/11_Confidence_0.607_Length_6350	4561	C	A
Locus_465_Transcript_10/11_Confidence_0.607_Length_6350	4605	G	A
Locus_465_Transcript_10/11_Confidence_0.607_Length_6350	4784	A	G
Locus_465_Transcript_10/11_Confidence_0.607_Length_6350	4788	T	C
Locus_465_Transcript_10/11_Confidence_0.607_Length_6350	4918	A	C
Locus_465_Transcript_10/11_Confidence_0.607_Length_6350	4998	A	T
Locus_465_Transcript_10/11_Confidence_0.607_Length_6350	5056	A	G
Locus_465_Transcript_10/11_Confidence_0.607_Length_6350	5181	A	C
Locus_465_Transcript_10/11_Confidence_0.607_Length_6350	5297	C	T
Locus_465_Transcript_10/11_Confidence_0.607_Length_6350	5332	G	T
Locus_465_Transcript_10/11_Confidence_0.607_Length_6350	5366	C	T
Locus_465_Transcript_10/11_Confidence_0.607_Length_6350	5474	G	A
Locus_465_Transcript_10/11_Confidence_0.607_Length_6350	5492	G	T
Locus_465_Transcript_10/11_Confidence_0.607_Length_6350	5551	G	C
Locus_465_Transcript_10/11_Confidence_0.607_Length_6350	5621	C	T
Locus_465_Transcript_10/11_Confidence_0.607_Length_6350	5671	C	T
Locus_465_Transcript_10/11_Confidence_0.607_Length_6350	5861	C	G
Locus_465_Transcript_10/11_Confidence_0.607_Length_6350	5946	T	A
Locus_465_Transcript_10/11_Confidence_0.607_Length_6350	5956	C	T
Locus_465_Transcript_10/11_Confidence_0.607_Length_6350	5971	C	T
Locus_465_Transcript_10/11_Confidence_0.607_Length_6350	6150	T	C
Locus_4661_Transcript_3/4_Confidence_0.786_Length_5431	ko:K04446	NFATC, NFAT; nuclear factor of activated T-cells, cytoplasmic
Locus_4661_Transcript_3/4_Confidence_0.786_Length_5431	4434	C	A
Locus_4661_Transcript_3/4_Confidence_0.786_Length_5431	4453	T	C
Locus_4661_Transcript_3/4_Confidence_0.786_Length_5431	4478	T	C
Locus_4661_Transcript_3/4_Confidence_0.786_Length_5431	4496	C	T
Locus_474_Transcript_5/5_Confidence_0.833_Length_940	ko:K03901	F3, CD142; coagulation factor III (tissue factor)
Locus_474_Transcript_5/5_Confidence_0.833_Length_940	1	A	C
Locus_474_Transcript_5/5_Confidence_0.833_Length_940	2	T	C
Locus_474_Transcript_5/5_Confidence_0.833_Length_940	3	A	C
Locus_474_Transcript_5/5_Confidence_0.833_Length_940	4	A	C
Locus_474_Transcript_5/5_Confidence_0.833_Length_940	132	T	A
Locus_474_Transcript_5/5_Confidence_0.833_Length_940	294	T	C
Locus_474_Transcript_5/5_Confidence_0.833_Length_940	327	G	A
Locus_474_Transcript_5/5_Confidence_0.833_Length_940	380	A	G
Locus_474_Transcript_5/5_Confidence_0.833_Length_940	698	G	T
Locus_474_Transcript_5/5_Confidence_0.833_Length_940	770	A	G
Locus_474_Transcript_5/5_Confidence_0.833_Length_940	863	C	G
Locus_485_Transcript_1/1_Confidence_1.000_Length_372	ko:K06751	MHC1; major histocompatibility complex, class I
Locus_485_Transcript_1/1_Confidence_1.000_Length_372	49	A	C
Locus_485_Transcript_1/1_Confidence_1.000_Length_372	53	T	A
Locus_485_Transcript_1/1_Confidence_1.000_Length_372	66	G	C
Locus_485_Transcript_1/1_Confidence_1.000_Length_372	67	C	G
Locus_485_Transcript_1/1_Confidence_1.000_Length_372	86	C	T
Locus_485_Transcript_1/1_Confidence_1.000_Length_372	102	T	C
Locus_485_Transcript_1/1_Confidence_1.000_Length_372	112	G	C
Locus_485_Transcript_1/1_Confidence_1.000_Length_372	130	C	G
Locus_485_Transcript_1/1_Confidence_1.000_Length_372	136	C	A
Locus_485_Transcript_1/1_Confidence_1.000_Length_372	153	A	T
Locus_485_Transcript_1/1_Confidence_1.000_Length_372	161	C	G
Locus_485_Transcript_1/1_Confidence_1.000_Length_372	164	C	T
Locus_485_Transcript_1/1_Confidence_1.000_Length_372	175	G	C
Locus_485_Transcript_1/1_Confidence_1.000_Length_372	199	A	T
Locus_485_Transcript_1/1_Confidence_1.000_Length_372	202	T	G
Locus_485_Transcript_1/1_Confidence_1.000_Length_372	214	G	A
Locus_485_Transcript_1/1_Confidence_1.000_Length_372	216	T	A
Locus_485_Transcript_1/1_Confidence_1.000_Length_372	224	T	A
Locus_485_Transcript_1/1_Confidence_1.000_Length_372	228	A	T
Locus_485_Transcript_1/1_Confidence_1.000_Length_372	236	T	A
Locus_485_Transcript_1/1_Confidence_1.000_Length_372	246	T	A
Locus_485_Transcript_1/1_Confidence_1.000_Length_372	249	A	T
Locus_485_Transcript_1/1_Confidence_1.000_Length_372	255	T	G
Locus_485_Transcript_1/1_Confidence_1.000_Length_372	257	T	A
Locus_485_Transcript_1/1_Confidence_1.000_Length_372	267	T	C
Locus_485_Transcript_1/1_Confidence_1.000_Length_372	270	T	C
Locus_485_Transcript_1/1_Confidence_1.000_Length_372	276	C	A
Locus_485_Transcript_1/1_Confidence_1.000_Length_372	279	T	G
Locus_485_Transcript_1/1_Confidence_1.000_Length_372	308	T	G
Locus_485_Transcript_1/1_Confidence_1.000_Length_372	320	G	T
Locus_4911_Transcript_1/1_Confidence_1.000_Length_1160	ko:K00910	ADRBK, GRK; beta-adrenergic-receptor kinase
Locus_4911_Transcript_1/1_Confidence_1.000_Length_1160	523	G	A
Locus_4947_Transcript_2/3_Confidence_0.818_Length_4399	ko:K00889	E2.7.1.68, PIP5K; 1-phosphatidylinositol-4-phosphate 5-kinase
Locus_4947_Transcript_2/3_Confidence_0.818_Length_4399	42	C	T
Locus_4947_Transcript_2/3_Confidence_0.818_Length_4399	233	A	G
Locus_4947_Transcript_2/3_Confidence_0.818_Length_4399	432	G	T
Locus_4947_Transcript_2/3_Confidence_0.818_Length_4399	535	A	G
Locus_4947_Transcript_2/3_Confidence_0.818_Length_4399	755	A	G
Locus_4947_Transcript_2/3_Confidence_0.818_Length_4399	1007	A	T
Locus_4947_Transcript_2/3_Confidence_0.818_Length_4399	1064	A	G
Locus_4947_Transcript_2/3_Confidence_0.818_Length_4399	2113	C	G
Locus_4947_Transcript_2/3_Confidence_0.818_Length_4399	2147	G	C
Locus_4969_Transcript_2/2_Confidence_0.800_Length_456	ko:K05756	ARPC3; actin related protein 2/3 complex, subunit 3
Locus_4969_Transcript_2/2_Confidence_0.800_Length_456	182	A	G
Locus_4969_Transcript_2/2_Confidence_0.800_Length_456	249	T	A
Locus_4969_Transcript_2/2_Confidence_0.800_Length_456	285	G	A
Locus_5003_Transcript_2/2_Confidence_1.000_Length_3317	ko:K04348	PPP3C, CNA; protein phosphatase 3, catalytic subunit
Locus_5003_Transcript_2/2_Confidence_1.000_Length_3317	1540	G	C
Locus_5003_Transcript_2/2_Confidence_1.000_Length_3317	3050	C	T
Locus_5025_Transcript_13/14_Confidence_0.705_Length_4072	ko:K04433	MAP2K6, MKK6; mitogen-activated protein kinase kinase 6
Locus_5025_Transcript_13/14_Confidence_0.705_Length_4072	950	C	T
Locus_5025_Transcript_13/14_Confidence_0.705_Length_4072	1106	C	G
Locus_5025_Transcript_13/14_Confidence_0.705_Length_4072	1682	G	A
Locus_5025_Transcript_13/14_Confidence_0.705_Length_4072	1736	A	T
Locus_5025_Transcript_13/14_Confidence_0.705_Length_4072	1810	C	T
Locus_5052_Transcript_2/3_Confidence_0.667_Length_2785	ko:K04427	MAP3K7, TAK1; mitogen-activated protein kinase kinase kinase 7
Locus_5052_Transcript_2/3_Confidence_0.667_Length_2785	1125	T	C
Locus_5052_Transcript_2/3_Confidence_0.667_Length_2785	1281	C	T
Locus_5052_Transcript_2/3_Confidence_0.667_Length_2785	1424	G	T
Locus_5052_Transcript_2/3_Confidence_0.667_Length_2785	1470	T	C
Locus_5052_Transcript_2/3_Confidence_0.667_Length_2785	1476	A	G
Locus_5052_Transcript_2/3_Confidence_0.667_Length_2785	1624	G	T
Locus_5052_Transcript_2/3_Confidence_0.667_Length_2785	1757	C	A
Locus_5052_Transcript_2/3_Confidence_0.667_Length_2785	1780	A	C
Locus_5052_Transcript_2/3_Confidence_0.667_Length_2785	1984	T	C
Locus_5052_Transcript_2/3_Confidence_0.667_Length_2785	2131	T	C
Locus_5052_Transcript_2/3_Confidence_0.667_Length_2785	2440	A	G
Locus_5208_Transcript_1/1_Confidence_1.000_Length_1724	ko:K06816	GLG1, ESL1; golgi apparatus protein 1
Locus_5208_Transcript_1/1_Confidence_1.000_Length_1724	600	A	G
Locus_5208_Transcript_1/1_Confidence_1.000_Length_1724	826	A	T
Locus_5208_Transcript_1/1_Confidence_1.000_Length_1724	1018	C	A
Locus_5208_Transcript_1/1_Confidence_1.000_Length_1724	1354	G	A
Locus_5208_Transcript_1/1_Confidence_1.000_Length_1724	1468	T	C
Locus_52392_Transcript_1/1_Confidence_1.000_Length_316	ko:K03899	F8; coagulation factor VIII
Locus_52392_Transcript_1/1_Confidence_1.000_Length_316	1	T	C
Locus_52392_Transcript_1/1_Confidence_1.000_Length_316	2	A	T/C
Locus_52392_Transcript_1/1_Confidence_1.000_Length_316	3	T	+GAATAT/C
Locus_52392_Transcript_1/1_Confidence_1.000_Length_316	4	G	A
Locus_52392_Transcript_1/1_Confidence_1.000_Length_316	5	A	T
Locus_52392_Transcript_1/1_Confidence_1.000_Length_316	35	C	A
Locus_52392_Transcript_1/1_Confidence_1.000_Length_316	265	A	G
Locus_5319_Transcript_2/3_Confidence_0.571_Length_4468	ko:K06485	ITGA6; integrin alpha 6
Locus_5319_Transcript_2/3_Confidence_0.571_Length_4468	322	G	A
Locus_5319_Transcript_2/3_Confidence_0.571_Length_4468	2324	T	A
Locus_5502_Transcript_4/5_Confidence_0.733_Length_4252	ko:K04350	RASGRP1; RAS guanyl-releasing protein 1
Locus_5502_Transcript_4/5_Confidence_0.733_Length_4252	494	C	A
Locus_5502_Transcript_4/5_Confidence_0.733_Length_4252	503	T	C
Locus_5502_Transcript_4/5_Confidence_0.733_Length_4252	612	T	G
Locus_5502_Transcript_4/5_Confidence_0.733_Length_4252	799	C	T
Locus_5502_Transcript_4/5_Confidence_0.733_Length_4252	964	A	C
Locus_5502_Transcript_4/5_Confidence_0.733_Length_4252	1011	G	A
Locus_5502_Transcript_4/5_Confidence_0.733_Length_4252	2329	G	A
Locus_5582_Transcript_1/1_Confidence_1.000_Length_2963	ko:K04188	CXCR3, GPR9; C-X-C chemokine receptor type 3
Locus_5582_Transcript_1/1_Confidence_1.000_Length_2963	2060	A	C
Locus_582_Transcript_1/1_Confidence_1.000_Length_2531	ko:K07369	MALT1; mucosa-associated lymphoid tissue lymphoma translocation protein 1
Locus_582_Transcript_1/1_Confidence_1.000_Length_2531	195	C	G
Locus_582_Transcript_1/1_Confidence_1.000_Length_2531	293	A	G
Locus_582_Transcript_1/1_Confidence_1.000_Length_2531	631	T	G
Locus_582_Transcript_1/1_Confidence_1.000_Length_2531	1915	A	G
Locus_582_Transcript_1/1_Confidence_1.000_Length_2531	1986	A	T
Locus_5845_Transcript_1/1_Confidence_1.000_Length_2676	ko:K05731	TIAM; T-cell lymphoma invasion and metastasis
Locus_5845_Transcript_1/1_Confidence_1.000_Length_2676	1297	A	G
Locus_5845_Transcript_1/1_Confidence_1.000_Length_2676	1406	A	G
Locus_5845_Transcript_1/1_Confidence_1.000_Length_2676	1669	A	T
Locus_5845_Transcript_1/1_Confidence_1.000_Length_2676	2197	T	C
Locus_5845_Transcript_1/1_Confidence_1.000_Length_2676	2221	C	A
Locus_59277_Transcript_1/2_Confidence_1.000_Length_366	ko:K03283	HSPA1_8; heat shock 70kDa protein 1/8
Locus_59277_Transcript_1/2_Confidence_1.000_Length_366	229	G	A
Locus_59277_Transcript_1/2_Confidence_1.000_Length_366	329	A	C
Locus_59277_Transcript_2/2_Confidence_0.929_Length_332	ko:K03283	HSPA1_8; heat shock 70kDa protein 1/8
Locus_59277_Transcript_2/2_Confidence_0.929_Length_332	295	A	C
Locus_597_Transcript_2/2_Confidence_0.800_Length_3494	ko:K08339	ATG5; autophagy-related protein 5
Locus_597_Transcript_2/2_Confidence_0.800_Length_3494	1187	A	G
Locus_597_Transcript_2/2_Confidence_0.800_Length_3494	1334	C	A
Locus_597_Transcript_2/2_Confidence_0.800_Length_3494	1641	C	A
Locus_597_Transcript_2/2_Confidence_0.800_Length_3494	2242	G	C
Locus_597_Transcript_2/2_Confidence_0.800_Length_3494	2343	T	G
Locus_597_Transcript_2/2_Confidence_0.800_Length_3494	2868	G	C
Locus_597_Transcript_2/2_Confidence_0.800_Length_3494	2904	G	T
Locus_597_Transcript_2/2_Confidence_0.800_Length_3494	3001	C	A
Locus_597_Transcript_2/2_Confidence_0.800_Length_3494	3065	A	G
Locus_598_Transcript_5/5_Confidence_0.636_Length_5110	ko:K05870	CREB1; cyclic AMP-responsive element-binding protein 1
Locus_598_Transcript_5/5_Confidence_0.636_Length_5110	1914	C	T
Locus_598_Transcript_5/5_Confidence_0.636_Length_5110	2327	C	T
Locus_598_Transcript_5/5_Confidence_0.636_Length_5110	2500	A	C
Locus_598_Transcript_5/5_Confidence_0.636_Length_5110	2523	C	T
Locus_598_Transcript_5/5_Confidence_0.636_Length_5110	2575	A	G
Locus_5986_Transcript_1/1_Confidence_1.000_Length_1803	ko:K08291	GRK4_5_6; G protein-coupled receptor kinase
Locus_5986_Transcript_1/1_Confidence_1.000_Length_1803	1321	T	C
Locus_6116_Transcript_3/3_Confidence_0.667_Length_1934	ko:K05704	SRC; proto-oncogene tyrosine-protein kinase Src
Locus_6116_Transcript_3/3_Confidence_0.667_Length_1934	342	A	G
Locus_614_Transcript_4/6_Confidence_0.808_Length_2980	ko:K07818	PRF1; perforin 1
Locus_614_Transcript_4/6_Confidence_0.808_Length_2980	301	A	G
Locus_614_Transcript_4/6_Confidence_0.808_Length_2980	503	G	C
Locus_614_Transcript_4/6_Confidence_0.808_Length_2980	706	G	A
Locus_614_Transcript_4/6_Confidence_0.808_Length_2980	881	A	C
Locus_614_Transcript_4/6_Confidence_0.808_Length_2980	1065	A	T
Locus_614_Transcript_4/6_Confidence_0.808_Length_2980	1095	C	T
Locus_614_Transcript_4/6_Confidence_0.808_Length_2980	1235	G	A
Locus_614_Transcript_4/6_Confidence_0.808_Length_2980	1808	G	A
Locus_614_Transcript_4/6_Confidence_0.808_Length_2980	1925	T	C
Locus_614_Transcript_4/6_Confidence_0.808_Length_2980	2601	T	C
Locus_6151_Transcript_6/11_Confidence_0.448_Length_1065	ko:K05476	TNFSF13B, TNFSF20; tumor necrosis factor ligand superfamily member 13B
Locus_6151_Transcript_6/11_Confidence_0.448_Length_1065	250	T	C
Locus_6151_Transcript_6/11_Confidence_0.448_Length_1065	363	C	G
Locus_6151_Transcript_6/11_Confidence_0.448_Length_1065	427	G	A
Locus_6151_Transcript_6/11_Confidence_0.448_Length_1065	437	A	G
Locus_6151_Transcript_6/11_Confidence_0.448_Length_1065	519	T	A
Locus_6151_Transcript_6/11_Confidence_0.448_Length_1065	696	A	G
Locus_6151_Transcript_6/11_Confidence_0.448_Length_1065	712	G	A
Locus_6151_Transcript_7/11_Confidence_0.621_Length_1513	ko:K05476	TNFSF13B, TNFSF20; tumor necrosis factor ligand superfamily member 13B
Locus_6151_Transcript_7/11_Confidence_0.621_Length_1513	676	A	G
Locus_6151_Transcript_7/11_Confidence_0.621_Length_1513	698	T	C
Locus_6151_Transcript_7/11_Confidence_0.621_Length_1513	811	C	G
Locus_6151_Transcript_7/11_Confidence_0.621_Length_1513	875	G	A
Locus_6151_Transcript_7/11_Confidence_0.621_Length_1513	885	A	G
Locus_6151_Transcript_7/11_Confidence_0.621_Length_1513	967	T	A
Locus_6151_Transcript_7/11_Confidence_0.621_Length_1513	1144	A	G
Locus_6151_Transcript_7/11_Confidence_0.621_Length_1513	1160	G	A
Locus_6151_Transcript_7/11_Confidence_0.621_Length_1513	1274	G	A
Locus_6239_Transcript_3/3_Confidence_0.857_Length_449	ko:K10785	TRBV; T-cell receptor beta chain V region
Locus_6239_Transcript_3/3_Confidence_0.857_Length_449	101	C	T
Locus_6239_Transcript_3/3_Confidence_0.857_Length_449	237	A	C
Locus_6239_Transcript_3/3_Confidence_0.857_Length_449	241	A	T
Locus_647_Transcript_10/14_Confidence_0.186_Length_2069	ko:K04513	RHOA; Ras homolog gene family, member A
Locus_647_Transcript_10/14_Confidence_0.186_Length_2069	383	C	T
Locus_647_Transcript_10/14_Confidence_0.186_Length_2069	684	T	C
Locus_647_Transcript_10/14_Confidence_0.186_Length_2069	1267	G	C
Locus_647_Transcript_10/14_Confidence_0.186_Length_2069	1444	G	T
Locus_647_Transcript_10/14_Confidence_0.186_Length_2069	1736	G	A
Locus_676_Transcript_1/1_Confidence_1.000_Length_1996	ko:K01335	CFB; component factor B
Locus_676_Transcript_1/1_Confidence_1.000_Length_1996	437	T	C
Locus_676_Transcript_1/1_Confidence_1.000_Length_1996	623	A	C
Locus_676_Transcript_1/1_Confidence_1.000_Length_1996	1088	C	T
Locus_676_Transcript_1/1_Confidence_1.000_Length_1996	1448	C	T
Locus_6881_Transcript_1/1_Confidence_1.000_Length_1221	ko:K04630	GNAI; guanine nucleotide-binding protein G(i) subunit alpha
Locus_6881_Transcript_1/1_Confidence_1.000_Length_1221	274	T	A
Locus_6881_Transcript_1/1_Confidence_1.000_Length_1221	283	T	A
Locus_6881_Transcript_1/1_Confidence_1.000_Length_1221	289	G	A
Locus_6881_Transcript_1/1_Confidence_1.000_Length_1221	328	G	C
Locus_6881_Transcript_1/1_Confidence_1.000_Length_1221	334	C	T
Locus_6881_Transcript_1/1_Confidence_1.000_Length_1221	361	G	C
Locus_6881_Transcript_1/1_Confidence_1.000_Length_1221	367	A	C
Locus_6881_Transcript_1/1_Confidence_1.000_Length_1221	421	A	C
Locus_6881_Transcript_1/1_Confidence_1.000_Length_1221	424	A	G
Locus_6881_Transcript_1/1_Confidence_1.000_Length_1221	436	A	G
Locus_6881_Transcript_1/1_Confidence_1.000_Length_1221	442	A	G
Locus_6881_Transcript_1/1_Confidence_1.000_Length_1221	448	C	G
Locus_6881_Transcript_1/1_Confidence_1.000_Length_1221	457	A	G
Locus_6881_Transcript_1/1_Confidence_1.000_Length_1221	475	G	A
Locus_6881_Transcript_1/1_Confidence_1.000_Length_1221	478	A	G
Locus_6881_Transcript_1/1_Confidence_1.000_Length_1221	484	G	A
Locus_6881_Transcript_1/1_Confidence_1.000_Length_1221	490	T	G
Locus_6881_Transcript_1/1_Confidence_1.000_Length_1221	493	G	C
Locus_6881_Transcript_1/1_Confidence_1.000_Length_1221	499	T	C
Locus_6881_Transcript_1/1_Confidence_1.000_Length_1221	502	A	G
Locus_6881_Transcript_1/1_Confidence_1.000_Length_1221	505	A	G
Locus_6881_Transcript_1/1_Confidence_1.000_Length_1221	508	G	A
Locus_6881_Transcript_1/1_Confidence_1.000_Length_1221	517	T	C
Locus_6881_Transcript_1/1_Confidence_1.000_Length_1221	532	G	C
Locus_6881_Transcript_1/1_Confidence_1.000_Length_1221	541	T	A
Locus_6881_Transcript_1/1_Confidence_1.000_Length_1221	568	T	G
Locus_6881_Transcript_1/1_Confidence_1.000_Length_1221	589	C	T
Locus_6881_Transcript_1/1_Confidence_1.000_Length_1221	595	A	G
Locus_7041_Transcript_1/2_Confidence_0.750_Length_2547	ko:K04456	AKT; RAC serine/threonine-protein kinase
Locus_7041_Transcript_1/2_Confidence_0.750_Length_2547	241	C	T
Locus_7041_Transcript_1/2_Confidence_0.750_Length_2547	275	A	C
Locus_713_Transcript_12/13_Confidence_0.389_Length_2732	ko:K07364	TEC; tec protein tyrosine kinase
Locus_713_Transcript_12/13_Confidence_0.389_Length_2732	2117	G	A
Locus_713_Transcript_12/13_Confidence_0.389_Length_2732	2620	C	T
Locus_725_Transcript_2/3_Confidence_0.714_Length_5220	ko:K04446	NFATC, NFAT; nuclear factor of activated T-cells, cytoplasmic
Locus_725_Transcript_2/3_Confidence_0.714_Length_5220	440	G	C
Locus_725_Transcript_2/3_Confidence_0.714_Length_5220	1684	T	C
Locus_725_Transcript_2/3_Confidence_0.714_Length_5220	2569	T	A
Locus_725_Transcript_2/3_Confidence_0.714_Length_5220	3307	T	C
Locus_725_Transcript_2/3_Confidence_0.714_Length_5220	3860	T	G
Locus_725_Transcript_2/3_Confidence_0.714_Length_5220	4280	A	G
Locus_725_Transcript_2/3_Confidence_0.714_Length_5220	4481	G	C
Locus_725_Transcript_2/3_Confidence_0.714_Length_5220	4882	G	A
Locus_725_Transcript_2/3_Confidence_0.714_Length_5220	5028	G	C
Locus_735_Transcript_6/7_Confidence_0.781_Length_7252	ko:K08049	ADCY9; adenylate cyclase 9
Locus_735_Transcript_6/7_Confidence_0.781_Length_7252	235	G	A
Locus_735_Transcript_6/7_Confidence_0.781_Length_7252	688	C	T
Locus_735_Transcript_6/7_Confidence_0.781_Length_7252	2048	T	C
Locus_735_Transcript_6/7_Confidence_0.781_Length_7252	2107	A	T
Locus_735_Transcript_6/7_Confidence_0.781_Length_7252	2179	T	C
Locus_735_Transcript_6/7_Confidence_0.781_Length_7252	3242	C	A
Locus_735_Transcript_6/7_Confidence_0.781_Length_7252	3436	A	G
Locus_735_Transcript_6/7_Confidence_0.781_Length_7252	3505	T	A
Locus_735_Transcript_6/7_Confidence_0.781_Length_7252	3533	A	G
Locus_735_Transcript_6/7_Confidence_0.781_Length_7252	3810	G	A
Locus_735_Transcript_6/7_Confidence_0.781_Length_7252	4146	C	T
Locus_735_Transcript_6/7_Confidence_0.781_Length_7252	4195	A	G
Locus_735_Transcript_6/7_Confidence_0.781_Length_7252	4292	G	A
Locus_735_Transcript_6/7_Confidence_0.781_Length_7252	4485	C	G
Locus_735_Transcript_6/7_Confidence_0.781_Length_7252	4649	T	G
Locus_735_Transcript_6/7_Confidence_0.781_Length_7252	5065	G	T
Locus_735_Transcript_6/7_Confidence_0.781_Length_7252	5348	A	C
Locus_735_Transcript_6/7_Confidence_0.781_Length_7252	5476	A	T
Locus_735_Transcript_6/7_Confidence_0.781_Length_7252	5549	C	T
Locus_735_Transcript_6/7_Confidence_0.781_Length_7252	5561	T	C
Locus_735_Transcript_6/7_Confidence_0.781_Length_7252	5613	C	T
Locus_735_Transcript_6/7_Confidence_0.781_Length_7252	5792	C	T
Locus_735_Transcript_6/7_Confidence_0.781_Length_7252	6335	A	G
Locus_735_Transcript_6/7_Confidence_0.781_Length_7252	6844	C	T
Locus_735_Transcript_6/7_Confidence_0.781_Length_7252	7022	G	T
Locus_735_Transcript_6/7_Confidence_0.781_Length_7252	7118	T	+AA/+A
Locus_7389_Transcript_17/17_Confidence_0.412_Length_1525	ko:K06698	PSME3; proteasome activator subunit 3 (PA28 gamma)
Locus_7389_Transcript_17/17_Confidence_0.412_Length_1525	698	G	A
Locus_7389_Transcript_17/17_Confidence_0.412_Length_1525	1094	C	T
Locus_7389_Transcript_17/17_Confidence_0.412_Length_1525	1481	G	C
Locus_7485_Transcript_1/1_Confidence_1.000_Length_807	ko:K04513	RHOA; Ras homolog gene family, member A
Locus_7485_Transcript_1/1_Confidence_1.000_Length_807	787	A	G
Locus_7533_Transcript_1/1_Confidence_1.000_Length_1138	ko:K04364	GRB2; growth factor receptor-binding protein 2
Locus_7533_Transcript_1/1_Confidence_1.000_Length_1138	262	C	T
Locus_759_Transcript_8/14_Confidence_0.379_Length_758	ko:K06751	MHC1; major histocompatibility complex, class I
Locus_759_Transcript_8/14_Confidence_0.379_Length_758	1	G	C
Locus_759_Transcript_8/14_Confidence_0.379_Length_758	2	A	G
Locus_759_Transcript_8/14_Confidence_0.379_Length_758	3	C	A
Locus_759_Transcript_8/14_Confidence_0.379_Length_758	4	A	C/+A
Locus_759_Transcript_8/14_Confidence_0.379_Length_758	5	G	C
Locus_759_Transcript_8/14_Confidence_0.379_Length_758	6	A	G
Locus_759_Transcript_8/14_Confidence_0.379_Length_758	9	G	A
Locus_759_Transcript_8/14_Confidence_0.379_Length_758	42	A	G
Locus_759_Transcript_8/14_Confidence_0.379_Length_758	43	T	C
Locus_759_Transcript_8/14_Confidence_0.379_Length_758	44	A	G
Locus_759_Transcript_8/14_Confidence_0.379_Length_758	126	C	A
Locus_759_Transcript_8/14_Confidence_0.379_Length_758	129	T	A
Locus_759_Transcript_8/14_Confidence_0.379_Length_758	135	G	T
Locus_759_Transcript_8/14_Confidence_0.379_Length_758	136	A	T
Locus_759_Transcript_8/14_Confidence_0.379_Length_758	137	C	A
Locus_759_Transcript_8/14_Confidence_0.379_Length_758	142	G	C
Locus_759_Transcript_8/14_Confidence_0.379_Length_758	152	C	A
Locus_759_Transcript_8/14_Confidence_0.379_Length_758	177	T	G
Locus_759_Transcript_8/14_Confidence_0.379_Length_758	179	T	C
Locus_759_Transcript_8/14_Confidence_0.379_Length_758	189	G	T
Locus_759_Transcript_8/14_Confidence_0.379_Length_758	202	C	A
Locus_759_Transcript_8/14_Confidence_0.379_Length_758	203	G	A
Locus_759_Transcript_8/14_Confidence_0.379_Length_758	206	C	G
Locus_759_Transcript_8/14_Confidence_0.379_Length_758	207	A	G
Locus_759_Transcript_8/14_Confidence_0.379_Length_758	208	G	T
Locus_759_Transcript_8/14_Confidence_0.379_Length_758	212	C	A
Locus_759_Transcript_8/14_Confidence_0.379_Length_758	229	T	A
Locus_759_Transcript_8/14_Confidence_0.379_Length_758	235	T	C
Locus_759_Transcript_8/14_Confidence_0.379_Length_758	237	C	G
Locus_759_Transcript_8/14_Confidence_0.379_Length_758	240	C	T
Locus_759_Transcript_8/14_Confidence_0.379_Length_758	255	G	A
Locus_759_Transcript_8/14_Confidence_0.379_Length_758	264	G	A
Locus_759_Transcript_8/14_Confidence_0.379_Length_758	267	G	A
Locus_759_Transcript_8/14_Confidence_0.379_Length_758	268	T	C
Locus_759_Transcript_8/14_Confidence_0.379_Length_758	275	A	T
Locus_759_Transcript_8/14_Confidence_0.379_Length_758	280	T	A
Locus_759_Transcript_8/14_Confidence_0.379_Length_758	290	G	T
Locus_759_Transcript_8/14_Confidence_0.379_Length_758	302	T	-GG
Locus_759_Transcript_8/14_Confidence_0.379_Length_758	304	G	C
Locus_759_Transcript_8/14_Confidence_0.379_Length_758	309	G	A
Locus_759_Transcript_8/14_Confidence_0.379_Length_758	312	A	C
Locus_759_Transcript_8/14_Confidence_0.379_Length_758	314	C	A
Locus_759_Transcript_8/14_Confidence_0.379_Length_758	324	A	T
Locus_759_Transcript_8/14_Confidence_0.379_Length_758	325	A	T
Locus_759_Transcript_8/14_Confidence_0.379_Length_758	331	T	G
Locus_759_Transcript_8/14_Confidence_0.379_Length_758	334	G	A
Locus_759_Transcript_8/14_Confidence_0.379_Length_758	343	T	C
Locus_759_Transcript_8/14_Confidence_0.379_Length_758	345	T	G
Locus_759_Transcript_8/14_Confidence_0.379_Length_758	346	T	C
Locus_759_Transcript_8/14_Confidence_0.379_Length_758	370	A	G
Locus_759_Transcript_8/14_Confidence_0.379_Length_758	383	C	T
Locus_759_Transcript_8/14_Confidence_0.379_Length_758	384	A	G
Locus_759_Transcript_8/14_Confidence_0.379_Length_758	390	C	T
Locus_759_Transcript_8/14_Confidence_0.379_Length_758	398	C	+T
Locus_759_Transcript_8/14_Confidence_0.379_Length_758	401	T	C
Locus_759_Transcript_8/14_Confidence_0.379_Length_758	418	A	G
Locus_759_Transcript_8/14_Confidence_0.379_Length_758	424	A	G
Locus_759_Transcript_8/14_Confidence_0.379_Length_758	441	T	C
Locus_759_Transcript_8/14_Confidence_0.379_Length_758	448	G	A
Locus_759_Transcript_8/14_Confidence_0.379_Length_758	470	C	G
Locus_759_Transcript_8/14_Confidence_0.379_Length_758	489	G	A
Locus_7612_Transcript_8/8_Confidence_0.696_Length_7099	ko:K12365	PREX1; phosphatidylinositol-3,4,5-trisphosphate-dependent Rac exchanger 1 protein
Locus_7612_Transcript_8/8_Confidence_0.696_Length_7099	379	T	C
Locus_7612_Transcript_8/8_Confidence_0.696_Length_7099	400	A	G
Locus_7612_Transcript_8/8_Confidence_0.696_Length_7099	1613	C	T
Locus_7612_Transcript_8/8_Confidence_0.696_Length_7099	1730	A	G
Locus_7612_Transcript_8/8_Confidence_0.696_Length_7099	3819	G	A
Locus_7612_Transcript_8/8_Confidence_0.696_Length_7099	4167	G	A
Locus_7612_Transcript_8/8_Confidence_0.696_Length_7099	5748	C	G
Locus_7718_Transcript_6/9_Confidence_0.407_Length_2910	ko:K04688	RPS6KB; p70 ribosomal S6 kinase
Locus_7718_Transcript_6/9_Confidence_0.407_Length_2910	479	T	A
Locus_7718_Transcript_6/9_Confidence_0.407_Length_2910	2584	T	G
Locus_7718_Transcript_6/9_Confidence_0.407_Length_2910	2690	G	A
Locus_7718_Transcript_8/9_Confidence_0.407_Length_2721	ko:K04688	RPS6KB; p70 ribosomal S6 kinase
Locus_7718_Transcript_8/9_Confidence_0.407_Length_2721	375	T	C
Locus_7718_Transcript_8/9_Confidence_0.407_Length_2721	479	T	A
Locus_7718_Transcript_8/9_Confidence_0.407_Length_2721	1940	G	A
Locus_7718_Transcript_8/9_Confidence_0.407_Length_2721	2395	T	G
Locus_7718_Transcript_8/9_Confidence_0.407_Length_2721	2501	G	A
Locus_777_Transcript_3/8_Confidence_0.600_Length_3035	ko:K05690	CTNND1; catenin (cadherin-associated protein), delta 1
Locus_777_Transcript_3/8_Confidence_0.600_Length_3035	832	C	T
Locus_777_Transcript_3/8_Confidence_0.600_Length_3035	2296	A	G
Locus_777_Transcript_3/8_Confidence_0.600_Length_3035	2298	A	C
Locus_777_Transcript_3/8_Confidence_0.600_Length_3035	2385	G	A
Locus_777_Transcript_3/8_Confidence_0.600_Length_3035	2401	C	T
Locus_777_Transcript_3/8_Confidence_0.600_Length_3035	2434	C	A
Locus_777_Transcript_4/8_Confidence_0.680_Length_4749	ko:K05690	CTNND1; catenin (cadherin-associated protein), delta 1
Locus_777_Transcript_4/8_Confidence_0.680_Length_4749	2546	C	T
Locus_777_Transcript_4/8_Confidence_0.680_Length_4749	4010	A	G
Locus_777_Transcript_4/8_Confidence_0.680_Length_4749	4012	A	C
Locus_777_Transcript_4/8_Confidence_0.680_Length_4749	4099	G	A
Locus_777_Transcript_4/8_Confidence_0.680_Length_4749	4115	C	T
Locus_777_Transcript_4/8_Confidence_0.680_Length_4749	4148	C	A
Locus_777_Transcript_4/8_Confidence_0.680_Length_4749	4665	A	C
Locus_78_Transcript_8/10_Confidence_0.621_Length_3678	ko:K01528	DNM; dynamin GTPase
Locus_78_Transcript_8/10_Confidence_0.621_Length_3678	1796	C	T
Locus_78_Transcript_8/10_Confidence_0.621_Length_3678	1838	A	G
Locus_78_Transcript_8/10_Confidence_0.621_Length_3678	1874	G	C
Locus_78_Transcript_8/10_Confidence_0.621_Length_3678	2072	T	C
Locus_78_Transcript_8/10_Confidence_0.621_Length_3678	2408	G	A
Locus_78_Transcript_9/10_Confidence_0.621_Length_3808	ko:K01528	DNM; dynamin GTPase
Locus_78_Transcript_9/10_Confidence_0.621_Length_3808	2202	T	C
Locus_78_Transcript_9/10_Confidence_0.621_Length_3808	2538	G	A
Locus_78_Transcript_9/10_Confidence_0.621_Length_3808	2690	C	A
Locus_7818_Transcript_1/1_Confidence_1.000_Length_601	ko:K03099	SOS; son of sevenless
Locus_7818_Transcript_1/1_Confidence_1.000_Length_601	303	C	T
Locus_7860_Transcript_2/4_Confidence_0.700_Length_2336	ko:K05856	LCK; lymphocyte-specific protein tyrosine kinase
Locus_7860_Transcript_2/4_Confidence_0.700_Length_2336	187	C	T
Locus_7860_Transcript_2/4_Confidence_0.700_Length_2336	1130	C	T
Locus_7860_Transcript_2/4_Confidence_0.700_Length_2336	1730	C	T
Locus_7860_Transcript_2/4_Confidence_0.700_Length_2336	2139	G	C
Locus_7860_Transcript_2/4_Confidence_0.700_Length_2336	2181	G	A
Locus_7860_Transcript_2/4_Confidence_0.700_Length_2336	2225	T	C
Locus_7860_Transcript_2/4_Confidence_0.700_Length_2336	2240	G	A
Locus_8037_Transcript_1/1_Confidence_1.000_Length_1614	ko:K06449	CD2; CD2 antigen
Locus_8037_Transcript_1/1_Confidence_1.000_Length_1614	179	A	G
Locus_8037_Transcript_1/1_Confidence_1.000_Length_1614	185	C	G
Locus_8037_Transcript_1/1_Confidence_1.000_Length_1614	191	G	A
Locus_8037_Transcript_1/1_Confidence_1.000_Length_1614	582	G	A
Locus_8037_Transcript_1/1_Confidence_1.000_Length_1614	723	G	A
Locus_8037_Transcript_1/1_Confidence_1.000_Length_1614	953	T	A
Locus_8037_Transcript_1/1_Confidence_1.000_Length_1614	1151	A	G
Locus_8037_Transcript_1/1_Confidence_1.000_Length_1614	1339	A	G
Locus_8037_Transcript_1/1_Confidence_1.000_Length_1614	1431	A	T
Locus_8037_Transcript_1/1_Confidence_1.000_Length_1614	1447	G	T
Locus_8037_Transcript_1/1_Confidence_1.000_Length_1614	1511	C	T
Locus_8037_Transcript_1/1_Confidence_1.000_Length_1614	1538	C	G
Locus_8037_Transcript_1/1_Confidence_1.000_Length_1614	1545	A	T
Locus_810_Transcript_4/5_Confidence_0.533_Length_834	ko:K04539	GNB5; guanine nucleotide-binding protein subunit beta-5
Locus_810_Transcript_4/5_Confidence_0.533_Length_834	262	T	G
Locus_810_Transcript_5/5_Confidence_0.733_Length_1625	ko:K04539	GNB5; guanine nucleotide-binding protein subunit beta-5
Locus_810_Transcript_5/5_Confidence_0.733_Length_1625	262	T	G
Locus_8216_Transcript_1/5_Confidence_0.667_Length_2933	ko:K03903	FGA; fibrinogen alpha chain
Locus_8216_Transcript_1/5_Confidence_0.667_Length_2933	1100	C	T
Locus_8216_Transcript_1/5_Confidence_0.667_Length_2933	1158	G	A
Locus_8216_Transcript_1/5_Confidence_0.667_Length_2933	1325	C	G
Locus_8216_Transcript_1/5_Confidence_0.667_Length_2933	1701	C	T
Locus_8216_Transcript_1/5_Confidence_0.667_Length_2933	2142	A	G
Locus_8264_Transcript_3/3_Confidence_0.846_Length_1895	ko:K06261	GP1BA; platelet glycoprotein Ib alpha chain
Locus_8264_Transcript_3/3_Confidence_0.846_Length_1895	518	T	G
Locus_8264_Transcript_3/3_Confidence_0.846_Length_1895	529	T	C
Locus_8264_Transcript_3/3_Confidence_0.846_Length_1895	554	G	A
Locus_8264_Transcript_3/3_Confidence_0.846_Length_1895	571	T	C
Locus_8264_Transcript_3/3_Confidence_0.846_Length_1895	772	T	C
Locus_8264_Transcript_3/3_Confidence_0.846_Length_1895	859	G	A
Locus_8264_Transcript_3/3_Confidence_0.846_Length_1895	1425	G	A
Locus_8264_Transcript_3/3_Confidence_0.846_Length_1895	1661	A	G
Locus_8264_Transcript_3/3_Confidence_0.846_Length_1895	1677	A	G
Locus_8281_Transcript_1/9_Confidence_0.414_Length_614	ko:K05509	CCL7S; C-C motif chemokine 7/8/11/12/13
Locus_8281_Transcript_1/9_Confidence_0.414_Length_614	36	C	G
Locus_8281_Transcript_1/9_Confidence_0.414_Length_614	39	A	G
Locus_8281_Transcript_1/9_Confidence_0.414_Length_614	164	A	C
Locus_8281_Transcript_1/9_Confidence_0.414_Length_614	216	N	C
Locus_8281_Transcript_1/9_Confidence_0.414_Length_614	217	N	A
Locus_8281_Transcript_1/9_Confidence_0.414_Length_614	218	N	G
Locus_8281_Transcript_1/9_Confidence_0.414_Length_614	219	N	A
Locus_8281_Transcript_1/9_Confidence_0.414_Length_614	220	N	C
Locus_8281_Transcript_1/9_Confidence_0.414_Length_614	291	C	T
Locus_8281_Transcript_1/9_Confidence_0.414_Length_614	293	G	A
Locus_8281_Transcript_1/9_Confidence_0.414_Length_614	321	C	T
Locus_8281_Transcript_1/9_Confidence_0.414_Length_614	335	A	G
Locus_8281_Transcript_1/9_Confidence_0.414_Length_614	340	C	T
Locus_8281_Transcript_1/9_Confidence_0.414_Length_614	412	A	G
Locus_844_Transcript_13/14_Confidence_0.370_Length_1894	ko:K04729	MYD88; myeloid differentiation primary response protein MyD88
Locus_844_Transcript_13/14_Confidence_0.370_Length_1894	276	A	G
Locus_844_Transcript_13/14_Confidence_0.370_Length_1894	373	T	C
Locus_844_Transcript_13/14_Confidence_0.370_Length_1894	431	C	T
Locus_844_Transcript_13/14_Confidence_0.370_Length_1894	676	T	G
Locus_844_Transcript_13/14_Confidence_0.370_Length_1894	1467	G	A
Locus_844_Transcript_13/14_Confidence_0.370_Length_1894	1638	T	C
Locus_844_Transcript_13/14_Confidence_0.370_Length_1894	1795	T	G
Locus_8483_Transcript_10/12_Confidence_0.324_Length_3543	ko:K05402	TOLLIP; toll-interacting protein
Locus_8483_Transcript_10/12_Confidence_0.324_Length_3543	558	A	G
Locus_8483_Transcript_10/12_Confidence_0.324_Length_3543	911	T	C
Locus_8483_Transcript_10/12_Confidence_0.324_Length_3543	1202	G	A
Locus_8483_Transcript_10/12_Confidence_0.324_Length_3543	1564	A	G
Locus_8483_Transcript_10/12_Confidence_0.324_Length_3543	1889	T	C
Locus_8483_Transcript_10/12_Confidence_0.324_Length_3543	2027	A	C
Locus_8483_Transcript_10/12_Confidence_0.324_Length_3543	2131	G	A
Locus_8483_Transcript_10/12_Confidence_0.324_Length_3543	2300	G	C
Locus_8483_Transcript_10/12_Confidence_0.324_Length_3543	2451	T	G
Locus_8483_Transcript_10/12_Confidence_0.324_Length_3543	2506	A	C
Locus_8483_Transcript_10/12_Confidence_0.324_Length_3543	3293	C	T
Locus_8541_Transcript_1/1_Confidence_1.000_Length_3741	ko:K06736	CDH2, NCAD; cadherin 2, type 1, N-cadherin
Locus_8541_Transcript_1/1_Confidence_1.000_Length_3741	511	C	T
Locus_8541_Transcript_1/1_Confidence_1.000_Length_3741	1272	T	C
Locus_8541_Transcript_1/1_Confidence_1.000_Length_3741	1465	C	T
Locus_8541_Transcript_1/1_Confidence_1.000_Length_3741	1661	T	C
Locus_8541_Transcript_1/1_Confidence_1.000_Length_3741	2638	T	C
Locus_8541_Transcript_1/1_Confidence_1.000_Length_3741	3198	A	T
Locus_8541_Transcript_1/1_Confidence_1.000_Length_3741	3693	C	T
Locus_870_Transcript_28/30_Confidence_0.156_Length_3976	ko:K00922	PIK3C; phosphatidylinositol-4,5-bisphosphate 3-kinase
Locus_870_Transcript_28/30_Confidence_0.156_Length_3976	424	T	C
Locus_870_Transcript_28/30_Confidence_0.156_Length_3976	937	G	A
Locus_870_Transcript_28/30_Confidence_0.156_Length_3976	958	T	C
Locus_870_Transcript_28/30_Confidence_0.156_Length_3976	997	T	C
Locus_870_Transcript_28/30_Confidence_0.156_Length_3976	1048	C	T
Locus_870_Transcript_28/30_Confidence_0.156_Length_3976	1756	G	T
Locus_870_Transcript_28/30_Confidence_0.156_Length_3976	2074	C	A
Locus_870_Transcript_28/30_Confidence_0.156_Length_3976	2830	G	A
Locus_870_Transcript_28/30_Confidence_0.156_Length_3976	3346	G	A
Locus_870_Transcript_28/30_Confidence_0.156_Length_3976	3367	A	G
Locus_870_Transcript_28/30_Confidence_0.156_Length_3976	3721	A	G
Locus_8733_Transcript_3/5_Confidence_0.826_Length_6794	ko:K08046	ADCY6; adenylate cyclase 6
Locus_8733_Transcript_3/5_Confidence_0.826_Length_6794	633	C	T
Locus_8733_Transcript_3/5_Confidence_0.826_Length_6794	650	T	C
Locus_8733_Transcript_3/5_Confidence_0.826_Length_6794	651	G	C
Locus_8733_Transcript_3/5_Confidence_0.826_Length_6794	768	T	G
Locus_8733_Transcript_3/5_Confidence_0.826_Length_6794	823	A	G
Locus_8733_Transcript_3/5_Confidence_0.826_Length_6794	880	G	T
Locus_8733_Transcript_3/5_Confidence_0.826_Length_6794	911	A	G
Locus_8733_Transcript_3/5_Confidence_0.826_Length_6794	1712	A	G
Locus_8733_Transcript_3/5_Confidence_0.826_Length_6794	2367	T	C
Locus_8733_Transcript_3/5_Confidence_0.826_Length_6794	2471	T	G
Locus_8733_Transcript_3/5_Confidence_0.826_Length_6794	3348	G	A
Locus_8733_Transcript_3/5_Confidence_0.826_Length_6794	3540	G	A
Locus_8733_Transcript_3/5_Confidence_0.826_Length_6794	3882	T	C
Locus_8733_Transcript_3/5_Confidence_0.826_Length_6794	4611	C	T
Locus_8733_Transcript_3/5_Confidence_0.826_Length_6794	4644	G	A
Locus_8733_Transcript_3/5_Confidence_0.826_Length_6794	4917	A	G
Locus_8733_Transcript_3/5_Confidence_0.826_Length_6794	4974	G	A
Locus_8733_Transcript_3/5_Confidence_0.826_Length_6794	6264	C	T
Locus_88_Transcript_3/3_Confidence_0.636_Length_3436	ko:K04441	P38; p38 MAP kinase
Locus_88_Transcript_3/3_Confidence_0.636_Length_3436	2137	A	G
Locus_88_Transcript_3/3_Confidence_0.636_Length_3436	2571	A	G
Locus_8841_Transcript_10/15_Confidence_0.357_Length_3203	ko:K03908	PROS1; protein S
Locus_8841_Transcript_10/15_Confidence_0.357_Length_3203	140	A	G
Locus_8841_Transcript_10/15_Confidence_0.357_Length_3203	916	C	T
Locus_8841_Transcript_10/15_Confidence_0.357_Length_3203	1708	C	G
Locus_8841_Transcript_10/15_Confidence_0.357_Length_3203	1744	A	G
Locus_8841_Transcript_10/15_Confidence_0.357_Length_3203	1774	C	G
Locus_8841_Transcript_10/15_Confidence_0.357_Length_3203	2322	G	A
Locus_8841_Transcript_10/15_Confidence_0.357_Length_3203	2331	T	C
Locus_8841_Transcript_10/15_Confidence_0.357_Length_3203	2755	G	T
Locus_9043_Transcript_1/1_Confidence_1.000_Length_1156	ko:K03171	TRADD; tumor necrosis factor receptor type 1-associated DEATH domain protein
Locus_9043_Transcript_1/1_Confidence_1.000_Length_1156	408	G	C
Locus_91_Transcript_5/7_Confidence_0.526_Length_3569	ko:K05690	CTNND1; catenin (cadherin-associated protein), delta 1
Locus_91_Transcript_5/7_Confidence_0.526_Length_3569	811	T	A
Locus_91_Transcript_5/7_Confidence_0.526_Length_3569	2038	G	A
Locus_918_Transcript_7/8_Confidence_0.138_Length_2273	ko:K06520	CD99, MIC2; CD99 antigen
Locus_918_Transcript_7/8_Confidence_0.138_Length_2273	93	A	C
Locus_918_Transcript_7/8_Confidence_0.138_Length_2273	355	G	A
Locus_918_Transcript_7/8_Confidence_0.138_Length_2273	632	C	T
Locus_918_Transcript_7/8_Confidence_0.138_Length_2273	675	C	T
Locus_918_Transcript_7/8_Confidence_0.138_Length_2273	967	A	G
Locus_918_Transcript_7/8_Confidence_0.138_Length_2273	1006	C	T
Locus_918_Transcript_7/8_Confidence_0.138_Length_2273	1099	T	A
Locus_918_Transcript_7/8_Confidence_0.138_Length_2273	1284	G	C
Locus_918_Transcript_7/8_Confidence_0.138_Length_2273	1554	C	G
Locus_918_Transcript_7/8_Confidence_0.138_Length_2273	1683	A	G
Locus_918_Transcript_7/8_Confidence_0.138_Length_2273	1685	A	C
Locus_918_Transcript_7/8_Confidence_0.138_Length_2273	1693	A	G
Locus_918_Transcript_7/8_Confidence_0.138_Length_2273	1745	T	C
Locus_918_Transcript_7/8_Confidence_0.138_Length_2273	2013	T	C
Locus_926_Transcript_1/1_Confidence_1.000_Length_1034	ko:K03283	HSPA1_8; heat shock 70kDa protein 1/8
Locus_926_Transcript_1/1_Confidence_1.000_Length_1034	1	C	G
Locus_926_Transcript_1/1_Confidence_1.000_Length_1034	2	T	C
Locus_926_Transcript_1/1_Confidence_1.000_Length_1034	3	T	C
Locus_926_Transcript_1/1_Confidence_1.000_Length_1034	4	A	T/G
Locus_926_Transcript_1/1_Confidence_1.000_Length_1034	5	T	C
Locus_926_Transcript_1/1_Confidence_1.000_Length_1034	41	C	T
Locus_926_Transcript_1/1_Confidence_1.000_Length_1034	88	A	T
Locus_926_Transcript_1/1_Confidence_1.000_Length_1034	174	A	G
Locus_926_Transcript_1/1_Confidence_1.000_Length_1034	207	T	C
Locus_926_Transcript_1/1_Confidence_1.000_Length_1034	208	G	C
Locus_926_Transcript_1/1_Confidence_1.000_Length_1034	212	G	T
Locus_926_Transcript_1/1_Confidence_1.000_Length_1034	213	G	T
Locus_926_Transcript_1/1_Confidence_1.000_Length_1034	216	T	C
Locus_926_Transcript_1/1_Confidence_1.000_Length_1034	218	A	T/C
Locus_926_Transcript_1/1_Confidence_1.000_Length_1034	219	G	A
Locus_926_Transcript_1/1_Confidence_1.000_Length_1034	220	G	T
Locus_926_Transcript_1/1_Confidence_1.000_Length_1034	222	T	A
Locus_926_Transcript_1/1_Confidence_1.000_Length_1034	223	A	G
Locus_926_Transcript_1/1_Confidence_1.000_Length_1034	226	C	G
Locus_926_Transcript_1/1_Confidence_1.000_Length_1034	230	A	T
Locus_926_Transcript_1/1_Confidence_1.000_Length_1034	233	C	T
Locus_926_Transcript_1/1_Confidence_1.000_Length_1034	463	T	C
Locus_926_Transcript_1/1_Confidence_1.000_Length_1034	511	T	C
Locus_926_Transcript_1/1_Confidence_1.000_Length_1034	547	C	T
Locus_9428_Transcript_2/2_Confidence_0.750_Length_2123	ko:K05768	GSN; gelsolin
Locus_9428_Transcript_2/2_Confidence_0.750_Length_2123	294	T	C
Locus_9428_Transcript_2/2_Confidence_0.750_Length_2123	1133	C	T
Locus_9428_Transcript_2/2_Confidence_0.750_Length_2123	1266	T	C
Locus_9592_Transcript_3/7_Confidence_0.591_Length_2625	ko:K02187	CASP3; caspase 3
Locus_9592_Transcript_3/7_Confidence_0.591_Length_2625	880	A	G
Locus_9592_Transcript_3/7_Confidence_0.591_Length_2625	1399	A	G
Locus_9592_Transcript_3/7_Confidence_0.591_Length_2625	1600	G	T
Locus_9592_Transcript_3/7_Confidence_0.591_Length_2625	1665	C	T
Locus_9592_Transcript_3/7_Confidence_0.591_Length_2625	1678	C	G
Locus_9592_Transcript_3/7_Confidence_0.591_Length_2625	1692	T	C
Locus_9592_Transcript_3/7_Confidence_0.591_Length_2625	1922	C	G
Locus_9592_Transcript_3/7_Confidence_0.591_Length_2625	1967	T	A
Locus_9592_Transcript_3/7_Confidence_0.591_Length_2625	2137	T	C
Locus_9592_Transcript_3/7_Confidence_0.591_Length_2625	2269	T	G
Locus_9592_Transcript_3/7_Confidence_0.591_Length_2625	2337	C	A
Locus_9592_Transcript_3/7_Confidence_0.591_Length_2625	2414	C	A
Locus_986_Transcript_6/9_Confidence_0.433_Length_1694	ko:K08047	ADCY7; adenylate cyclase 7
Locus_986_Transcript_6/9_Confidence_0.433_Length_1694	412	C	T
Locus_986_Transcript_6/9_Confidence_0.433_Length_1694	792	C	A
Locus_986_Transcript_6/9_Confidence_0.433_Length_1694	1072	A	G
Locus_986_Transcript_6/9_Confidence_0.433_Length_1694	1329	T	A
Locus_986_Transcript_8/9_Confidence_0.733_Length_5019	ko:K08047	ADCY7; adenylate cyclase 7
Locus_986_Transcript_8/9_Confidence_0.733_Length_5019	1861	A	G
Locus_986_Transcript_8/9_Confidence_0.733_Length_5019	3649	G	T
Locus_986_Transcript_8/9_Confidence_0.733_Length_5019	3736	C	T
Locus_986_Transcript_8/9_Confidence_0.733_Length_5019	4116	C	A
Locus_9901_Transcript_5/6_Confidence_0.389_Length_4797	ko:K04345	PKA; protein kinase A
Locus_9901_Transcript_5/6_Confidence_0.389_Length_4797	1064	G	A
Locus_9901_Transcript_5/6_Confidence_0.389_Length_4797	1836	T	C
Locus_9901_Transcript_5/6_Confidence_0.389_Length_4797	1872	A	G
Locus_9901_Transcript_5/6_Confidence_0.389_Length_4797	2284	A	T
Locus_9901_Transcript_5/6_Confidence_0.389_Length_4797	3110	T	A
